# Supplementary material for: Embryo polarity in moth flies and mosquitoes relies on distinct old genes with localized transcript isoforms
Source: eLife. 2019 Oct 8;8:e46711. doi: 10.7554/eLife.46711 (PMC6783274; doi:10.7554/eLife.46711)
Supplement: Supplementary file 1. — Gene names are those indicated as best-reciprocal-blast hits (see Methods). Contig names correspond to transcriptome assembly. Read counts are given based on non-unique mapping of pre-processed RNA-seq data to annotated transcriptome. [file elife-46711-supp1.csv]

GeneID	Chr	Start	End	Strand	Length	logFC	logCPM	F	PValue	FDR
opa	TRINITY_DN6988_c0_g2_i1	1	2760	-	2760	7.94646471965888	4.33748994622571	111.524121567426	7.93334734642479e-26	4.44426118346717e-22
slp2	TRINITY_DN5544_c0_g1_i1	1	1368	+	1368	3.02893749504204	5.02192639361489	59.3015738165315	1.58908042661523e-14	4.45101427494926e-11
mira	TRINITY_DN7615_c1_g3_i1	1	3230	+	3230	1.79335402707249	5.86978014404607	31.7725414156877	1.81789043443163e-08	3.39460740456199e-05
FBgn0010909 eval 1.71e-82	TRINITY_DN7210_c0_g2_i3	1	732	-	732	2.1855050222917	8.32361319023935	23.5715491676999	1.23622116182442e-06	0.0017313277371351
FBgn0037120 eval 0.006	TRINITY_DN7547_c2_g1_i10	1	675	-	675	2.71015455144157	3.21881428612704	15.8383472441996	6.98617755823231e-05	0.0782731333624348
GCS2alpha	TRINITY_DN7726_c0_g4_i1	1	3133	+	3133	1.50769988881681	8.06565211565361	13.6986881772678	0.000216664550803267	0.199535866321038
AAEL005017-PA [Aedes aegypti] eval 7.71e-16	TRINITY_DN5928_c0_g2_i1	1	3011	+	3011	1.15685820939538	5.83742116214116	13.4344564575578	0.000249330786191944	0.199535866321038
CG1317	TRINITY_DN7537_c0_g3_i1	1	3387	+	3387	1.14002600615257	5.83464422808638	13.1454900744418	0.000290772475490667	0.203613425962339
CG4238	TRINITY_DN7538_c0_g12_i1	1	3167	-	3167	1.13767603634133	5.74826868463147	12.4737507870716	0.000416033341799571	0.211569889432102
trx	TRINITY_DN7713_c0_g1_i1	1	6183	-	6183	1.24446438950345	6.43525961886463	12.8406251701348	0.00034205748150434	0.211569889432102
ERp60	TRINITY_DN7748_c1_g2_i1	1	1955	+	1955	1.57781172596649	8.95884883818735	12.3136061732722	0.000453202190857769	0.211569889432102
FBgn0036104 eval 0.005	TRINITY_DN7982_c1_g2_i1	1	392	-	392	2.01349090883551	4.37979392029853	12.6191786245958	0.00038495053389718	0.211569889432102
CG10555	TRINITY_DN5369_c0_g1_i1	1	2546	-	2546	1.11661974453465	6.00700867979929	12.044982383436	0.0005232361069439	0.225474513161518
miple1	TRINITY_DN7396_c0_g2_i1	1	1514	+	1514	1.2594765218824	5.04191370504151	11.7506358816497	0.000612604339600211	0.245129250745742
Wnk	TRINITY_DN7970_c0_g5_i1	1	2264	+	2264	1.12769291021555	5.89537031708065	11.1125294581843	0.000863029791193629	0.322312859351114
cas	TRINITY_DN5549_c0_g1_i1	1	2324	+	2324	1.76003962652946	3.26358275483044	10.9048028618896	0.000965163286775693	0.337927795782339
tou	TRINITY_DN7694_c0_g1_i1	1	7653	+	7653	1.04607239129618	6.42757732376692	10.5769636057805	0.00115183702426532	0.358477278329684
CG42268	TRINITY_DN7742_c0_g5_i1	1	4826	-	4826	1.2497537120626	7.57846781233708	10.5960243835208	0.00114004499145071	0.358477278329684
VhaAC45	TRINITY_DN5476_c0_g1_i1	1	1467	+	1467	0.968997390856706	6.08328665259	9.91018945649104	0.00165229344582816	0.370245915341175
Ugt	TRINITY_DN6686_c0_g1_i1	1	4870	-	4870	1.19515772666043	7.5345004799004	9.9329478606527	0.0016320247742989	0.370245915341175
zen	TRINITY_DN7145_c0_g1_i1	1	1614	-	1614	1.17606698790941	7.60729622554271	9.94285021501026	0.00162328456093537	0.370245915341175
S2P	TRINITY_DN7493_c0_g1_i1	1	1847	-	1847	1.15480947528827	7.43088494157964	9.94725157094742	0.00161941498940602	0.370245915341175
Pdi	TRINITY_DN7748_c1_g9_i1	1	2281	+	2281	1.54605379778816	9.58583143036883	9.94991426107696	0.00161707855230171	0.370245915341175
S	TRINITY_DN7843_c0_g1_i1	1	2449	-	2449	1.08544226171267	7.03779209135023	10.0248600739034	0.00155269812112059	0.370245915341175
FBgn0000210 eval 0.001	TRINITY_DN7742_c0_g9_i1	1	4906	-	4906	1.09544701208482	6.94957927233642	10.0293082832489	0.0015489596588324	0.370245915341175
Cad88C	TRINITY_DN6605_c0_g1_i1	1	6507	+	6507	0.969906424908737	6.39363856854443	9.55699326348749	0.00200167584308275	0.431284156651906
Spn	TRINITY_DN7821_c0_g4_i1	1	6211	+	6211	0.960865447627999	5.97923906000392	9.31990708921804	0.00227740847932639	0.472520085229128
CG16974	TRINITY_DN7946_c0_g1_i1	1	5387	-	5387	1.05384945756546	7.29584485101374	8.67281958581557	0.00324319542241669	0.648870741299226
CG32521	TRINITY_DN6510_c0_g1_i1	1	1091	+	1091	0.898578591589162	5.92168364034947	8.4134503884519	0.00373904698905179	0.722280732160971
CG12773	TRINITY_DN6184_c0_g1_i1	1	2762	+	2762	0.905057968816129	6.518697212637	8.19730044987297	0.00421085094252422	0.786306232667356
mbc	TRINITY_DN6246_c0_g1_i1	1	3512	-	3512	1.3153286764067	4.04000306558564	7.886414154344	0.00499799231093745	0.794452528994822
CG9331	TRINITY_DN7557_c3_g4_i1	1	1442	-	1442	0.874620968059682	5.83490287397554	7.84792219330149	0.00510537148229446	0.794452528994822
Tango1	TRINITY_DN7613_c0_g2_i1	1	4509	+	4509	1.03074098501918	7.37670599682167	7.91259839180462	0.00492626558876483	0.794452528994822
CG15533	TRINITY_DN7911_c2_g1_i1	1	1941	+	1941	0.877602216437655	5.95828994922118	8.01214104452666	0.00466302710693399	0.794452528994822
YTH domain protein [Culex quinquefasciatus] eval 1.28e-24	TRINITY_DN7848_c0_g1_i1	1	975	+	975	1.12221675598093	4.86826934583588	7.88725847190998	0.00499566293663063	0.794452528994822
FBgn0052264 eval 0.000136	TRINITY_DN7832_c2_g1_i16	1	432	-	432	1.88131056743467	2.24231009874646	7.9518142549398	0.00482079804527659	0.794452528994822
CG2852	TRINITY_DN7491_c0_g5_i1	1	807	+	807	1.21167286857988	8.84135103013312	7.65631200625031	0.0056759671474811	0.859372107032138
RhoBTB	TRINITY_DN7360_c0_g2_i1	1	3324	-	3324	0.877864586815533	5.93487459821001	7.52215174393861	0.00611385525200232	0.901310976887289
Plp	TRINITY_DN7526_c1_g8_i1	1	8679	-	8679	0.979563314757677	7.1057010216797	7.4657869696445	0.00630797237906247	0.906083622243794
CG9577	TRINITY_DN7090_c0_g2_i1	1	1159	+	1159	-0.887672305500156	5.54772853136833	7.26494177259665	0.00705235006364115	0.987681626412942
Plod	TRINITY_DN0_c0_g1_i1	1	2323	-	2323	0.750049175355728	3.43146908214146	2.26508494083881	0.13237533399934	0.997902299816325
CG3038	TRINITY_DN100_c0_g1_i1	1	388	+	388	0.667355499302022	0.407046537271457	0.78896510740577	0.374451373227566	0.997902299816325
GMF	TRINITY_DN1002_c0_g1_i1	1	893	-	893	-0.0875058756210832	4.76205892029614	0.0504699750177465	0.822255684453149	0.997902299816325
CG7646	TRINITY_DN1012_c0_g1_i1	1	884	-	884	0.225462111138666	3.3750515633439	0.201989070488938	0.653137480518614	0.997902299816325
CG4707	TRINITY_DN1014_c0_g1_i1	1	1598	-	1598	-0.698856415592827	3.30318654779354	1.84176785017716	0.174798560661284	0.997902299816325
D19A	TRINITY_DN1016_c0_g1_i1	1	1445	-	1445	-0.321032091786426	4.40206778062055	0.58874172615936	0.442938434803265	0.997902299816325
CG33090	TRINITY_DN1017_c0_g1_i1	1	1796	-	1796	0.45754644341818	3.09874032154808	0.755391393141899	0.384811868421483	0.997902299816325
Mtap	TRINITY_DN1019_c0_g1_i1	1	2036	-	2036	-0.148396449344891	4.69709107123457	0.141299167921163	0.707007097911812	0.997902299816325
CG33506	TRINITY_DN1023_c0_g1_i1	1	1137	-	1137	-0.0504536271262887	3.24423316886438	0.0096788088964688	0.921633330593596	0.997902299816325
CG32857	TRINITY_DN1026_c0_g1_i1	1	844	+	844	-0.384140931116629	4.30527773916602	0.801272413661485	0.370751669550568	0.997902299816325
CG6766	TRINITY_DN1038_c0_g1_i1	1	1539	-	1539	0.398749058786653	4.42622325804633	0.920009861585523	0.337513777220351	0.997902299816325
CG11456	TRINITY_DN1043_c0_g1_i1	1	1599	-	1599	0.170414157672392	4.592217594105	0.178524368790818	0.672660669605366	0.997902299816325
Tango4	TRINITY_DN1045_c0_g1_i1	1	1525	+	1525	-0.242399033515594	5.13834960497833	0.468617775798554	0.493652063700304	0.997902299816325
CG14749	TRINITY_DN1050_c0_g1_i1	1	1911	-	1911	-0.452660020648793	6.10487259963758	2.18076532914773	0.139801164386711	0.997902299816325
CG33172	TRINITY_DN1056_c0_g1_i1	1	1462	-	1462	-1.12264626600728	1.52520305716562	2.80019984457426	0.0943083895815135	0.997902299816325
dnc	TRINITY_DN1100_c0_g1_i1	1	870	-	870	-0.628853684431485	0.742166784496585	0.673351321666539	0.41192053317292	0.997902299816325
CG13365	TRINITY_DN1106_c0_g1_i1	1	501	-	501	-0.713533846593103	2.42448914064215	1.4371063296221	0.230658881155853	0.997902299816325
CG5589	TRINITY_DN1114_c0_g1_i1	1	1771	-	1771	-0.212266148958037	3.66674308476331	0.198854443312186	0.655664333259725	0.997902299816325
Prosalpha1	TRINITY_DN1115_c0_g1_i1	1	903	+	903	-0.395766268546498	5.39070018106865	1.39993561888989	0.236784558968331	0.997902299816325
Smn	TRINITY_DN1119_c0_g1_i1	1	759	+	759	-0.658137915487986	3.79287002650455	1.96767945338132	0.160749806618063	0.997902299816325
kay	TRINITY_DN1121_c0_g1_i1	1	1856	+	1856	0.262021606275768	5.03437320980916	0.53749676663275	0.463502679623938	0.997902299816325
CG7849	TRINITY_DN1122_c0_g1_i1	1	956	-	956	0.038625521782656	1.9179002005268	0.00389229105472786	0.950255894725933	0.997902299816325
CG5003	TRINITY_DN1123_c0_g1_i1	1	2076	+	2076	0.455054513555484	6.89156769831978	1.85317363657404	0.173469483369697	0.997902299816325
Ssl1	TRINITY_DN1125_c0_g1_i1	1	1357	+	1357	-0.170423536348689	3.51416771122031	0.120298945289022	0.728723512936148	0.997902299816325
CG4882	TRINITY_DN1128_c0_g1_i1	1	1458	-	1458	-0.396982866850168	3.08070933469083	0.558927402132382	0.454724111802607	0.997902299816325
CG6398	TRINITY_DN1129_c0_g1_i1	1	1929	+	1929	0.256725828923349	7.0194698478819	0.575911167562136	0.44795141862703	0.997902299816325
CG1275	TRINITY_DN1136_c0_g1_i1	1	995	+	995	0.58225354095609	2.51975366282573	1.00585617872241	0.315940938918533	0.997902299816325
Gmd	TRINITY_DN1137_c0_g1_i1	1	1268	-	1268	-0.260753906486453	4.07890667755133	0.343114450044687	0.558060591960715	0.997902299816325
FeCH	TRINITY_DN1139_c0_g1_i1	1	1401	+	1401	-0.397800355383958	5.42772517446599	1.43224962725972	0.231448292357968	0.997902299816325
CG14100	TRINITY_DN1148_c0_g1_i1	1	1214	-	1214	-0.497230693293994	3.69966790865954	1.08592839294737	0.297420078055068	0.997902299816325
Rab8	TRINITY_DN1151_c0_g1_i1	1	1347	+	1347	0.0210257909695257	6.72243830831319	0.00429043866408806	0.947777096965232	0.997902299816325
CG1440	TRINITY_DN1152_c0_g1_i1	1	1584	+	1584	-0.394737974803464	4.43848193046529	0.898412377083105	0.343248652685172	0.997902299816325
CG43320	TRINITY_DN1153_c0_g1_i1	1	1347	+	1347	0.00424197401369586	6.64633028981472	0.000181067302572694	0.989264368699194	0.997902299816325
Lrpprc2	TRINITY_DN1160_c0_g1_i1	1	3077	+	3077	-0.143901049658314	4.5501685900408	0.125772189903598	0.722869844814127	0.997902299816325
scu	TRINITY_DN1167_c0_g1_i1	1	1013	+	1013	-0.293086435050091	5.60371737172519	0.831743448324804	0.361808120245253	0.997902299816325
CG9231	TRINITY_DN1168_c0_g1_i1	1	814	+	814	-0.426962813768092	5.38910117468436	1.61650502948491	0.203632585313393	0.997902299816325
nero	TRINITY_DN1169_c0_g1_i1	1	953	+	953	0.108787315150824	2.95792366406738	0.0409619823942931	0.839618672992904	0.997902299816325
Gs1l	TRINITY_DN117_c0_g1_i1	1	1239	-	1239	-0.536575500732688	3.87688857455918	1.35784469468805	0.243960978301539	0.997902299816325
ICA69	TRINITY_DN1172_c0_g1_i1	1	1519	-	1519	-0.225893876541624	4.03737922308169	0.256215019975404	0.612752411941923	0.997902299816325
CG7328	TRINITY_DN1187_c0_g1_i1	1	949	+	949	0.319195406475982	2.35374734294603	0.296014427360412	0.586413525761	0.997902299816325
Set	TRINITY_DN1189_c0_g1_i1	1	1201	+	1201	0.108311473897897	7.38661801268309	0.0919804635159931	0.761685606452553	0.997902299816325
CG13126	TRINITY_DN119_c0_g1_i1	1	618	+	618	-0.701892277882952	1.1054130021887	1.00871867984084	0.315253378610127	0.997902299816325
modSP	TRINITY_DN1191_c0_g1_i1	1	2544	+	2544	0.237558983789541	6.52458152778062	0.568766231832492	0.450781298516341	0.997902299816325
CLS	TRINITY_DN1193_c0_g1_i1	1	1221	+	1221	-0.159704529221123	5.54758084218266	0.243162714941221	0.621950437941005	0.997902299816325
CG4593	TRINITY_DN1195_c0_g1_i1	1	737	+	737	0.032544216997504	5.20135044703924	0.00860492574112091	0.926095370384396	0.997902299816325
CG2614	TRINITY_DN1196_c0_g1_i1	1	1677	+	1677	-0.17003364109953	3.59325431300717	0.123530792558883	0.725249386493559	0.997902299816325
ND-24	TRINITY_DN12_c0_g1_i1	1	847	-	847	-0.162566808997613	4.32737802171907	0.142621702733019	0.705702778360813	0.997902299816325
CG3625	TRINITY_DN1201_c0_g1_i1	1	1424	+	1424	0.40050978000225	4.31299836512328	0.869355378603938	0.351174010849106	0.997902299816325
Vps28	TRINITY_DN1205_c0_g1_i1	1	712	+	712	0.105539547777421	3.52893890782009	0.0453485501505324	0.831372158523928	0.997902299816325
Uch-L5	TRINITY_DN1206_c0_g1_i1	1	1114	+	1114	-0.197508319987313	4.91868848968724	0.285398762573325	0.593205511906769	0.997902299816325
CG4360	TRINITY_DN1208_c0_g1_i1	1	1213	-	1213	0.193250940075204	3.44579892370726	0.148054699873809	0.700415938009417	0.997902299816325
CG7110	TRINITY_DN1209_c0_g1_i1	1	1752	+	1752	-0.568359271316004	4.4702069931336	1.86992379470226	0.171538667058737	0.997902299816325
senju	TRINITY_DN1210_c0_g1_i1	1	1643	+	1643	0.151999315467878	5.90230082489608	0.243520132910147	0.621694514612344	0.997902299816325
por	TRINITY_DN1212_c0_g1_i1	1	1556	+	1556	0.0437960930017249	4.93367955336477	0.0141420020490121	0.905342881675757	0.997902299816325
CG40045	TRINITY_DN1213_c0_g1_i1	1	1440	+	1440	-0.432775447804342	5.1854091778473	1.55139665171221	0.21298146802401	0.997902299816325
CG12736	TRINITY_DN1217_c0_g1_i1	1	1382	+	1382	-0.149471264380505	3.14976710793854	0.0816746572026647	0.775051231932329	0.997902299816325
CG43324	TRINITY_DN1220_c0_g1_i1	1	728	-	728	-0.263460489957582	5.92564418063737	0.72798504943428	0.393573571916458	0.997902299816325
Syx6	TRINITY_DN1221_c0_g1_i1	1	1242	+	1242	-0.637474942012124	3.52467765475076	1.66212280942781	0.197370179283322	0.997902299816325
CG2862	TRINITY_DN1227_c0_g1_i1	1	590	+	590	-0.28940007570343	3.78390975855863	0.383853867443951	0.535573090967179	0.997902299816325
IntS11	TRINITY_DN1228_c0_g1_i1	1	1973	+	1973	-0.103910907218474	5.42763839627065	0.0987401148365955	0.753358517071373	0.997902299816325
CG1943	TRINITY_DN123_c0_g1_i1	1	759	+	759	0.346801020342795	7.72408125606661	0.852325684782888	0.355935005483299	0.997902299816325
CG5599	TRINITY_DN1233_c0_g1_i1	1	1691	-	1691	0.182460634266886	6.17496241266391	0.360222757842996	0.548406824695205	0.997902299816325
LeuRS-m	TRINITY_DN1239_c0_g1_i1	1	2668	-	2668	-0.0608828128266887	4.49325320297082	0.0219040679268228	0.882347913652163	0.997902299816325
Pex7	TRINITY_DN1241_c0_g1_i1	1	1107	+	1107	-0.824734031534183	2.77194517280344	2.13706244387584	0.143833064715438	0.997902299816325
Eph	TRINITY_DN1245_c0_g1_i1	1	4526	-	4526	0.178979661489247	4.83515692021199	0.214507548773587	0.643275133378845	0.997902299816325
CG31075	TRINITY_DN1248_c0_g1_i1	1	1687	-	1687	-0.212745135784604	7.78157293888454	0.318393821731403	0.572597091637944	0.997902299816325
didum	TRINITY_DN1254_c0_g1_i1	1	1795	-	1795	-1.00695962206945	2.82838250814056	3.19888499447101	0.0737425118546976	0.997902299816325
ND-B16.6	TRINITY_DN1257_c0_g1_i1	1	552	+	552	-0.0768539314829958	4.22583754315169	0.0316507616795028	0.858802752566312	0.997902299816325
Fgop2	TRINITY_DN1262_c0_g1_i1	1	908	+	908	-0.128549939290226	4.24647352724232	0.0866796332464818	0.768452440035062	0.997902299816325
RhoGAP18B	TRINITY_DN1264_c0_g2_i1	1	500	+	500	0.275221281186675	0.474457936776779	0.120063767970963	0.728978352113689	0.997902299816325
CG31937	TRINITY_DN1265_c0_g1_i1	1	1210	+	1210	0.272022405849704	3.67953344456646	0.31903634005268	0.572209961950609	0.997902299816325
CG7384	TRINITY_DN1267_c0_g1_i1	1	2786	-	2786	-0.0423208296805767	6.73569873004522	0.0174196424676447	0.895002087915905	0.997902299816325
NaPi-III	TRINITY_DN1271_c0_g1_i1	1	603	-	603	-2.18975727189777	0.259956595157546	6.26947318090744	0.012311778856151	0.997902299816325
Rrp45	TRINITY_DN1272_c0_g1_i1	1	1352	+	1352	-0.256229218686646	3.91326676921481	0.315376826989495	0.574421804760311	0.997902299816325
Rab14	TRINITY_DN1276_c0_g1_i1	1	1275	+	1275	-0.033815012439146	3.35465506830915	0.0045219485034504	0.94638871496386	0.997902299816325
eca	TRINITY_DN1277_c0_g1_i1	1	813	+	813	0.574416323793562	4.93215705538309	2.4009875343064	0.121315169613721	0.997902299816325
gkt	TRINITY_DN128_c0_g1_i1	1	2010	-	2010	-0.304553414696455	5.64513136475139	0.909018415109697	0.340416132435964	0.997902299816325
CG17323	TRINITY_DN1287_c0_g1_i1	1	417	+	417	-0.908975932517867	0.293836852615098	1.27493017987168	0.258892163239006	0.997902299816325
rogdi	TRINITY_DN1288_c0_g1_i1	1	1398	+	1398	0.115802930704051	3.04195196724283	0.0476013103481105	0.827298960547445	0.997902299816325
CG10383	TRINITY_DN1289_c0_g1_i1	1	2508	-	2508	0.285188289575737	4.61800674792423	0.504779717788469	0.477437026345249	0.997902299816325
MRP	TRINITY_DN1290_c0_g1_i1	1	2050	+	2050	-0.169954107637965	2.90937088903743	0.0975309621252682	0.754824562428312	0.997902299816325
tmod	TRINITY_DN1295_c0_g1_i1	1	1399	-	1399	0.64673293388876	3.75849466019334	1.9041055602213	0.167674563913552	0.997902299816325
CG4953	TRINITY_DN1298_c0_g1_i1	1	924	-	924	-0.948199869197794	1.64742828560545	2.08259911367969	0.149042213947077	0.997902299816325
CG10444	TRINITY_DN13_c0_g1_i1	1	1075	+	1075	0.0618912159531448	1.64555781480142	0.00931813549215637	0.923102712500546	0.997902299816325
ctp	TRINITY_DN1305_c0_g1_i1	1	1350	+	1350	-0.0461486634882889	7.81363919799035	0.0146649830649823	0.90361691447826	0.997902299816325
CG9581	TRINITY_DN1308_c0_g1_i1	1	1717	-	1717	-0.008676208070627	3.71953919641446	0.000340535219744386	0.985277653147136	0.997902299816325
mus81	TRINITY_DN1312_c0_g1_i1	1	1448	-	1448	-0.0974410183500983	3.6467788323451	0.0412336026601763	0.839095050391776	0.997902299816325
N	TRINITY_DN1315_c0_g1_i1	1	5220	+	5220	0.388542661169447	4.11874690399858	0.716267645039829	0.397407074809436	0.997902299816325
Nufip	TRINITY_DN1316_c0_g1_i1	1	1490	+	1490	-0.398991046240537	4.47602929334275	0.923825292173983	0.336514059212147	0.997902299816325
mtDNA-helicase	TRINITY_DN1319_c0_g1_i1	1	2000	+	2000	0.0296555933268091	3.96327996568153	0.00429256771670125	0.947764159764761	0.997902299816325
CG2685	TRINITY_DN1321_c0_g1_i1	1	1065	-	1065	0.309158096342105	3.69208272357983	0.425721707740005	0.514122514880008	0.997902299816325
CG32687	TRINITY_DN1322_c0_g1_i1	1	1343	-	1343	-0.452879431685963	4.73289853226153	1.34258578462847	0.246627864750248	0.997902299816325
Vps33B	TRINITY_DN1323_c0_g1_i1	1	1954	-	1954	-0.0333268826796506	3.79231860493721	0.00512113167276953	0.942952970901964	0.997902299816325
CG8389	TRINITY_DN1327_c0_g1_i1	1	1649	+	1649	0.0168489963201197	5.32460093958741	0.0024589212978815	0.960452866555832	0.997902299816325
CG42671	TRINITY_DN1331_c0_g1_i1	1	1345	-	1345	-0.0737548496891198	2.28375359799854	0.0154056474803021	0.901225120798478	0.997902299816325
insv	TRINITY_DN1338_c0_g1_i1	1	1874	+	1874	0.145720820334053	6.19877563802988	0.229726080869265	0.631745718962282	0.997902299816325
CG7988	TRINITY_DN1339_c0_g1_i1	1	658	+	658	0.0493164402808475	1.05700781937871	0.00501480460517308	0.943547294379233	0.997902299816325
CG34117	TRINITY_DN1339_c0_g2_i1	1	467	-	467	0.871947426540777	0.986830821787492	1.59418741895274	0.206781442208805	0.997902299816325
CG9213	TRINITY_DN1341_c0_g1_i1	1	2203	-	2203	0.040255810884417	4.9161406578433	0.0118603079825483	0.913281708690573	0.997902299816325
CG7182	TRINITY_DN1342_c0_g1_i1	1	1627	+	1627	-0.21082567754241	5.9718480070003	0.468677605678868	0.493624482947457	0.997902299816325
shep	TRINITY_DN1345_c0_g1_i1	1	2546	-	2546	-0.0408549064545687	3.93854405930516	0.00796909532891348	0.928870693783707	0.997902299816325
dgt5	TRINITY_DN1346_c0_g1_i1	1	1937	+	1937	-0.313439822811306	6.45949805976207	1.02406857243644	0.311599577764766	0.997902299816325
Cyp4s3	TRINITY_DN1351_c0_g1_i1	1	1538	+	1538	-0.225542274260474	4.66143375723757	0.320322661286653	0.571436471295411	0.997902299816325
Atac2	TRINITY_DN1352_c0_g1_i1	1	968	+	968	0.051937464754608	2.10588091255956	0.00736757274121179	0.931600995526421	0.997902299816325
dbo	TRINITY_DN1356_c0_g1_i1	1	1530	-	1530	0.200721534767151	3.12740569017158	0.147004943451955	0.70142868062515	0.997902299816325
CG5966	TRINITY_DN1359_c0_g1_i1	1	2385	-	2385	0.0436943615982268	6.23852224906685	0.0206783438451638	0.885663839192596	0.997902299816325
Mcm5	TRINITY_DN136_c0_g1_i1	1	2394	+	2394	-0.1716266490609	8.3168620302817	0.178892162906143	0.672343266705247	0.997902299816325
CG9186	TRINITY_DN1362_c0_g1_i1	1	1199	-	1199	-0.387729156890911	4.91454526833933	1.08045086883771	0.298641575556942	0.997902299816325
CG2065	TRINITY_DN1367_c0_g1_i1	1	775	-	775	0.901790275323819	1.5141477225645	1.86923625266552	0.171617433104803	0.997902299816325
CG6443	TRINITY_DN1371_c0_g1_i1	1	1008	-	1008	-0.114979782811068	4.18615735002573	0.0695419598973595	0.792014556052033	0.997902299816325
D12	TRINITY_DN1376_c0_g1_i1	1	2252	-	2252	-0.0385679501041366	5.42510670454492	0.013489304351002	0.907543005225918	0.997902299816325
CG6418	TRINITY_DN1379_c0_g1_i1	1	2317	+	2317	0.223100010704244	5.3305539752037	0.428256871675439	0.512872381584118	0.997902299816325
l(2)k10201	TRINITY_DN1380_c0_g1_i1	1	745	+	745	0.213920809195223	2.77416668665027	0.145808160157403	0.702588338577346	0.997902299816325
CG9246	TRINITY_DN1381_c0_g1_i1	1	2553	+	2553	0.0530680294345448	6.07568677415713	0.0302477829372641	0.861935484997542	0.997902299816325
Rab10	TRINITY_DN1384_c0_g1_i1	1	1172	-	1172	-0.245060054479976	6.09984531328714	0.640529682512668	0.423552994451095	0.997902299816325
CG8176	TRINITY_DN1385_c0_g1_i1	1	3312	+	3312	0.360070308946223	5.02606010758035	0.999354315180259	0.317509972898517	0.997902299816325
CG14806	TRINITY_DN1386_c0_g1_i1	1	595	-	595	-0.402387794641776	2.99604277644472	0.551753399827444	0.45763328591171	0.997902299816325
Cerk	TRINITY_DN1389_c0_g1_i1	1	2947	+	2947	0.36085401210782	4.79661618701698	0.888587423849293	0.345901039003994	0.997902299816325
Phb2	TRINITY_DN139_c0_g1_i1	1	1269	-	1269	-0.570075788181464	5.1004575082922	2.5894585858157	0.107633449360683	0.997902299816325
CG6204	TRINITY_DN1390_c0_g1_i1	1	2795	+	2795	-0.447599313221095	4.11740352113575	1.02726911222031	0.310844711398306	0.997902299816325
CG14721	TRINITY_DN1397_c0_g1_i1	1	1004	-	1004	0.0792771032714819	4.14422268898623	0.0327910732701397	0.856308934704272	0.997902299816325
CG32281	TRINITY_DN1422_c0_g1_i1	1	826	-	826	-0.462113301808288	1.16559419451897	0.435295865126045	0.509428846511399	0.997902299816325
CG10672	TRINITY_DN1429_c0_g1_i1	1	919	+	919	-0.283368716999729	1.58878973397837	0.191500988870844	0.661687152986197	0.997902299816325
SelD	TRINITY_DN1456_c0_g1_i1	1	1268	+	1268	0.0189397939651447	2.70692061625178	0.00113820807260907	0.973087805287275	0.997902299816325
Bet5	TRINITY_DN1457_c0_g1_i1	1	572	+	572	-0.178293925954306	2.87640594686756	0.105599677256156	0.745222693244036	0.997902299816325
MED11	TRINITY_DN1458_c0_g1_i1	1	493	-	493	-0.460538557563216	2.6346357461851	0.638514171919126	0.424283226646258	0.997902299816325
Dhc64C	TRINITY_DN1465_c0_g1_i1	1	991	+	991	-0.124871580620618	0.65225340335024	0.0270119332168593	0.869459131454194	0.997902299816325
CG17904	TRINITY_DN1481_c0_g1_i1	1	1080	-	1080	-0.85626490794488	2.07149921427116	1.91304575904515	0.166680443742715	0.997902299816325
CG8786	TRINITY_DN1484_c0_g1_i1	1	971	+	971	0.154766608457623	3.00795296988968	0.0823875943575917	0.774098133403937	0.997902299816325
fidipidine	TRINITY_DN1493_c0_g1_i1	1	1889	-	1889	0.199776833136608	4.65687809823458	0.252492987282924	0.615344884484616	0.997902299816325
Prosbeta4	TRINITY_DN151_c0_g1_i1	1	801	-	801	-0.664376182658686	4.77587580554284	2.93629875812581	0.086664305459655	0.997902299816325
Mlh1	TRINITY_DN152_c0_g1_i1	1	1283	-	1283	0.187492371324126	2.35757532048298	0.0994030479987978	0.752558922640514	0.997902299816325
l(3)neo38	TRINITY_DN159_c0_g1_i1	1	1366	+	1366	0.0202695492024948	3.03609069665119	0.00144270128489158	0.969702663200813	0.997902299816325
brn	TRINITY_DN1595_c0_g1_i1	1	1562	+	1562	0.206096489715869	5.76515098390025	0.431444044726482	0.511308208830532	0.997902299816325
CSN7	TRINITY_DN16_c0_g2_i1	1	1165	-	1165	-0.407994198509058	5.82189731908995	1.70482942306899	0.191711219518071	0.997902299816325
CG8945	TRINITY_DN1601_c0_g1_i1	1	452	+	452	0.338669540430887	0.541107651504376	0.212251406985146	0.645026351945122	0.997902299816325
CG10194	TRINITY_DN1605_c0_g1_i1	1	1374	-	1374	-0.747977082138442	3.30903536734799	2.12458232710752	0.145008343058734	0.997902299816325
NELF-B	TRINITY_DN1606_c0_g1_i1	1	1858	+	1858	-0.577349226926978	3.15968775641403	1.21334229426489	0.270718521991549	0.997902299816325
CG16734	TRINITY_DN1607_c0_g1_i1	1	1390	-	1390	-0.531485506863499	2.98990889057905	0.957979062241833	0.327738842400735	0.997902299816325
CG4679	TRINITY_DN1608_c0_g1_i1	1	1994	+	1994	-0.302401186102117	4.80464695231408	0.621835877393556	0.430399247993711	0.997902299816325
Sgf11	TRINITY_DN1613_c0_g1_i1	1	741	+	741	-0.559061903215361	3.97713254481197	1.47699059542443	0.224297181707664	0.997902299816325
CG11710	TRINITY_DN1617_c0_g2_i1	1	1292	-	1292	-0.820681857002602	2.76645298378761	2.11910570677054	0.145527500850353	0.997902299816325
Dph5	TRINITY_DN1621_c0_g1_i1	1	890	+	890	-0.356359396885	4.53286537379503	0.752260418080738	0.385798660691507	0.997902299816325
Mpc1	TRINITY_DN1623_c0_g1_i1	1	551	+	551	-0.0522651768956853	1.81010662681237	0.0068443216575391	0.934068855406712	0.997902299816325
Chro	TRINITY_DN1627_c0_g1_i1	1	2655	-	2655	0.499493634440109	8.15233996342923	1.53244652729007	0.215797513597761	0.997902299816325
Vps26	TRINITY_DN1629_c0_g1_i1	1	1676	-	1676	0.184301248037716	6.3866407200195	0.360796205815341	0.548088675147607	0.997902299816325
CG11790	TRINITY_DN1642_c0_g1_i1	1	1064	+	1064	0.44627559581251	4.84740582020535	1.38738468318068	0.238897295542451	0.997902299816325
TSG101	TRINITY_DN1643_c0_g1_i1	1	1444	-	1444	-0.0771072001959076	5.36382643391001	0.05313007405095	0.81771197673474	0.997902299816325
CG10809	TRINITY_DN1650_c0_g1_i1	1	823	+	823	-0.497155646719289	1.61510156597571	0.589031325413396	0.442826289489441	0.997902299816325
PheRS-m	TRINITY_DN1657_c0_g1_i1	1	1413	+	1413	0.00485951189412963	3.95076234492192	0.000114883118531482	0.991448536007872	0.997902299816325
Ipk2	TRINITY_DN1658_c0_g1_i1	1	2105	+	2105	0.203449240824085	7.34349655009756	0.328497264220719	0.566568300786816	0.997902299816325
CG7656	TRINITY_DN1661_c0_g1_i1	1	1496	+	1496	-0.116237070660026	5.95203497843968	0.141607384063206	0.706702506014047	0.997902299816325
PDCD-5	TRINITY_DN1666_c0_g1_i1	1	627	+	627	-0.340028893386685	5.67257176329821	1.12324564737055	0.289266346495657	0.997902299816325
CG8209	TRINITY_DN1667_c0_g1_i1	1	1223	+	1223	0.0362437335198732	6.73940096200742	0.0127598982300595	0.910066537432049	0.997902299816325
Ns1	TRINITY_DN1670_c0_g1_i1	1	1910	+	1910	-0.161665815328984	6.08285088415895	0.279817113127611	0.596842070222373	0.997902299816325
CG3605	TRINITY_DN1677_c0_g1_i1	1	2224	+	2224	-0.0573831169130497	6.27356709582007	0.035847994404431	0.849836602599893	0.997902299816325
UbcE2M	TRINITY_DN1679_c0_g1_i1	1	886	+	886	-0.314616417749503	6.88950645574774	0.888329317167068	0.345971091880106	0.997902299816325
CG6749	TRINITY_DN1685_c0_g1_i1	1	1448	+	1448	-0.322709144727615	1.9472422194381	0.257209323342039	0.612063864936304	0.997902299816325
Pep	TRINITY_DN1689_c0_g1_i1	1	1715	-	1715	0.184492321777555	8.1952605140156	0.214230016417937	0.643489949343326	0.997902299816325
CG4098	TRINITY_DN1691_c0_g1_i1	1	864	-	864	-0.965618939160226	1.52236598570669	2.02370161438574	0.154916911072353	0.997902299816325
Nmdmc	TRINITY_DN1693_c0_g1_i1	1	1158	-	1158	-0.601936069604589	3.19161036774803	1.32165704667876	0.25034395620619	0.997902299816325
Dhx15	TRINITY_DN1702_c0_g2_i1	1	2420	-	2420	0.102908854039256	6.2602315473632	0.115125927268096	0.734394865818526	0.997902299816325
CG11985	TRINITY_DN1704_c0_g1_i1	1	413	-	413	-0.401293182932152	3.44482652639774	0.610094417567717	0.434785268295899	0.997902299816325
Abi	TRINITY_DN1709_c0_g1_i1	1	2027	-	2027	-0.0526442704087287	5.45559063022277	0.0255588406599582	0.872988200821093	0.997902299816325
Sgt1	TRINITY_DN1712_c0_g1_i1	1	815	+	815	-0.206228257717884	5.79936480691872	0.427083763411983	0.513450203353453	0.997902299816325
CG3358	TRINITY_DN1712_c0_g1_i2	1	1657	-	1657	-0.206740935686742	5.93314402376794	0.442551410320578	0.505920948589506	0.997902299816325
adp	TRINITY_DN1718_c0_g1_i1	1	2273	+	2273	-0.375821228422415	3.56536592498745	0.596831342487638	0.439822164364625	0.997902299816325
CG1737	TRINITY_DN1719_c0_g1_i1	1	1931	-	1931	-0.0262693336809131	6.72382316050681	0.00672831452344429	0.934628726916286	0.997902299816325
Dat	TRINITY_DN1746_c0_g1_i1	1	466	-	466	0.475796875967892	1.36177279421878	0.521046331133718	0.470425815112207	0.997902299816325
Zyx	TRINITY_DN1764_c0_g1_i1	1	1440	+	1440	0.190626994629627	2.35179459062571	0.105471761659834	0.74537169582906	0.997902299816325
Vps29	TRINITY_DN1771_c0_g1_i1	1	596	+	596	-0.116076941402658	1.97036831505692	0.0344290490414389	0.852803863303424	0.997902299816325
CLIP-190	TRINITY_DN1772_c0_g1_i1	1	472	+	472	-0.343472830265212	0.835388627856416	0.233559283572354	0.628916027877222	0.997902299816325
rumi	TRINITY_DN1774_c0_g1_i1	1	842	+	842	0.37978792825309	1.73412963955459	0.353143254428315	0.55236317761988	0.997902299816325
140up	TRINITY_DN1780_c0_g1_i1	1	990	+	990	-0.323307571433519	4.16534007013028	0.5435040355013	0.461015032762937	0.997902299816325
Tspo	TRINITY_DN1792_c0_g1_i1	1	329	-	329	0.716507558428871	0.916520593472637	1.05439027227868	0.304542464624315	0.997902299816325
CG17698	TRINITY_DN1793_c0_g1_i1	1	1398	+	1398	0.170117075816063	2.60773525575294	0.086632817750022	0.768513191962925	0.997902299816325
CG9669	TRINITY_DN1796_c0_g1_i1	1	443	+	443	-0.11908312846042	5.57304591095729	0.132452698154111	0.715916164517744	0.997902299816325
LSm7	TRINITY_DN1798_c0_g1_i1	1	488	+	488	-0.673496666177391	3.43308593431419	1.79203751509566	0.180732431018732	0.997902299816325
Egm	TRINITY_DN1812_c0_g1_i1	1	288	+	288	0.309046445795373	0.437653989321565	0.16291914951858	0.686498430164118	0.997902299816325
CG5339	TRINITY_DN1815_c0_g1_i1	1	1240	+	1240	-0.284262522059418	2.70969698977011	0.254515734633395	0.613933048380954	0.997902299816325
Cyt-b5	TRINITY_DN1822_c0_g1_i1	1	939	-	939	-0.428194491038495	7.11936276605751	1.535473300022	0.215344767597902	0.997902299816325
CG17726	TRINITY_DN1825_c0_g1_i1	1	1195	-	1195	-1.01345401369342	2.52052074214706	2.92208674962126	0.0874301852731632	0.997902299816325
CG8331	TRINITY_DN1829_c0_g1_i1	1	786	+	786	-0.0905630229201332	6.51313338552714	0.0838210082082022	0.77219527775605	0.997902299816325
betaTub56D	TRINITY_DN183_c0_g1_i1	1	1604	-	1604	-0.237692500369355	10.1567365560006	0.206217188664329	0.64976622141431	0.997902299816325
CG32647	TRINITY_DN1840_c0_g1_i1	1	581	-	581	-0.210841996832281	1.00577455079526	0.0884232462709751	0.766202349176846	0.997902299816325
CG13876	TRINITY_DN1843_c0_g1_i1	1	981	+	981	-0.155816157226555	5.65201630705433	0.238419641376538	0.625368981538919	0.997902299816325
CG11447	TRINITY_DN1854_c0_g1_i1	1	331	-	331	0.662402389084732	0.301607684802698	0.688371414186604	0.406754228711587	0.997902299816325
ND-20	TRINITY_DN1859_c0_g1_i1	1	826	-	826	-0.322820009486048	2.3830913998983	0.299583718229894	0.584165313675583	0.997902299816325
Sox21a	TRINITY_DN1862_c0_g1_i1	1	1158	-	1158	0.303959074181436	2.97923305706448	0.318705331856215	0.572409336509296	0.997902299816325
spict	TRINITY_DN1868_c0_g1_i1	1	2382	-	2382	-0.00669976608471975	4.72474848173807	0.000294202500261516	0.98631570079468	0.997902299816325
Psf1	TRINITY_DN1873_c0_g1_i1	1	604	+	604	-0.206457961498411	3.13488340493261	0.153671144980278	0.69506639210352	0.997902299816325
CG2046	TRINITY_DN1885_c0_g1_i1	1	751	+	751	-0.432094927485794	4.47985986111799	1.08295392471917	0.298082591339822	0.997902299816325
CG3764	TRINITY_DN1894_c0_g1_i1	1	706	+	706	0.373947670454729	1.01321551139591	0.283493603412235	0.594441591601557	0.997902299816325
fabp	TRINITY_DN1896_c0_g1_i1	1	572	+	572	-0.197449843536349	5.94734286120428	0.403616133561169	0.525253567731292	0.997902299816325
Pcd	TRINITY_DN19_c0_g1_i1	1	597	-	597	-0.266334420897164	2.5480176254782	0.208789670564999	0.647735423206711	0.997902299816325
mTTF	TRINITY_DN1912_c0_g1_i1	1	1398	+	1398	-0.190712253266611	4.69359827959141	0.226243930871888	0.6343415389635	0.997902299816325
CG1360	TRINITY_DN1917_c0_g1_i1	1	883	+	883	0.256768578713811	1.97060321373314	0.163981462057126	0.68553248568751	0.997902299816325
Prosalpha2	TRINITY_DN1926_c0_g1_i1	1	884	-	884	-0.610422683286601	4.74840502490535	2.40080174677787	0.121329570581774	0.997902299816325
CG45068	TRINITY_DN1936_c0_g1_i1	1	2444	+	2444	0.175727052837599	5.72086401327451	0.311068419429072	0.577047585285085	0.997902299816325
CG32736	TRINITY_DN1937_c0_g1_i1	1	539	+	539	-0.668927903781321	2.59275917431985	1.32165547404843	0.250344238009887	0.997902299816325
Sin1	TRINITY_DN1944_c0_g1_i1	1	559	-	559	-0.563963211154468	0.587903306427045	0.544076550188466	0.460779059007034	0.997902299816325
CG4404	TRINITY_DN1945_c0_g1_i1	1	719	-	719	-0.870529469686818	1.60022983306963	1.72003488596271	0.189742302024318	0.997902299816325
CG10495	TRINITY_DN1946_c0_g1_i1	1	678	+	678	0.691645865266866	1.82544632738509	1.20412522477859	0.272545899574391	0.997902299816325
Use1	TRINITY_DN1949_c0_g1_i1	1	1078	+	1078	-0.456567444001146	4.21238924484917	1.0693064088631	0.301146801275481	0.997902299816325
CG9344	TRINITY_DN1956_c0_g1_i1	1	377	+	377	-0.596551422095014	4.05587818570598	1.73224230398873	0.18817863813515	0.997902299816325
CG9253	TRINITY_DN1962_c0_g1_i1	1	1503	-	1503	-1.26562047455715	2.49207234008557	4.47865533161098	0.034364700047252	0.997902299816325
CG11781	TRINITY_DN1968_c0_g1_i1	1	483	+	483	-0.301724602534902	3.20187724600097	0.331901463636594	0.564564720236657	0.997902299816325
Pex3	TRINITY_DN1987_c0_g1_i1	1	1454	+	1454	0.104844307280386	6.52918573665034	0.113100516276216	0.73665407758368	0.997902299816325
CG14903	TRINITY_DN20_c0_g1_i1	1	450	+	450	-0.19257407380006	1.41427419758909	0.0856208025757613	0.769830857295269	0.997902299816325
CG6752	TRINITY_DN202_c0_g1_i1	1	2036	+	2036	-0.135711957957787	5.74272767223826	0.185984213663544	0.666296746572258	0.997902299816325
CG42516	TRINITY_DN2023_c0_g1_i1	1	639	+	639	-0.327680996932514	4.13625405661167	0.539811581670923	0.46254157690349	0.997902299816325
CG7772	TRINITY_DN2028_c0_g1_i1	1	780	+	780	-0.799373515041737	1.8207417620243	1.56294888767122	0.211286188463246	0.997902299816325
BCAS2	TRINITY_DN2034_c0_g1_i1	1	713	+	713	-0.551534859291005	3.01286088892954	1.00772087077667	0.315492825405544	0.997902299816325
Ndfip	TRINITY_DN2060_c0_g1_i1	1	1154	+	1154	0.173468748365296	3.46806042462921	0.121425161575609	0.727506992189646	0.997902299816325
Brf	TRINITY_DN2066_c0_g1_i1	1	1875	+	1875	-0.0202679647419996	3.01851203537453	0.00140322329116379	0.970119869130652	0.997902299816325
CG8963	TRINITY_DN2067_c0_g1_i1	1	2500	+	2500	0.0510831864006173	7.48959712333112	0.0196558083247845	0.888507665015531	0.997902299816325
Smyd5	TRINITY_DN2071_c0_g1_i1	1	1298	-	1298	-0.345464502411575	4.32628789149135	0.65611965592131	0.417967607973673	0.997902299816325
U2af50	TRINITY_DN2073_c0_g1_i1	1	1669	+	1669	0.168721291093542	6.20319975862924	0.307207987515532	0.579420675366329	0.997902299816325
CG4406	TRINITY_DN2074_c0_g1_i1	1	1168	-	1168	0.205068975089506	4.05298906590397	0.211021337000343	0.645985890196656	0.997902299816325
CG6769	TRINITY_DN2075_c0_g1_i1	1	1283	+	1283	-0.143462194195889	5.72972335398549	0.2076390051184	0.648641916340446	0.997902299816325
ND-B14.5A	TRINITY_DN2076_c0_g1_i1	1	449	+	449	-0.276798650018083	3.49314167192812	0.311178833472476	0.576979995870622	0.997902299816325
CG7322	TRINITY_DN2077_c0_g1_i1	1	856	-	856	-0.475029928103084	3.94052577635012	1.08885513144654	0.296770040510679	0.997902299816325
wda	TRINITY_DN2079_c0_g1_i1	1	2015	+	2015	-0.0372248174248362	4.49637286429683	0.00814096418621089	0.928109822710714	0.997902299816325
Psf3	TRINITY_DN2080_c0_g1_i1	1	802	+	802	-0.203409854261438	4.00735359534846	0.20424298046393	0.65133511065278	0.997902299816325
Nacalpha	TRINITY_DN2082_c0_g1_i1	1	1121	-	1121	-0.282580276568085	7.10934908356724	0.674120444008762	0.411653648215707	0.997902299816325
CG6015	TRINITY_DN2083_c0_g1_i1	1	1793	-	1793	0.0123561421304033	5.85459095868768	0.00158070059094943	0.968287457313483	0.997902299816325
ClC-a	TRINITY_DN2085_c0_g1_i1	1	913	-	913	0.365517312250059	1.05366396063524	0.273334697973161	0.601124225806601	0.997902299816325
Dhfr	TRINITY_DN2087_c0_g1_i1	1	692	+	692	-0.462129250421685	4.90775929161351	1.52171647475863	0.217411678002668	0.997902299816325
CG4603	TRINITY_DN2090_c0_g1_i1	1	1154	+	1154	0.0730484686145439	5.61149994253809	0.0516721306146949	0.820187068462766	0.997902299816325
Rbsn-5	TRINITY_DN2091_c0_g1_i1	1	1458	+	1458	-0.0362413313245053	2.95126058191754	0.00451387599350127	0.94643651730803	0.997902299816325
CG7206	TRINITY_DN2092_c0_g1_i1	1	1419	+	1419	-0.0751931617991271	5.45799867666798	0.0522243188436653	0.819245370378857	0.997902299816325
CG7461	TRINITY_DN2095_c0_g1_i1	1	2081	+	2081	-0.351110144848168	5.8254968121367	1.27005468784763	0.259804690492437	0.997902299816325
grau	TRINITY_DN2096_c0_g1_i1	1	805	-	805	-0.432086554503101	3.07245119126655	0.650319392218722	0.420032744015071	0.997902299816325
CG10420	TRINITY_DN2097_c0_g1_i1	1	1483	-	1483	-0.349508591918256	4.05365821584405	0.610022269832468	0.434812428859809	0.997902299816325
CG9586	TRINITY_DN2098_c0_g1_i1	1	844	-	844	-0.343169279656733	4.41023799346596	0.663897618098748	0.415221936980677	0.997902299816325
Plap	TRINITY_DN2100_c0_g1_i1	1	2435	+	2435	-0.120438106088943	5.92606070930446	0.153427385064039	0.695296208414677	0.997902299816325
Edc3	TRINITY_DN2102_c0_g1_i1	1	1930	+	1930	0.121502212319793	7.5084519595903	0.111697188593885	0.738232633276138	0.997902299816325
CG18661	TRINITY_DN2103_c0_g1_i1	1	962	-	962	-0.0221743659991201	3.8045608510571	0.00224453149722361	0.962214857616878	0.997902299816325
CG10425	TRINITY_DN2107_c0_g1_i1	1	1095	+	1095	0.0463459918931622	3.89329089895937	0.0102616306342236	0.919316174070027	0.997902299816325
MFS16	TRINITY_DN2108_c0_g1_i1	1	2157	+	2157	0.290860175218233	2.94034263139485	0.285521424595052	0.593126109850965	0.997902299816325
CG10915	TRINITY_DN2109_c0_g1_i1	1	1885	-	1885	-0.407086453634421	3.46463077059834	0.673574101668783	0.411843202421524	0.997902299816325
CG33108	TRINITY_DN2110_c0_g1_i1	1	970	+	970	-0.272870882434797	3.91770859379185	0.353294633119324	0.552278020366159	0.997902299816325
CG32262	TRINITY_DN2112_c0_g1_i1	1	760	+	760	-0.145072042668331	1.93478737201482	0.0550559064937812	0.814496774120408	0.997902299816325
Snap25	TRINITY_DN2113_c0_g1_i1	1	1737	+	1737	-0.170537085962032	5.79674532084891	0.29764762465316	0.585382642809913	0.997902299816325
fws	TRINITY_DN2114_c0_g1_i1	1	2269	+	2269	-0.242970695218433	4.40146878033123	0.333812571902421	0.563445906108229	0.997902299816325
CG34228	TRINITY_DN2116_c0_g1_i1	1	407	+	407	-0.305674149256448	3.09195477248197	0.330744542946149	0.565244099200039	0.997902299816325
CG10467	TRINITY_DN2118_c0_g1_i1	1	1333	-	1333	0.138392212809921	3.57682612754571	0.0819437848332151	0.77469091861766	0.997902299816325
Snup	TRINITY_DN2119_c0_g1_i1	1	1275	+	1275	0.963274406131204	4.49555532646232	5.19532585368215	0.0226851510062533	0.997902299816325
ics	TRINITY_DN2120_c0_g1_i1	1	1070	+	1070	0.0813003681575837	4.72270219377299	0.0428106379976298	0.836089761610218	0.997902299816325
Blos4	TRINITY_DN2121_c0_g1_i1	1	589	-	589	-0.659584618173501	2.46024047020864	1.213241471213	0.270738428101324	0.997902299816325
CG14439	TRINITY_DN2122_c0_g1_i1	1	1631	+	1631	-0.0266072682169958	3.59579843342497	0.00301158349270588	0.956237698540471	0.997902299816325
CG18081	TRINITY_DN2124_c0_g1_i1	1	706	+	706	0.0403528587703269	6.10969193679834	0.0169249556554502	0.896495186941087	0.997902299816325
sals	TRINITY_DN2129_c0_g1_i1	1	778	+	778	-0.527661568090401	1.7710577604719	0.682374206315564	0.408805550303919	0.997902299816325
grass	TRINITY_DN2134_c0_g1_i1	1	1385	+	1385	0.41624542564953	4.39640219655746	0.983121562817293	0.321472179938368	0.997902299816325
CG11178	TRINITY_DN2142_c0_g1_i1	1	2140	+	2140	0.156664229868105	6.20988485973425	0.261802057026911	0.608904979403325	0.997902299816325
elgi	TRINITY_DN2143_c0_g1_i1	1	1635	-	1635	-0.530590141348637	6.13221275330001	2.99892958764129	0.0833745981205946	0.997902299816325
CG10151	TRINITY_DN2144_c0_g1_i1	1	1045	-	1045	-0.226731409909664	1.96007312751863	0.133157832321833	0.715193873668381	0.997902299816325
Cypl	TRINITY_DN2145_c0_g1_i1	1	577	-	577	-0.0867982549815552	3.55223311964205	0.0318793006608925	0.858299277293292	0.997902299816325
CG6153	TRINITY_DN2149_c0_g1_i1	1	736	+	736	-0.136624432167788	2.55531752072801	0.0550550727918911	0.814498153055846	0.997902299816325
CG1416	TRINITY_DN2152_c0_g1_i1	1	1497	+	1497	-0.358748735559637	6.05289024591861	1.37335792958076	0.241285618619824	0.997902299816325
SREBP	TRINITY_DN2164_c0_g1_i1	1	3519	+	3519	0.302719796287186	4.40526450421678	0.525898043949464	0.468366820913309	0.997902299816325
Dscam1	TRINITY_DN2168_c0_g1_i1	1	514	-	514	0.635141036351937	0.638322879469643	0.744139123820202	0.388375113390026	0.997902299816325
CG7685	TRINITY_DN2173_c0_g1_i1	1	735	+	735	0.020481107744536	4.52736105556385	0.00249746920512467	0.960144342672115	0.997902299816325
Sec63	TRINITY_DN2175_c0_g1_i1	1	2675	+	2675	0.446075676676848	7.43565394044748	1.51869557740859	0.217868716619164	0.997902299816325
TrpRS-m	TRINITY_DN2177_c0_g1_i1	1	1148	+	1148	0.0593220081562461	3.30654049101026	0.0136671831940028	0.906938156835393	0.997902299816325
RhoGAP54D	TRINITY_DN2184_c0_g1_i1	1	2444	-	2444	0.268701420954661	5.07332934763726	0.575323084833417	0.448183292980725	0.997902299816325
CG32432	TRINITY_DN219_c0_g1_i1	1	599	-	599	0.631114496132538	0.801360048211917	0.770814658965107	0.380002800923347	0.997902299816325
Mlf	TRINITY_DN2190_c0_g1_i1	1	1529	-	1529	-0.090179115181592	5.26999140732769	0.0700919879453463	0.791212632962444	0.997902299816325
CG11448	TRINITY_DN2194_c0_g1_i1	1	1556	+	1556	-0.0444405795494758	6.01205757097893	0.0210638522189914	0.884610365620216	0.997902299816325
oxt	TRINITY_DN2198_c0_g1_i1	1	1798	+	1798	-0.556355067217939	2.32304557326075	0.867580707865883	0.351666081169785	0.997902299816325
Cyp4d1	TRINITY_DN2200_c0_g1_i1	1	647	+	647	-0.378233652951735	2.31771404558033	0.407373731897599	0.523331603807103	0.997902299816325
Cyp4d2	TRINITY_DN2200_c0_g1_i2	1	1560	+	1560	-0.126337349821807	3.61169107902222	0.0689734913023088	0.792846937307059	0.997902299816325
FucTC	TRINITY_DN2201_c0_g2_i1	1	692	-	692	-0.682098920226411	0.505113514657647	0.807534188485786	0.368888896040008	0.997902299816325
Fmo-1	TRINITY_DN2209_c0_g1_i1	1	516	+	516	-0.69302866837015	0.334054611374496	0.774407646492797	0.378894704245976	0.997902299816325
CG2023	TRINITY_DN2214_c0_g1_i1	1	1181	+	1181	-0.0894878538392593	4.99181029277071	0.0599565550977043	0.806573588488406	0.997902299816325
Taf8	TRINITY_DN2219_c0_g1_i1	1	917	-	917	-0.172865435844129	4.96096305428871	0.222197414965108	0.637389031486608	0.997902299816325
CG3021	TRINITY_DN222_c0_g1_i1	1	1076	+	1076	-0.242234125149693	2.18479598079166	0.159787277426837	0.689367680523792	0.997902299816325
kappaB-Ras	TRINITY_DN2222_c0_g1_i1	1	824	+	824	-0.308010624342868	3.33377882632043	0.358680622118854	0.549264115107142	0.997902299816325
Syx18	TRINITY_DN2227_c0_g1_i1	1	1172	-	1172	-0.170587402580553	4.88959554138005	0.206966090908473	0.649173443976328	0.997902299816325
CG34376	TRINITY_DN2232_c0_g1_i1	1	1911	-	1911	-0.0990656169802636	4.73580234266188	0.064849505520698	0.798998412295928	0.997902299816325
MED18	TRINITY_DN2235_c0_g1_i1	1	1035	-	1035	-0.693338760884841	3.75840396869505	2.15219914363296	0.142421978216938	0.997902299816325
srp	TRINITY_DN225_c0_g1_i1	1	1862	-	1862	0.174244042275815	2.82252368733622	0.0995656284173506	0.752363274741273	0.997902299816325
CG14480	TRINITY_DN2255_c0_g1_i1	1	868	+	868	-0.391845191440552	4.00157235242405	0.739638690966874	0.389813445420331	0.997902299816325
Ptp10D	TRINITY_DN2257_c0_g1_i1	1	2261	+	2261	1.2649880931501	2.69732008230138	4.22247262697112	0.0399382629954942	0.997902299816325
Dbp45A	TRINITY_DN2261_c0_g1_i1	1	1455	-	1455	-0.484849645203683	3.03756608163649	0.823313117005708	0.36425229427394	0.997902299816325
CG1418	TRINITY_DN2282_c0_g1_i1	1	844	-	844	0.14508389166749	4.81909970799185	0.143683772644729	0.70466033033592	0.997902299816325
aft	TRINITY_DN2299_c0_g1_i1	1	589	+	589	0.0436476482734764	1.50059231872347	0.00431911731691714	0.947603100783155	0.997902299816325
CG12822	TRINITY_DN2309_c0_g1_i1	1	1224	+	1224	0.150561404745028	5.67394839231573	0.224479572713426	0.635666166768169	0.997902299816325
eIF2B-gamma	TRINITY_DN2317_c0_g1_i1	1	1449	-	1449	-0.0590465278302653	3.37356736171056	0.0138568103181015	0.906297737981886	0.997902299816325
Tip60	TRINITY_DN2326_c0_g1_i1	1	1963	+	1963	-0.0117395550748588	4.14821106716205	0.000714490207642512	0.978676077400863	0.997902299816325
CG18528	TRINITY_DN2338_c0_g1_i1	1	1499	+	1499	-0.472878483269262	3.6669387476645	0.972599675614737	0.324075273864377	0.997902299816325
ppan	TRINITY_DN2349_c0_g1_i1	1	1409	+	1409	-0.210742829072453	2.7092152230515	0.137663016862248	0.710629462081237	0.997902299816325
CG9769	TRINITY_DN2353_c0_g1_i1	1	962	-	962	-0.303764589654837	6.01665803490222	0.980779456556113	0.322049219267978	0.997902299816325
dati	TRINITY_DN2365_c0_g1_i1	1	1293	+	1293	-0.161750643574815	3.24173558489858	0.0989863702000699	0.753061153663918	0.997902299816325
Taf6	TRINITY_DN2373_c0_g1_i1	1	1865	+	1865	0.369937548289675	5.90537377940434	1.44119765003673	0.229996393775549	0.997902299816325
Atg12	TRINITY_DN2374_c0_g1_i1	1	423	-	423	-0.279811264156441	2.7169682156999	0.21987631318966	0.639152424389677	0.997902299816325
CG12567	TRINITY_DN2384_c0_g1_i1	1	2101	+	2101	0.127124674596122	6.64401224113763	0.161695436867319	0.687615683389541	0.997902299816325
Trx-2	TRINITY_DN24_c0_g1_i1	1	796	-	796	-0.14753167027538	9.61620084646802	0.0900840641619703	0.764081449162511	0.997902299816325
Srp9	TRINITY_DN2401_c0_g1_i1	1	471	+	471	0.0402743025646445	2.79726163293511	0.00527653396406305	0.942095383814953	0.997902299816325
sicily	TRINITY_DN2415_c0_g1_i1	1	1172	+	1172	0.0668854913252937	3.26494227599728	0.0171642793213831	0.895770110889236	0.997902299816325
Arpc5	TRINITY_DN2461_c0_g1_i1	1	622	-	622	-0.133154110605969	5.25008989537482	0.144245460147902	0.704110800731488	0.997902299816325
fwe	TRINITY_DN2473_c0_g1_i1	1	1498	-	1498	0.274856958369939	5.83389954957694	0.785764000682843	0.375422130722531	0.997902299816325
vkg	TRINITY_DN2476_c0_g2_i1	1	417	+	417	0.687233217233513	0.142366742433248	0.622013323107835	0.430333478952309	0.997902299816325
CG31522	TRINITY_DN2477_c0_g1_i1	1	1631	-	1631	-0.86268723417238	2.8052786792954	2.36739903648405	0.123949797961423	0.997902299816325
CG7744	TRINITY_DN2478_c0_g1_i1	1	2282	-	2282	0.346460467221299	7.83020121545388	0.835670292787663	0.360677355547506	0.997902299816325
Ns4	TRINITY_DN25_c0_g2_i1	1	1758	+	1758	0.2167970821175	6.07879366788812	0.497319120736212	0.480709771578112	0.997902299816325
Vps36	TRINITY_DN2500_c0_g1_i1	1	1242	+	1242	-0.499936767595985	3.89888000350827	1.18426143174327	0.27653697228698	0.997902299816325
bic	TRINITY_DN2515_c0_g1_i1	1	1308	+	1308	-0.258945909919996	8.04172916257852	0.43991064938824	0.507192874979	0.997902299816325
COX5A	TRINITY_DN2520_c0_g1_i1	1	675	+	675	-0.411871893496382	5.04425946666327	1.31258855246654	0.251975457032439	0.997902299816325
Drep4	TRINITY_DN2522_c0_g1_i1	1	1257	+	1257	0.0471439014186458	4.45730309384792	0.0130350315989485	0.909106281813069	0.997902299816325
CG30499	TRINITY_DN2532_c0_g1_i1	1	874	+	874	-0.66017256569036	4.68933263433276	2.74511582029576	0.0976080077376691	0.997902299816325
trsn	TRINITY_DN2537_c0_g1_i1	1	982	-	982	-0.465463801091595	4.0773890756908	1.08331434977018	0.298002211766066	0.997902299816325
cyp33	TRINITY_DN2561_c0_g1_i1	1	970	+	970	-1.0736624241192	1.84358171206855	2.74772027154632	0.0974491946575433	0.997902299816325
CG9536	TRINITY_DN2566_c0_g1_i1	1	1300	-	1300	0.0564036620349112	4.81382750509604	0.0219110744257364	0.882329235383375	0.997902299816325
hmw	TRINITY_DN2580_c0_g1_i1	1	1841	-	1841	0.260441930067703	3.12530674187803	0.245645290862753	0.620177633823095	0.997902299816325
Tctp	TRINITY_DN2597_c0_g1_i1	1	1103	-	1103	-0.0431789550680019	7.81660594383671	0.0128852986847195	0.909627584253741	0.997902299816325
Vinc	TRINITY_DN2617_c0_g1_i1	1	573	+	573	-0.151888648213284	1.03231382325031	0.045918999144429	0.830330907320285	0.997902299816325
CG7544	TRINITY_DN2624_c0_g1_i1	1	1465	-	1465	-0.466935686571212	3.672697989689	0.954628160011478	0.328586219715436	0.997902299816325
Ssb-c31a	TRINITY_DN2632_c0_g1_i1	1	518	-	518	-0.386541491244222	5.98912864831276	1.55017255235412	0.213162047978439	0.997902299816325
CG17754	TRINITY_DN2638_c0_g1_i1	1	1667	+	1667	-0.391793379234256	3.8533174153727	0.71965017361085	0.396294927729195	0.997902299816325
Txl	TRINITY_DN2652_c0_g1_i1	1	1022	+	1022	-0.417873928974275	5.44779212373876	1.60120216302166	0.205785557888732	0.997902299816325
SdhD	TRINITY_DN2659_c0_g1_i1	1	670	-	670	-0.126505469620099	4.86184622329506	0.11187942708316	0.738027018640083	0.997902299816325
CG41099	TRINITY_DN2669_c0_g1_i1	1	1995	+	1995	0.767333575620246	3.06175863352716	2.03790216735633	0.153476843685229	0.997902299816325
ND-42	TRINITY_DN2670_c0_g1_i1	1	1301	+	1301	-0.373154898852854	5.04795998143357	1.09078540615709	0.296342318335121	0.997902299816325
UQCR-14L	TRINITY_DN2672_c0_g1_i1	1	484	-	484	-0.340945073340858	5.04492410443707	0.885379424140405	0.346773091131872	0.997902299816325
rswl	TRINITY_DN2674_c0_g1_i1	1	1167	-	1167	0.379947329042955	2.46077738431317	0.418280625946453	0.517822724261321	0.997902299816325
CG13384	TRINITY_DN2681_c0_g1_i1	1	2058	+	2058	0.550142270634302	3.21348356439354	1.13819920855874	0.2860791401323	0.997902299816325
Nf-YC	TRINITY_DN2682_c0_g1_i1	1	1419	+	1419	0.360789767278015	4.55792247353862	0.790281088549618	0.374053314184121	0.997902299816325
CG16941	TRINITY_DN2683_c0_g1_i1	1	2414	-	2414	-0.0578208532118126	5.89817472768535	0.0352060441921258	0.8511713566175	0.997902299816325
eIF2B-delta	TRINITY_DN2686_c0_g1_i1	1	2079	+	2079	-0.361642986021729	3.78322413173344	0.599428482804084	0.43882884199635	0.997902299816325
CG32533	TRINITY_DN2694_c0_g1_i1	1	758	+	758	0.0724341906118614	0.699582497127601	0.00997029981974022	0.920465882545799	0.997902299816325
mdy	TRINITY_DN2696_c0_g1_i1	1	1863	+	1863	-0.100958781388334	5.67778554011639	0.101145295807577	0.750471393711421	0.997902299816325
eIF-3p40	TRINITY_DN2697_c0_g1_i1	1	1174	+	1174	-0.251158572152435	6.77202932965543	0.604747195873372	0.436805306132057	0.997902299816325
CG5002	TRINITY_DN27_c0_g1_i1	1	2268	-	2268	0.0743104785688706	3.50979024486177	0.0228964968541957	0.879731988092506	0.997902299816325
CG14314	TRINITY_DN2700_c0_g1_i1	1	1492	+	1492	-0.116828800994963	4.37874343811245	0.0763961631120746	0.782252160170757	0.997902299816325
Sgt	TRINITY_DN2702_c0_g1_i1	1	1059	-	1059	-0.329190967326151	6.29443265809126	1.16713979295562	0.280036223950891	0.997902299816325
aub	TRINITY_DN2703_c0_g1_i1	1	3297	+	3297	-0.0850205967417263	8.40595138867977	0.042393716769785	0.836878580987749	0.997902299816325
yellow-h	TRINITY_DN2704_c0_g1_i1	1	1363	-	1363	0.581466915718155	2.56421302030495	1.01517200540761	0.313710483763368	0.997902299816325
gem	TRINITY_DN2708_c0_g1_i1	1	2501	-	2501	-0.0900894112374461	4.50007597028377	0.0479763213089791	0.826630780724783	0.997902299816325
Dab	TRINITY_DN2710_c0_g1_i1	1	1366	+	1366	0.162113437576043	3.31463485627982	0.102406310310724	0.748972790530382	0.997902299816325
CG13773	TRINITY_DN2715_c0_g1_i1	1	2083	+	2083	-0.202083440060877	4.05411814259175	0.205429316857631	0.650391247504511	0.997902299816325
Gem2	TRINITY_DN2717_c0_g1_i1	1	863	+	863	-0.347803709089013	4.18279438198963	0.628428159431755	0.427966032475819	0.997902299816325
CG6178	TRINITY_DN2721_c0_g1_i1	1	1908	+	1908	-0.396364007241731	4.14969877263138	0.814801271346278	0.366743359783335	0.997902299816325
CG8481	TRINITY_DN2729_c0_g1_i1	1	883	-	883	-0.103461146535941	3.78974434841779	0.0477270570305831	0.827074603720668	0.997902299816325
CG8034	TRINITY_DN2730_c0_g1_i1	1	998	+	998	-0.477269264177735	1.27632556885347	0.487901619791629	0.484893834422886	0.997902299816325
CG14182	TRINITY_DN2734_c0_g1_i1	1	1071	-	1071	-0.202690408345685	2.24964722610805	0.114595359010726	0.734984524600643	0.997902299816325
cactin	TRINITY_DN2740_c0_g1_i1	1	2022	+	2022	0.254612375092284	4.57338914734218	0.397583298893951	0.528365709078624	0.997902299816325
CG42553	TRINITY_DN2754_c0_g1_i1	1	1265	+	1265	-0.555955111296069	3.26486415732575	1.16757547517038	0.279946491148767	0.997902299816325
Dgkepsilon	TRINITY_DN2756_c0_g1_i1	1	1606	+	1606	-0.0795964498650015	3.18175300925311	0.0235225372558855	0.878111561909529	0.997902299816325
CG1635	TRINITY_DN2757_c0_g1_i1	1	1493	+	1493	-0.271051575218	3.09771697880442	0.263250382995307	0.607916072360614	0.997902299816325
CG2006	TRINITY_DN2760_c0_g1_i1	1	1219	-	1219	-0.424067445534559	3.80656705294733	0.803697703563083	0.37002863334982	0.997902299816325
Shc	TRINITY_DN2766_c0_g1_i1	1	2569	+	2569	-0.0451383952283343	5.44853565811714	0.0187625671557702	0.891054276466414	0.997902299816325
SF2	TRINITY_DN2768_c0_g1_i1	1	777	-	777	-0.162133250341379	4.45641316160797	0.151850667181878	0.696787844505932	0.997902299816325
CG33156	TRINITY_DN2769_c0_g1_i1	1	1825	+	1825	-0.506107209305215	3.48663108605372	1.04077604519458	0.307685107446171	0.997902299816325
HSPC300	TRINITY_DN2776_c0_g1_i1	1	529	+	529	-0.103648312368111	4.04617886180072	0.0538728457588428	0.816464747677454	0.997902299816325
CG12909	TRINITY_DN2783_c0_g1_i1	1	757	-	757	0.312225045342008	1.80701684296131	0.246769276542545	0.619378665155393	0.997902299816325
CG11577	TRINITY_DN2785_c0_g1_i1	1	903	-	903	0.232181233745004	5.38300841212407	0.480665692133536	0.488149682668071	0.997902299816325
Xbp1	TRINITY_DN2786_c0_g1_i1	1	1542	+	1542	-0.11625758793608	7.08706978697027	0.115478842221644	0.734003484644836	0.997902299816325
Task6	TRINITY_DN2787_c0_g1_i1	1	1571	+	1571	0.154921700400645	1.68170121552774	0.0591952457792341	0.807781346276586	0.997902299816325
CG12975	TRINITY_DN2801_c0_g1_i1	1	452	+	452	-0.411537685048153	3.85650496355225	0.757610865669422	0.384114526937097	0.997902299816325
Archease	TRINITY_DN2808_c0_g1_i1	1	676	-	676	-0.145265628853089	1.54288885728261	0.0497234966812855	0.823553240224923	0.997902299816325
CG5886	TRINITY_DN2815_c0_g1_i1	1	1729	+	1729	-0.470768561042247	5.44924095323918	2.02958071365587	0.154318864538878	0.997902299816325
Sec13	TRINITY_DN2815_c0_g2_i1	1	1225	-	1225	-0.388218481318059	5.93293293023888	1.58171471958219	0.208566298002689	0.997902299816325
loj	TRINITY_DN2818_c0_g1_i1	1	851	+	851	-0.00519931625499105	3.64145494429378	0.00011891591875651	0.991299743248525	0.997902299816325
CG5734	TRINITY_DN2822_c0_g1_i1	1	2093	-	2093	0.206697644094636	5.68472090823695	0.425277300442588	0.514342206418251	0.997902299816325
Graf	TRINITY_DN2827_c0_g1_i1	1	1416	+	1416	-0.2149658580521	3.65093411108639	0.199680953826635	0.654995768475187	0.997902299816325
Reg-2	TRINITY_DN2828_c0_g2_i1	1	571	+	571	0.978150733663882	1.867610289575	2.41630652582993	0.12013423791879	0.997902299816325
CG14715	TRINITY_DN283_c0_g1_i1	1	607	-	607	0.0824649593142906	4.36279155262212	0.0381144146712176	0.84522065252669	0.997902299816325
Pdk	TRINITY_DN2832_c0_g1_i1	1	1567	-	1567	-0.141051044752708	4.00693238176306	0.098751063752147	0.75334528715902	0.997902299816325
CG4598	TRINITY_DN284_c0_g1_i1	1	1024	+	1024	-0.406749079629922	4.9018276186769	1.18181637281266	0.277033299707051	0.997902299816325
CG4364	TRINITY_DN2840_c0_g1_i1	1	1949	-	1949	-0.643879944624901	4.21554035053085	2.18362611639349	0.139541699013539	0.997902299816325
GatA	TRINITY_DN2842_c0_g1_i1	1	1531	+	1531	0.111010619888658	4.10087624889728	0.0634743780143752	0.801095740601185	0.997902299816325
CG5885	TRINITY_DN2844_c0_g1_i1	1	824	-	824	0.344623096801304	5.35258754625439	1.05524321068727	0.304346963166348	0.997902299816325
CG11247	TRINITY_DN2851_c0_g1_i1	1	1960	+	1960	-0.215299404811549	4.78590755424425	0.313988215043033	0.57526551414592	0.997902299816325
CG1109	TRINITY_DN2860_c0_g1_i1	1	2557	-	2557	-0.230263401709827	5.77078112283394	0.541315523476119	0.461918844713345	0.997902299816325
Dbp80	TRINITY_DN287_c0_g1_i1	1	1643	-	1643	0.230848416416265	7.07787462111943	0.453006671252374	0.500938345083431	0.997902299816325
CG7903	TRINITY_DN2870_c0_g1_i1	1	1042	+	1042	0.0994704355724525	3.23272448381598	0.0372664573174053	0.846930551111497	0.997902299816325
CG16995	TRINITY_DN2874_c0_g1_i1	1	721	+	721	-0.0216505080215782	1.11389294437344	0.00100213855968221	0.974747055663739	0.997902299816325
Lerp	TRINITY_DN2875_c0_g1_i1	1	3541	+	3541	0.348291186361804	7.59234359329304	0.895230508989723	0.344104623007758	0.997902299816325
CG31381	TRINITY_DN2879_c0_g1_i1	1	1314	-	1314	-0.354330344860157	3.75746887339215	0.567720062731802	0.451197992604474	0.997902299816325
Nak	TRINITY_DN2882_c0_g1_i1	1	2423	-	2423	0.451179018239543	3.15948902547487	0.716343706254487	0.397382016998755	0.997902299816325
app	TRINITY_DN2883_c0_g1_i1	1	2581	+	2581	0.193284740314918	4.64705545993618	0.235335155905516	0.627614770490234	0.997902299816325
babo	TRINITY_DN289_c0_g2_i1	1	2028	+	2028	-0.228416571751977	3.38339735693857	0.198649894995449	0.655830049567651	0.997902299816325
Roe1	TRINITY_DN2900_c0_g1_i1	1	831	+	831	-0.226084725161919	5.33417111556913	0.442831291156312	0.505786464542702	0.997902299816325
CG12404	TRINITY_DN291_c0_g1_i1	1	980	+	980	-0.503812313293487	3.48055597537081	1.0300644726236	0.310187356629471	0.997902299816325
CG1890	TRINITY_DN2923_c0_g1_i1	1	1489	-	1489	0.140992141096904	4.67453908672229	0.125594024070317	0.723058114491354	0.997902299816325
Gasp	TRINITY_DN2924_c0_g1_i1	1	1002	+	1002	0.115546216965378	7.53103255967685	0.10014939546322	0.751662218395451	0.997902299816325
CG34132	TRINITY_DN2926_c0_g1_i1	1	609	+	609	-0.20989077254963	4.01445767401136	0.219774055829451	0.639230372308719	0.997902299816325
Torsin	TRINITY_DN2936_c0_g1_i1	1	1099	+	1099	0.0635461754342199	3.83750525870277	0.0178322638339239	0.893773105940328	0.997902299816325
CG14621	TRINITY_DN2939_c0_g1_i1	1	1740	+	1740	0.319167858790493	6.90965676414924	0.920934808768196	0.337271057541476	0.997902299816325
Mob4	TRINITY_DN2940_c0_g1_i1	1	1607	-	1607	-0.0268527621340381	5.06599104507977	0.00572899171709177	0.939668352670777	0.997902299816325
CG4069	TRINITY_DN2944_c0_g1_i1	1	1611	+	1611	0.112235976873023	3.50274763390099	0.0524984460811809	0.818779821161372	0.997902299816325
Hsp60A	TRINITY_DN2946_c0_g1_i1	1	2268	+	2268	-0.376258982218564	5.44296499268911	1.29470805723786	0.255230786865352	0.997902299816325
Es2	TRINITY_DN2947_c0_g1_i1	1	1626	+	1626	-0.244936432405416	3.8405415928122	0.280678850029038	0.596277614516317	0.997902299816325
cni	TRINITY_DN2948_c0_g1_i1	1	842	-	842	0.478240872868401	4.36872610342986	1.21807790298294	0.269785599881197	0.997902299816325
CG11342	TRINITY_DN295_c0_g1_i1	1	535	-	535	-0.018356632383066	2.34069819007331	0.000950662368541532	0.975403970085586	0.997902299816325
CG13369	TRINITY_DN2950_c0_g1_i1	1	1169	+	1169	0.157877481764639	3.84309177389995	0.116323497202869	0.733069467063961	0.997902299816325
CG7183	TRINITY_DN2951_c0_g1_i1	1	1677	+	1677	0.0236111376088994	4.6938687468922	0.00359973538901642	0.95215953110473	0.997902299816325
clos	TRINITY_DN2958_c0_g1_i1	1	2343	+	2343	0.113941636462137	3.09921851634923	0.0458902080151958	0.830383297691037	0.997902299816325
CG6171	TRINITY_DN2962_c0_g1_i1	1	908	+	908	0.402474230949385	5.15298913544312	1.3292636869241	0.248985442880189	0.997902299816325
CG10628	TRINITY_DN2964_c0_g1_i1	1	1267	+	1267	-0.119757000148889	4.90620933113805	0.10386501452526	0.747251885174163	0.997902299816325
robl	TRINITY_DN2966_c0_g1_i1	1	515	-	515	-0.20546313569177	3.2928313283319	0.159067822338615	0.690031405339384	0.997902299816325
CG7739	TRINITY_DN2967_c0_g1_i1	1	1916	+	1916	0.117879951800547	5.28700103079317	0.120650034382198	0.728343590004204	0.997902299816325
sun	TRINITY_DN2969_c0_g1_i1	1	337	+	337	-0.375953693035687	4.46665315765123	0.808083390788517	0.368726140176433	0.997902299816325
yellow-d	TRINITY_DN2970_c0_g1_i1	1	1459	-	1459	0.0953202128792936	2.60402559532035	0.0277651601858676	0.867668137528468	0.997902299816325
CG30291	TRINITY_DN2977_c0_g1_i1	1	1575	-	1575	-0.41826160734105	4.19525818075394	0.916722015872774	0.338378455756718	0.997902299816325
EloB	TRINITY_DN30_c0_g1_i1	1	589	+	589	-0.47174105775772	5.52274992973467	2.07001912490669	0.150275503647159	0.997902299816325
CG9288	TRINITY_DN3002_c0_g1_i1	1	909	-	909	-1.10179021663054	2.89936263673865	3.8511605487353	0.0497610062851644	0.997902299816325
frj	TRINITY_DN301_c0_g1_i1	1	1502	-	1502	0.172260555784053	2.86277914806843	0.0958346416676495	0.756898188576009	0.997902299816325
Shawn	TRINITY_DN3016_c0_g1_i1	1	1276	+	1276	0.147886667676644	5.63493495653319	0.21370689252631	0.643895318211934	0.997902299816325
Mgstl	TRINITY_DN3027_c0_g1_i1	1	701	+	701	0.658218411801705	5.6793005580076	4.25307061638805	0.0392254345787758	0.997902299816325
Sym	TRINITY_DN303_c0_g1_i1	1	3465	+	3465	-0.0639567518892295	4.57074476843235	0.0248990573708601	0.874624536858367	0.997902299816325
CG5532	TRINITY_DN3056_c0_g1_i1	1	325	+	325	0.199580003612139	1.38908631330187	0.0927126935381812	0.760767754786416	0.997902299816325
CG3719	TRINITY_DN3076_c0_g1_i1	1	737	-	737	-0.0291768397067662	4.0729851219754	0.00430050511691487	0.94771595648222	0.997902299816325
CG5379	TRINITY_DN3088_c0_g2_i1	1	879	+	879	-0.429235427668645	1.15730823390943	0.391831163570013	0.53136393367237	0.997902299816325
COX7C	TRINITY_DN309_c0_g1_i1	1	371	+	371	-0.759181800610264	3.67765950704388	2.47014518609575	0.116083680665093	0.997902299816325
CG8298	TRINITY_DN3121_c0_g1_i1	1	2034	-	2034	0.026476254723559	4.8052019543627	0.00478923744436588	0.944829457141507	0.997902299816325
CG13690	TRINITY_DN3145_c0_g1_i1	1	975	-	975	-0.21407573064957	4.31543756496376	0.249146588680176	0.617696232970774	0.997902299816325
slmo	TRINITY_DN3148_c0_g1_i1	1	1447	+	1447	0.0189696699468332	5.24736546523402	0.00304357874015795	0.956006080579097	0.997902299816325
CG4686	TRINITY_DN3176_c0_g1_i1	1	621	+	621	-0.401178529178847	5.05598889341091	1.22564470790281	0.26830324826115	0.997902299816325
CG2931	TRINITY_DN3189_c0_g1_i1	1	1041	+	1041	0.051762257742337	4.50078155248945	0.0159749144819732	0.899426242903143	0.997902299816325
CG8042	TRINITY_DN3191_c0_g1_i1	1	1704	-	1704	0.240411815299785	6.56816557639869	0.588596535259405	0.442994675471597	0.997902299816325
Sec8	TRINITY_DN321_c0_g1_i1	1	3353	+	3353	-0.0765681533920196	5.51110865127302	0.0549929467251449	0.814600940024362	0.997902299816325
CG1550	TRINITY_DN322_c0_g1_i1	1	1900	+	1900	-0.854027233480507	4.26833736456686	3.84343316797021	0.0499906493738944	0.997902299816325
CG5515	TRINITY_DN3222_c0_g1_i1	1	959	+	959	-0.535777846764572	5.07521834459705	2.23750512775431	0.134754489241137	0.997902299816325
wat	TRINITY_DN3224_c0_g1_i1	1	2033	-	2033	0.535031758203226	3.2657308299372	1.08763913551162	0.297039895210386	0.997902299816325
CG14231	TRINITY_DN3233_c0_g1_i1	1	390	+	390	-0.0663767931174635	0.260202849180947	0.0061756828786909	0.937365117464709	0.997902299816325
AOX2	TRINITY_DN3253_c0_g1_i1	1	809	-	809	-0.982997300867534	1.56126597948081	2.1148459504889	0.145932754592894	0.997902299816325
wal	TRINITY_DN3260_c0_g1_i1	1	1286	-	1286	-0.26746016091113	6.39666416344089	0.748119129579667	0.387109415588482	0.997902299816325
MFS17	TRINITY_DN3262_c0_g2_i1	1	391	-	391	-0.424228687077501	0.30778584366966	0.290743681350445	0.589765783703407	0.997902299816325
CG43143	TRINITY_DN3268_c0_g1_i1	1	537	+	537	0.0917679001670363	0.766567658163046	0.0141823504376033	0.90520858162689	0.997902299816325
CG2246	TRINITY_DN3281_c0_g1_i1	1	1596	+	1596	-0.0540650614875896	6.45422943742978	0.0305889895120305	0.86116682318837	0.997902299816325
Dpck	TRINITY_DN3296_c0_g1_i1	1	982	+	982	-0.43088795614729	5.90136848390437	1.92766051535372	0.16506982733751	0.997902299816325
CG5934	TRINITY_DN330_c0_g1_i1	1	666	-	666	-0.285805668280547	4.89172008921904	0.55673582247284	0.455609736067077	0.997902299816325
CG4074	TRINITY_DN3301_c0_g1_i1	1	1009	-	1009	-0.080825653455453	3.2017721986648	0.023672576349795	0.877726494195801	0.997902299816325
Hsc70-5	TRINITY_DN3311_c0_g1_i1	1	2474	-	2474	-0.314939003028124	5.9865121393376	1.05110365901816	0.30529730850281	0.997902299816325
dpa	TRINITY_DN3315_c0_g1_i1	1	616	+	616	0.179123040469181	0.592371918989692	0.0603158857513698	0.806006361721271	0.997902299816325
Galphao	TRINITY_DN3318_c0_g1_i1	1	1262	+	1262	-0.0491118860799934	2.31846741597276	0.00691888257745521	0.933711529769691	0.997902299816325
CG10053	TRINITY_DN3319_c0_g1_i1	1	848	+	848	-0.343124134905981	3.36190725882255	0.459837764008019	0.497727811805664	0.997902299816325
CG15445	TRINITY_DN3323_c0_g1_i1	1	1946	-	1946	-0.415280623215639	6.30107392216282	1.83322505470294	0.175801709435735	0.997902299816325
CG14408	TRINITY_DN3328_c0_g1_i1	1	2013	-	2013	0.143286955266253	4.03882226402762	0.102508464064136	0.748851836238775	0.997902299816325
CG11137	TRINITY_DN3332_c0_g1_i1	1	633	-	633	0.124292794784228	4.45290973865297	0.0902125426494318	0.763918270429036	0.997902299816325
CycJ	TRINITY_DN3337_c0_g1_i1	1	1054	-	1054	-0.241683216034476	3.35330147764671	0.227976837624153	0.633046675105638	0.997902299816325
SLIRP1	TRINITY_DN3338_c0_g1_i1	1	796	+	796	-0.516447792684278	3.52281375887097	1.08631825196186	0.297333383708009	0.997902299816325
CG33713	TRINITY_DN3338_c0_g2_i1	1	391	-	391	-0.959929222072657	1.58511922382919	2.05311229888066	0.151951205636627	0.997902299816325
stc	TRINITY_DN3339_c0_g1_i1	1	3440	-	3440	-0.182047153380862	7.13024260175584	0.278623258708709	0.597625910806291	0.997902299816325
CG7943	TRINITY_DN3341_c0_g1_i1	1	1660	+	1660	-0.174666913970128	3.14253779017173	0.111362071268412	0.738611224144048	0.997902299816325
Ogg1	TRINITY_DN3348_c0_g1_i1	1	1161	+	1161	-0.361566365939161	4.97603911676524	0.942812705174627	0.331597455181313	0.997902299816325
Zpr1	TRINITY_DN3356_c0_g1_i1	1	1520	+	1520	-0.181961978085235	5.39587069609931	0.298666391339437	0.584741449034371	0.997902299816325
NitFhit	TRINITY_DN3357_c0_g1_i1	1	1546	-	1546	-0.187050617554804	4.22069584483593	0.185087144183971	0.66705394259088	0.997902299816325
Cdk2	TRINITY_DN3368_c0_g1_i1	1	997	+	997	-0.0225017580411279	2.87386844972947	0.0016728854239519	0.96737633992874	0.997902299816325
CG9531	TRINITY_DN3371_c0_g1_i1	1	1063	-	1063	-0.063718018842129	3.55864234561115	0.0172157293869553	0.895614906026441	0.997902299816325
v	TRINITY_DN3371_c0_g2_i1	1	988	-	988	-0.491229804353315	1.08123985606693	0.475536661124194	0.490479574876166	0.997902299816325
Rab19	TRINITY_DN3389_c0_g1_i1	1	1210	+	1210	0.359323675057625	3.08993525560019	0.466798401815855	0.494492007247666	0.997902299816325
CG34183	TRINITY_DN3391_c0_g1_i1	1	567	-	567	0.299074775453688	2.75314363383027	0.285007317657106	0.593459050318774	0.997902299816325
CG7810	TRINITY_DN3391_c0_g2_i1	1	961	+	961	-0.00536448725356529	3.84273274247469	0.000132119948615388	0.990829451468678	0.997902299816325
Ddc	TRINITY_DN3392_c0_g1_i1	1	1758	+	1758	0.775800048582522	3.65675445885205	2.60455775140185	0.106613200467377	0.997902299816325
CG4553	TRINITY_DN3394_c0_g1_i1	1	1191	-	1191	-0.517509127861644	4.37313016335708	1.49592329956122	0.221351143664675	0.997902299816325
jing	TRINITY_DN3398_c0_g2_i1	1	5475	-	5475	0.250171092883818	4.71345790114635	0.400896710983338	0.526652366953411	0.997902299816325
CG10399	TRINITY_DN3399_c0_g1_i1	1	1236	-	1236	-0.297840578327039	3.80576607016724	0.411036493235911	0.52147011749108	0.997902299816325
JhI-26	TRINITY_DN3405_c0_g1_i1	1	1302	-	1302	0.074639880489726	1.73951558658603	0.0137913510743538	0.906518305446988	0.997902299816325
CG5705	TRINITY_DN3406_c0_g1_i1	1	1847	-	1847	-0.26275334047106	4.22771207752073	0.365194044282085	0.545660124207835	0.997902299816325
CG18870	TRINITY_DN3409_c0_g1_i1	1	1377	+	1377	-0.412584698667143	4.86907752644956	1.20369120238699	0.272632329116926	0.997902299816325
CG8204	TRINITY_DN3417_c0_g1_i1	1	1130	+	1130	-0.21927251859272	5.69744787073299	0.461360430609981	0.497016921478579	0.997902299816325
CG8078	TRINITY_DN3424_c0_g1_i1	1	1134	+	1134	-0.330149494503667	4.40528256055689	0.620313878702252	0.430963992238978	0.997902299816325
CG14220	TRINITY_DN3427_c0_g1_i1	1	1305	+	1305	-0.227818262921686	6.191635775537	0.560628594029661	0.454038518777497	0.997902299816325
Tsr1	TRINITY_DN343_c0_g1_i1	1	2531	-	2531	-0.492445365599689	5.71815010573355	2.4210406526483	0.119771866868	0.997902299816325
CG13676	TRINITY_DN3431_c0_g1_i1	1	681	+	681	0.484322385781171	1.25256246902979	0.51879816029904	0.47138485476455	0.997902299816325
CG8673	TRINITY_DN3433_c0_g1_i1	1	1185	+	1185	-0.240891601766835	2.58118310420735	0.176114313952786	0.674750118314267	0.997902299816325
CG3770	TRINITY_DN3434_c0_g1_i1	1	1804	-	1804	0.441384328280767	4.21986530764206	1.04288938483554	0.307194526521249	0.997902299816325
ade3	TRINITY_DN3440_c0_g1_i1	1	858	-	858	-0.347860693349551	1.47848393264067	0.279243469188441	0.597218436039785	0.997902299816325
CG11839	TRINITY_DN3446_c0_g1_i1	1	912	+	912	0.0795830099017264	4.43325042345722	0.0365747361277303	0.848340403620597	0.997902299816325
CG11593	TRINITY_DN3448_c0_g1_i1	1	2060	-	2060	-0.15293515666173	5.72977642486012	0.235465822914482	0.627519264999283	0.997902299816325
Adi1	TRINITY_DN3458_c0_g1_i1	1	726	+	726	-0.398107779684523	3.16615382662688	0.572592907180746	0.449262221659879	0.997902299816325
Not11	TRINITY_DN3465_c0_g1_i1	1	1290	+	1290	-1.08891796879375	1.94644885385289	2.93086460202035	0.0869562886551196	0.997902299816325
CG10217	TRINITY_DN347_c0_g1_i1	1	2093	+	2093	0.016993751569268	6.40437530422675	0.00304875580714981	0.955968718068605	0.997902299816325
Uba3	TRINITY_DN3474_c0_g1_i1	1	1477	-	1477	-0.353473153479072	4.39171601226248	0.70758502696637	0.400282595915115	0.997902299816325
Xe7	TRINITY_DN3483_c0_g1_i1	1	2769	+	2769	0.127664233451395	4.14090156578703	0.0845308414780259	0.77125950065562	0.997902299816325
ogre	TRINITY_DN3486_c0_g1_i1	1	1631	+	1631	-0.343927810915	4.04103230088458	0.586749395769528	0.443711140629223	0.997902299816325
Top2	TRINITY_DN3489_c0_g1_i1	1	4958	-	4958	-0.21373093596933	8.45278181052985	0.266469368510233	0.6057304177718	0.997902299816325
MAPk-Ak2	TRINITY_DN349_c0_g1_i1	1	2075	+	2075	-0.0893168268123696	4.13606259942562	0.0409595238191956	0.839623420811606	0.997902299816325
CG11563	TRINITY_DN3498_c0_g1_i1	1	518	+	518	-0.803953569184444	1.64482736116546	1.51992709476884	0.217682259298482	0.997902299816325
Rep	TRINITY_DN3501_c0_g1_i1	1	917	+	917	-0.161049300018489	2.24680225013214	0.0722348926536949	0.788120042707385	0.997902299816325
CG3434	TRINITY_DN3509_c0_g1_i1	1	1419	+	1419	0.0362208836826883	4.94753174748375	0.00973121275161293	0.921422152668905	0.997902299816325
Bug22	TRINITY_DN3513_c0_g1_i1	1	753	-	753	0.0864457479037052	4.27589327552701	0.0406843745363777	0.840155709100178	0.997902299816325
RhoL	TRINITY_DN3521_c0_g1_i1	1	1291	+	1291	-0.36453556840477	5.11689959150115	1.07159075769326	0.300631090636071	0.997902299816325
MSBP	TRINITY_DN3527_c0_g1_i1	1	850	+	850	-0.341457585142306	2.10424228650113	0.312431864470763	0.576214058750003	0.997902299816325
Rab3-GEF	TRINITY_DN3535_c0_g1_i1	1	1381	-	1381	0.327969224085776	3.53815091365163	0.454043842230082	0.500448628232981	0.997902299816325
CG11590	TRINITY_DN3536_c0_g1_i1	1	659	-	659	0.0519514478687416	2.8445247173458	0.00894050651004384	0.924672270510634	0.997902299816325
Scsalpha	TRINITY_DN3538_c0_g1_i1	1	1360	-	1360	-0.362080174374704	5.73400089361369	1.31639252337916	0.25128950466168	0.997902299816325
CG33977	TRINITY_DN3554_c0_g1_i2	1	410	+	410	-0.109537779669805	3.72179955604096	0.0526962924366757	0.818444613784182	0.997902299816325
CG14543	TRINITY_DN3561_c0_g2_i1	1	326	+	326	-0.538191574927884	1.3596031853607	0.613293817352978	0.43358342328515	0.997902299816325
CG11686	TRINITY_DN3572_c0_g1_i1	1	398	-	398	-0.879136991256175	0.676511163084883	1.39837093852433	0.237046706122255	0.997902299816325
CG6439	TRINITY_DN359_c0_g1_i1	1	1350	+	1350	-0.060311272068609	3.63753345289148	0.0158357670775898	0.899862900421486	0.997902299816325
CG11089	TRINITY_DN3591_c0_g1_i1	1	1198	-	1198	0.244954713086765	2.21997226021869	0.167288486968085	0.682548579813943	0.997902299816325
CG18547	TRINITY_DN3602_c0_g1_i1	1	1192	+	1192	-0.818798863325228	1.86590767615647	1.6368994318935	0.200804397185013	0.997902299816325
slv	TRINITY_DN3604_c0_g1_i1	1	1052	-	1052	-0.0982209409393227	5.4787898543215	0.0896945578303697	0.76457693233284	0.997902299816325
CG8735	TRINITY_DN3612_c0_g1_i1	1	1270	-	1270	0.372679193029799	6.20802519501879	1.50268658337133	0.220309978595844	0.997902299816325
AlaRS-m	TRINITY_DN3623_c0_g1_i1	1	3188	+	3188	-0.0728149317991985	6.34181641458329	0.0566138843976784	0.811938873898334	0.997902299816325
Mocs2	TRINITY_DN3629_c0_g1_i1	1	1094	-	1094	-0.766490155325363	3.63601314018122	2.49033734497083	0.114603631203924	0.997902299816325
CG1582	TRINITY_DN3630_c0_g1_i1	1	742	+	742	0.824337090588337	1.17689793951669	1.44500018988004	0.229382722023384	0.997902299816325
Vha36-1	TRINITY_DN3640_c0_g1_i1	1	1101	-	1101	-0.0527964434025369	6.41286619896602	0.0290517906437424	0.864665665153895	0.997902299816325
CG1806	TRINITY_DN3646_c0_g1_i2	1	1687	+	1687	0.0847608192742998	4.50325713863397	0.042760370816126	0.836184654688111	0.997902299816325
CG4884	TRINITY_DN3647_c0_g1_i1	1	670	-	670	-0.851202132616234	2.67281322553785	2.17496093769821	0.140329272701046	0.997902299816325
Sin	TRINITY_DN3671_c0_g1_i1	1	1592	-	1592	-0.584183581829935	4.56026969895223	2.05148598294166	0.152113508537565	0.997902299816325
CG7137	TRINITY_DN3679_c0_g1_i1	1	979	+	979	-0.324534159294133	4.79310642670099	0.712051069128546	0.398799777102516	0.997902299816325
CG15643	TRINITY_DN369_c0_g1_i1	1	495	-	495	1.32949944703339	0.424155796887738	3.0290681778039	0.0818398824631389	0.997902299816325
CG7582	TRINITY_DN3692_c0_g1_i1	1	1170	-	1170	-0.684611830196923	2.91102777949099	1.56220354836105	0.211395081912201	0.997902299816325
CG11309	TRINITY_DN37_c0_g1_i1	1	764	+	764	-1.51351868761139	0.955964816547835	4.16529193306631	0.041307077472465	0.997902299816325
CG1434	TRINITY_DN3715_c0_g1_i1	1	1370	+	1370	-0.133764870482365	2.47301875992256	0.0522834069364129	0.819144912797176	0.997902299816325
Ppcdc	TRINITY_DN3718_c0_g1_i1	1	413	+	413	0.431337920686275	0.898283103377444	0.383730534700055	0.535638640495114	0.997902299816325
CG42496	TRINITY_DN3718_c0_g2_i1	1	479	-	479	-0.230180224842002	0.447600409932903	0.0892398592175602	0.765156830682021	0.997902299816325
SoYb	TRINITY_DN3728_c0_g1_i1	1	4186	+	4186	0.412067015125869	7.26529192788151	1.37499758494361	0.241004941976176	0.997902299816325
Obp19a	TRINITY_DN3736_c0_g1_i1	1	602	-	602	0.163794998843145	2.37653011269899	0.0765799414146279	0.781997021563165	0.997902299816325
eIF-2alpha	TRINITY_DN3750_c0_g1_i1	1	1177	+	1177	0.104693341663862	4.63649787109001	0.068914621287481	0.79293334707376	0.997902299816325
CG6412	TRINITY_DN3752_c0_g1_i1	1	980	-	980	-0.40397178434553	4.08698074041253	0.814151463032788	0.366934502040589	0.997902299816325
CG1764	TRINITY_DN3756_c0_g1_i1	1	1547	-	1547	-0.0832953748072908	3.72602669400224	0.0308737919192941	0.860528603770416	0.997902299816325
Hip1	TRINITY_DN3757_c0_g1_i1	1	3379	+	3379	0.323364841526151	3.64367374710802	0.452724802526917	0.501071574684485	0.997902299816325
CG10738	TRINITY_DN3759_c0_g1_i1	1	328	+	328	-0.751810854006018	0.238400379925005	0.83126040055471	0.361947555298351	0.997902299816325
Tpi	TRINITY_DN3769_c0_g1_i1	1	1035	+	1035	-0.121555446826609	7.32348942818095	0.117927455028269	0.731306180281086	0.997902299816325
slim	TRINITY_DN3771_c0_g1_i1	1	1716	+	1716	-0.00747394242096141	4.5471969266602	0.000335679544074992	0.985382980797603	0.997902299816325
CG12814	TRINITY_DN3778_c0_g1_i1	1	913	+	913	0.324362969804086	1.80735046921231	0.241326770950087	0.623268733602647	0.997902299816325
SCOT	TRINITY_DN3794_c0_g1_i1	1	1937	-	1937	-0.209845635494854	4.7106737722643	0.287066028926835	0.592128122362114	0.997902299816325
Trs33	TRINITY_DN3820_c0_g1_i1	1	563	-	563	0.165335404588651	2.74924063558515	0.0846374872852605	0.771119277542803	0.997902299816325
ND-15	TRINITY_DN3824_c0_g1_i1	1	411	-	411	0.0806098351603233	3.53918356928198	0.0260382747899857	0.87181269816569	0.997902299816325
Bet1	TRINITY_DN383_c0_g1_i1	1	582	-	582	-0.430313745844107	4.03171356742193	0.890866980595355	0.34528317645489	0.997902299816325
CG8833	TRINITY_DN3832_c0_g1_i1	1	2634	+	2634	0.163374265160119	3.79715249605524	0.123706986217125	0.725061458891483	0.997902299816325
CG12811	TRINITY_DN3842_c0_g1_i1	1	791	+	791	0.352542784198852	6.21400163141273	1.31371834269968	0.251771487331955	0.997902299816325
sinu	TRINITY_DN3866_c0_g1_i1	1	488	+	488	0.755751062391347	0.654528076952979	1.00270652305107	0.316699743644835	0.997902299816325
Pen	TRINITY_DN3894_c0_g1_i1	1	1734	-	1734	-0.100349141627206	8.8668067098548	0.0537217308618485	0.816717755483397	0.997902299816325
CG9399	TRINITY_DN3895_c0_g1_i1	1	762	-	762	-0.254058071014357	3.73861239696251	0.285434613883851	0.593182302229132	0.997902299816325
CG2225	TRINITY_DN39_c0_g1_i1	1	1094	-	1094	-0.37412080908008	1.78499803792622	0.317361205226487	0.573220343283302	0.997902299816325
HisRS	TRINITY_DN390_c0_g1_i1	1	2113	+	2113	-0.454767295729805	6.40557656814852	2.1757824005395	0.140254396584464	0.997902299816325
pon	TRINITY_DN3908_c0_g1_i1	1	702	-	702	-0.327101864294318	1.07564201264409	0.223175996023345	0.63664895402964	0.997902299816325
Arp3	TRINITY_DN3923_c0_g1_i1	1	1993	+	1993	-0.0349858903794264	6.56879469164929	0.0124080326765191	0.911310010324252	0.997902299816325
CG7506	TRINITY_DN3925_c0_g1_i1	1	691	+	691	-0.105311235347262	2.55632126106651	0.0323344789509648	0.857302030276358	0.997902299816325
Ect3	TRINITY_DN3944_c0_g1_i1	1	2246	-	2246	0.970550649991156	5.00991649962606	7.14947830896401	0.00752033619567469	0.997902299816325
CG5455	TRINITY_DN3963_c0_g1_i1	1	1026	+	1026	0.0619740561970083	1.43121869777644	0.00858957099821062	0.926161149244032	0.997902299816325
RanBP3	TRINITY_DN398_c0_g1_i1	1	1604	+	1604	0.0813462535087218	6.92814337667551	0.0599516697621001	0.80658131270556	0.997902299816325
CG4282	TRINITY_DN399_c0_g1_i2	1	1959	-	1959	-0.0544426110252669	4.73414000001884	0.0195214551753532	0.888886877618646	0.997902299816325
CG15525	TRINITY_DN4_c0_g1_i1	1	606	-	606	-0.010807812917688	3.27712047714855	0.000451395307517974	0.983050124118256	0.997902299816325
Blos1	TRINITY_DN40_c0_g1_i1	1	558	-	558	-0.237586684936571	3.14104623853826	0.205234799819484	0.650545782034098	0.997902299816325
tio	TRINITY_DN4000_c0_g1_i1	1	965	-	965	0.244803122215143	0.765630870986685	0.114065458603445	0.735574961734766	0.997902299816325
Pgd	TRINITY_DN4027_c0_g1_i1	1	1714	+	1714	-0.0541229507966693	5.46901711082305	0.027250057849805	0.8688901858456	0.997902299816325
CG5626	TRINITY_DN4058_c0_g1_i1	1	1235	-	1235	-0.508296816018949	3.01512639926357	0.895779714589384	0.343956672662373	0.997902299816325
spz	TRINITY_DN4076_c0_g1_i1	1	1387	+	1387	-0.147801022240496	3.78490890815143	0.10046428740545	0.751284992019925	0.997902299816325
Prosbeta7	TRINITY_DN4084_c0_g1_i1	1	985	-	985	-0.608505547233124	5.08534561736606	2.92827703055146	0.0870956959921236	0.997902299816325
Uba5	TRINITY_DN4094_c0_g1_i1	1	1219	+	1219	-0.464364793452822	3.18639934432241	0.794875767194611	0.372668151669455	0.997902299816325
Eip71CD	TRINITY_DN4124_c0_g1_i1	1	778	+	778	0.421142694486229	2.15851423190616	0.485708484638703	0.485876840671931	0.997902299816325
APC4	TRINITY_DN4145_c0_g1_i1	1	2358	-	2358	-0.297110393663243	5.35579091238739	0.774859009095566	0.378755824059526	0.997902299816325
Gasz	TRINITY_DN4151_c0_g1_i1	1	1708	+	1708	-0.12384499291186	6.60145819067916	0.154753589666911	0.694048398072599	0.997902299816325
CG31357	TRINITY_DN4154_c0_g1_i1	1	1586	+	1586	-0.106536725492765	7.05624852350901	0.0980657604953857	0.754174918843127	0.997902299816325
AnxB10	TRINITY_DN4180_c0_g1_i1	1	1214	+	1214	0.116867525519674	3.25776848256731	0.0521623943392655	0.819350714430165	0.997902299816325
MTF-1	TRINITY_DN4185_c0_g1_i1	1	2015	-	2015	-0.704923852554095	3.32548270277559	1.86363415559703	0.172260771071959	0.997902299816325
CG10347	TRINITY_DN4187_c0_g1_i1	1	1689	+	1689	-0.482472177210615	3.89027635870635	1.10352957046614	0.29353812761491	0.997902299816325
Cyp6a13	TRINITY_DN4198_c0_g1_i1	1	1663	+	1663	0.472087476373042	4.40088347079816	1.27156044819768	0.259522438917036	0.997902299816325
CG9413	TRINITY_DN4210_c0_g1_i1	1	1709	+	1709	0.238124871082961	4.96755404118605	0.427002536810359	0.51349025393519	0.997902299816325
CG9249	TRINITY_DN4238_c0_g1_i1	1	1088	-	1088	-0.100888965771395	2.23695911426984	0.028335702632632	0.866328083070101	0.997902299816325
CG10289	TRINITY_DN4244_c0_g1_i1	1	3127	+	3127	0.128552560758291	7.63249726197046	0.120243663292561	0.728783391645753	0.997902299816325
FRG1	TRINITY_DN4283_c0_g1_i1	1	845	+	845	-0.832964363983915	2.40523007459828	1.96265305969233	0.16128525313118	0.997902299816325
Mpcp	TRINITY_DN4284_c0_g1_i1	1	1509	+	1509	-0.0739953373005814	7.65700710165578	0.0398621083957578	0.841757677181262	0.997902299816325
CG1233	TRINITY_DN4288_c0_g1_i1	1	2969	+	2969	0.0848670218531685	4.61701025456523	0.0445686100455693	0.83280693919853	0.997902299816325
CG15602	TRINITY_DN429_c0_g1_i1	1	1019	-	1019	-0.244661052658567	4.18694368358661	0.312165555475649	0.576376675927697	0.997902299816325
Thiolase	TRINITY_DN430_c0_g1_i1	1	1724	-	1724	-0.275213571683141	7.84456096609357	0.524611476141883	0.468911406132225	0.997902299816325
CG3803	TRINITY_DN4303_c0_g1_i1	1	1352	-	1352	-0.179541711706375	2.93025358606359	0.10866127626833	0.741685755817916	0.997902299816325
CRAT	TRINITY_DN4320_c0_g1_i1	1	2140	-	2140	-0.467953595061708	6.46381599116866	2.26558242072932	0.132332852404936	0.997902299816325
CG10375	TRINITY_DN4333_c0_g1_i1	1	914	-	914	-0.13239722218741	3.51848830772792	0.0733330240238238	0.786554291202485	0.997902299816325
CG11123	TRINITY_DN4339_c0_g1_i1	1	1975	+	1975	-0.117441968464798	3.85481800335856	0.0629872724852753	0.801844457070988	0.997902299816325
ClC-b	TRINITY_DN4344_c0_g1_i1	1	2630	+	2630	-0.167837646439978	4.06219882835683	0.139506032759206	0.708786710519043	0.997902299816325
CG6638	TRINITY_DN4345_c0_g1_i1	1	1412	+	1412	-0.373164355474834	5.17654523842773	1.14414530724156	0.284824189614359	0.997902299816325
CG5510	TRINITY_DN435_c0_g1_i1	1	1566	+	1566	-0.225584354946153	4.27115562045027	0.27457050317565	0.600302917702985	0.997902299816325
hgo	TRINITY_DN4358_c0_g1_i1	1	475	-	475	0.838923459001634	0.955449042239104	1.41296951258365	0.234614448368814	0.997902299816325
CG16908	TRINITY_DN4375_c0_g1_i1	1	3217	+	3217	0.0287841968471291	4.86357984937671	0.00586007090643418	0.938983394964582	0.997902299816325
IscU	TRINITY_DN438_c0_g1_i1	1	716	+	716	-0.15706803645608	6.8850598373698	0.224720450695929	0.635484947688909	0.997902299816325
CG6321	TRINITY_DN4397_c0_g1_i1	1	1307	+	1307	-0.743878989409836	4.25233041720619	2.92091822288672	0.0874934821330262	0.997902299816325
Tbce	TRINITY_DN44_c0_g1_i1	1	1857	+	1857	-0.0279432783628149	6.74879478196667	0.00752657614137907	0.930868688725724	0.997902299816325
Nlp	TRINITY_DN4416_c0_g1_i1	1	781	+	781	-0.387282508784812	7.6834467157431	1.07640348226235	0.299548296435175	0.997902299816325
l(2)35Bd	TRINITY_DN4420_c0_g1_i1	1	1353	-	1353	-0.163561159116309	4.52658263321765	0.160714565678328	0.688514773046825	0.997902299816325
Syx5	TRINITY_DN4436_c0_g1_i1	1	1606	+	1606	-0.0255874181635556	5.25523339591246	0.00560711086186134	0.940312350747655	0.997902299816325
CG14450	TRINITY_DN4447_c0_g1_i1	1	1130	+	1130	0.115105928435537	4.82859797339502	0.0910285501336825	0.762884816065583	0.997902299816325
Aef1	TRINITY_DN4471_c0_g1_i1	1	1263	+	1263	0.132548188281403	5.6790196493587	0.174762788585257	0.675929219501865	0.997902299816325
CG3164	TRINITY_DN4495_c0_g1_i1	1	350	-	350	0.296462636178119	0.635742327321327	0.162831042699179	0.686578708653813	0.997902299816325
CG3326	TRINITY_DN4537_c0_g1_i1	1	1792	+	1792	0.0486844722369916	5.83534735802932	0.024697325359648	0.875129280206742	0.997902299816325
CG9215	TRINITY_DN4547_c0_g2_i1	1	1077	-	1077	-0.45895226320957	2.12999752573611	0.571056649211177	0.44987110977083	0.997902299816325
CG1983	TRINITY_DN4549_c0_g1_i1	1	1018	+	1018	-0.335662301516297	2.53652497526296	0.334719635132424	0.562916381131323	0.997902299816325
yellow-f2	TRINITY_DN4549_c0_g2_i1	1	1429	+	1429	0.105623210509488	3.42403826106803	0.0437350483888401	0.834354935521529	0.997902299816325
CG3184	TRINITY_DN4556_c0_g1_i1	1	448	+	448	-1.37992237206752	0.690697127682114	3.22118099227017	0.0727450585224477	0.997902299816325
Faa	TRINITY_DN4560_c0_g1_i1	1	1367	+	1367	-0.326168388097654	3.77172283236598	0.47834748074225	0.489200456411829	0.997902299816325
l(1)G0469	TRINITY_DN4561_c0_g1_i1	1	673	+	673	0.344873105166211	2.04579832344881	0.317931950851585	0.572875696043353	0.997902299816325
eIF2D	TRINITY_DN4562_c0_g1_i1	1	1829	-	1829	-0.0777071382244592	5.54878179523472	0.0576311517430345	0.810288735230682	0.997902299816325
ATPsynG	TRINITY_DN4565_c0_g1_i1	1	519	+	519	-0.428660765081573	4.87083644659247	1.28180262290127	0.257612594905488	0.997902299816325
cbc	TRINITY_DN4566_c0_g1_i1	1	1445	-	1445	0.0929295676951454	3.94423184869622	0.0417053183893786	0.838189938851504	0.997902299816325
CG14103	TRINITY_DN4567_c0_g1_i1	1	1129	-	1129	0.528209922775344	4.65852246798457	1.76577530371227	0.183959905147721	0.997902299816325
Sucb	TRINITY_DN4569_c0_g1_i1	1	1480	-	1480	-0.342705755649662	5.97841056982254	1.23374006952484	0.266728586086083	0.997902299816325
Arp1	TRINITY_DN4569_c0_g2_i1	1	1721	-	1721	-0.0832813419570513	6.07483774132775	0.0742678219784264	0.785231312089119	0.997902299816325
Psn	TRINITY_DN4570_c0_g1_i1	1	1670	+	1670	0.097634407367782	6.05823394958703	0.10109654365843	0.750529537335502	0.997902299816325
Past1	TRINITY_DN4571_c0_g1_i1	1	2274	+	2274	0.248141757431721	6.1191932194087	0.661889921223403	0.415928098951761	0.997902299816325
NSD	TRINITY_DN4574_c0_g1_i1	1	5174	-	5174	0.228767478275815	8.51284135823805	0.301687286076579	0.582848465148393	0.997902299816325
CG7044	TRINITY_DN4575_c0_g1_i1	1	3993	-	3993	-0.065547318799558	5.54237620015088	0.0407089482554314	0.840108094134684	0.997902299816325
CG16721	TRINITY_DN4578_c0_g1_i1	1	1933	+	1933	0.205428972080808	5.97052958419668	0.448698214686593	0.502981409152055	0.997902299816325
CG2691	TRINITY_DN4579_c0_g2_i1	1	931	+	931	0.192620234042576	1.30614612512134	0.0814527156887793	0.775348854973113	0.997902299816325
melt	TRINITY_DN4580_c0_g1_i1	1	3514	+	3514	0.00643737783210129	4.30827146773307	0.000227882970255555	0.987956294742799	0.997902299816325
vnc	TRINITY_DN4582_c0_g1_i1	1	938	+	938	-0.448354323357784	6.14922925284364	2.15359930768179	0.142292239970102	0.997902299816325
CG17896	TRINITY_DN4583_c0_g1_i1	1	2957	+	2957	-0.360312838531711	7.02858603656687	1.12991758729074	0.2878387372343	0.997902299816325
CG14184	TRINITY_DN4584_c0_g1_i1	1	659	-	659	-0.0300492343195618	3.02874160135927	0.00316080772184151	0.955167708271372	0.997902299816325
Rbbp5	TRINITY_DN4584_c0_g2_i1	1	1581	-	1581	-0.31589554897344	5.12109218817081	0.807917734325559	0.368775221863219	0.997902299816325
pnt	TRINITY_DN4585_c0_g1_i1	1	2544	+	2544	0.0776924909604254	3.14615271574545	0.0220222484792352	0.88203326953017	0.997902299816325
MTA1-like	TRINITY_DN4587_c0_g1_i1	1	3847	-	3847	0.21785004550288	7.94477937520782	0.316069916158921	0.574001603116201	0.997902299816325
nopo	TRINITY_DN4591_c0_g1_i1	1	1466	-	1466	-0.304799091146716	6.95164280461278	0.823036432505814	0.364332899014692	0.997902299816325
Exo84	TRINITY_DN4595_c0_g1_i1	1	2317	+	2317	-0.704981993496186	4.8301759145948	3.41315798501241	0.0647312479652094	0.997902299816325
slx1	TRINITY_DN4597_c0_g1_i1	1	1067	+	1067	-0.0423477235318697	4.9111530042628	0.0129402723359091	0.90943583615185	0.997902299816325
hfp	TRINITY_DN4598_c0_g1_i2	1	2008	+	2008	-0.146066393406027	3.88506403469841	0.101985104564704	0.749472219369576	0.997902299816325
POLDIP2	TRINITY_DN4600_c0_g1_i1	1	1181	+	1181	0.269018225282569	7.38213779577325	0.565215110590182	0.452198177675435	0.997902299816325
RFeSP	TRINITY_DN4603_c0_g1_i1	1	1106	-	1106	-0.101907572228515	6.03635953689081	0.1109124903425	0.73912012325915	0.997902299816325
okr	TRINITY_DN4604_c0_g1_i1	1	2502	-	2502	0.199415511552096	3.7688264652095	0.182779694224567	0.669011650825223	0.997902299816325
Zip48C	TRINITY_DN4606_c0_g1_i1	1	1507	+	1507	0.240329554866015	4.12202841113151	0.299256543772044	0.584370666875276	0.997902299816325
CG7339	TRINITY_DN4607_c0_g1_i1	1	1252	+	1252	-0.0736582682451494	8.27686450810151	0.0331517268856856	0.855529547924334	0.997902299816325
Faf2	TRINITY_DN4609_c0_g1_i1	1	1612	-	1612	0.0403513453806266	5.48154064745533	0.0151831029389389	0.901937519212649	0.997902299816325
Pngl	TRINITY_DN4610_c0_g1_i1	1	2030	+	2030	-0.142735123253174	5.73935315720385	0.205856056848246	0.650052531617691	0.997902299816325
CG12299	TRINITY_DN4611_c0_g1_i1	1	2280	+	2280	-0.137646564475199	4.90462954265101	0.137471650198261	0.710821603948652	0.997902299816325
bys	TRINITY_DN4612_c0_g1_i1	1	1475	+	1475	0.215328901784983	2.99780616131019	0.162229740615007	0.687127260266519	0.997902299816325
CG31812	TRINITY_DN4614_c0_g1_i1	1	733	+	733	-0.363950244054032	1.22135029598831	0.282504931840324	0.595085150573665	0.997902299816325
CG17180	TRINITY_DN4615_c0_g1_i1	1	705	-	705	0.441552955631723	4.14479295990397	0.988966003788208	0.320038175673317	0.997902299816325
Idh	TRINITY_DN4622_c0_g1_i1	1	1643	-	1643	-0.0137223386905939	7.32143164575503	0.00150545390238057	0.969051084570134	0.997902299816325
calypso	TRINITY_DN4623_c0_g1_i1	1	1615	+	1615	-0.790083394777908	3.60241848385125	2.62575359517314	0.10519885852353	0.997902299816325
Ddr	TRINITY_DN4624_c0_g1_i1	1	616	+	616	0.420467474529245	0.554183335416326	0.304359239909356	0.581184392361416	0.997902299816325
CG12746	TRINITY_DN4625_c0_g1_i1	1	983	+	983	-0.464911822882601	3.13876206434184	0.780314126666329	0.377082991879459	0.997902299816325
Atg4b	TRINITY_DN4626_c0_g1_i1	1	1723	+	1723	0.435832284717359	4.94677664234726	1.40114168110846	0.236582734647727	0.997902299816325
Flo1	TRINITY_DN4627_c0_g1_i1	1	1743	-	1743	-0.162445719905591	4.60642789475115	0.163639942556512	0.685842626021026	0.997902299816325
Nup37	TRINITY_DN4628_c0_g1_i1	1	1056	+	1056	-0.423539562744133	4.61724212315804	1.08853593685852	0.296840845934466	0.997902299816325
lig3	TRINITY_DN4629_c0_g1_i1	1	2160	+	2160	0.183752350669564	3.75787830751223	0.154242083441833	0.694528934446856	0.997902299816325
l(2)34Fd	TRINITY_DN4630_c0_g2_i1	1	1205	-	1205	-0.481224304232717	2.14525293456502	0.613266230870015	0.433593764440521	0.997902299816325
CG2790	TRINITY_DN4636_c0_g1_i1	1	1416	-	1416	-0.0316891310402466	5.35461268740306	0.00881713348196616	0.925192275565332	0.997902299816325
CG1529	TRINITY_DN4639_c0_g1_i1	1	1251	-	1251	-0.0644001270959191	4.77358026430346	0.027709525739047	0.867799562514161	0.997902299816325
CG17737	TRINITY_DN4640_c0_g1_i1	1	944	+	944	-0.303247068361572	5.5592922331043	0.871436567035968	0.350598145887185	0.997902299816325
eIF6	TRINITY_DN4642_c0_g1_i1	1	911	-	911	-0.243887961097096	6.08985161429235	0.638127923271339	0.424423382610151	0.997902299816325
Der-2	TRINITY_DN4643_c0_g1_i1	1	1049	-	1049	-0.277477868494556	4.22479767365883	0.411801662058416	0.521082721951718	0.997902299816325
Sox21b	TRINITY_DN4645_c0_g1_i1	1	1599	+	1599	0.612726373380869	2.34078395088694	1.0567847381859	0.303994042290743	0.997902299816325
Mos	TRINITY_DN4650_c0_g1_i1	1	1292	+	1292	-0.285742223647426	5.54154136568844	0.772770953937077	0.37939890268861	0.997902299816325
CG9132	TRINITY_DN4651_c0_g1_i1	1	1652	-	1652	-0.324810299399093	5.43097762613357	0.960887761509881	0.327005638674671	0.997902299816325
Ubc10	TRINITY_DN4652_c0_g1_i1	1	1224	-	1224	-0.534131939203172	5.73194895155372	2.82902914588391	0.0926300422701283	0.997902299816325
CG15908	TRINITY_DN4655_c0_g1_i1	1	606	-	606	-0.33840658231475	3.47376534106348	0.455386976253577	0.499815653247868	0.997902299816325
CG14253	TRINITY_DN4657_c0_g2_i1	1	784	-	784	-0.217059395227719	1.45776156936103	0.109682825111829	0.74051791148888	0.997902299816325
CG4615	TRINITY_DN4661_c0_g1_i1	1	609	+	609	0.717092741351392	1.08803205998715	1.07475116210166	0.299919477845968	0.997902299816325
Smu1	TRINITY_DN4662_c0_g1_i1	1	1577	-	1577	-0.280256842787528	4.44562145706288	0.45596100748525	0.499545545446979	0.997902299816325
CG2091	TRINITY_DN4685_c0_g1_i1	1	988	-	988	-0.344153316868609	2.99815067874469	0.412611663811168	0.520673181330081	0.997902299816325
tinc	TRINITY_DN4686_c0_g1_i1	1	1746	-	1746	0.933478902443701	2.6534181434202	2.40837742864543	0.120743889236837	0.997902299816325
CG16863	TRINITY_DN469_c0_g2_i1	1	1817	+	1817	0.267765507864729	4.0100790116027	0.352714713925968	0.552604384727151	0.997902299816325
ear	TRINITY_DN4693_c0_g1_i1	1	3036	-	3036	0.241267811951568	5.55132582243857	0.536895517529826	0.463752836715357	0.997902299816325
viaf	TRINITY_DN4694_c0_g1_i1	1	933	-	933	-0.149696610135664	4.41475241786944	0.126939009224446	0.721640550273828	0.997902299816325
lt	TRINITY_DN4696_c0_g1_i1	1	1697	+	1697	-0.0614989568781207	4.76677853118705	0.0253738953179263	0.873444679375757	0.997902299816325
Tgt	TRINITY_DN4697_c0_g1_i1	1	1378	+	1378	-0.145826924191	5.51351070888046	0.199919318931934	0.654803263270495	0.997902299816325
CG3918	TRINITY_DN47_c0_g1_i1	1	640	+	640	-0.291545286097164	2.83067960440486	0.270643980756574	0.602920669292641	0.997902299816325
CG6191	TRINITY_DN4701_c0_g1_i1	1	3092	-	3092	-0.00784008663741195	7.87158792952059	0.000421149268493443	0.983627755668643	0.997902299816325
CenG1A	TRINITY_DN4705_c0_g1_i1	1	3592	-	3592	0.306804172780001	5.11748846629289	0.721687241427979	0.395627322961436	0.997902299816325
Sema5c	TRINITY_DN4705_c0_g2_i1	1	3431	+	3431	0.0289610500179969	4.56747698232312	0.00511094827110928	0.943009621632691	0.997902299816325
CG12935	TRINITY_DN4710_c0_g1_i1	1	948	+	948	-0.348379196558641	3.10663900189793	0.438061627809935	0.508086735338041	0.997902299816325
pins	TRINITY_DN4711_c0_g2_i1	1	2375	+	2375	0.545118533294331	5.1616117790859	2.42527550485518	0.119448737799673	0.997902299816325
l(1)G0334	TRINITY_DN4712_c0_g1_i1	1	1695	+	1695	-0.052309178914299	6.32611664909002	0.0293133529886026	0.864063705744564	0.997902299816325
CG31278	TRINITY_DN4713_c0_g1_i1	1	1127	+	1127	0.0401211970362882	3.51246659905408	0.00665097791769782	0.935004670902241	0.997902299816325
CG9941	TRINITY_DN4714_c0_g1_i1	1	2181	+	2181	0.194539585120248	5.78330443140907	0.38737988990161	0.533705200018719	0.997902299816325
CG9630	TRINITY_DN4715_c0_g1_i1	1	2429	-	2429	-0.392063979317135	5.03969042031239	1.1778066316912	0.277849674323594	0.997902299816325
CG2698	TRINITY_DN4717_c0_g1_i1	1	3045	-	3045	0.0562760141036423	4.97560241803796	0.0238228361499908	0.87734210997522	0.997902299816325
La	TRINITY_DN4718_c0_g1_i1	1	1269	+	1269	-0.229611754803177	5.48241060742689	0.491726886525527	0.483187116639489	0.997902299816325
Inx2	TRINITY_DN4719_c0_g1_i1	1	1300	-	1300	-0.101056193739296	4.23606511030706	0.0548696107861301	0.81480517978803	0.997902299816325
CG5742	TRINITY_DN4720_c0_g1_i1	1	2215	+	2215	0.0260013670886472	5.1365233754243	0.0055316344552263	0.940714689322912	0.997902299816325
CG14395	TRINITY_DN4722_c0_g1_i1	1	1364	-	1364	-0.234730086662247	2.06622807843112	0.14482491212886	0.703545172640741	0.997902299816325
CG7630	TRINITY_DN4726_c0_g1_i1	1	413	+	413	-0.424674293626127	5.00662232319836	1.33080234257997	0.248711745470349	0.997902299816325
Pbgs	TRINITY_DN4737_c0_g1_i1	1	1156	+	1156	-0.600385917984598	4.09022456965501	1.79178193489194	0.180763522710414	0.997902299816325
Clc	TRINITY_DN4739_c0_g1_i1	1	941	+	941	-0.571313369106704	5.11690145362767	2.61704942926092	0.1057771586316	0.997902299816325
HEATR2	TRINITY_DN4741_c0_g1_i1	1	2617	-	2617	-0.401352295502814	4.61292125817233	0.978607090032472	0.322585660055614	0.997902299816325
CG5021	TRINITY_DN4742_c0_g1_i1	1	799	+	799	0.0331138802317357	5.3229325300545	0.00959230520030736	0.921983191430114	0.997902299816325
CG10147	TRINITY_DN4742_c0_g2_i1	1	1460	+	1460	-0.422492781010353	3.99797588904164	0.873946122116237	0.349905461012232	0.997902299816325
Prp38	TRINITY_DN4744_c0_g1_i1	1	1085	+	1085	0.17063857015098	5.43345327802265	0.266052658037804	0.606012414817258	0.997902299816325
par-1	TRINITY_DN4745_c0_g1_i1	1	811	+	811	1.62032875879675	0.674997226961881	4.28168332214906	0.0385709288815541	0.997902299816325
Sgf29	TRINITY_DN4750_c0_g1_i1	1	649	-	649	-0.401702993458522	0.965119667742788	0.329851322836403	0.565769707724728	0.997902299816325
CG9548	TRINITY_DN4756_c0_g1_i1	1	430	+	430	-0.918777361197433	1.73003542799198	1.95340473366698	0.162275772980411	0.997902299816325
Gen	TRINITY_DN4758_c0_g1_i1	1	2088	+	2088	-0.240285192721655	4.23426317028787	0.306935734728195	0.579588769725354	0.997902299816325
CG13671	TRINITY_DN4759_c0_g1_i1	1	2830	+	2830	0.128661463793555	4.90041072832382	0.119970466837591	0.729079531084671	0.997902299816325
CG11857	TRINITY_DN4761_c0_g1_i1	1	1720	+	1720	0.200915202446393	6.26924427572103	0.437261939583619	0.50847416407818	0.997902299816325
CG31915	TRINITY_DN4761_c0_g2_i1	1	2074	-	2074	0.409115889022022	4.83365043905684	1.16132631416369	0.281237046171359	0.997902299816325
csul	TRINITY_DN4762_c0_g1_i1	1	1483	-	1483	-0.17980670899434	2.65805625844828	0.0990859498771458	0.752941022568089	0.997902299816325
CG2811	TRINITY_DN4764_c0_g1_i1	1	657	+	657	-0.379804146610362	2.00955406040664	0.378779329606014	0.538282244675968	0.997902299816325
CG11077	TRINITY_DN4766_c0_g1_i1	1	675	-	675	-0.465454438255795	1.69495088713737	0.496084386426138	0.481254957441584	0.997902299816325
ATPsyndelta	TRINITY_DN4767_c0_g1_i1	1	648	+	648	-0.365761567674723	5.80951425229957	1.36826287084385	0.242160334978246	0.997902299816325
ND5	TRINITY_DN4768_c0_g1_i1	1	1593	+	1593	-0.321743426727742	5.59456051289562	0.991217955494975	0.319487878849926	0.997902299816325
CG8311	TRINITY_DN4769_c0_g1_i1	1	564	+	564	0.480958470315114	1.43468264441887	0.534590167123452	0.464714005203102	0.997902299816325
CG9723	TRINITY_DN4771_c0_g1_i1	1	1593	+	1593	0.0118301971363505	5.74794640703757	0.00142152749284326	0.969925708157826	0.997902299816325
wcd	TRINITY_DN4772_c0_g1_i1	1	1555	-	1555	-0.22128899905469	4.87518912810145	0.348441318682248	0.55502060053874	0.997902299816325
hook	TRINITY_DN4773_c0_g1_i1	1	2268	-	2268	0.00624707176734959	5.12056189627412	0.000317098897924832	0.985793238470405	0.997902299816325
alphaSnap	TRINITY_DN4774_c0_g1_i1	1	1937	-	1937	-0.242677753449741	5.60996385401037	0.570716098813694	0.450006259454001	0.997902299816325
Flo2	TRINITY_DN4781_c0_g1_i1	1	563	+	563	-0.836086947759571	0.961726061360862	1.37475620763232	0.241046236060694	0.997902299816325
CG3529	TRINITY_DN4783_c0_g1_i1	1	2186	-	2186	0.205508935258899	3.90219191214087	0.202983934546503	0.652340440141256	0.997902299816325
CG15111	TRINITY_DN4785_c0_g1_i1	1	2088	-	2088	0.143767318463424	3.09183974109119	0.0719790610351906	0.788486645621756	0.997902299816325
Aac11	TRINITY_DN4786_c0_g1_i1	1	1769	+	1769	0.48064011654811	4.03926665303462	1.13039466513053	0.287736999660685	0.997902299816325
smal	TRINITY_DN4788_c0_g1_i1	1	1009	-	1009	0.474203193368168	1.30331767285407	0.48930652792445	0.484265852867001	0.997902299816325
CG8507	TRINITY_DN4790_c0_g1_i1	1	1589	+	1589	0.129109417033726	6.62825796135321	0.16623585037289	0.683494605912698	0.997902299816325
CG10326	TRINITY_DN4791_c0_g1_i1	1	1248	-	1248	0.464559182862145	6.56662262127289	2.13727224379116	0.143813399332322	0.997902299816325
GalNAc-T1	TRINITY_DN4792_c0_g1_i1	1	2286	+	2286	0.116522856650972	6.36883237394612	0.144782432673237	0.703586594626587	0.997902299816325
CG17996	TRINITY_DN4796_c0_g1_i1	1	417	-	417	-0.104595347077351	2.13835410223982	0.0300559472090276	0.862369610305398	0.997902299816325
CG31612	TRINITY_DN4797_c0_g1_i1	1	2084	-	2084	0.498972965209609	2.64941041754905	0.752536581190155	0.385711477464327	0.997902299816325
ND1	TRINITY_DN4799_c0_g1_i1	1	961	+	961	-0.432116772897657	4.41842957538369	1.05891283691384	0.303507699465018	0.997902299816325
kraken	TRINITY_DN48_c0_g1_i1	1	1152	+	1152	0.256569360303627	2.32413638677295	0.189172023568082	0.663623384337833	0.997902299816325
shf	TRINITY_DN4813_c0_g1_i1	1	1324	+	1324	0.410705584616567	3.63136103386174	0.73498106485414	0.391310054373004	0.997902299816325
AsnRS-m	TRINITY_DN4817_c0_g1_i1	1	375	-	375	-1.37391626979239	0.682895124947281	3.03555589976974	0.0815135210606741	0.997902299816325
CG9422	TRINITY_DN4818_c0_g1_i1	1	832	+	832	-0.755768499847017	2.01642971581811	1.46737977126107	0.225810658090379	0.997902299816325
CG14995	TRINITY_DN4830_c0_g2_i1	1	621	-	621	0.475926943690756	1.08767542943658	0.464419760913837	0.495593774253071	0.997902299816325
Cyp6a9	TRINITY_DN4831_c0_g2_i1	1	397	-	397	0.673600252291955	0.453529434423854	0.749828839378423	0.386567509481908	0.997902299816325
Cp1	TRINITY_DN4832_c0_g1_i1	1	508	-	508	0.254968076231796	3.61651397764967	0.280461749596737	0.596419715183956	0.997902299816325
Traf6	TRINITY_DN484_c0_g1_i1	1	1750	+	1750	-0.145736218320412	5.79466094051817	0.215943477098679	0.642166381929942	0.997902299816325
CG8005	TRINITY_DN4842_c0_g1_i1	1	1124	-	1124	-0.333975098278197	4.59806609570118	0.673636631779049	0.41182150099676	0.997902299816325
FIG4	TRINITY_DN4843_c0_g1_i1	1	3479	-	3479	0.178628105635995	7.17661902056966	0.265380588986507	0.606467808246528	0.997902299816325
tun	TRINITY_DN4844_c0_g1_i1	1	1569	-	1569	0.0108570968257132	4.49363040924433	0.00070091944273374	0.978879509847727	0.997902299816325
CG11902	TRINITY_DN4845_c0_g1_i1	1	1093	+	1093	-0.325248018116873	2.70617667866923	0.331168320417907	0.564995060876582	0.997902299816325
aux	TRINITY_DN4847_c0_g1_i1	1	3849	-	3849	0.268000824051083	5.49201174322311	0.658014425599568	0.417296264066706	0.997902299816325
CG7720	TRINITY_DN4848_c0_g1_i1	1	2579	+	2579	0.392737466480004	3.88606217247194	0.737869911335707	0.390380830637395	0.997902299816325
Sap30	TRINITY_DN4850_c0_g1_i1	1	928	-	928	-0.0111422212294001	5.6624943386522	0.00120704605521654	0.972286254571855	0.997902299816325
CG2124	TRINITY_DN4851_c0_g2_i1	1	740	+	740	0.819281566754841	0.591572476213758	1.16069337177168	0.281368177953913	0.997902299816325
CG5447	TRINITY_DN4852_c0_g1_i1	1	1147	+	1147	-0.30015117502091	4.51300765415734	0.531432909803418	0.466035531804869	0.997902299816325
MTPAP	TRINITY_DN4854_c0_g1_i1	1	622	+	622	-0.57803242197409	1.41486014273201	0.730298793558734	0.392822898404558	0.997902299816325
su(Hw)	TRINITY_DN4855_c0_g1_i1	1	2191	-	2191	-0.160557792267871	5.78614368943322	0.264599144045511	0.606998233079227	0.997902299816325
Vps16A	TRINITY_DN4856_c0_g1_i1	1	697	-	697	0.440412482584638	1.33507339819614	0.438634120793693	0.507809689178863	0.997902299816325
CG33052	TRINITY_DN4857_c0_g1_i1	1	910	+	910	-0.311931805214516	4.33248990137387	0.51718971617428	0.472072934361064	0.997902299816325
CG5916	TRINITY_DN4858_c0_g1_i1	1	448	+	448	-0.025750625646058	0.698329450254275	0.00132454666622484	0.970969238378658	0.997902299816325
CG8001	TRINITY_DN4861_c0_g1_i1	1	2336	-	2336	-0.0933260155550636	5.5479151250715	0.0829173488410827	0.773392811834772	0.997902299816325
CG17829	TRINITY_DN4863_c0_g1_i1	1	2085	-	2085	0.0506423666333218	6.58355413544129	0.0260540217103657	0.871774278133759	0.997902299816325
Arl4	TRINITY_DN4864_c0_g1_i1	1	2004	-	2004	-0.216148434076144	6.39674069760335	0.494594835112331	0.481914007985965	0.997902299816325
dia	TRINITY_DN4865_c0_g1_i1	1	4239	+	4239	0.0043685680758346	6.65712269166716	0.000187558457275557	0.989073641949011	0.997902299816325
CG34408	TRINITY_DN4866_c0_g1_i1	1	670	+	670	0.841458993277174	0.672047730055284	1.25850898518974	0.261981590363961	0.997902299816325
Sec5	TRINITY_DN4867_c0_g1_i1	1	2751	+	2751	-0.0539683898079885	4.86806870213767	0.0205325775306074	0.886064781765491	0.997902299816325
CG42748	TRINITY_DN4868_c0_g1_i1	1	835	+	835	-0.626062684418789	1.52893804840175	0.907509939348612	0.340817069975793	0.997902299816325
Grip75	TRINITY_DN4869_c0_g1_i1	1	2553	+	2553	-0.0914689703056405	4.71971487059923	0.0542361176906891	0.81585805676513	0.997902299816325
Art8	TRINITY_DN4869_c0_g2_i1	1	532	-	532	1.253562222452	0.88808261908438	3.0489325740738	0.0808450388099082	0.997902299816325
wmd	TRINITY_DN4872_c0_g1_i1	1	1242	+	1242	-0.068491994790244	3.66643779563381	0.0206974110414771	0.885611500067603	0.997902299816325
dl	TRINITY_DN4873_c0_g1_i1	1	1784	+	1784	0.0881558108865229	4.44140841525629	0.0453151917024109	0.831433259662191	0.997902299816325
Zasp52	TRINITY_DN4874_c0_g1_i1	1	2918	-	2918	-0.161727689676789	6.76604473853583	0.250147061230454	0.616991191749679	0.997902299816325
bin3	TRINITY_DN4875_c0_g1_i1	1	3273	-	3273	0.346067298997684	7.89329924952822	0.801262173401019	0.370754726592411	0.997902299816325
ND-SGDH	TRINITY_DN4876_c0_g1_i1	1	662	+	662	-0.379658795261508	4.71085941108884	0.935420607606109	0.33350008508794	0.997902299816325
CG4338	TRINITY_DN4878_c0_g1_i1	1	594	+	594	-0.89931811905799	1.4987649158109	1.80826308549955	0.178771170684035	0.997902299816325
pan	TRINITY_DN4878_c0_g2_i1	1	3957	-	3957	0.460300318563687	5.24734255643751	1.71510447097825	0.190378134061772	0.997902299816325
ND-ACP	TRINITY_DN4879_c0_g1_i1	1	756	+	756	-0.427135315140696	5.31447579903834	1.57227326551072	0.209929509145809	0.997902299816325
Hexo1	TRINITY_DN4880_c0_g1_i1	1	990	-	990	0.036690385492931	3.63040232586128	0.00585305283095506	0.939019871653423	0.997902299816325
Hexo2	TRINITY_DN4880_c0_g1_i2	1	1709	-	1709	0.211083708076367	4.55265651198185	0.270933140484758	0.602727070212134	0.997902299816325
CG10062	TRINITY_DN4882_c0_g1_i1	1	3361	-	3361	0.262878322381477	4.50262211174106	0.409605189879241	0.522196136723462	0.997902299816325
CG6066	TRINITY_DN4883_c0_g1_i1	1	1204	+	1204	-0.226047774360401	3.82543624264174	0.239040694979412	0.624918975356883	0.997902299816325
CG1523	TRINITY_DN4884_c0_g1_i1	1	1619	+	1619	-0.214625687914713	2.90592226324604	0.15507815191772	0.693743962282693	0.997902299816325
alpha-Man-IIa	TRINITY_DN4887_c0_g1_i1	1	3764	-	3764	0.048306959461521	6.35453175430317	0.0245905276671326	0.875397348566129	0.997902299816325
CG12007	TRINITY_DN4889_c0_g1_i1	1	1144	-	1144	-1.14108191294714	1.67989292324732	2.94318980830089	0.0862955674486669	0.997902299816325
Klp67A	TRINITY_DN4891_c0_g1_i1	1	2929	+	2929	0.307172000647536	8.26909083643722	0.575130274694861	0.448259356475104	0.997902299816325
CG4447	TRINITY_DN4891_c0_g1_i2	1	2313	-	2313	0.0777436417617656	7.31431993517011	0.0483946856825226	0.825888577113401	0.997902299816325
CG2875	TRINITY_DN4893_c0_g1_i1	1	1587	+	1587	0.0986457437834112	4.672412524684	0.0616187460701269	0.803964598926372	0.997902299816325
l(1)G0020	TRINITY_DN4897_c0_g1_i1	1	3117	+	3117	-0.0108693507877243	4.85953312320584	0.000837019429844055	0.976920422351005	0.997902299816325
CG42699	TRINITY_DN4898_c0_g1_i1	1	2672	+	2672	-0.0158169062977797	5.93316853123329	0.00265192308292329	0.958931467062131	0.997902299816325
YL-1	TRINITY_DN4898_c0_g2_i1	1	1281	-	1281	0.154874782405174	6.12427857746679	0.255962494148759	0.612927551247425	0.997902299816325
mats	TRINITY_DN4899_c0_g1_i1	1	1702	-	1702	-0.290489743335537	5.79611663916775	0.865661941215056	0.352199164150325	0.997902299816325
CG5287	TRINITY_DN49_c0_g1_i1	1	431	+	431	0.428474189346929	0.512729726022556	0.331568389824439	0.564760149475464	0.997902299816325
Vap33	TRINITY_DN4902_c0_g1_i1	1	2880	+	2880	-0.219591489315442	6.28586152460579	0.52198196798598	0.470027611938938	0.997902299816325
CG33096	TRINITY_DN4903_c0_g1_i1	1	3194	+	3194	-0.0173115304731321	5.27722066717958	0.00259004892761479	0.959412977773362	0.997902299816325
DNApol-alpha60	TRINITY_DN4906_c0_g1_i1	1	1704	-	1704	-0.129422230883345	6.6709118379809	0.165043837252954	0.684570119687424	0.997902299816325
ND-MLRQ	TRINITY_DN4906_c0_g2_i1	1	451	+	451	-0.285266196846228	6.04769764023621	0.832629671354644	0.361552498647419	0.997902299816325
w	TRINITY_DN4908_c0_g1_i1	1	2116	-	2116	-0.134480946205613	4.03951229655822	0.091098479092956	0.762796488147537	0.997902299816325
CG12288	TRINITY_DN4909_c0_g1_i1	1	620	+	620	-0.989691266209331	1.20927196132264	2.02160826331297	0.155130490221507	0.997902299816325
CG7860	TRINITY_DN491_c0_g1_i1	1	490	-	490	-1.5790523031295	0.619849288262425	3.96471067487568	0.0465119953195808	0.997902299816325
SH3PX1	TRINITY_DN4910_c0_g1_i1	1	2247	+	2247	0.00927981864852995	4.60727231456465	0.000535117938568895	0.981545312456032	0.997902299816325
Atg3	TRINITY_DN4912_c0_g1_i1	1	1516	+	1516	-0.0813843123433647	5.36080098799824	0.0590847479539527	0.80795732473311	0.997902299816325
CG3838	TRINITY_DN4913_c0_g1_i1	1	1060	+	1060	-0.124097115353139	5.33421139773262	0.134850352558746	0.713468971651038	0.997902299816325
Uvrag	TRINITY_DN4913_c0_g2_i1	1	2159	+	2159	0.103833067675235	6.05089388878058	0.115234190793646	0.734274730978273	0.997902299816325
pea	TRINITY_DN4914_c0_g1_i1	1	3784	+	3784	0.516847099369403	5.51634402753689	2.45742867225264	0.117026604177184	0.997902299816325
Trl	TRINITY_DN4915_c0_g1_i1	1	2465	+	2465	0.20586983106561	4.72637314652747	0.279517868643625	0.597038341846233	0.997902299816325
CG44002	TRINITY_DN4916_c0_g1_i1	1	1266	+	1266	-0.194830332727907	4.70841945328033	0.245711073329384	0.620130810648821	0.997902299816325
CG7218	TRINITY_DN4917_c0_g1_i1	1	1956	+	1956	0.28632293366089	6.23730843657821	0.885445654377628	0.346755057211588	0.997902299816325
sens-2	TRINITY_DN4919_c0_g1_i1	1	1838	+	1838	-0.300210018548119	4.53415046816078	0.541900745862056	0.461676883903975	0.997902299816325
CG8388	TRINITY_DN4919_c0_g1_i2	1	1776	+	1776	-0.059037707684113	4.53484860522062	0.0210159553947009	0.884740714119728	0.997902299816325
Fis1	TRINITY_DN492_c0_g1_i1	1	825	+	825	-0.257810766123973	4.40959660563877	0.361367506312421	0.547772058971747	0.997902299816325
ncd	TRINITY_DN4920_c0_g1_i1	1	2458	+	2458	0.0846046026380397	6.71834543836333	0.0700987559767999	0.791202786397667	0.997902299816325
CG3355	TRINITY_DN4921_c0_g1_i1	1	1418	+	1418	0.31626827568663	4.27309100748586	0.546739585677234	0.459683948109963	0.997902299816325
Vps39	TRINITY_DN4922_c0_g1_i1	1	2666	+	2666	-0.25077779654056	3.30909635717506	0.243151691402596	0.621958334883	0.997902299816325
ALiX	TRINITY_DN4923_c0_g1_i1	1	2745	+	2745	0.107940681819927	5.7284434208985	0.115655806954133	0.733807482616002	0.997902299816325
Mtpalpha	TRINITY_DN4925_c0_g1_i1	1	2744	-	2744	-0.369562001768705	6.7031978721941	1.34101156837851	0.246905022129382	0.997902299816325
CG2767	TRINITY_DN4926_c0_g1_i1	1	1088	-	1088	-0.422329494813819	2.96517163542084	0.598828520207203	0.43905800237143	0.997902299816325
msl-2	TRINITY_DN4927_c0_g1_i1	1	2368	-	2368	0.178157763157789	5.37341077942323	0.284054471704167	0.594077143980607	0.997902299816325
dare	TRINITY_DN4928_c0_g1_i1	1	1565	+	1565	-0.122921929055642	4.14699307950434	0.0786153300429063	0.779193069270419	0.997902299816325
Hmgs	TRINITY_DN4929_c0_g1_i1	1	2851	+	2851	0.086393501773824	3.91646993894124	0.0360201514343491	0.849480759793901	0.997902299816325
CSN1b	TRINITY_DN493_c0_g1_i1	1	1762	+	1762	-0.31550925614238	5.4321667546386	0.908510226947143	0.340551132731585	0.997902299816325
CG14882	TRINITY_DN4931_c0_g1_i1	1	1339	+	1339	-0.0928843886888352	2.17613955159913	0.0239608071622468	0.876990253615838	0.997902299816325
CG11674	TRINITY_DN4932_c0_g1_i1	1	1174	+	1174	-0.176106036596166	7.75622561673785	0.218601313971917	0.640125905984166	0.997902299816325
CG8399	TRINITY_DN4935_c0_g1_i1	1	2519	+	2519	0.347234211337688	4.48100986139733	0.697927111808581	0.403516720493958	0.997902299816325
Mgat2	TRINITY_DN4936_c0_g1_i1	1	2061	-	2061	0.0132678607145285	4.97922748489448	0.0013357234631197	0.970847066220751	0.997902299816325
dre4	TRINITY_DN4937_c0_g1_i1	1	3474	+	3474	0.00388658652823822	7.61888962882733	0.000110509590157268	0.99161288372191	0.997902299816325
Hmgcr	TRINITY_DN4938_c0_g1_i1	1	5484	-	5484	0.129758947088836	5.45809433300313	0.155778015639854	0.693088747948071	0.997902299816325
Rint1	TRINITY_DN4942_c0_g1_i1	1	2286	-	2286	0.0145868007942765	5.15654064354605	0.00175472814307944	0.966588299345686	0.997902299816325
bark	TRINITY_DN4943_c0_g1_i1	1	9980	+	9980	0.0912991093689093	5.58308208521699	0.0766691277498378	0.781873323347488	0.997902299816325
AP-2mu	TRINITY_DN4944_c0_g1_i1	1	1506	-	1506	0.0833200329400741	4.46958247180621	0.0408981494031408	0.839741990656292	0.997902299816325
Drep1	TRINITY_DN4945_c0_g1_i1	1	1391	-	1391	0.631467027258246	3.87949762276511	1.87673307969228	0.17076082191945	0.997902299816325
CycB	TRINITY_DN4946_c0_g1_i1	1	2715	-	2715	0.0907012882670348	10.9255145994632	0.0234371421533784	0.878331285549732	0.997902299816325
Vps20	TRINITY_DN4949_c0_g1_i1	1	841	-	841	-0.025881354671181	4.36813328534312	0.00363305678068174	0.951938887397722	0.997902299816325
timeout	TRINITY_DN495_c0_g1_i1	1	4467	+	4467	0.366519013232811	7.48448294966157	0.991700584061058	0.319370103540974	0.997902299816325
CG18473	TRINITY_DN4950_c0_g1_i1	1	1229	-	1229	-0.481234403263841	2.55950812803462	0.685536260340005	0.407722097087722	0.997902299816325
gammaSnap1	TRINITY_DN4953_c0_g1_i1	1	1489	-	1489	0.0943336094666465	3.56350628291097	0.0379048947405771	0.845641296189178	0.997902299816325
PrBP	TRINITY_DN4955_c0_g1_i1	1	926	-	926	0.183446676094708	4.64115083633225	0.208732988208196	0.647780006727744	0.997902299816325
Eb1	TRINITY_DN4956_c0_g1_i1	1	1586	+	1586	-0.312600700350001	7.91171004774949	0.664257491672928	0.41509554734991	0.997902299816325
CG4872	TRINITY_DN496_c0_g1_i1	1	1035	+	1035	-0.51594773046347	2.52775179164631	0.786996643548976	0.375047905653555	0.997902299816325
CG1812	TRINITY_DN4961_c0_g1_i1	1	2123	+	2123	0.312898945203346	5.53754522051101	0.92024957797716	0.337450849644401	0.997902299816325
CG9293	TRINITY_DN4962_c0_g1_i1	1	1075	+	1075	-0.168972741765741	5.13265921976668	0.230305768392791	0.631315934636498	0.997902299816325
CG9922	TRINITY_DN4963_c0_g1_i1	1	500	+	500	-0.297895594814206	3.93719398622922	0.42692484971831	0.513528564369272	0.997902299816325
nmdyn-D6	TRINITY_DN4965_c0_g1_i1	1	687	+	687	-0.321140791045174	2.59860851155047	0.308459555447809	0.578649182512045	0.997902299816325
l(2)35Be	TRINITY_DN497_c0_g1_i1	1	701	+	701	-0.649873601936648	0.712748927373492	0.773139176951537	0.379285385649673	0.997902299816325
Invadolysin	TRINITY_DN4970_c0_g2_i1	1	2288	+	2288	0.436162971598853	2.91610266707879	0.612594082692728	0.433845844023063	0.997902299816325
CG2656	TRINITY_DN4972_c0_g1_i1	1	914	-	914	0.0990047402900363	5.18023164429056	0.0807526161914528	0.77629057046984	0.997902299816325
Taf2	TRINITY_DN4974_c0_g1_i1	1	1799	+	1799	0.222945629107201	3.13607769424817	0.179298227554111	0.671993283157242	0.997902299816325
aph-1	TRINITY_DN4976_c0_g1_i2	1	1023	-	1023	0.332495128936248	4.78087538429704	0.745963912751117	0.387794073023267	0.997902299816325
CG1427	TRINITY_DN4980_c0_g2_i1	1	1388	+	1388	-0.432045677925161	2.57269297442038	0.561864329154157	0.453541525407764	0.997902299816325
CG13902	TRINITY_DN4982_c0_g1_i1	1	1538	+	1538	-0.54047367804585	3.21348358765914	1.06821842721109	0.301392823080049	0.997902299816325
CG17683	TRINITY_DN4983_c0_g1_i1	1	1545	-	1545	-0.278407699630563	4.60233900052414	0.478512617446892	0.489125480595535	0.997902299816325
eve	TRINITY_DN4984_c0_g1_i1	1	1386	+	1386	-0.102901216991824	3.28280917708815	0.0401057881188924	0.841281154218173	0.997902299816325
CG1965	TRINITY_DN4985_c0_g1_i1	1	2687	+	2687	-0.169192729209496	5.58048792383849	0.274908625417163	0.600078614372844	0.997902299816325
RNaseX25	TRINITY_DN4986_c0_g1_i1	1	1068	+	1068	-0.0825844095659511	5.27291588548604	0.0585809515008045	0.808761886292096	0.997902299816325
Pgk	TRINITY_DN4986_c0_g2_i1	1	1504	-	1504	-0.0991166476813643	7.25351468323426	0.0798089632718892	0.777566901697457	0.997902299816325
Cdc27	TRINITY_DN4987_c0_g1_i1	1	2825	+	2825	0.251059867818151	7.51591531422624	0.467897067244069	0.493984503769197	0.997902299816325
NiPp1	TRINITY_DN4987_c0_g2_i1	1	1368	-	1368	-0.11656521743088	4.13923873639913	0.0706870938813035	0.790348770922295	0.997902299816325
dor	TRINITY_DN4988_c0_g1_i1	1	3138	+	3138	0.198070654011914	5.27191597861188	0.338231140818001	0.560875424743327	0.997902299816325
cpb	TRINITY_DN4990_c0_g1_i1	1	1442	+	1442	-0.402838765478721	4.07984797332162	0.823958494245783	0.364064376562102	0.997902299816325
CG3800	TRINITY_DN4992_c0_g1_i1	1	2221	-	2221	-0.109877497038552	8.34216190540405	0.073055529188675	0.786948758099455	0.997902299816325
CG5037	TRINITY_DN4994_c0_g1_i1	1	2537	+	2537	-0.0529450776424085	6.05412012102223	0.0295086111435903	0.86361613872571	0.997902299816325
Liprin-alpha	TRINITY_DN4998_c0_g1_i1	1	4939	+	4939	-0.147977330161623	4.30376384960781	0.119768108881605	0.72929912656377	0.997902299816325
RhoGAP92B	TRINITY_DN4999_c0_g1_i1	1	3309	+	3309	-0.0666862026723966	4.91251864885242	0.0310243275674147	0.86019249104498	0.997902299816325
CG9149	TRINITY_DN5000_c0_g2_i1	1	1171	-	1171	-0.245312173622246	2.76850373941815	0.194061481972704	0.659574559282094	0.997902299816325
PpD3	TRINITY_DN5002_c0_g1_i1	1	2093	-	2093	-0.205358664998313	5.7460873608015	0.426187867278268	0.513892245798622	0.997902299816325
CG6472	TRINITY_DN5003_c0_g1_i1	1	1230	+	1230	0.808365675245778	2.48252845331276	1.92473966716911	0.165390289888347	0.997902299816325
Ufl1	TRINITY_DN5005_c0_g1_i1	1	2583	+	2583	0.0536146316365468	6.05279947126099	0.0308213812254081	0.860645823412955	0.997902299816325
CG18259	TRINITY_DN5009_c0_g1_i1	1	1200	-	1200	-0.0623074110144555	5.57160833066621	0.0372527287111764	0.846958399870471	0.997902299816325
CG6340	TRINITY_DN5014_c0_g1_i1	1	1243	-	1243	0.0583370450121273	3.62143660414859	0.0146760389510758	0.903580767216695	0.997902299816325
Nxt1	TRINITY_DN5015_c0_g1_i1	1	478	+	478	-0.557208378281493	2.4657316264719	0.887572329805546	0.346176657113757	0.997902299816325
Trp1	TRINITY_DN5017_c0_g1_i1	1	1601	-	1601	-0.164713521580247	4.44772336699042	0.158246694334401	0.690791056722529	0.997902299816325
CG5555	TRINITY_DN5018_c0_g1_i1	1	1866	+	1866	-0.194285198952458	6.05637820719745	0.403846735966138	0.525135256334167	0.997902299816325
snRNP-U1-70K	TRINITY_DN502_c0_g1_i1	1	936	-	936	-0.395863259709058	3.25010694023337	0.565689785469919	0.452008381811582	0.997902299816325
scf	TRINITY_DN5021_c0_g1_i1	1	1486	+	1486	0.0317045748135641	4.89380612450379	0.00722596594687866	0.932259911215439	0.997902299816325
sip1	TRINITY_DN5022_c0_g1_i1	1	2510	+	2510	0.0665907638902114	4.72955705990999	0.0290788856970213	0.864603179481496	0.997902299816325
Git	TRINITY_DN5031_c0_g1_i1	1	1352	+	1352	0.802506231626904	5.08784159133765	4.89056344910911	0.0270440960239475	0.997902299816325
aurB	TRINITY_DN504_c0_g1_i1	1	1161	-	1161	-0.158714998258824	6.33531847608433	0.270203368991781	0.603215921832551	0.997902299816325
zfh2	TRINITY_DN5042_c0_g1_i1	1	803	+	803	0.0301925781835102	0.889793562572098	0.00160386454836996	0.968056064202012	0.997902299816325
CG14683	TRINITY_DN5085_c0_g1_i1	1	1520	-	1520	-0.304841811187276	5.07104358616548	0.735478101143534	0.391149952574801	0.997902299816325
I-2	TRINITY_DN5086_c0_g1_i1	1	1140	-	1140	-0.344544791963975	4.31801752545295	0.649726976278724	0.420244524172535	0.997902299816325
CG9865	TRINITY_DN5088_c0_g1_i1	1	2135	+	2135	-0.123508540286344	5.35760560867594	0.135930986316935	0.712374079879003	0.997902299816325
Nhe1	TRINITY_DN5089_c0_g1_i1	1	787	+	787	0.902652644609044	1.56514315855962	1.90343729753618	0.167749144918715	0.997902299816325
cin	TRINITY_DN509_c0_g1_i1	1	2108	+	2108	-0.309893575084609	4.2924218017539	0.526220428828413	0.468230519395672	0.997902299816325
yata	TRINITY_DN5091_c0_g1_i1	1	2512	+	2512	0.149114437494546	4.59174322932111	0.137389058841175	0.710904576868901	0.997902299816325
Taz	TRINITY_DN5092_c0_g1_i1	1	1160	+	1160	0.463672421403496	4.73639145530063	1.41839966497374	0.233717449413518	0.997902299816325
pigeon	TRINITY_DN5093_c0_g1_i1	1	3114	+	3114	0.439962039963567	4.96180685702765	1.43955565846942	0.230261997510738	0.997902299816325
Pglym78	TRINITY_DN5094_c0_g1_i1	1	1556	+	1556	-0.326302295657476	4.47597636476352	0.625750228350977	0.428951945109607	0.997902299816325
CG17712	TRINITY_DN5095_c0_g1_i1	1	1731	-	1731	0.173357038638404	3.96985654667235	0.144292126351673	0.704065199748921	0.997902299816325
CG4936	TRINITY_DN5096_c0_g1_i1	1	1228	-	1228	-0.236433524260289	3.17823165297051	0.206202410278708	0.649777931982611	0.997902299816325
CG42542	TRINITY_DN5097_c0_g1_i1	1	1640	-	1640	0.41256269965075	6.03165117551377	1.8126884024026	0.178240539818632	0.997902299816325
CG14512	TRINITY_DN5098_c0_g1_i1	1	658	-	658	-0.320609296582172	4.44769743533984	0.562444955780001	0.453308301129341	0.997902299816325
CG30389	TRINITY_DN5099_c0_g1_i1	1	3851	-	3851	0.0675009697050507	5.86960962072217	0.0475285657621015	0.827428892968653	0.997902299816325
CG31550	TRINITY_DN5100_c0_g2_i1	1	2012	-	2012	0.0597197974334943	5.75153451836055	0.0361951551729797	0.849119934765607	0.997902299816325
Tgi	TRINITY_DN5103_c0_g1_i1	1	2114	-	2114	-0.0523433978853738	4.54188842070523	0.0165716033213787	0.897575332220659	0.997902299816325
Tsf2	TRINITY_DN5104_c0_g1_i1	1	2943	-	2943	0.211385013358967	7.1354240869021	0.367771953831695	0.544245829439751	0.997902299816325
CG8038	TRINITY_DN5105_c0_g1_i1	1	807	+	807	-0.38118808201459	4.8400558216225	0.967773453290521	0.32527858612208	0.997902299816325
CG3689	TRINITY_DN5107_c0_g1_i1	1	1159	+	1159	0.0237830138577017	5.54550771567545	0.00539506237821442	0.9414497870841	0.997902299816325
CG13344	TRINITY_DN5108_c0_g1_i1	1	1661	+	1661	-0.16438980886218	5.69015393074664	0.268719147843696	0.604212748900923	0.997902299816325
RanGAP	TRINITY_DN5110_c0_g1_i1	1	2094	-	2094	-0.239839588746507	6.51906002521373	0.591871283467044	0.441728851374174	0.997902299816325
Ns3	TRINITY_DN5113_c0_g1_i1	1	2743	-	2743	-0.00730872654986214	6.58743748558026	0.000540594753872158	0.981451129953895	0.997902299816325
Surf4	TRINITY_DN5118_c0_g1_i1	1	1651	+	1651	0.776742669550031	6.13560738812165	6.37969129727338	0.011570693601386	0.997902299816325
CG3909	TRINITY_DN5121_c0_g1_i1	1	1042	-	1042	-0.556255718122071	4.34090384895872	1.70718862617076	0.191404175557872	0.997902299816325
MED27	TRINITY_DN5123_c0_g1_i1	1	1054	+	1054	-0.869327977995697	3.65366958375918	3.21828391541872	0.0728738422332077	0.997902299816325
Rm62	TRINITY_DN5124_c0_g1_i1	1	2571	+	2571	-0.211469779746175	8.86495453466278	0.238291390236454	0.625462000811693	0.997902299816325
CG7099	TRINITY_DN5125_c0_g2_i1	1	812	-	812	0.463248462245228	1.09266169396701	0.433145648690261	0.51047649358882	0.997902299816325
Hn	TRINITY_DN5126_c0_g1_i1	1	1713	+	1713	-0.0223259807167661	3.72178433939688	0.0022464885012865	0.962198401126041	0.997902299816325
Lrrk	TRINITY_DN5127_c0_g1_i1	1	2821	+	2821	-0.294438273421174	3.69479098483155	0.38201608373531	0.536551358629677	0.997902299816325
ham	TRINITY_DN5128_c0_g1_i1	1	1346	+	1346	-0.0988685266981182	2.73900234733383	0.031260320992401	0.859667257791602	0.997902299816325
RhoGAP1A	TRINITY_DN5130_c0_g1_i1	1	4913	-	4913	-0.0830001475584344	5.42552741087218	0.0607669522728654	0.805296854061976	0.997902299816325
Paf-AHalpha	TRINITY_DN5131_c0_g1_i1	1	2053	+	2053	-0.457628361968471	5.6591615983958	2.04332192827137	0.152931237514013	0.997902299816325
cort	TRINITY_DN5132_c0_g1_i1	1	1679	-	1679	-0.33057789410626	5.72369334072599	1.09592277134865	0.295207795323259	0.997902299816325
ND4	TRINITY_DN5135_c0_g1_i1	1	1754	-	1754	-0.346307638819243	5.45188736465901	1.08111235856971	0.298493720279847	0.997902299816325
CG31688	TRINITY_DN5136_c0_g1_i1	1	1450	+	1450	-0.120884432724386	4.8580846131752	0.103080809581792	0.74817538134677	0.997902299816325
ND-B17.2	TRINITY_DN5137_c0_g1_i1	1	520	+	520	-0.313429693614989	3.18010024577771	0.330802578527717	0.56520998129431	0.997902299816325
escl	TRINITY_DN5138_c0_g1_i1	1	1431	+	1431	0.0826199120997062	5.18618989083026	0.0569479117526382	0.811395323116652	0.997902299816325
Keap1	TRINITY_DN5140_c0_g1_i1	1	1598	-	1598	-0.57921919610479	4.41510631767103	1.89851680757641	0.168299464973047	0.997902299816325
CG30349	TRINITY_DN5141_c0_g1_i1	1	2045	+	2045	-0.420131860813642	5.32049555027386	1.52561921825015	0.216822913721982	0.997902299816325
VhaPPA1-1	TRINITY_DN5146_c0_g1_i1	1	1074	+	1074	0.258349466284686	6.18298349967878	0.721435641611304	0.395709691506538	0.997902299816325
CG4186	TRINITY_DN5149_c0_g1_i1	1	388	+	388	-0.0510191522637913	2.75135912904088	0.00808218654850677	0.928369114763195	0.997902299816325
CG3907	TRINITY_DN5150_c0_g1_i1	1	1791	+	1791	0.00890175524058717	5.52714992449856	0.000751417292778852	0.978132110201531	0.997902299816325
CG12848	TRINITY_DN5154_c0_g1_i1	1	372	+	372	-0.571229520630998	1.54161236058457	0.746695344506478	0.38756152233797	0.997902299816325
LPCAT	TRINITY_DN5156_c0_g1_i1	1	2207	-	2207	0.2801934796263	6.24676716904765	0.834775148719935	0.360934689646043	0.997902299816325
colt	TRINITY_DN5160_c0_g1_i1	1	1186	+	1186	-0.718340127374553	4.42683175360518	2.93459938420874	0.0867555004347696	0.997902299816325
Lasp	TRINITY_DN5161_c0_g1_i1	1	2864	-	2864	0.311038855393532	4.62186460846723	0.604262068149885	0.436989283378005	0.997902299816325
CG9527	TRINITY_DN5162_c0_g1_i1	1	2324	-	2324	0.184906259136553	4.01441862394331	0.170607279072716	0.679588471037367	0.997902299816325
CG3500	TRINITY_DN5163_c0_g1_i1	1	839	+	839	0.0336284531503743	5.31830736325818	0.00984376311707654	0.920970527562153	0.997902299816325
Dis3	TRINITY_DN5164_c0_g1_i1	1	3039	+	3039	-0.356836740500403	4.44446037448146	0.739454501134116	0.389872474362423	0.997902299816325
htk	TRINITY_DN5165_c0_g1_i1	1	5544	+	5544	0.374244252275011	5.18725948193133	1.14675064876696	0.284276520843246	0.997902299816325
ApepP	TRINITY_DN5168_c0_g1_i1	1	2241	+	2241	-0.751469024166093	5.0655753268683	4.36153496998073	0.0368042100000112	0.997902299816325
CG12170	TRINITY_DN5169_c0_g1_i1	1	825	-	825	-0.377930868473063	1.53841098524954	0.32868617328235	0.566456755366385	0.997902299816325
CG4753	TRINITY_DN5170_c0_g1_i1	1	1869	-	1869	0.621939632645986	5.10576749692949	3.09982107922898	0.0783554569313173	0.997902299816325
CG17636	TRINITY_DN5171_c0_g1_i1	1	2192	+	2192	-0.0095704772399812	3.94642271247959	0.000449112021757338	0.983093040676425	0.997902299816325
Atg4a	TRINITY_DN5172_c0_g1_i1	1	1676	+	1676	-0.00753009414874141	4.02564419383101	0.000278727916903291	0.986680413684465	0.997902299816325
gcl	TRINITY_DN5173_c0_g1_i1	1	2016	-	2016	-0.0531044316502244	3.4970741548355	0.0116350091796465	0.914106088824463	0.997902299816325
CG31223	TRINITY_DN5175_c0_g1_i1	1	1470	+	1470	0.0740688953836326	3.98918574062586	0.027070277020112	0.869319494511544	0.997902299816325
CG34015	TRINITY_DN5176_c0_g1_i1	1	674	-	674	0.0326284739576737	3.2854718860832	0.00406816524622176	0.949145951054168	0.997902299816325
Rbp1	TRINITY_DN5178_c0_g1_i1	1	850	+	850	-0.0389116844074929	6.90110972365212	0.0135930366223552	0.907189792515315	0.997902299816325
ebo	TRINITY_DN5179_c0_g1_i1	1	3579	+	3579	0.256301033197581	4.68933045035805	0.421385669437709	0.516273042447058	0.997902299816325
Edem1	TRINITY_DN5180_c0_g1_i1	1	1026	-	1026	0.858834928562437	2.18699854879213	1.97303139356847	0.160181906930219	0.997902299816325
CG7272	TRINITY_DN5182_c0_g1_i1	1	1257	-	1257	0.0632829353846832	6.95501424289331	0.0356381611902313	0.850271519768648	0.997902299816325
CG30157	TRINITY_DN5183_c0_g1_i1	1	1064	-	1064	0.0993138766859919	2.98637718670401	0.034387457532164	0.852891783996696	0.997902299816325
CG9305	TRINITY_DN5184_c0_g1_i1	1	2136	-	2136	0.241279866600619	3.92624669023815	0.278152695338241	0.597935455342046	0.997902299816325
CG9393	TRINITY_DN5186_c0_g1_i1	1	1095	+	1095	-0.170434111657557	4.37933598963473	0.163486818771226	0.685981802920387	0.997902299816325
CG7638	TRINITY_DN5187_c0_g1_i1	1	1653	-	1653	0.0226567986411727	4.20702684362491	0.00274047529019321	0.958252039470324	0.997902299816325
CG8111	TRINITY_DN5189_c0_g1_i1	1	1241	+	1241	0.192580137741756	4.24381517816659	0.199091588095922	0.655472336541603	0.997902299816325
ZIPIC	TRINITY_DN5190_c0_g1_i1	1	1211	+	1211	-0.314556541683557	2.80640212370513	0.322713831847481	0.570004045590925	0.997902299816325
Cyp6a18	TRINITY_DN5191_c0_g1_i1	1	1653	+	1653	0.525851764769581	9.89646754265547	1.08367236386639	0.297922397440189	0.997902299816325
ranshi	TRINITY_DN5192_c0_g1_i1	1	1020	+	1020	0.366594732155937	3.27878587393036	0.502686802702634	0.478351441504365	0.997902299816325
Myo31DF	TRINITY_DN5193_c0_g1_i1	1	3760	+	3760	-0.13972962804616	4.95725259598876	0.144580767932426	0.703783334152969	0.997902299816325
CSN8	TRINITY_DN5193_c0_g2_i1	1	755	+	755	-0.433921880839782	4.65533441239144	1.16378547636274	0.280728293854895	0.997902299816325
ovo	TRINITY_DN5195_c0_g2_i1	1	2759	+	2759	0.342641574732644	3.52097217897717	0.437844759564024	0.508191752244547	0.997902299816325
CG15141	TRINITY_DN52_c0_g1_i1	1	1413	-	1413	-0.255826394707094	6.48578119274542	0.670935698705147	0.412760414069652	0.997902299816325
EMC3	TRINITY_DN520_c0_g1_i1	1	980	-	980	0.130725563687201	4.34764767654397	0.094327380327376	0.758757644535874	0.997902299816325
CG43780	TRINITY_DN5200_c0_g1_i1	1	494	+	494	-0.711662276872693	0.647210450337755	0.877928539196142	0.348810055382889	0.997902299816325
SIFaR	TRINITY_DN5206_c0_g1_i1	1	1399	+	1399	0.581710116005251	3.80627136854214	1.56603153235812	0.21083652257648	0.997902299816325
CG8128	TRINITY_DN5211_c0_g1_i1	1	1165	+	1165	-0.301017330504077	4.0631463510448	0.457157444295485	0.498983362349247	0.997902299816325
ND-B18	TRINITY_DN5222_c0_g1_i1	1	478	+	478	-0.319805956279305	3.50407912710426	0.420977608840176	0.516476235721628	0.997902299816325
Cdc5	TRINITY_DN523_c0_g1_i1	1	2608	-	2608	-0.0572237044236036	6.28104960987516	0.035411115243851	0.850743609705728	0.997902299816325
Egfr	TRINITY_DN5230_c0_g1_i1	1	431	+	431	0.495143807361791	0.58808669998813	0.40796819536217	0.523028686703638	0.997902299816325
sax	TRINITY_DN5231_c0_g1_i1	1	2927	-	2927	0.169722449195889	6.18371753903181	0.311491561227187	0.576788646407022	0.997902299816325
CG9125	TRINITY_DN5231_c0_g2_i1	1	1212	-	1212	-0.595292083861176	3.41813265191022	1.3993279433054	0.236886327407987	0.997902299816325
CG5645	TRINITY_DN5232_c0_g1_i1	1	1356	-	1356	0.585753061227003	2.61036768406276	1.04454490265999	0.306810930966071	0.997902299816325
CG31855	TRINITY_DN5257_c0_g1_i1	1	512	-	512	0.100771867967861	5.01226340610871	0.0746182178529641	0.784737717808159	0.997902299816325
His4r	TRINITY_DN5259_c0_g1_i1	1	526	+	526	0.0289527491184306	6.81872478979327	0.0077517386337503	0.929844884923923	0.997902299816325
Fas3	TRINITY_DN5266_c0_g2_i1	1	786	-	786	1.41040601728358	0.831909440497628	3.5548942656446	0.0594217928874133	0.997902299816325
Fdh	TRINITY_DN5267_c0_g1_i1	1	492	+	492	0.0418898841379173	0.674502683687796	0.00333149168305939	0.953974457508875	0.997902299816325
Hakai	TRINITY_DN5268_c0_g1_i1	1	439	+	439	0.346553433364073	0.603607019830527	0.226768429136964	0.633948982782265	0.997902299816325
Fem-1	TRINITY_DN527_c0_g1_i1	1	2222	-	2222	-0.40043214312938	3.46829439564995	0.645397819215324	0.421796985562767	0.997902299816325
Ugt86Dd	TRINITY_DN5271_c0_g1_i1	1	1284	+	1284	-0.457892480354096	1.57009482316474	0.485282135315728	0.486068321607294	0.997902299816325
l(2)not	TRINITY_DN5284_c0_g1_i1	1	1460	-	1460	0.428390254046684	2.50053304537127	0.527584476106504	0.467654516491989	0.997902299816325
Cap-D3	TRINITY_DN5284_c0_g2_i1	1	3598	+	3598	0.20672616552441	5.32713132946016	0.376171759216447	0.539684101027743	0.997902299816325
ATPsyngamma	TRINITY_DN5287_c0_g1_i1	1	1186	-	1186	-0.421043567597145	7.33046132215825	1.39885317444854	0.236965874635959	0.997902299816325
mip120	TRINITY_DN5289_c0_g1_i1	1	2230	-	2230	0.0481167361029469	6.53182681610806	0.0237937822270723	0.877416336715332	0.997902299816325
Tsp42Ed	TRINITY_DN5296_c0_g1_i1	1	1148	+	1148	0.490504596216266	5.40788732821629	2.17798583047044	0.140053776039464	0.997902299816325
cN-IIIB	TRINITY_DN5297_c0_g1_i1	1	1081	-	1081	-0.29254956637482	4.82444200397427	0.587376804934149	0.443467581750481	0.997902299816325
MESR6	TRINITY_DN53_c0_g1_i1	1	392	+	392	0.505814924440226	0.621947272731453	0.472866332108016	0.49169993786788	0.997902299816325
Lamp1	TRINITY_DN530_c0_g1_i1	1	1487	-	1487	0.256029078630117	8.57042509659953	0.375518603541557	0.540036291314626	0.997902299816325
CG5903	TRINITY_DN5309_c0_g1_i1	1	737	+	737	-0.0767028591056303	4.49547872388613	0.0347895285992934	0.852044132271824	0.997902299816325
Efr	TRINITY_DN5310_c0_g1_i1	1	1230	-	1230	-0.00770758950926781	4.31623260140466	0.000326704412761981	0.985579692243518	0.997902299816325
heix	TRINITY_DN5311_c0_g2_i1	1	2188	-	2188	0.0525589746425798	5.08100410456624	0.0220639614679926	0.881922418887987	0.997902299816325
Lsd-2	TRINITY_DN5312_c0_g1_i1	1	2330	-	2330	-0.236573561522045	6.99542190501253	0.491155235040642	0.4834415399434	0.997902299816325
Not10	TRINITY_DN5313_c0_g2_i1	1	1379	+	1379	-0.871381615986304	3.18018706648106	2.70169571342167	0.100297694767554	0.997902299816325
CG3061	TRINITY_DN5314_c0_g1_i1	1	1186	+	1186	-0.0523268305595149	2.55167315992841	0.00803502016844729	0.928577872987137	0.997902299816325
Spp	TRINITY_DN5315_c0_g1_i1	1	1551	+	1551	0.150477571466368	5.96214532951177	0.240600653086208	0.623791839129889	0.997902299816325
boca	TRINITY_DN5316_c0_g1_i1	1	766	+	766	0.0695200341257162	4.6946327094881	0.0311537134249	0.859904272360207	0.997902299816325
CG3436	TRINITY_DN5319_c0_g1_i1	1	1146	+	1146	0.00481888326774671	4.87077210252318	0.000165364253278979	0.989740421333071	0.997902299816325
CG8258	TRINITY_DN532_c0_g1_i1	1	1922	+	1922	-0.094263414428857	6.89113124276918	0.081473289163626	0.775321247565092	0.997902299816325
CG11807	TRINITY_DN5320_c0_g1_i1	1	1531	+	1531	-0.437427256719866	3.15064856614598	0.68403161557325	0.408237125975695	0.997902299816325
Gp150	TRINITY_DN5321_c0_g1_i1	1	2181	-	2181	0.469274987865	3.48171430816316	0.887795977261056	0.346115906857574	0.997902299816325
CG11134	TRINITY_DN5324_c0_g1_i1	1	904	+	904	-0.352570792055285	4.11271433023875	0.633859644215274	0.425976831252054	0.997902299816325
ND-ASHI	TRINITY_DN5326_c0_g1_i1	1	2165	+	2165	-0.0486669239976824	7.73026585300826	0.0166333202066588	0.897385835013816	0.997902299816325
CG5412	TRINITY_DN5329_c0_g2_i1	1	866	+	866	-0.0519675025624468	3.91162458159999	0.0130135025085887	0.909181049005191	0.997902299816325
Arl2	TRINITY_DN5330_c0_g1_i1	1	759	+	759	-0.749916042926392	3.7752423574315	2.48499989680143	0.114992821055497	0.997902299816325
CG4038	TRINITY_DN5332_c0_g1_i1	1	879	-	879	-0.755271399400079	3.35651290384895	2.17223711941098	0.140577869458637	0.997902299816325
rev7	TRINITY_DN5334_c0_g1_i1	1	581	+	581	-0.1329651115592	3.31976531621344	0.0674666948574118	0.79507116729196	0.997902299816325
CG12118	TRINITY_DN5334_c0_g2_i1	1	949	-	949	0.112966113033443	3.13834628015447	0.0462625753178139	0.829707032862873	0.997902299816325
Naa60	TRINITY_DN5336_c0_g1_i1	1	1150	+	1150	0.524525439659739	2.78227140342365	0.86842109714716	0.351432945846345	0.997902299816325
Hs2st	TRINITY_DN5338_c0_g1_i1	1	1144	-	1144	-0.0659238876031857	4.67264982269235	0.0275978045664348	0.868063891062879	0.997902299816325
Rab2	TRINITY_DN5341_c0_g2_i1	1	1265	-	1265	-0.154160853905602	6.19820502193492	0.255612834858274	0.613170236706845	0.997902299816325
ix	TRINITY_DN5342_c0_g1_i1	1	1127	-	1127	-0.196592484734876	4.56724328070774	0.232507056410885	0.62968992130023	0.997902299816325
Ate1	TRINITY_DN5343_c0_g1_i1	1	1589	-	1589	-0.280405480793683	4.84842468445832	0.548647795297014	0.458901775599302	0.997902299816325
cbt	TRINITY_DN5344_c0_g1_i1	1	1457	-	1457	0.0883116968723073	2.20009914177895	0.0193322992955925	0.889423033528309	0.997902299816325
CG17209	TRINITY_DN5345_c0_g1_i1	1	4337	-	4337	0.403095224437009	5.69220276138459	1.57936765321715	0.208904199584293	0.997902299816325
wake	TRINITY_DN5347_c0_g2_i1	1	1604	-	1604	0.62628182394442	2.69846904091318	1.11460995169701	0.291127565765107	0.997902299816325
CG4630	TRINITY_DN5349_c0_g1_i1	1	1683	+	1683	0.179821785443931	2.99475838266584	0.112103063136462	0.737774950569077	0.997902299816325
rnh1	TRINITY_DN5350_c0_g1_i1	1	952	-	952	-0.630520798715735	5.44071470596275	3.53586096957829	0.0601069868904833	0.997902299816325
Pmp70	TRINITY_DN5351_c0_g1_i1	1	2952	-	2952	0.201656974570159	7.31799983557278	0.321433820050668	0.57076995832842	0.997902299816325
CG10189	TRINITY_DN5352_c0_g1_i1	1	1402	+	1402	-0.02188601449477	3.69776066442276	0.00214330933698067	0.96307606610266	0.997902299816325
CG4036	TRINITY_DN5352_c0_g2_i1	1	1039	+	1039	-0.475355194956907	3.21698720076225	0.830926593759083	0.362043954277115	0.997902299816325
CG9444	TRINITY_DN5355_c0_g1_i1	1	2747	+	2747	-0.0265648390136481	4.23496329469857	0.00377813852674339	0.950989834582987	0.997902299816325
CG11652	TRINITY_DN5356_c0_g2_i1	1	1699	-	1699	-0.221864065400409	7.81747636962749	0.34403165146957	0.557534902811559	0.997902299816325
CG34348	TRINITY_DN5357_c0_g1_i1	1	1242	+	1242	0.477652281298244	3.81796655902159	1.05942409633862	0.303391009187017	0.997902299816325
OstStt3	TRINITY_DN5357_c0_g2_i1	1	2755	+	2755	0.214889643224968	6.91958485593516	0.416024426039329	0.518953886858462	0.997902299816325
CG3520	TRINITY_DN5359_c0_g1_i1	1	3564	+	3564	0.292447050653941	6.64648527814762	0.854965728883333	0.355191168964784	0.997902299816325
in	TRINITY_DN5361_c0_g2_i1	1	2144	+	2144	0.161882495080593	2.7610609381448	0.0842477744796208	0.771632156841566	0.997902299816325
Psi	TRINITY_DN5363_c0_g2_i1	1	2969	-	2969	0.451095696950065	7.98121164866313	1.34415882380839	0.246351294545759	0.997902299816325
CG14985	TRINITY_DN5364_c0_g1_i1	1	1677	+	1677	0.076650819732367	5.21972597789391	0.0495959824948899	0.823775910225305	0.997902299816325
CG12877	TRINITY_DN5365_c0_g1_i1	1	3011	-	3011	-0.00496165074148798	6.45860815322887	0.0002554184348249	0.987249467895442	0.997902299816325
smid	TRINITY_DN5366_c0_g1_i1	1	4018	+	4018	0.0204189036715679	7.14596349063891	0.00349525336945149	0.952858105592259	0.997902299816325
DCTN4-p62	TRINITY_DN5366_c0_g2_i1	1	1767	-	1767	0.0370155564799035	4.81322743115195	0.00945161674908441	0.922555619446802	0.997902299816325
Ugt86Da	TRINITY_DN5371_c0_g1_i1	1	1797	+	1797	0.168651742114237	6.63358768150776	0.285366072968855	0.593226676369885	0.997902299816325
CG5001	TRINITY_DN5373_c0_g1_i1	1	870	+	870	-0.615070473183423	1.67630556073124	0.874037848685434	0.349880178042236	0.997902299816325
CG13604	TRINITY_DN5374_c0_g1_i1	1	808	+	808	-0.351849455296484	3.53215119447716	0.513083290755075	0.473837018931964	0.997902299816325
betaggt-II	TRINITY_DN5375_c0_g1_i1	1	1174	+	1174	-0.252244569412298	4.75664545550316	0.420610794133704	0.516659010129534	0.997902299816325
stv	TRINITY_DN5376_c0_g1_i1	1	502	-	502	-0.378802305873915	1.62738485236117	0.345831640167732	0.556505980955623	0.997902299816325
CG2938	TRINITY_DN5378_c0_g1_i1	1	2638	+	2638	0.333744046517818	5.13953603545359	0.906088695321487	0.341195404196923	0.997902299816325
hrg	TRINITY_DN538_c0_g1_i1	1	2293	+	2293	-0.186196482336438	3.01697790490426	0.120975505174625	0.72799194226264	0.997902299816325
CG33260	TRINITY_DN5380_c0_g1_i1	1	903	+	903	-0.341900258638374	3.82818731805643	0.539677065690795	0.462597340561967	0.997902299816325
CG5482	TRINITY_DN5381_c0_g1_i1	1	1584	+	1584	-0.295853811741615	5.32290398318572	0.762509262856164	0.382581822297083	0.997902299816325
Psc	TRINITY_DN5383_c0_g1_i1	1	1462	-	1462	0.221770726620612	2.78446127770273	0.14611293171064	0.702292505136977	0.997902299816325
CG1265	TRINITY_DN5384_c0_g1_i1	1	968	+	968	-0.0646458027398554	4.00337768240588	0.0202135493155388	0.886947394618597	0.997902299816325
CG6136	TRINITY_DN5385_c0_g1_i1	1	1035	+	1035	-0.536116547335284	3.22392225455488	1.06996888579679	0.300997124310997	0.997902299816325
CG11842	TRINITY_DN539_c0_g1_i1	1	918	+	918	-0.192893809655281	1.79823527913913	0.0919908821298483	0.761672518771714	0.997902299816325
Ilp7	TRINITY_DN5400_c0_g1_i1	1	216	+	216	0.212220283803144	0.168808939173546	0.0688069889083276	0.793091432596774	0.997902299816325
CG8549	TRINITY_DN5411_c0_g1_i1	1	794	-	794	-0.281886193106835	4.58581899951144	0.481651152949445	0.487704139599933	0.997902299816325
CG34261	TRINITY_DN5414_c0_g1_i1	1	588	+	588	0.0160302334714325	4.05518152692816	0.00120357720629531	0.972326089563652	0.997902299816325
CG1544	TRINITY_DN5419_c0_g1_i1	1	720	-	720	-0.62389776271985	0.845835924304501	0.728586716689631	0.393378168158804	0.997902299816325
CG8777	TRINITY_DN542_c0_g1_i1	1	730	-	730	-1.29901233843115	0.896361376166043	3.12414531543507	0.0771947436166293	0.997902299816325
CG2059	TRINITY_DN5421_c0_g1_i1	1	1020	-	1020	-0.249259783011576	4.5174088933153	0.371579487263513	0.542169290579834	0.997902299816325
CG30105	TRINITY_DN5422_c0_g1_i1	1	601	+	601	-0.104031578195544	5.12351034168712	0.0840278167474782	0.771922198938953	0.997902299816325
CG8303	TRINITY_DN5426_c0_g1_i1	1	471	+	471	-0.415631609843398	0.499931432397721	0.301552607778127	0.582932595443395	0.997902299816325
CG15440	TRINITY_DN5428_c0_g1_i1	1	1345	+	1345	0.00535592394378347	4.68306100886475	0.000184394248778271	0.989166194938554	0.997902299816325
CG10581	TRINITY_DN5429_c0_g1_i1	1	391	+	391	0.123261968116466	0.907984816008582	0.0308561103056149	0.860568138281569	0.997902299816325
CG1227	TRINITY_DN543_c0_g1_i1	1	1263	+	1263	0.187719915377838	5.87460085303948	0.3703645731893	0.542830286208828	0.997902299816325
CG15073	TRINITY_DN5430_c0_g2_i1	1	624	+	624	-1.02936100265485	1.12475811542712	2.11222039729848	0.146183171587896	0.997902299816325
CG12713	TRINITY_DN5431_c0_g1_i1	1	851	+	851	-0.22761510573256	3.7288691162018	0.227001203100909	0.633774943542007	0.997902299816325
CG32809	TRINITY_DN5433_c0_g1_i1	1	1089	-	1089	0.965454006870369	1.51233651501317	2.05503056057242	0.151760019227771	0.997902299816325
CG7565	TRINITY_DN5436_c0_g1_i1	1	664	+	664	0.12065430505746	0.663160631329061	0.0261080626146155	0.871642517262933	0.997902299816325
CG34396	TRINITY_DN5437_c0_g1_i1	1	2271	+	2271	0.103957370092463	2.67892054199529	0.0334067866840446	0.854980994494142	0.997902299816325
Rab30	TRINITY_DN5439_c0_g2_i1	1	565	+	565	0.832138740272837	1.09737639788119	1.38073572069307	0.240025808377942	0.997902299816325
CG17266	TRINITY_DN5441_c0_g1_i1	1	648	+	648	-0.292439892557149	4.14440175958849	0.432270319020499	0.510904047089303	0.997902299816325
UQCR-C2	TRINITY_DN545_c0_g1_i1	1	1436	-	1436	-0.233261893868823	4.82977325952134	0.377809662924743	0.538802768685386	0.997902299816325
DnaJ-60	TRINITY_DN5453_c0_g1_i1	1	733	+	733	0.119395188033344	2.33682307841466	0.0397783826245337	0.841921754884057	0.997902299816325
CG5390	TRINITY_DN5454_c0_g1_i1	1	1418	+	1418	-0.547862144676718	3.77083614846774	1.35808248863385	0.2439196970865	0.997902299816325
TfIIA-S	TRINITY_DN5455_c0_g1_i1	1	729	+	729	-0.472812320065764	4.67790799025013	1.38606669996195	0.239120480631345	0.997902299816325
CG6325	TRINITY_DN5463_c0_g1_i1	1	2996	-	2996	-0.197424265411319	5.84861647033705	0.406777624827878	0.523635670947992	0.997902299816325
MED31	TRINITY_DN5465_c0_g1_i1	1	855	+	855	-0.186730076352333	5.14047000213231	0.284181885839053	0.593994415726393	0.997902299816325
Cnb	TRINITY_DN5468_c0_g2_i1	1	1052	-	1052	0.119083105398636	1.97278879300656	0.03688028564871	0.847715949075007	0.997902299816325
Zfrp8	TRINITY_DN547_c0_g1_i1	1	1138	+	1138	-0.25396104686605	4.72571582831607	0.422730131036371	0.515604557490042	0.997902299816325
CG6770	TRINITY_DN5470_c0_g1_i1	1	1143	+	1143	-0.187666353424329	8.42498874607372	0.204622648035609	0.651032684180451	0.997902299816325
eIF4E-5	TRINITY_DN5472_c0_g1_i1	1	1334	+	1334	-0.492860370053183	6.76404200127817	2.30023722597483	0.129410665260072	0.997902299816325
CG9004	TRINITY_DN5477_c0_g1_i1	1	426	-	426	-0.887638910016628	0.742513011165936	1.40424232392815	0.236064824405005	0.997902299816325
GalNAc-T2	TRINITY_DN5486_c0_g1_i1	1	2239	-	2239	0.230282516207557	6.95350562115345	0.472440984202477	0.49189479399124	0.997902299816325
CG15673	TRINITY_DN5487_c0_g1_i1	1	2067	-	2067	0.0119570233293321	7.38248827602832	0.00112279007493807	0.97327063237974	0.997902299816325
GatC	TRINITY_DN5489_c0_g1_i1	1	1643	+	1643	-0.151685023336949	4.52663964993412	0.133478700090784	0.714865916204126	0.997902299816325
BOD1	TRINITY_DN5490_c0_g1_i1	1	3169	+	3169	0.125469459727839	5.76886341213318	0.16027278154681	0.688920763173901	0.997902299816325
CG2061	TRINITY_DN5491_c0_g1_i1	1	514	+	514	-0.274607477369313	1.06287248270329	0.154745026894778	0.694056434847302	0.997902299816325
CG12896	TRINITY_DN5492_c0_g2_i1	1	582	+	582	-0.0918657570123786	0.431867151528457	0.0135870644450712	0.907210090890593	0.997902299816325
Adk3	TRINITY_DN5495_c0_g1_i1	1	1072	+	1072	-0.161179707807362	4.40196783487713	0.144829642110963	0.703540560835609	0.997902299816325
CG32795	TRINITY_DN5498_c0_g2_i1	1	1129	-	1129	-0.342319571764122	2.63535928946499	0.357178165402993	0.550101759154765	0.997902299816325
Reg-5	TRINITY_DN5521_c0_g2_i1	1	796	-	796	0.994606490959321	1.38791689314389	2.23703299360905	0.134795631720963	0.997902299816325
His2B:CG17949	TRINITY_DN5522_c0_g1_i1	1	463	-	463	-0.0844279218780888	8.13994949699906	0.0448927507303922	0.832209068356775	0.997902299816325
Ran	TRINITY_DN5525_c0_g1_i1	1	1264	-	1264	-0.327163735406854	7.73011355180865	0.764167273975351	0.382064995978785	0.997902299816325
CG1358	TRINITY_DN5527_c0_g1_i1	1	1856	-	1856	-0.301951927894712	2.37604338752981	0.260441430756619	0.609837155135354	0.997902299816325
cv	TRINITY_DN5528_c0_g1_i1	1	1172	+	1172	-0.119181156188421	4.00889594842246	0.0704616419219321	0.79067557967316	0.997902299816325
CG12134	TRINITY_DN553_c0_g1_i1	1	300	-	300	0.17167444817132	0.766421084949635	0.058140883916098	0.809467674994331	0.997902299816325
gny	TRINITY_DN5535_c0_g1_i1	1	644	+	644	0.351234772728585	1.08377527267592	0.262290872211104	0.608570834544441	0.997902299816325
CG33672	TRINITY_DN5535_c0_g1_i2	1	446	+	446	-0.153261709398577	1.80267406548565	0.0584562460750938	0.808961605476799	0.997902299816325
Ufc1	TRINITY_DN5537_c0_g1_i1	1	665	-	665	-0.33944866517587	2.58278359195227	0.347064431943245	0.555803361386037	0.997902299816325
CG7841	TRINITY_DN554_c0_g1_i1	1	1109	+	1109	-0.469466345917899	2.47159211832365	0.644186019318624	0.422233079608068	0.997902299816325
Klp68D	TRINITY_DN5540_c0_g1_i1	1	2314	-	2314	-0.594674403242103	2.92165084680292	1.18654980915824	0.276073462736788	0.997902299816325
CG7512	TRINITY_DN5549_c0_g2_i1	1	917	-	917	0.448894543014248	2.10490601436338	0.518792188990933	0.47138740624572	0.997902299816325
Den1	TRINITY_DN555_c0_g1_i1	1	928	+	928	-0.153693652434452	4.42448305881599	0.136076975440702	0.712226544019561	0.997902299816325
TfIIEbeta	TRINITY_DN556_c0_g1_i1	1	1322	+	1322	0.44252957414174	3.32687977636727	0.766047327958675	0.381480151060644	0.997902299816325
Vps11	TRINITY_DN5563_c0_g1_i1	1	3452	+	3452	0.208423561710651	5.19999611011601	0.363731498290706	0.54646554024587	0.997902299816325
nonA	TRINITY_DN5564_c0_g1_i1	1	1578	+	1578	-0.288766723130521	3.27063580695396	0.318250505107204	0.57268351291203	0.997902299816325
CG14641	TRINITY_DN5565_c0_g1_i1	1	1383	+	1383	-0.458055638577031	3.18240234004494	0.731750218552112	0.392353045982053	0.997902299816325
CG1969	TRINITY_DN5565_c0_g2_i1	1	1027	+	1027	-0.456648470454201	4.91148917195205	1.46594227384276	0.226038082126665	0.997902299816325
orb	TRINITY_DN5566_c0_g1_i1	1	2016	+	2016	0.291851185007753	5.95360411099987	0.903768716013396	0.341814197784203	0.997902299816325
CG15309	TRINITY_DN5567_c0_g1_i1	1	1686	+	1686	-0.129564336102419	3.29784590044402	0.0631083105359369	0.801658126250009	0.997902299816325
Scgalpha	TRINITY_DN5571_c0_g1_i1	1	556	+	556	-0.355445973631068	1.36567349085273	0.286157334565969	0.5927148212793	0.997902299816325
nord	TRINITY_DN5573_c0_g1_i1	1	1862	+	1862	-0.309232227911062	4.0000639283809	0.473208148648218	0.491543441820904	0.997902299816325
Sox102F	TRINITY_DN5574_c0_g1_i1	1	1317	-	1317	-0.407756270580078	2.07383845579607	0.407602647810601	0.523214919715927	0.997902299816325
CG11961	TRINITY_DN5576_c0_g3_i1	1	773	+	773	-0.220624108458765	1.005891520639	0.100129858777337	0.751685643949048	0.997902299816325
EloA	TRINITY_DN5577_c0_g1_i1	1	2089	+	2089	-0.165497736701312	5.14128239784206	0.223859158504226	0.636133470162638	0.997902299816325
RhoGAP5A	TRINITY_DN5580_c0_g1_i1	1	1509	-	1509	-0.142119131221747	4.47494944009193	0.119149274366453	0.729971967260247	0.997902299816325
pll	TRINITY_DN5585_c0_g1_i1	1	1788	+	1788	-0.0770494196490508	4.01804866990935	0.0290584530948688	0.864650297660986	0.997902299816325
CG1827	TRINITY_DN5586_c0_g1_i1	1	1084	-	1084	-0.0885555403936689	2.14917747480523	0.0214355667105193	0.883603867980656	0.997902299816325
hfw	TRINITY_DN5588_c0_g1_i1	1	2396	-	2396	0.60380707026515	5.25343111247268	3.09616996008933	0.0785312983287857	0.997902299816325
RhoGEF4	TRINITY_DN5591_c0_g1_i1	1	1909	-	1909	0.368825286514107	4.28346560923862	0.746184996284537	0.387723760957349	0.997902299816325
Tif-IA	TRINITY_DN5594_c0_g1_i1	1	1998	+	1998	0.212515459117993	4.06270268607667	0.228648453206246	0.632546454817628	0.997902299816325
CG5676	TRINITY_DN5598_c0_g1_i2	1	736	-	736	-0.223282779620548	5.14225639203862	0.403532721559133	0.5252963742442	0.997902299816325
CG8866	TRINITY_DN5599_c0_g1_i1	1	1799	-	1799	-0.328278949858697	4.18442800951202	0.561973899627057	0.453497499078997	0.997902299816325
IntS9	TRINITY_DN56_c0_g1_i1	1	2282	+	2282	-0.424015766199828	4.69005730669903	1.15072704963003	0.283443211741732	0.997902299816325
AcCoAS	TRINITY_DN5600_c0_g1_i1	1	318	-	318	0.0201088378804647	0.70053223089206	0.000716268091448449	0.978649569787143	0.997902299816325
CG8931	TRINITY_DN5601_c0_g1_i1	1	1467	-	1467	-0.101918705475465	4.78511611811718	0.0688893950059378	0.79297038643815	0.997902299816325
CG12772	TRINITY_DN5603_c0_g2_i1	1	3045	+	3045	0.16577488927193	6.70015253427344	0.270991594412863	0.602687949920214	0.997902299816325
Slimp	TRINITY_DN5604_c0_g1_i1	1	1490	-	1490	-0.346796334372628	3.5381050428249	0.501672593170852	0.478795589147687	0.997902299816325
CG7564	TRINITY_DN5605_c0_g1_i1	1	1338	+	1338	-0.0956656847168123	4.87281979149659	0.0652434500556506	0.79840194410271	0.997902299816325
stet	TRINITY_DN5606_c0_g2_i1	1	1238	+	1238	0.271889741835438	2.13976601136767	0.20316639833879	0.652194513461632	0.997902299816325
cert	TRINITY_DN5610_c0_g1_i1	1	2588	+	2588	-0.269787033162661	5.21041156000758	0.610825921794498	0.434510033899859	0.997902299816325
CG6726	TRINITY_DN5612_c0_g1_i1	1	1333	-	1333	-0.138602103871692	4.15760261255868	0.100187660396536	0.751616343932391	0.997902299816325
CG7694	TRINITY_DN5613_c0_g1_i1	1	715	-	715	-0.0255038158253765	3.09599957907299	0.00234709018601662	0.961361907554104	0.997902299816325
fray	TRINITY_DN5613_c0_g2_i1	1	2624	-	2624	-0.416723737881844	4.33062462633076	0.962621680052372	0.326569599446349	0.997902299816325
clt	TRINITY_DN5614_c0_g1_i1	1	1079	-	1079	-0.365085073009047	2.97239076884674	0.451533631512589	0.501635266162323	0.997902299816325
CG2120	TRINITY_DN5616_c0_g1_i1	1	891	-	891	0.102050347922689	2.27429536901656	0.029593077404723	0.863422999222965	0.997902299816325
pita	TRINITY_DN5618_c0_g1_i1	1	2214	-	2214	0.108279209444003	4.62080542339932	0.0731697981467229	0.786786224280487	0.997902299816325
nclb	TRINITY_DN5619_c0_g1_i1	1	1546	-	1546	-0.0843082726611658	3.75920289229659	0.032372702156999	0.857218618024457	0.997902299816325
Rab40	TRINITY_DN5622_c0_g1_i1	1	2483	-	2483	-0.305834939790849	5.40157873256204	0.8443509004357	0.358194930389446	0.997902299816325
Npc2a	TRINITY_DN5622_c0_g2_i1	1	988	+	988	0.504329325227188	6.04016071782464	2.57686787868106	0.10849240134354	0.997902299816325
Mkk4	TRINITY_DN5625_c0_g1_i1	1	2469	+	2469	0.0611284767112459	6.82043303524879	0.0350429549223305	0.851512457445803	0.997902299816325
l(2)k09022	TRINITY_DN5628_c1_g3_i1	1	2997	+	2997	-0.22792099595669	4.1057158524057	0.263778911129501	0.607556052770254	0.997902299816325
maf-S	TRINITY_DN5629_c0_g1_i1	1	745	+	745	-0.322273943348459	4.37849280912145	0.574628832116219	0.448457269369491	0.997902299816325
waw	TRINITY_DN5632_c0_g1_i1	1	2188	-	2188	-0.0336555837481385	4.59556383836089	0.00693261047541183	0.933645951899199	0.997902299816325
Ppox	TRINITY_DN5633_c0_g1_i1	1	553	+	553	0.193346556054153	1.23789128966738	0.0760945404278864	0.782671618586204	0.997902299816325
CG9986	TRINITY_DN5634_c0_g1_i1	1	1033	-	1033	-0.638075539312303	2.09723984415216	1.08185990811553	0.298326742292821	0.997902299816325
Pex6	TRINITY_DN5635_c0_g1_i1	1	3170	-	3170	0.103039430443179	4.81859005333641	0.0730768523512954	0.786918418124275	0.997902299816325
CG17646	TRINITY_DN5638_c0_g1_i1	1	2434	+	2434	0.158715368799699	4.74394259722936	0.167750549980843	0.682134411426475	0.997902299816325
spartin	TRINITY_DN5639_c0_g1_i1	1	1589	+	1589	-0.06268714037446	6.61805930761126	0.0395432299727183	0.842383547031999	0.997902299816325
Tfb1	TRINITY_DN5639_c0_g2_i1	1	2044	+	2044	0.0536549240530699	4.40445500528721	0.0163139870063379	0.898370224820099	0.997902299816325
CG1665	TRINITY_DN5641_c0_g1_i1	1	1397	+	1397	-0.374758780773364	6.28211575664661	1.47961859547205	0.223885454568229	0.997902299816325
Snx16	TRINITY_DN5644_c0_g1_i1	1	1410	-	1410	0.538003993918946	3.04913225867337	1.00979198817061	0.3149960794912	0.997902299816325
jar	TRINITY_DN5645_c0_g1_i1	1	4468	-	4468	0.0250906818921782	5.12666263904978	0.00506255294939629	0.94327962569915	0.997902299816325
Smyd4-4	TRINITY_DN5646_c0_g1_i1	1	1407	+	1407	0.040527098368062	2.68145031713651	0.0051389445375585	0.942854013074383	0.997902299816325
CG9107	TRINITY_DN5648_c0_g1_i1	1	784	+	784	-0.177041646399149	3.93128965931933	0.149892001619411	0.698653293764236	0.997902299816325
Mipp1	TRINITY_DN5654_c0_g1_i1	1	1600	+	1600	0.184991764234621	5.89014468262667	0.360845822380202	0.548061163999412	0.997902299816325
ND-B14.7	TRINITY_DN5659_c0_g1_i1	1	716	-	716	-0.706533610653817	2.43603575718632	1.41202405551836	0.234771052392255	0.997902299816325
eg	TRINITY_DN5660_c0_g1_i1	1	1237	+	1237	-0.128108064664963	4.27944349967666	0.0889745144612684	0.76549598103674	0.997902299816325
Nrt	TRINITY_DN5662_c0_g1_i1	1	533	+	533	-0.482495357487908	0.539683869432652	0.391712258176788	0.531426234145684	0.997902299816325
Eaf	TRINITY_DN5666_c0_g1_i1	1	1355	+	1355	-0.369533466736273	3.62753004949249	0.589161764644604	0.442775792105387	0.997902299816325
Tpc1	TRINITY_DN5669_c0_g1_i1	1	1384	+	1384	-0.327687507452899	3.85823010805521	0.506234142118132	0.476803252457476	0.997902299816325
CG6744	TRINITY_DN5670_c0_g1_i1	1	1845	+	1845	0.00311346297013821	5.88738555482085	0.00010190157446987	0.991946146040943	0.997902299816325
CG5359	TRINITY_DN5673_c0_g1_i1	1	767	+	767	0.325786920122827	4.40649495755956	0.597309998844429	0.439638834517228	0.997902299816325
Wsck	TRINITY_DN5674_c0_g1_i1	1	2530	+	2530	0.195334549774831	5.67365064466252	0.373049602363785	0.541371427306162	0.997902299816325
CG1628	TRINITY_DN5675_c0_g1_i1	1	1341	+	1341	-0.00668861847277839	2.40578291295531	0.000131311826379936	0.990857539452347	0.997902299816325
CG1998	TRINITY_DN5676_c0_g1_i1	1	2024	+	2024	0.227327443329653	5.92067545627654	0.546255144312308	0.459882856038059	0.997902299816325
Wee1	TRINITY_DN5678_c0_g1_i1	1	2243	-	2243	0.119539665654247	6.11215708906379	0.153326996947747	0.695390915328176	0.997902299816325
Pex11	TRINITY_DN5679_c0_g1_i1	1	1349	+	1349	0.30362512965119	3.85508020624099	0.436644290657061	0.5087737480626	0.997902299816325
Fer3HCH	TRINITY_DN5680_c0_g1_i1	1	201	-	201	0.352879006840963	0.710449053582345	0.197282826756072	0.65694022383435	0.997902299816325
CG13097	TRINITY_DN5682_c0_g1_i1	1	1909	-	1909	-0.030038833054235	5.48130607351295	0.00838191579081919	0.927056624838946	0.997902299816325
tkv	TRINITY_DN5685_c0_g1_i1	1	1956	-	1956	-0.21416914434031	5.11336455751396	0.369839555510839	0.543116391283053	0.997902299816325
CG4199	TRINITY_DN5686_c0_g1_i1	1	2744	+	2744	-0.0980590663842239	6.814583959709	0.0904822575088162	0.76357612099605	0.997902299816325
Pcmt	TRINITY_DN57_c0_g1_i1	1	846	+	846	-0.326144495756851	6.97108378566984	0.934389235754123	0.333766703996027	0.997902299816325
CG42726	TRINITY_DN5701_c0_g1_i1	1	675	+	675	-0.222423495791318	1.17973595514433	0.100783001165837	0.750903849173652	0.997902299816325
eIF2B-epsilon	TRINITY_DN5715_c0_g1_i1	1	842	+	842	-0.161471005817253	2.02562603022462	0.0695408286560065	0.792016208854439	0.997902299816325
CG11811	TRINITY_DN5718_c0_g1_i1	1	950	+	950	-0.456922819669888	3.97267018863524	1.01079533719493	0.314755799797068	0.997902299816325
vari	TRINITY_DN5721_c0_g1_i1	1	1737	+	1737	-0.192511414881031	5.54875399252442	0.352757663956921	0.552580201057292	0.997902299816325
CG3045	TRINITY_DN5724_c0_g1_i1	1	879	+	879	-0.0354591271222973	2.03880961609997	0.00338550787890596	0.953603250542977	0.997902299816325
Hop	TRINITY_DN5734_c0_g1_i1	1	1332	-	1332	-0.301146397681555	7.08424097074119	0.774357064716385	0.378910272275701	0.997902299816325
CG4281	TRINITY_DN5737_c0_g1_i1	1	516	+	516	-0.467644782214189	0.631392007596541	0.401612286149003	0.526283650681328	0.997902299816325
CG9643	TRINITY_DN5740_c0_g1_i1	1	708	-	708	-0.0759883500967393	3.90030133089748	0.0269236878410066	0.86967062782952	0.997902299816325
bc10	TRINITY_DN5742_c0_g1_i1	1	967	+	967	-0.0887485569703949	4.57691941262245	0.0472133898583226	0.827993049820518	0.997902299816325
ND-13A	TRINITY_DN5744_c0_g1_i1	1	478	-	478	-0.406043166723775	3.42506747701045	0.660159302016452	0.416538235039067	0.997902299816325
path	TRINITY_DN5746_c0_g1_i1	1	640	+	640	0.0458547425792143	0.88109696467476	0.00420797642954076	0.948280683454035	0.997902299816325
bi	TRINITY_DN5750_c0_g3_i1	1	1241	-	1241	-0.00954459025033015	1.35435230772418	0.000194367364594961	0.988877093609983	0.997902299816325
epsilonCOP	TRINITY_DN5759_c0_g1_i1	1	1261	+	1261	-0.473534881838721	4.57914039593227	1.33380893924194	0.248177992433185	0.997902299816325
CG7789	TRINITY_DN5761_c0_g1_i1	1	1197	+	1197	-0.308045369391577	4.19590072103553	0.499967964477368	0.479543609571922	0.997902299816325
Fdx1	TRINITY_DN5767_c0_g1_i2	1	847	-	847	-0.125410069755893	4.15065402341761	0.0818191869246251	0.774857653025015	0.997902299816325
cact	TRINITY_DN5773_c0_g1_i1	1	3236	+	3236	-0.196238615059626	7.70038430004745	0.277648173701201	0.598267710196037	0.997902299816325
CG13646	TRINITY_DN5774_c0_g1_i1	1	389	+	389	0.729610938849991	0.836419339873188	1.04656348056636	0.306344051812505	0.997902299816325
APC7	TRINITY_DN5779_c0_g1_i1	1	1863	+	1863	-0.281581199563105	4.07426012699683	0.39546350118236	0.529467083329437	0.997902299816325
KFase	TRINITY_DN5790_c0_g2_i1	1	544	-	544	-0.651869792378365	1.34217302236887	0.901675866861458	0.342373709020567	0.997902299816325
Tsp97E	TRINITY_DN58_c0_g1_i1	1	750	-	750	-0.0853359742716046	2.52033549638276	0.0213562115897053	0.883817986278756	0.997902299816325
Atac1	TRINITY_DN580_c0_g2_i1	1	1089	-	1089	0.497257343124701	1.65926451375171	0.60543477612101	0.436544754639293	0.997902299816325
cl	TRINITY_DN5813_c0_g1_i1	1	590	+	590	-0.416481381263544	5.0145862593908	1.30122484111656	0.254038376872347	0.997902299816325
CG10324	TRINITY_DN5819_c0_g1_i1	1	1301	-	1301	0.0314385600654426	4.93456737739503	0.00718374848259574	0.932457610826585	0.997902299816325
CG4335	TRINITY_DN582_c0_g1_i1	1	1941	-	1941	-0.0491296256342718	5.05584240845292	0.0190912518497691	0.890110163842577	0.997902299816325
CG10516	TRINITY_DN5820_c0_g1_i1	1	1270	+	1270	0.0604048861020544	5.17989673762496	0.0297312021020622	0.863107775494703	0.997902299816325
fs(1)N	TRINITY_DN5822_c0_g1_i1	1	1464	+	1464	0.435403061521229	1.92909581520619	0.486656310416618	0.485451602514777	0.997902299816325
Atg13	TRINITY_DN5823_c0_g1_i1	1	2248	-	2248	0.118107257396053	4.80399585793457	0.0959517012374626	0.756754448684593	0.997902299816325
ATPsynC	TRINITY_DN5825_c0_g1_i1	1	1397	+	1397	-0.466074512102561	8.87137288573433	1.15106646873214	0.283372225237579	0.997902299816325
ush	TRINITY_DN5826_c0_g1_i1	1	2327	-	2327	0.4951214815244	3.04230199758468	0.798307588878263	0.371638235938407	0.997902299816325
drpr	TRINITY_DN5827_c0_g1_i1	1	2684	-	2684	0.385777309385328	5.94837080184824	1.57019751324313	0.210230631613251	0.997902299816325
Vps4	TRINITY_DN5828_c0_g1_i1	1	770	+	770	0.130054322100068	6.97881709132297	0.147510209871319	0.700940713450877	0.997902299816325
HDAC1	TRINITY_DN5829_c0_g2_i1	1	1114	-	1114	-0.108348309871494	3.02350619955843	0.0412808421303962	0.839004166844422	0.997902299816325
fry	TRINITY_DN5832_c0_g1_i1	1	9131	+	9131	0.0622556113661963	5.57443439489488	0.0365116725242422	0.848469623564818	0.997902299816325
Atg5	TRINITY_DN5833_c0_g1_i1	1	1041	-	1041	-0.449023711422855	4.09750441117793	1.00759280210603	0.315523575607891	0.997902299816325
Stlk	TRINITY_DN5834_c0_g1_i1	1	1225	-	1225	0.0653577156052455	5.46162629069441	0.0393247489631837	0.842813880345732	0.997902299816325
Mlc-c	TRINITY_DN5834_c0_g2_i1	1	708	-	708	-0.118811508539561	6.27241558241004	0.152035716477775	0.696612319888879	0.997902299816325
CG13625	TRINITY_DN5836_c0_g1_i1	1	1952	+	1952	0.0226244995042268	5.0446757375676	0.00403206660805295	0.949371774603319	0.997902299816325
CG6950	TRINITY_DN5837_c0_g1_i1	1	1611	+	1611	-0.44814153926465	3.99318911706605	0.984174037378921	0.321213318875638	0.997902299816325
crol	TRINITY_DN5839_c0_g1_i1	1	2643	-	2643	0.15688021951532	5.89437880221253	0.253006147731864	0.614986039990662	0.997902299816325
CG3812	TRINITY_DN5840_c0_g1_i1	1	1386	+	1386	0.179737219994832	4.2692284441675	0.175563842930348	0.675229717469855	0.997902299816325
DCTN2-p50	TRINITY_DN5841_c0_g1_i1	1	1362	+	1362	-0.210219146331596	5.02455273720527	0.343676121299509	0.5577385611684	0.997902299816325
CG7011	TRINITY_DN5842_c0_g1_i1	1	1329	+	1329	-0.271937411513602	5.02140370982757	0.566618179935412	0.451637529073088	0.997902299816325
CG13018	TRINITY_DN5843_c0_g1_i1	1	363	-	363	-0.492354436715329	2.567723251759	0.722547842884236	0.395345766738925	0.997902299816325
wdp	TRINITY_DN5844_c0_g1_i1	1	2887	-	2887	0.078278575801106	4.6422890947192	0.0372312719330443	0.847001936047025	0.997902299816325
GstT3	TRINITY_DN5845_c0_g1_i1	1	728	+	728	-0.729050813539551	2.74008490901298	1.65486197718867	0.19835164041639	0.997902299816325
l(2)37Cb	TRINITY_DN5846_c0_g1_i1	1	2225	-	2225	-0.554571340166614	3.48497801780263	1.24850184193565	0.263886728008505	0.997902299816325
CG7372	TRINITY_DN5846_c0_g2_i1	1	1431	-	1431	-0.210105650304686	2.71014975040598	0.139575470316525	0.708717554708867	0.997902299816325
Shark	TRINITY_DN5847_c0_g1_i1	1	3351	+	3351	0.170457399154821	3.74468311329368	0.13188316609284	0.716501145037016	0.997902299816325
Oat	TRINITY_DN5848_c0_g1_i1	1	1638	+	1638	0.0428094618348455	6.34159584547501	0.0196200308427122	0.888608517752933	0.997902299816325
hpo	TRINITY_DN5850_c0_g1_i1	1	2488	-	2488	0.0989750454926891	7.02711307136476	0.0855390608723048	0.769937654968872	0.997902299816325
CG7402	TRINITY_DN5851_c0_g1_i1	1	2140	-	2140	-0.122202549551375	5.09560648753417	0.120064670776504	0.728977373295318	0.997902299816325
Hnf4	TRINITY_DN5852_c0_g1_i1	1	3023	+	3023	0.104342363741235	4.35061633317068	0.0601027117459434	0.806342653907042	0.997902299816325
CG12393	TRINITY_DN5853_c0_g1_i1	1	1168	+	1168	-0.231219836867502	4.42401481642346	0.308313570833016	0.578739064910222	0.997902299816325
Csp	TRINITY_DN5854_c0_g1_i1	1	1598	-	1598	0.048324507787576	5.26454978954719	0.0200869784359107	0.887299528901848	0.997902299816325
CG9391	TRINITY_DN5857_c0_g1_i1	1	1182	+	1182	-0.30587188484164	3.36323272697532	0.368548152232516	0.543821318788992	0.997902299816325
Tim17b	TRINITY_DN5858_c0_g1_i1	1	880	-	880	-0.362575498213767	2.17369986175487	0.353063063031543	0.55240829885874	0.997902299816325
CG9356	TRINITY_DN5858_c0_g2_i1	1	1422	-	1422	0.0836165647829503	6.03033841983526	0.0745255589952784	0.784868122799702	0.997902299816325
XRCC1	TRINITY_DN5862_c0_g1_i1	1	1898	+	1898	-0.211125094251823	5.72080296943771	0.447543073542816	0.503531591618033	0.997902299816325
CG11007	TRINITY_DN5863_c0_g1_i1	1	1121	+	1121	-0.0691601999325547	5.52092309864174	0.0446237472489745	0.832705079827511	0.997902299816325
Lig4	TRINITY_DN5864_c0_g1_i1	1	2768	-	2768	-0.361561556797291	4.32376988374677	0.72150318799974	0.395687575796563	0.997902299816325
CG42514	TRINITY_DN5866_c0_g1_i1	1	641	+	641	1.52074196312452	0.756246930531234	4.36063679751654	0.0368236034368977	0.997902299816325
yip2	TRINITY_DN5868_c0_g1_i1	1	1395	+	1395	-0.576810045396676	6.44723659287438	3.44135325769994	0.0636360919418026	0.997902299816325
l(2)10685	TRINITY_DN5869_c0_g1_i1	1	706	+	706	-0.0853436706465625	1.03296330586054	0.0155556433202314	0.900747905365688	0.997902299816325
CG9154	TRINITY_DN587_c0_g1_i1	1	709	+	709	0.0689232628446733	1.74000324478014	0.0117877556703624	0.91354630979388	0.997902299816325
NHP2	TRINITY_DN5870_c0_g1_i1	1	586	+	586	-0.479114957736288	3.97312352373969	1.09243882864209	0.295976571447411	0.997902299816325
Rab35	TRINITY_DN5874_c0_g1_i1	1	1368	+	1368	-0.0121527738558758	5.15778712251143	0.00121625084684626	0.972180827058926	0.997902299816325
Rnp4F	TRINITY_DN5877_c0_g1_i1	1	2692	+	2692	0.0812908484696745	6.57571210407727	0.0672369343892266	0.795412646073651	0.997902299816325
CG5830	TRINITY_DN5878_c0_g3_i1	1	1407	-	1407	-0.241368638140048	3.24490961916767	0.221080526564549	0.638236145515379	0.997902299816325
P5CDh1	TRINITY_DN5879_c0_g1_i1	1	970	+	970	0.0479684705659577	1.99212212405004	0.00602005567970348	0.938157749527346	0.997902299816325
CG17556	TRINITY_DN5881_c0_g1_i1	1	1514	-	1514	-0.563225024911672	5.36833514793558	2.81071510255829	0.0936924242906027	0.997902299816325
RhoGDI	TRINITY_DN5882_c0_g1_i1	1	1238	+	1238	-0.268995611749284	6.20710157080443	0.771997523743618	0.379637494561388	0.997902299816325
CG7675	TRINITY_DN5884_c0_g1_i1	1	1458	+	1458	0.225929743368575	5.84842065845646	0.53291913400972	0.465412698506118	0.997902299816325
Ctr1A	TRINITY_DN5885_c0_g1_i1	1	1079	+	1079	-0.142760423256333	4.20130388956567	0.107223493948419	0.743339799823413	0.997902299816325
Pmm45A	TRINITY_DN5886_c0_g1_i1	1	1388	-	1388	-0.0135674997422691	2.55229002348315	0.000557980785421414	0.981155270474456	0.997902299816325
CG6236	TRINITY_DN5887_c0_g1_i1	1	1235	-	1235	0.164168912897252	2.45693180276988	0.0785242845397436	0.779317651820857	0.997902299816325
sesB	TRINITY_DN5888_c0_g1_i1	1	1610	+	1610	0.0192609990572186	8.23924152863935	0.0022973266357769	0.961773391916398	0.997902299816325
thoc5	TRINITY_DN5889_c0_g1_i1	1	2205	+	2205	-0.055579721496853	6.30291694708268	0.0334374336041909	0.854915228436757	0.997902299816325
crq	TRINITY_DN5890_c0_g1_i1	1	2304	+	2304	-0.0229510477181587	5.521145541293	0.00497798117247471	0.943754595790422	0.997902299816325
MBD-like	TRINITY_DN5891_c0_g1_i1	1	838	-	838	-0.0966916040301279	5.58272303871066	0.0882462313151553	0.766429675653728	0.997902299816325
Sar1	TRINITY_DN5892_c0_g1_i1	1	1357	+	1357	-0.106574258862411	6.5616446482779	0.115528334372256	0.733948651422197	0.997902299816325
CG12301	TRINITY_DN5893_c0_g1_i1	1	2506	+	2506	0.0058132227114546	5.25817467221067	0.000287988908737439	0.986460964945322	0.997902299816325
hng2	TRINITY_DN5894_c0_g1_i1	1	749	-	749	0.310876043111751	1.60743553698218	0.230170904765787	0.631415864015681	0.997902299816325
RIOK2	TRINITY_DN5895_c0_g1_i1	1	1579	+	1579	0.113887411257714	3.63555898380571	0.0550424623455262	0.814519011964459	0.997902299816325
Top3alpha	TRINITY_DN5896_c0_g1_i1	1	701	+	701	0.0804363891288857	1.14803060436269	0.0136547153478415	0.906980421237372	0.997902299816325
CG5033	TRINITY_DN5897_c0_g1_i1	1	2479	+	2479	-0.142407977875769	5.73920442897687	0.205278909110761	0.65051073156527	0.997902299816325
CG1344	TRINITY_DN5898_c0_g1_i1	1	2060	-	2060	-0.206392205519719	4.93884504563696	0.315213951893187	0.574520639755627	0.997902299816325
Pex5	TRINITY_DN5899_c0_g1_i1	1	2091	+	2091	0.0663267592782751	5.20764126162891	0.0369504261577035	0.847572981139521	0.997902299816325
CG15735	TRINITY_DN5900_c0_g1_i1	1	1077	-	1077	-0.392160829312214	4.88598292845898	1.09941176655627	0.294440466735372	0.997902299816325
Ntmt	TRINITY_DN5901_c0_g3_i1	1	573	-	573	-1.34288974788404	1.53902110690541	3.75848609312839	0.0525902926226042	0.997902299816325
ras	TRINITY_DN5901_c0_g4_i1	1	1834	-	1834	-0.282855722532612	7.56633462926387	0.595717898564372	0.440249078301895	0.997902299816325
scramb1	TRINITY_DN5902_c0_g1_i1	1	1361	-	1361	-0.128998244760847	4.5109474363231	0.0993239845311875	0.752654130522139	0.997902299816325
Dd	TRINITY_DN5905_c0_g1_i1	1	2106	+	2106	0.121966890268303	6.69752304735676	0.146819189712862	0.701608316350921	0.997902299816325
phr	TRINITY_DN5907_c0_g1_i1	1	1663	+	1663	-0.138919751092126	4.59784331213595	0.118162225190546	0.731049216022052	0.997902299816325
CG12091	TRINITY_DN5908_c0_g1_i1	1	2170	+	2170	-0.0593267532265561	6.52437654842373	0.0361848026987951	0.849141254448722	0.997902299816325
CG2200	TRINITY_DN591_c0_g1_i1	1	907	+	907	-0.399172575917015	5.75731473821493	1.57627448422399	0.209350506077123	0.997902299816325
CG12384	TRINITY_DN5911_c0_g1_i1	1	546	+	546	-0.225843895565203	5.31465963292852	0.440999561225698	0.506667734170335	0.997902299816325
Atg8a	TRINITY_DN5912_c0_g1_i1	1	965	+	965	-0.132173298947241	4.933415024388	0.128990067989792	0.719495013391047	0.997902299816325
Elp1	TRINITY_DN5913_c0_g1_i1	1	3346	+	3346	-0.599833478985251	4.47500049872984	2.05764664772206	0.151499721937919	0.997902299816325
Cap-D2	TRINITY_DN5914_c0_g1_i1	1	4174	-	4174	0.0619879964101129	6.52063924794278	0.039610352613645	0.842251586525148	0.997902299816325
mei-9	TRINITY_DN5915_c0_g1_i1	1	3212	+	3212	-0.346882580338185	5.82246611794428	1.24490335122472	0.264576004829544	0.997902299816325
Arp5	TRINITY_DN5916_c0_g1_i1	1	2110	-	2110	-0.221767218536391	4.8230572620759	0.340846174212942	0.559364706341724	0.997902299816325
Pak3	TRINITY_DN5917_c0_g3_i1	1	2197	-	2197	0.206704092986489	3.9689991890304	0.206327992760778	0.649678435052765	0.997902299816325
CG2292	TRINITY_DN5919_c0_g1_i1	1	2987	-	2987	-0.181195413924762	3.99937700976509	0.161966936162104	0.687367380734727	0.997902299816325
CG7029	TRINITY_DN5920_c0_g1_i1	1	2209	+	2209	0.282761326693618	3.80050420210765	0.366519081189882	0.544932332447717	0.997902299816325
CG12024	TRINITY_DN5921_c0_g1_i1	1	2445	+	2445	-0.294967514576033	4.14795838747332	0.452906614093513	0.500985631746728	0.997902299816325
Arv1	TRINITY_DN5922_c0_g1_i1	1	325	-	325	-0.338422750301547	0.477042484816584	0.199071655640041	0.655488468939964	0.997902299816325
ProRS-m	TRINITY_DN5922_c0_g2_i1	1	1740	+	1740	-0.135735704615506	5.49004096078434	0.171966393106385	0.678385971235407	0.997902299816325
Cyp6a2	TRINITY_DN5926_c0_g1_i1	1	698	+	698	0.788790831560035	1.0854405803155	1.33204272419697	0.248491373628124	0.997902299816325
CG31122	TRINITY_DN5928_c0_g1_i1	1	2109	-	2109	-0.0604678722425187	5.53002938081058	0.0346598317899022	0.852317004509459	0.997902299816325
IntS3	TRINITY_DN5929_c0_g1_i1	1	3854	+	3854	0.228622588422713	6.84053614171018	0.479171515855507	0.488826516055125	0.997902299816325
Ack	TRINITY_DN5931_c0_g1_i1	1	3360	+	3360	0.301322674083625	6.64323280668417	0.886215667212443	0.346545482680924	0.997902299816325
Asciz	TRINITY_DN5932_c0_g1_i1	1	615	-	615	0.362847239493102	2.83178656791865	0.434083594347372	0.51001904203607	0.997902299816325
prtp	TRINITY_DN5934_c0_g1_i1	1	1529	+	1529	0.23481048529866	6.25505804413172	0.598157090362105	0.439314677960765	0.997902299816325
Prosalpha4	TRINITY_DN5934_c0_g2_i1	1	932	+	932	-0.604051204716378	5.98665788038319	3.81708772193271	0.0507820434759985	0.997902299816325
beta3GalTII	TRINITY_DN5935_c0_g1_i1	1	430	+	430	0.985424497062268	0.75338259103689	1.87515746149401	0.170940448569456	0.997902299816325
mod(mdg4)	TRINITY_DN5936_c0_g1_i1	1	1825	-	1825	-0.120408474252528	3.429180459284	0.0585074806665	0.80887952459835	0.997902299816325
l(1)G0007	TRINITY_DN5938_c0_g1_i1	1	3739	-	3739	0.144888506202415	5.39744878310948	0.187836152079316	0.664740391592806	0.997902299816325
Max	TRINITY_DN5938_c0_g2_i1	1	1055	+	1055	-0.121344951649768	5.5950750741376	0.142040792404428	0.7062748335662	0.997902299816325
Nelf-E	TRINITY_DN594_c0_g1_i1	1	967	+	967	-0.0331819040729304	3.50359797841541	0.00458939243236719	0.945991000897204	0.997902299816325
Pabp2	TRINITY_DN5940_c0_g1_i1	1	1349	+	1349	-0.078806631256436	5.37902866812335	0.0556187839897654	0.813568281556076	0.997902299816325
Art4	TRINITY_DN5942_c0_g1_i1	1	2291	-	2291	0.44327699086407	7.30575963159783	1.51380026208184	0.218611775744101	0.997902299816325
CG11180	TRINITY_DN5943_c0_g1_i1	1	1814	+	1814	-0.212473609323387	3.78265176874623	0.207563280427814	0.648701678474471	0.997902299816325
CG7049	TRINITY_DN5944_c0_g1_i1	1	1123	-	1123	0.294677124293486	4.87229773774975	0.608045672468163	0.435557541433112	0.997902299816325
crok	TRINITY_DN5944_c0_g2_i1	1	774	+	774	0.13039895184631	5.43334603331405	0.154838996648627	0.693968251554176	0.997902299816325
CG5028	TRINITY_DN5945_c0_g1_i1	1	1586	-	1586	-0.212435186320139	5.86367006336172	0.472791010435737	0.491734434071377	0.997902299816325
Smyd3	TRINITY_DN5947_c0_g1_i1	1	1575	+	1575	-0.244283985410789	4.2618357976646	0.310657177500984	0.577299463466451	0.997902299816325
CG42747	TRINITY_DN5950_c0_g1_i1	1	2468	+	2468	0.41214054011451	4.34194597468895	0.932440513153227	0.334271244111578	0.997902299816325
CG15701	TRINITY_DN5951_c0_g1_i1	1	3418	-	3418	0.6650183920144	6.36755094207077	4.67093866261392	0.0307193926397363	0.997902299816325
Ankle2	TRINITY_DN5954_c0_g1_i1	1	3280	+	3280	-0.164435148560061	6.28871463044645	0.293296175568053	0.588137502211257	0.997902299816325
CG3077	TRINITY_DN5954_c0_g2_i1	1	1480	+	1480	0.151693809784981	7.73410646329882	0.164449536456521	0.685108028551982	0.997902299816325
att-ORFA	TRINITY_DN5954_c0_g3_i1	1	1815	+	1815	-0.130348405902653	6.24291588100468	0.184434197977038	0.667606448267822	0.997902299816325
CG6356	TRINITY_DN5955_c0_g1_i1	1	2256	+	2256	-0.0517204584949121	7.02815657873134	0.0233171445521439	0.8786407357119	0.997902299816325
CG2662	TRINITY_DN5956_c0_g2_i1	1	957	-	957	-0.755721442169855	1.68569082775773	1.33349785982456	0.248233152412687	0.997902299816325
CG17249	TRINITY_DN5958_c0_g1_i1	1	1457	+	1457	-0.190809907236551	5.14678425720213	0.297014509111642	0.585781832354297	0.997902299816325
CG4935	TRINITY_DN596_c0_g1_i1	1	1234	-	1234	-0.0296496639035498	3.84417110992536	0.00405628627792264	0.949220151281871	0.997902299816325
alpha-Man-IIb	TRINITY_DN5960_c0_g1_i1	1	5357	+	5357	0.585555673278944	5.86329492642921	3.46187951652925	0.0628512525498719	0.997902299816325
CG6254	TRINITY_DN5961_c0_g1_i1	1	1825	-	1825	-0.1432895305745	4.62502965056189	0.127563126393674	0.720985628218751	0.997902299816325
ND2	TRINITY_DN5962_c0_g1_i1	1	573	+	573	0.0125818383510225	2.88989882418276	0.000536289528525922	0.981525124715891	0.997902299816325
CG8668	TRINITY_DN5963_c0_g1_i1	1	1902	+	1902	0.325493187437277	3.38310224169296	0.407921872275411	0.523052280108756	0.997902299816325
CG10431	TRINITY_DN5964_c0_g1_i1	1	2011	-	2011	-0.264223796239204	3.98175361258345	0.343057014798836	0.558093542058149	0.997902299816325
AhcyL1	TRINITY_DN5969_c0_g1_i1	1	2565	-	2565	-0.138380716274874	5.37990482044466	0.171310690165123	0.678965418228213	0.997902299816325
CG31849	TRINITY_DN5970_c0_g1_i1	1	1621	-	1621	0.0438603563041952	3.48642704286634	0.00794954565694699	0.9289577627911	0.997902299816325
CG18815	TRINITY_DN5971_c0_g1_i1	1	1019	+	1019	-0.104646388104225	5.76882446551652	0.111723734571819	0.738202670587274	0.997902299816325
CG9890	TRINITY_DN5976_c0_g1_i1	1	2071	-	2071	-0.388129020624232	7.16179394966461	1.23947834227649	0.265619381276735	0.997902299816325
Pfdn4	TRINITY_DN5976_c0_g2_i2	1	714	-	714	-0.322649101823678	4.75686736695845	0.68491256118901	0.407935469070208	0.997902299816325
vig2	TRINITY_DN5977_c0_g1_i1	1	2468	+	2468	-0.235948540332096	8.6040742961968	0.313993856594677	0.575262081428287	0.997902299816325
CG30440	TRINITY_DN5978_c0_g1_i1	1	4012	-	4012	0.307035263831113	5.17048343094127	0.766158818052188	0.381445508668452	0.997902299816325
Sac1	TRINITY_DN5979_c0_g1_i1	1	2340	-	2340	0.213049394458142	5.07505180246243	0.362487968730972	0.547152084064234	0.997902299816325
CG8243	TRINITY_DN5980_c0_g1_i1	1	2429	+	2429	0.233922677967764	6.55192407717197	0.558998576043001	0.454695395593596	0.997902299816325
Kap-alpha1	TRINITY_DN5981_c0_g1_i1	1	2220	-	2220	-0.0889718688139697	4.69892232176926	0.0507987565459884	0.821687382729454	0.997902299816325
CG32196	TRINITY_DN5982_c0_g1_i2	1	855	+	855	0.223106486985829	8.27563752824447	0.306372769284385	0.579936665212102	0.997902299816325
CG42327	TRINITY_DN5983_c0_g1_i1	1	4462	-	4462	0.519452813417915	5.39261581729541	2.37697996568325	0.123191871085008	0.997902299816325
elB	TRINITY_DN5984_c0_g1_i1	1	2646	+	2646	0.510934666261272	4.14570805416675	1.32590265629344	0.24958459096746	0.997902299816325
rb	TRINITY_DN5985_c0_g1_i1	1	3278	+	3278	-0.0899868161495761	5.58343104694661	0.0780222169505646	0.780006061612118	0.997902299816325
Bap60	TRINITY_DN5986_c0_g1_i1	1	1741	+	1741	0.178312361669387	5.56920206373884	0.304355943193907	0.581186439652831	0.997902299816325
CG6218	TRINITY_DN5987_c0_g1_i1	1	1862	+	1862	-0.127137212765493	4.05992878670653	0.0816320476288174	0.775108337313284	0.997902299816325
jumu	TRINITY_DN5989_c0_g1_i1	1	1701	-	1701	0.399455254991357	5.28642665900354	1.37694012747476	0.24067293095085	0.997902299816325
CG7966	TRINITY_DN5990_c0_g1_i1	1	1865	-	1865	0.238467773461537	5.82130627979506	0.589615986355334	0.44260001701205	0.997902299816325
jigr1	TRINITY_DN5991_c0_g1_i1	1	2544	+	2544	0.396502668107862	4.3599017615386	0.875911697731456	0.34936422497332	0.997902299816325
PKD	TRINITY_DN5992_c0_g1_i1	1	865	-	865	0.677551726018053	1.10160304130233	0.955191220006663	0.328443629780576	0.997902299816325
CG8239	TRINITY_DN5993_c0_g1_i1	1	509	-	509	-0.118370981176228	0.654081194777727	0.0266681955938377	0.870284977267185	0.997902299816325
ATPsynD	TRINITY_DN5994_c0_g3_i1	1	630	-	630	-0.274362569505555	6.8816768857801	0.685054476719823	0.407886904358827	0.997902299816325
gammaCOP	TRINITY_DN5995_c0_g1_i1	1	3615	+	3615	-0.160643511838359	6.93507789812071	0.231513959671033	0.630422307771352	0.997902299816325
CG10927	TRINITY_DN5995_c0_g3_i1	1	1260	+	1260	0.0594205271931344	5.02817354266369	0.0274955575695733	0.868306286285923	0.997902299816325
cue	TRINITY_DN5996_c0_g1_i1	1	2646	+	2646	0.00586367188840046	6.51089102950535	0.000353210370506922	0.985006195868718	0.997902299816325
Nipsnap	TRINITY_DN5997_c0_g1_i1	1	1978	+	1978	-0.101672879764489	5.87812857932099	0.106896369032129	0.743717841141153	0.997902299816325
CG17119	TRINITY_DN5998_c0_g1_i1	1	1315	+	1315	0.247677982331015	3.73099843129673	0.27687892071049	0.598775048140884	0.997902299816325
EMC1	TRINITY_DN5999_c0_g1_i1	1	2849	+	2849	0.104806701228526	5.02136287123013	0.0851910619268293	0.770392945709129	0.997902299816325
Scox	TRINITY_DN600_c0_g1_i1	1	1016	-	1016	-0.175156937110945	5.04258267706223	0.240431488701568	0.623913848159403	0.997902299816325
CycD	TRINITY_DN6000_c0_g2_i1	1	3083	-	3083	-0.0105251920857326	6.72797906111739	0.00107895932098741	0.97379735639383	0.997902299816325
CG13850	TRINITY_DN6001_c0_g1_i1	1	1921	-	1921	-0.531090544650927	3.91925115029774	1.32782591181232	0.249241529246325	0.997902299816325
TfIIA-L	TRINITY_DN6002_c0_g1_i1	1	1778	+	1778	-0.0728082366746833	7.41928723583202	0.041171397680054	0.839214808661781	0.997902299816325
alpha-PheRS	TRINITY_DN6004_c0_g1_i1	1	1587	+	1587	-0.32295973412506	5.34341129492596	0.916477404764851	0.338442905421059	0.997902299816325
Atg7	TRINITY_DN6005_c0_g1_i1	1	501	-	501	-1.27382354496798	0.704088208962054	2.78849488323507	0.0949992335176057	0.997902299816325
CG7705	TRINITY_DN6006_c0_g1_i1	1	1596	+	1596	0.0726276950359954	4.20180405552786	0.0281227589272669	0.866826595254918	0.997902299816325
lin-52	TRINITY_DN6008_c0_g1_i1	1	515	+	515	-0.0913406103459946	5.90156387482164	0.0849930210532505	0.770652495369062	0.997902299816325
CG1575	TRINITY_DN6009_c0_g1_i1	1	1956	-	1956	-0.206319652824951	4.02514104955129	0.212433834307958	0.644884333411756	0.997902299816325
mTerf5	TRINITY_DN601_c0_g1_i1	1	1520	-	1520	0.0704227961965739	4.17694548787889	0.026223967412621	0.871360392830786	0.997902299816325
Syx16	TRINITY_DN6010_c0_g1_i1	1	1702	+	1702	-0.205261269976518	5.71196479679539	0.412709858024721	0.520623572480737	0.997902299816325
Sep2	TRINITY_DN6011_c0_g1_i1	1	1700	-	1700	-0.0422452467491651	5.49881147386946	0.0167187293982445	0.897124180882791	0.997902299816325
CG42360	TRINITY_DN6012_c0_g2_i1	1	1577	+	1577	-0.28307568756462	6.12849024897865	0.856987295415369	0.354623028109103	0.997902299816325
Hr4	TRINITY_DN6013_c0_g1_i1	1	541	-	541	-1.11239955874477	0.301608444375029	1.7604084279573	0.184627659192652	0.997902299816325
Cep97	TRINITY_DN6014_c0_g1_i1	1	2675	+	2675	-0.320625010949471	5.45378127253475	0.942380821478893	0.331708217725898	0.997902299816325
ND-75	TRINITY_DN6014_c0_g2_i1	1	2357	+	2357	0.0353393304650446	4.83405590642646	0.0086268762198165	0.926001438471278	0.997902299816325
ImpL3	TRINITY_DN6015_c0_g1_i1	1	2179	+	2179	-0.0768419829750907	6.24521889207187	0.0635307485692726	0.801009292474244	0.997902299816325
CG10584	TRINITY_DN6018_c0_g2_i1	1	520	+	520	0.540726477626334	1.03150517172526	0.598311332793632	0.43925569347934	0.997902299816325
Mad1	TRINITY_DN6019_c0_g1_i1	1	2453	+	2453	-0.0819708746561958	6.31934904495114	0.07245873260033	0.787799853934394	0.997902299816325
CG3499	TRINITY_DN6020_c0_g1_i1	1	2317	+	2317	0.0408714426869927	5.64781765101273	0.0164590673886856	0.897921791297359	0.997902299816325
CG8578	TRINITY_DN6021_c0_g2_i1	1	1745	-	1745	0.0265648901168311	4.8352502344483	0.00493179044808752	0.944015723936012	0.997902299816325
CG7945	TRINITY_DN6022_c0_g1_i1	1	1074	+	1074	-0.0767096053304032	5.64710739778996	0.0573321335876555	0.81077217224035	0.997902299816325
CG18004	TRINITY_DN6023_c0_g1_i1	1	763	-	763	-0.269867122225636	4.40968080109887	0.410999948997846	0.521488632116429	0.997902299816325
x16	TRINITY_DN6024_c0_g1_i1	1	1080	+	1080	-0.073028511304283	6.90119990195442	0.0487504467987451	0.825260077296537	0.997902299816325
alph	TRINITY_DN6025_c0_g1_i1	1	2558	+	2558	-0.0460925422270297	8.07792625061914	0.0138540465397885	0.906307039947049	0.997902299816325
cutlet	TRINITY_DN6026_c0_g1_i1	1	2941	-	2941	-0.0660371498845388	4.38717385079647	0.024841901760146	0.874767329569428	0.997902299816325
TMS1	TRINITY_DN6027_c0_g1_i1	1	1586	-	1586	0.729428833316794	5.04155965307664	4.13179748002009	0.042131693360727	0.997902299816325
CG8818	TRINITY_DN6029_c0_g1_i1	1	1309	+	1309	-0.131279771913914	3.8085431338596	0.0796179131551253	0.77782629561226	0.997902299816325
inc	TRINITY_DN603_c0_g1_i1	1	1512	-	1512	-0.575848623067741	4.10518890354327	1.68708466114903	0.194039180195038	0.997902299816325
CG4975	TRINITY_DN6031_c0_g1_i1	1	1386	-	1386	-0.708160939217603	3.34486299933929	1.91865316503645	0.166060363563643	0.997902299816325
sll	TRINITY_DN6032_c0_g1_i1	1	1720	+	1720	0.246845109664119	5.03066253366003	0.474961103690242	0.490742181575098	0.997902299816325
CG9003	TRINITY_DN6033_c0_g1_i1	1	1585	+	1585	-0.373802761748974	3.37766967063541	0.539029904088533	0.462865771346656	0.997902299816325
CG8320	TRINITY_DN6034_c0_g1_i1	1	908	+	908	0.0664030559230459	3.83677085183947	0.0206696243121444	0.885687782367235	0.997902299816325
CG30338	TRINITY_DN6035_c0_g2_i1	1	1118	-	1118	-0.0940332178698654	2.72387910528432	0.0282298095874832	0.866575742488329	0.997902299816325
CG12942	TRINITY_DN6037_c0_g1_i1	1	1313	+	1313	-0.0770118848743325	2.408974665031	0.0173424896622466	0.895233523190768	0.997902299816325
bcn92	TRINITY_DN604_c0_g1_i1	1	478	+	478	-0.429837885926117	2.7511710183645	0.585507983227341	0.444193663748698	0.997902299816325
Sk2	TRINITY_DN6040_c0_g1_i1	1	2431	+	2431	-0.338780062868675	5.3685510026591	1.02374724171281	0.311675497440582	0.997902299816325
CG10671	TRINITY_DN6043_c0_g1_i1	1	1795	-	1795	0.0952863290268815	4.37315268895521	0.0511906487784921	0.821012512372596	0.997902299816325
Galk	TRINITY_DN6044_c0_g1_i1	1	1664	+	1664	0.238280686270798	4.86273580344766	0.396961203871621	0.528688502314658	0.997902299816325
Cctgamma	TRINITY_DN6047_c0_g1_i1	1	1847	+	1847	-0.215132080138845	7.42008891711213	0.359080559819114	0.549041545058462	0.997902299816325
CG8230	TRINITY_DN6048_c0_g1_i1	1	2300	+	2300	0.0760763982267336	5.10414721623712	0.0467686351803411	0.828792514562501	0.997902299816325
CG33969	TRINITY_DN6049_c0_g1_i1	1	1335	-	1335	0.279134898266109	2.73585526083513	0.249953045605742	0.617127778246135	0.997902299816325
Cyt-c1	TRINITY_DN6051_c0_g2_i1	1	1309	+	1309	-0.0726042970991637	4.49638613633909	0.0313722525840927	0.859418854715134	0.997902299816325
CG5068	TRINITY_DN6053_c0_g1_i1	1	1547	-	1547	-0.337885538315876	4.15562333166377	0.595281590106679	0.440416540274209	0.997902299816325
CG6424	TRINITY_DN6054_c0_g1_i1	1	2830	-	2830	-0.121705214062993	3.95183841360625	0.0695889345309132	0.791945936361737	0.997902299816325
PEK	TRINITY_DN6057_c0_g1_i1	1	2176	+	2176	-0.0947252999703998	5.28542316940996	0.0776935155671113	0.780458054604336	0.997902299816325
Klp64D	TRINITY_DN6059_c0_g1_i1	1	2372	+	2372	-0.181680568156892	5.26637551513835	0.283530126192632	0.594417845318146	0.997902299816325
Pp2C1	TRINITY_DN6060_c0_g1_i1	1	2936	-	2936	-0.136519799461736	4.87114822577274	0.130296142294871	0.718138796902824	0.997902299816325
Deaf1	TRINITY_DN6061_c0_g1_i1	1	1825	-	1825	0.00431412707178346	5.11700676674946	0.000150844842658702	0.990201152628219	0.997902299816325
CG3511	TRINITY_DN6062_c0_g1_i1	1	1903	+	1903	-0.0416247000029048	4.64031002233574	0.0109063021838851	0.916829281630037	0.997902299816325
CG6000	TRINITY_DN6065_c0_g1_i1	1	648	+	648	-0.527568008249577	4.53045626553345	1.63832701833223	0.200608163859198	0.997902299816325
CG4456	TRINITY_DN6065_c0_g1_i2	1	362	+	362	-0.041394320606495	3.32829488701248	0.00663264151259329	0.935094128918191	0.997902299816325
CG9512	TRINITY_DN6066_c0_g1_i1	1	1999	-	1999	0.516227121734945	3.40368256599152	1.05719778008856	0.303899569433412	0.997902299816325
CG9509	TRINITY_DN6066_c0_g1_i3	1	909	-	909	0.888442338850349	2.34438075529971	2.21702159244173	0.136552450259518	0.997902299816325
Nup44A	TRINITY_DN6067_c0_g1_i1	1	1333	-	1333	-0.201701018730467	6.21784734564003	0.439995215311638	0.507152058540675	0.997902299816325
CG8067	TRINITY_DN607_c0_g1_i1	1	949	-	949	0.306788999534609	1.41620544685836	0.216819498380452	0.641492162249621	0.997902299816325
boi	TRINITY_DN6070_c0_g2_i1	1	1128	+	1128	0.197477874233409	1.85199329406114	0.0974501325179437	0.754922919708542	0.997902299816325
ari-1	TRINITY_DN6071_c0_g1_i1	1	580	+	580	-0.125161394071011	2.49021878964764	0.0446135932470746	0.832723833188002	0.997902299816325
NUCB1	TRINITY_DN6072_c0_g1_i1	1	1761	+	1761	0.667606655685242	6.07716397198636	4.68056110348827	0.0305479309538301	0.997902299816325
CG8207	TRINITY_DN6072_c0_g2_i1	1	1560	+	1560	-0.238198215488748	5.153778865051	0.461377167648491	0.497009116953692	0.997902299816325
Baldspot	TRINITY_DN6073_c0_g1_i1	1	2800	-	2800	-0.0426533315160948	5.35931443094155	0.016230443413841	0.898629372163379	0.997902299816325
Rab11	TRINITY_DN6075_c0_g1_i1	1	2037	-	2037	0.0128019121473305	6.82763743711807	0.0015419447719559	0.968678433713231	0.997902299816325
CG5022	TRINITY_DN6077_c0_g1_i1	1	1006	-	1006	0.0449931964680138	1.62402393177829	0.0047724096206478	0.944926313719901	0.997902299816325
caz	TRINITY_DN6078_c0_g1_i1	1	993	+	993	0.107545221598612	5.50983657286718	0.108902215056115	0.741409765515634	0.997902299816325
Mat1	TRINITY_DN6080_c0_g2_i1	1	1106	-	1106	-0.189307585317608	4.90690667282618	0.258520481801627	0.611158451763697	0.997902299816325
CG6388	TRINITY_DN6081_c0_g1_i1	1	1488	-	1488	0.0415662714672215	2.61649284499842	0.00522025165087714	0.94240449245653	0.997902299816325
Gint3	TRINITY_DN6082_c0_g1_i1	1	1836	+	1836	-0.0179136277072448	6.06194859803692	0.00341470868739002	0.953403815379265	0.997902299816325
CG5026	TRINITY_DN6083_c0_g1_i1	1	2118	-	2118	0.347158639007289	3.73678717040067	0.546075119556996	0.459956807589668	0.997902299816325
ZnT35C	TRINITY_DN6088_c0_g1_i1	1	1479	+	1479	0.24816686631053	4.73530446716764	0.405628213798562	0.52422285774035	0.997902299816325
Hmg-2	TRINITY_DN6089_c0_g1_i1	1	1077	-	1077	-0.0588101824473201	5.21671655888263	0.0291503591321714	0.864438493523493	0.997902299816325
TyrRS	TRINITY_DN6092_c0_g1_i1	1	1648	+	1648	-0.452341384301846	4.75261976706859	1.35581290212918	0.244314046870565	0.997902299816325
Srp54	TRINITY_DN6093_c0_g1_i1	1	1678	-	1678	0.00953574669464645	6.31750652772495	0.00098179213501706	0.975004640807582	0.997902299816325
CG13933	TRINITY_DN6094_c0_g1_i1	1	2351	+	2351	0.112835983524171	6.31138446530925	0.13664338693217	0.711654981094439	0.997902299816325
Rox8	TRINITY_DN6095_c0_g1_i1	1	2307	+	2307	-0.114288621848885	6.28143904907158	0.141642273175611	0.706668051005176	0.997902299816325
CG13025	TRINITY_DN6096_c0_g1_i1	1	1948	+	1948	-0.0944385634707348	5.19219891316845	0.0740223831575821	0.785577801279047	0.997902299816325
CG6195	TRINITY_DN6097_c0_g1_i1	1	1213	+	1213	-0.354285531755872	4.54216110472616	0.746711641948567	0.38755634301135	0.997902299816325
CG14223	TRINITY_DN6099_c0_g1_i1	1	1957	-	1957	-0.0694755437953626	4.21358046382576	0.0257679414680058	0.872474137550717	0.997902299816325
Miga	TRINITY_DN6100_c0_g1_i1	1	1954	+	1954	-0.0625798405612764	5.46655146415301	0.0364120957208127	0.848673896312464	0.997902299816325
trc	TRINITY_DN6101_c0_g1_i1	1	3186	+	3186	-0.311957556669054	5.65515016235155	0.947983818103632	0.330275069483061	0.997902299816325
vri	TRINITY_DN6105_c0_g1_i1	1	2686	-	2686	0.659139896484491	5.1575879773011	3.39613239850869	0.0654022789636785	0.997902299816325
Gclc	TRINITY_DN6106_c0_g1_i1	1	2283	+	2283	0.159167798988611	4.57703993769854	0.153367884263745	0.695352337607833	0.997902299816325
mfrn	TRINITY_DN6107_c0_g1_i1	1	2565	+	2565	-0.165577013130593	7.08945354661723	0.234026584445536	0.628573026268661	0.997902299816325
CG11739	TRINITY_DN6108_c0_g1_i1	1	1723	-	1723	0.0663471335123132	6.92888894139384	0.0398839316450331	0.841714939524604	0.997902299816325
CG12341	TRINITY_DN6109_c0_g1_i1	1	1984	+	1984	0.315077880178693	4.66616017663662	0.630344450319947	0.427262624234797	0.997902299816325
Br140	TRINITY_DN6110_c0_g1_i1	1	3499	-	3499	-0.0238936761797931	6.39745753719294	0.00602428374985916	0.938136080049295	0.997902299816325
CG4849	TRINITY_DN6111_c0_g1_i1	1	3160	+	3160	0.0135812299730796	6.11574508982074	0.00198077818455417	0.964502708068947	0.997902299816325
Ku80	TRINITY_DN6111_c0_g2_i1	1	2255	+	2255	-0.0928034216210455	6.48528973023031	0.0894860519168112	0.764842650365024	0.997902299816325
CG12262	TRINITY_DN6113_c0_g1_i1	1	1593	+	1593	-0.572993598283814	6.1888393217852	3.52483722848268	0.0605076791395834	0.997902299816325
CG7879	TRINITY_DN6114_c0_g1_i1	1	2941	+	2941	0.149692410582881	4.74662230282975	0.144945214214859	0.703427903040499	0.997902299816325
CG3902	TRINITY_DN6115_c0_g1_i1	1	1429	+	1429	-0.0363963743737203	4.98444456671294	0.010089360337161	0.919993998546999	0.997902299816325
CG4950	TRINITY_DN6116_c0_g1_i1	1	1858	-	1858	-0.288042906007695	3.31383491366344	0.320947973351791	0.571061199116932	0.997902299816325
CG10973	TRINITY_DN6118_c0_g1_i1	1	1142	+	1142	-0.622932896956499	4.21525826687379	1.9982329313064	0.157538273857229	0.997902299816325
CG7326	TRINITY_DN6121_c0_g1_i1	1	1185	-	1185	-0.585271451375116	2.61741531030941	0.97409869239984	0.323702724820602	0.997902299816325
Acon	TRINITY_DN6122_c0_g1_i1	1	2954	+	2954	0.0360029623180443	7.15246577670601	0.0108138426971833	0.91718130227884	0.997902299816325
Caf1-180	TRINITY_DN6123_c0_g1_i1	1	3089	-	3089	0.11407747768059	7.21724209405811	0.107176808628677	0.74339371253507	0.997902299816325
CG12948	TRINITY_DN6124_c0_g1_i1	1	1058	-	1058	-0.399746170338536	4.32801027009376	0.883921658426347	0.347170350423769	0.997902299816325
kel	TRINITY_DN6127_c0_g1_i1	1	638	+	638	0.686893233098462	2.18312005501246	1.27582199807022	0.258725674223185	0.997902299816325
Pgant35A	TRINITY_DN6128_c0_g1_i1	1	2094	+	2094	0.670215628065286	5.15221918788232	3.43747416244883	0.0637855831820821	0.997902299816325
CG11360	TRINITY_DN6129_c0_g1_i1	1	1354	+	1354	-0.156079456412153	6.65013771846013	0.242724986240844	0.622264185202784	0.997902299816325
CG6406	TRINITY_DN6130_c0_g1_i1	1	2045	+	2045	0.0216724642563666	5.82163863215042	0.00487345691750073	0.944347260791974	0.997902299816325
Rbpn-5	TRINITY_DN6131_c0_g1_i1	1	1980	+	1980	-0.260716423330473	4.51108478905229	0.403656805806457	0.525232697243501	0.997902299816325
tsl	TRINITY_DN6131_c0_g1_i3	1	2485	+	2485	-0.0203127329885529	4.49592172466796	0.00244190068737909	0.960589864740692	0.997902299816325
armi	TRINITY_DN6132_c0_g1_i1	1	294	-	294	-0.821822909620469	0.538292015540465	1.15107150018962	0.283371173122068	0.997902299816325
Nca	TRINITY_DN6133_c0_g1_i1	1	1733	-	1733	-0.135088765211072	4.65639830169948	0.1153045988313	0.734196636328393	0.997902299816325
Arfip	TRINITY_DN6134_c0_g1_i1	1	1807	+	1807	0.284771894322591	5.85911976230664	0.849693855629158	0.356678654428454	0.997902299816325
emp	TRINITY_DN6134_c0_g2_i2	1	2618	+	2618	0.6556203942456	5.49438796325633	3.93032587156755	0.0474715294967404	0.997902299816325
Elp2	TRINITY_DN6138_c0_g1_i1	1	2396	+	2396	-0.3017573350031	4.84139767115392	0.624621149369414	0.429368657637237	0.997902299816325
abo	TRINITY_DN6139_c0_g1_i1	1	1708	-	1708	-0.00457654401545193	4.88919943982907	0.000151322763773658	0.990185642861303	0.997902299816325
ND-AGGG	TRINITY_DN614_c0_g1_i1	1	529	+	529	-0.487882772405692	3.83604742576826	1.0916914032265	0.29614183464435	0.997902299816325
Indy	TRINITY_DN6140_c0_g1_i1	1	3018	+	3018	-0.188456726962279	6.27715540487862	0.381266051124956	0.53695154203303	0.997902299816325
GEFmeso	TRINITY_DN6141_c0_g2_i1	1	3590	-	3590	-0.0144535717481179	4.3662359368226	0.00118427891326628	0.972548761120635	0.997902299816325
mio	TRINITY_DN6142_c0_g1_i1	1	2880	+	2880	-0.0522712258174231	5.98153130905194	0.0290960517335155	0.864563607264524	0.997902299816325
CG10932	TRINITY_DN6143_c0_g1_i1	1	1419	+	1419	-0.251461241251366	5.47196560561788	0.584531560917267	0.444573758341131	0.997902299816325
DCP2	TRINITY_DN6144_c0_g1_i1	1	1453	+	1453	-0.341437642826187	5.25799184422361	0.994470291883614	0.3186953170128	0.997902299816325
GstO1	TRINITY_DN6146_c0_g1_i1	1	1088	+	1088	-0.386337593342642	4.12811328864003	0.762284802628877	0.382651865950113	0.997902299816325
Pcf11	TRINITY_DN6147_c0_g1_i1	1	5283	-	5283	0.0600223507478014	6.39539752108236	0.0379012165182741	0.845648691553289	0.997902299816325
ATP8B	TRINITY_DN6148_c0_g1_i1	1	4965	-	4965	0.917828007285022	4.61452233244704	4.67710174232346	0.0306094579059109	0.997902299816325
CG4942	TRINITY_DN6149_c0_g1_i1	1	1106	-	1106	-0.0277932217467293	2.95875327015488	0.00265398713508428	0.958915502014233	0.997902299816325
Acph-1	TRINITY_DN6150_c0_g1_i1	1	1837	+	1837	-0.122381736151599	7.05755779216747	0.127497774367458	0.721054121076293	0.997902299816325
CdsA	TRINITY_DN6150_c0_g2_i1	1	2189	+	2189	0.0592723886556804	4.30786104377076	0.019300186212817	0.889514322051978	0.997902299816325
mago	TRINITY_DN6152_c0_g1_i1	1	604	-	604	-0.375768376603832	5.45816256051683	1.2797522235314	0.257993535504072	0.997902299816325
zyd	TRINITY_DN6154_c0_g1_i1	1	2187	-	2187	0.10958377286911	5.90889240350615	0.126552674554737	0.72204686310172	0.997902299816325
tor	TRINITY_DN6155_c0_g1_i1	1	2993	+	2993	0.242723049816987	7.7489292997321	0.415757290449296	0.519088104757558	0.997902299816325
CG6364	TRINITY_DN6157_c0_g1_i1	1	1378	+	1378	-0.140824027786146	5.1714498155269	0.164313793323201	0.685231050048053	0.997902299816325
CG8306	TRINITY_DN6158_c0_g1_i1	1	1870	-	1870	0.222428126050502	4.88531921179777	0.355470307614591	0.551056826356079	0.997902299816325
AP-1gamma	TRINITY_DN6159_c0_g1_i1	1	3452	-	3452	-0.0968122222275928	7.02408825382221	0.0816479265529437	0.775087054483989	0.997902299816325
Fib	TRINITY_DN616_c0_g1_i1	1	872	+	872	-0.37385408641281	5.00168765580102	1.06872319471508	0.301278649407767	0.997902299816325
CG13994	TRINITY_DN6161_c0_g1_i1	1	481	-	481	-1.05164826004795	2.4302465111143	2.96580876587872	0.0850971192698147	0.997902299816325
cu	TRINITY_DN6164_c0_g1_i1	1	2655	-	2655	0.269729411769565	5.3929084646633	0.656220566629231	0.417931813407973	0.997902299816325
barc	TRINITY_DN6164_c0_g2_i1	1	1760	+	1760	-0.222103875570599	5.03702347731894	0.384664198067621	0.535142774316326	0.997902299816325
mal	TRINITY_DN6165_c0_g1_i1	1	355	+	355	0.767452558611619	0.534583392587676	1.02584027605865	0.311181416144764	0.997902299816325
by	TRINITY_DN6166_c0_g1_i1	1	5860	-	5860	0.0794927619245197	5.20749114359745	0.0486175342804964	0.825494602842451	0.997902299816325
Srp68	TRINITY_DN6167_c0_g1_i1	1	2002	+	2002	-0.0544213290684141	6.53190680020136	0.0304542943184345	0.861469730845164	0.997902299816325
CG7215	TRINITY_DN617_c0_g1_i1	1	725	-	725	0.014800956804878	5.54211018131846	0.00201284032598144	0.964216761595761	0.997902299816325
CG3267	TRINITY_DN6170_c0_g1_i1	1	2050	+	2050	-0.285670699583956	5.15108218415893	0.669348633396363	0.41331359262812	0.997902299816325
sel	TRINITY_DN6170_c0_g2_i1	1	944	-	944	-0.20573656216816	5.20126998672851	0.347966368608861	0.555290374012691	0.997902299816325
CG10435	TRINITY_DN6171_c0_g1_i1	1	1905	+	1905	-0.404320909451576	5.57628680355734	1.56536543869441	0.210933589584382	0.997902299816325
nuf	TRINITY_DN6173_c0_g1_i1	1	2075	+	2075	-0.0119175805873461	6.62154875228195	0.0014290439420594	0.96984634055354	0.997902299816325
CG11876	TRINITY_DN6176_c0_g1_i1	1	1577	+	1577	-0.186485691480269	3.60485898636353	0.146997377146521	0.701435995181608	0.997902299816325
Pbp95	TRINITY_DN6178_c0_g1_i1	1	1458	-	1458	-0.243114109051701	3.94061225377194	0.286229211425246	0.592668370342032	0.997902299816325
CG10133	TRINITY_DN6181_c0_g1_i1	1	693	+	693	-0.312325278978873	3.55461447253003	0.41061529846791	0.521683580390008	0.997902299816325
ref(2)P	TRINITY_DN6183_c0_g1_i1	1	2224	+	2224	-0.298871252396008	4.84490808934245	0.626570393778834	0.428649627283991	0.997902299816325
Gem3	TRINITY_DN6185_c0_g1_i1	1	2074	+	2074	0.0715775619332188	5.56014444645978	0.0491091476410307	0.824628814338326	0.997902299816325
Kat60	TRINITY_DN6188_c0_g1_i1	1	2359	+	2359	0.126666421569016	8.80360489669175	0.0867726509055704	0.768331784976536	0.997902299816325
CG32638	TRINITY_DN6188_c0_g2_i1	1	864	-	864	0.00500066803911079	3.20536762106252	9.39023275118383e-05	0.992268708276538	0.997902299816325
Nmnat	TRINITY_DN6189_c0_g1_i1	1	889	-	889	-0.132223429377284	4.49775120818281	0.104048359416876	0.747036529856078	0.997902299816325
CG31950	TRINITY_DN619_c0_g1_i1	1	439	-	439	-0.779939914593828	2.44336273705697	1.71824813615181	0.189972436914725	0.997902299816325
sn	TRINITY_DN6190_c0_g1_i1	1	2392	+	2392	-0.21115647213121	5.21583734253569	0.375663943928109	0.539957885401295	0.997902299816325
Nup62	TRINITY_DN6191_c0_g1_i1	1	1387	+	1387	-0.0993968270908285	6.20865921188334	0.107081556410118	0.743503751162341	0.997902299816325
Spase22-23	TRINITY_DN6192_c0_g1_i1	1	1748	-	1748	0.127703743328819	6.52646752196554	0.167357241618905	0.682486909596276	0.997902299816325
CG5174	TRINITY_DN6193_c0_g1_i1	1	1628	-	1628	-0.31119382303757	6.57699587991346	0.969867317197316	0.324755802960935	0.997902299816325
CG5045	TRINITY_DN6194_c0_g1_i1	1	947	-	947	0.0919855047678121	4.08017149452456	0.0432040908354655	0.835349010075986	0.997902299816325
Spt7	TRINITY_DN6195_c0_g1_i1	1	1178	-	1178	-0.338779129886057	3.76917619809549	0.524522125774637	0.468949264631392	0.997902299816325
CG2990	TRINITY_DN6197_c0_g1_i1	1	3670	+	3670	-0.112140612193539	7.43968852266432	0.0963349988695292	0.756284460851791	0.997902299816325
Pbp49	TRINITY_DN6199_c0_g1_i1	1	1284	+	1284	-0.379551604268834	4.72961611063226	0.944165813471837	0.331250750738034	0.997902299816325
Sugb	TRINITY_DN6200_c0_g1_i2	1	2431	-	2431	0.324436065428956	3.77826434784326	0.473432951928229	0.491440564085463	0.997902299816325
Ripalpha	TRINITY_DN6202_c0_g1_i1	1	807	+	807	-0.223754495852613	4.40147817786059	0.284795507942091	0.593596332522583	0.997902299816325
CAHbeta	TRINITY_DN6204_c0_g1_i1	1	1126	-	1126	-0.385443388932572	3.97990246856839	0.696369701940192	0.404041805529691	0.997902299816325
Act5C	TRINITY_DN6206_c0_g1_i1	1	1920	-	1920	-0.0185110330510873	9.96904373065024	0.00131417128829625	0.971083113123068	0.997902299816325
CG33116	TRINITY_DN6208_c0_g1_i1	1	1581	+	1581	0.401243154857052	5.67683848590558	1.59416417255391	0.206784751956198	0.997902299816325
jnj	TRINITY_DN6208_c0_g2_i1	1	3336	-	3336	0.0778669469805717	7.78495745239421	0.0428092810190985	0.836092322515785	0.997902299816325
CG9953	TRINITY_DN6209_c0_g1_i1	1	1596	+	1596	0.726501566482368	4.91793561153341	3.82778098810759	0.0504592417874168	0.997902299816325
Hus1-like	TRINITY_DN621_c0_g1_i1	1	947	+	947	0.136520045644118	3.27264484934288	0.0687970278158095	0.793106069673838	0.997902299816325
Src42A	TRINITY_DN6210_c0_g1_i1	1	2454	+	2454	-0.0107766767168052	5.39165198779604	0.00104913756909534	0.974161877524788	0.997902299816325
spt4	TRINITY_DN6211_c0_g1_i1	1	2036	+	2036	-0.0969823315635832	6.44043342809803	0.0980129394412331	0.754238996253699	0.997902299816325
ssp2	TRINITY_DN6212_c0_g1_i1	1	2848	+	2848	-0.228667885855009	5.57179536884394	0.501846236191249	0.478719498722405	0.997902299816325
Syb	TRINITY_DN6213_c0_g1_i1	1	1287	+	1287	-0.00500348052321841	5.40554944326226	0.000227248720666738	0.987973065320372	0.997902299816325
CG10550	TRINITY_DN6221_c0_g1_i1	1	1791	+	1791	0.168606893731237	8.75103182163961	0.15362998749761	0.695105180525561	0.997902299816325
CG5013	TRINITY_DN6225_c0_g1_i1	1	1044	-	1044	0.0215630698431562	4.01290195607364	0.00231811171675321	0.961600986532296	0.997902299816325
mus205	TRINITY_DN6226_c0_g2_i1	1	2036	+	2036	-0.742665139925231	3.33431155577941	2.07482527614523	0.149802971436301	0.997902299816325
CG10413	TRINITY_DN6227_c0_g1_i1	1	3761	+	3761	0.263321162543837	7.48206429574956	0.51886281399925	0.471357230302854	0.997902299816325
dpr12	TRINITY_DN6230_c0_g1_i1	1	686	-	686	0.201908430351395	2.69585081155914	0.128643066151969	0.719856639578515	0.997902299816325
CG14767	TRINITY_DN6232_c0_g1_i1	1	2159	+	2159	0.273752584873809	5.15025468475399	0.612564289290369	0.43385702277494	0.997902299816325
dgt6	TRINITY_DN6233_c0_g1_i1	1	1895	+	1895	0.0537819698521759	6.08781619041747	0.0311031926895142	0.860016738287852	0.997902299816325
Hira	TRINITY_DN6236_c0_g1_i1	1	3080	-	3080	-0.121289768887502	6.37563513385169	0.156519995588847	0.692395959436261	0.997902299816325
lwr	TRINITY_DN6238_c0_g1_i1	1	873	+	873	-0.0550070911657698	7.63619040379878	0.0219336088460236	0.882269182702218	0.997902299816325
Vang	TRINITY_DN6244_c0_g2_i1	1	2437	-	2437	0.144974826451881	3.65027328858212	0.0920361229336132	0.761615697449135	0.997902299816325
Ank	TRINITY_DN6245_c0_g1_i1	1	2325	-	2325	-0.0383137244774921	5.55466319208125	0.0140365422197636	0.905694826228971	0.997902299816325
P58IPK	TRINITY_DN6246_c0_g2_i1	1	2017	-	2017	0.241817627725312	4.98117934456959	0.443505456280164	0.505462776640414	0.997902299816325
CanB2	TRINITY_DN6247_c0_g1_i1	1	1138	-	1138	-0.192123818997451	6.33380039526583	0.393647403594311	0.530413946698331	0.997902299816325
Kdm4B	TRINITY_DN6248_c0_g1_i1	1	942	+	942	0.220904124063094	1.07025093450811	0.091332233465156	0.762501499022739	0.997902299816325
Alr	TRINITY_DN6250_c0_g1_i1	1	621	-	621	-0.418034654848257	4.05137291480335	0.867454889645068	0.351701002991539	0.997902299816325
mnd	TRINITY_DN6251_c0_g1_i1	1	2018	+	2018	0.29239062902792	3.69912036764182	0.37831214544779	0.538532917688865	0.997902299816325
GlcAT-P	TRINITY_DN6256_c0_g1_i1	1	3071	+	3071	0.0511500190635655	5.23476110465547	0.0217844702514466	0.882667215047662	0.997902299816325
CG32576	TRINITY_DN6258_c0_g1_i1	1	731	+	731	0.252609281540322	4.99535703560037	0.472284407046948	0.491966556076286	0.997902299816325
PGRP-SD	TRINITY_DN6259_c0_g1_i1	1	1035	+	1035	0.356446804385994	4.7808114540355	0.85938680253781	0.353950283846787	0.997902299816325
r	TRINITY_DN6260_c0_g1_i1	1	4320	+	4320	0.863774444223442	4.45016965491173	3.70573772367612	0.0542762703804214	0.997902299816325
CG14982	TRINITY_DN6266_c0_g2_i1	1	879	-	879	-0.128023422748987	1.17199446948248	0.033015669040643	0.855823057442051	0.997902299816325
CG5276	TRINITY_DN6268_c0_g1_i1	1	2692	+	2692	0.214514197152628	12.5911131970994	0.0723134485159881	0.78800761304504	0.997902299816325
rush	TRINITY_DN627_c0_g1_i1	1	1261	-	1261	-0.333680526026334	4.90600445062864	0.802180282670246	0.370480781688808	0.997902299816325
endos	TRINITY_DN627_c0_g2_i1	1	982	+	982	-0.32018185932817	6.46046268725186	1.06337662123033	0.302490834888792	0.997902299816325
CG3534	TRINITY_DN6271_c0_g1_i1	1	1967	+	1967	-0.138341884875216	5.00333612995489	0.147079788015152	0.701356337947191	0.997902299816325
Chmp1	TRINITY_DN6272_c0_g1_i1	1	1056	+	1056	0.0348563930183902	3.3939782499589	0.00486020470089642	0.944422856855248	0.997902299816325
aru	TRINITY_DN6272_c0_g2_i1	1	2733	+	2733	0.0107400717520458	6.99649879641188	0.00101734379339476	0.974556262623222	0.997902299816325
l(2)dtl	TRINITY_DN6274_c0_g1_i1	1	2111	-	2111	-0.156924675966069	4.47962574399924	0.14392569892587	0.704423490251446	0.997902299816325
Tango5	TRINITY_DN6276_c0_g1_i1	1	1854	+	1854	0.341751060733465	3.31478246170039	0.440138041156462	0.507083135296398	0.997902299816325
Zip99C	TRINITY_DN6277_c0_g1_i1	1	1950	+	1950	-0.0442157556621714	8.1071748261823	0.0126371266093904	0.910498409973923	0.997902299816325
mad2	TRINITY_DN6277_c0_g2_i1	1	804	+	804	-0.291620101142641	6.06466694228932	0.888663588614265	0.345880370754895	0.997902299816325
CG42324	TRINITY_DN6280_c0_g1_i1	1	3292	+	3292	0.010200289155058	6.231325594614	0.00112990826010209	0.973186069578776	0.997902299816325
rad50	TRINITY_DN6281_c0_g1_i1	1	4111	+	4111	0.0964728193000547	7.27899102039273	0.0752019914593074	0.783918128115719	0.997902299816325
CG11409	TRINITY_DN6282_c0_g1_i1	1	2565	-	2565	0.327377876749886	3.57393381918388	0.449929267012738	0.502396199144396	0.997902299816325
Adk1	TRINITY_DN6283_c0_g1_i1	1	1003	+	1003	-0.420963507774344	2.09811383882916	0.465898526426662	0.494908337250985	0.997902299816325
Nop17l	TRINITY_DN6284_c0_g1_i1	1	2935	+	2935	-0.332114764091197	6.63260390353749	1.10260929265459	0.293739481759446	0.997902299816325
CG5196	TRINITY_DN6286_c0_g1_i1	1	1343	+	1343	-0.109112299477851	3.94151926190398	0.0579032198513951	0.809850020850765	0.997902299816325
EcR	TRINITY_DN6287_c0_g1_i1	1	2415	+	2415	-0.153462368727866	3.91112797589144	0.112063982795453	0.737818979223764	0.997902299816325
ZnT41F	TRINITY_DN6288_c0_g1_i1	1	2373	-	2373	-0.0961400166653947	6.5784627975665	0.0931260497816148	0.760251360152689	0.997902299816325
Mvb12	TRINITY_DN6289_c0_g1_i1	1	1575	+	1575	-0.190682374032072	6.36522402166898	0.386242783830013	0.534306283940515	0.997902299816325
CG2004	TRINITY_DN6295_c0_g1_i1	1	409	-	409	-1.30324888528561	0.443816349858641	2.64831408888976	0.103716018189599	0.997902299816325
JIL-1	TRINITY_DN6296_c0_g2_i1	1	4252	+	4252	0.129060955869794	4.45673469325119	0.0965382347929738	0.75603567496616	0.997902299816325
alpha-Man-Ib	TRINITY_DN6297_c0_g1_i1	1	2304	+	2304	0.0548510563887808	5.17152924281823	0.0249542595539839	0.874486783795207	0.997902299816325
Spn27A	TRINITY_DN6299_c0_g1_i1	1	1528	+	1528	0.922211803565146	4.1709820577847	4.36668284846509	0.0366932626327945	0.997902299816325
CG42813	TRINITY_DN6300_c0_g1_i1	1	1145	-	1145	-0.172339592796317	4.29650721331916	0.163018848926155	0.686407619532181	0.997902299816325
Krn	TRINITY_DN6301_c0_g2_i1	1	4306	-	4306	0.0091948358882758	5.04529264147688	0.000660577860858836	0.979496175931357	0.997902299816325
cdc14	TRINITY_DN6302_c0_g1_i1	1	2951	-	2951	0.245589921676003	3.92094756500097	0.273038494436955	0.601321431927728	0.997902299816325
CG7718	TRINITY_DN6303_c0_g1_i1	1	1777	+	1777	-0.519696793616679	4.94534829232722	1.9924355193973	0.158141994365692	0.997902299816325
GABA-B-R2	TRINITY_DN6304_c0_g3_i1	1	3735	+	3735	0.190477718422912	4.17946573317569	0.18408721530821	0.667900527237252	0.997902299816325
CG6712	TRINITY_DN6304_c0_g4_i1	1	2280	+	2280	-0.00593206233834407	5.40209652267017	0.000316993851871928	0.98579559156925	0.997902299816325
plx	TRINITY_DN6305_c0_g1_i1	1	4454	-	4454	0.631554693242932	4.27472013479717	2.13106043710737	0.144396941368726	0.997902299816325
CG30015	TRINITY_DN6312_c0_g1_i1	1	4931	+	4931	0.192653817397575	6.18343821479349	0.388447542750088	0.533141942754751	0.997902299816325
Osbp	TRINITY_DN6314_c0_g1_i1	1	3089	+	3089	0.15564744824167	7.03263531206975	0.209039674782711	0.647538869574227	0.997902299816325
Uro	TRINITY_DN6316_c0_g1_i1	1	1234	+	1234	-0.271272378253508	3.37966293618655	0.275686071687291	0.599563538836227	0.997902299816325
CG4594	TRINITY_DN6317_c0_g1_i1	1	979	+	979	-0.206420157037708	4.92216802417578	0.305458314315913	0.580502661558358	0.997902299816325
nbs	TRINITY_DN6318_c0_g1_i1	1	2006	+	2006	-0.0876667638831213	5.37397668715273	0.068906250426699	0.79294563707751	0.997902299816325
Nprl3	TRINITY_DN6319_c0_g1_i1	1	1885	+	1885	0.047034248755977	4.78344591555463	0.0149408055323291	0.902719202982928	0.997902299816325
His2A:CG31618	TRINITY_DN6319_c0_g1_i2	1	478	+	478	-0.194632986975817	6.75681365835659	0.363618175710448	0.546528038515546	0.997902299816325
ytr	TRINITY_DN6320_c0_g1_i1	1	1733	+	1733	0.0242762331488818	4.86977222433706	0.00420692501778698	0.948287136135027	0.997902299816325
CG6852	TRINITY_DN6321_c0_g1_i1	1	448	+	448	-0.362857536829418	5.85717800335576	1.34052428401868	0.246990890885	0.997902299816325
CG11334	TRINITY_DN6323_c0_g1_i1	1	1507	+	1507	-0.572548148416343	4.92948890487049	2.38264387517505	0.122746231326875	0.997902299816325
CG33129	TRINITY_DN6325_c0_g1_i1	1	2627	+	2627	0.0857142945552458	7.41685467015251	0.0571168907037828	0.811120991404655	0.997902299816325
CG1847	TRINITY_DN6326_c0_g2_i1	1	1110	+	1110	-0.172795768192994	2.87798885538041	0.0984258505124213	0.753738596427299	0.997902299816325
CG3702	TRINITY_DN6328_c0_g1_i1	1	2200	-	2200	0.190566002583636	6.22823546371354	0.394313082605736	0.530066527037482	0.997902299816325
CG16892	TRINITY_DN6329_c0_g1_i1	1	1458	-	1458	-0.284508782034682	4.38716804342643	0.457160668502182	0.498981848804033	0.997902299816325
SCCRO	TRINITY_DN6330_c0_g1_i1	1	1171	-	1171	-0.17577624550324	6.3502700137043	0.329130457242844	0.566194586124492	0.997902299816325
sgg	TRINITY_DN6330_c0_g2_i1	1	2914	+	2914	0.351252493563115	7.08404361025739	1.05117538630478	0.305280808898566	0.997902299816325
Ppt1	TRINITY_DN6330_c0_g3_i1	1	1047	-	1047	0.262221846980498	4.44368651723028	0.396297920056765	0.529033057074912	0.997902299816325
rngo	TRINITY_DN6332_c0_g1_i1	1	1732	-	1732	0.266570421456893	5.12465474523157	0.574565132230725	0.448482420623521	0.997902299816325
CG5641	TRINITY_DN6333_c0_g1_i1	1	1363	+	1363	-0.378645677309653	4.78599959696234	0.955303590431072	0.328415182805448	0.997902299816325
stmA	TRINITY_DN6334_c0_g1_i1	1	2682	+	2682	-0.146697160155819	7.09139319916138	0.183420989242473	0.668466096528911	0.997902299816325
RagA-B	TRINITY_DN6338_c0_g1_i1	1	1189	+	1189	-0.160782086281303	4.14576267385873	0.134895967852952	0.713422654035898	0.997902299816325
ste24a	TRINITY_DN6339_c0_g1_i1	1	1561	+	1561	0.304857944292365	5.44953926827999	0.856518605035824	0.354754637962421	0.997902299816325
polo	TRINITY_DN6341_c0_g1_i1	1	2239	-	2239	-0.336982463791327	7.76257537592828	0.803221359332654	0.370170487467459	0.997902299816325
CG3376	TRINITY_DN6341_c0_g2_i1	1	2381	-	2381	0.302969312754364	6.2724738190157	0.9976817347161	0.317915252748673	0.997902299816325
CG1882	TRINITY_DN6343_c0_g1_i1	1	1538	-	1538	-0.290012533844762	4.620078203036	0.52214089330332	0.469960027950731	0.997902299816325
CG12241	TRINITY_DN6344_c0_g1_i1	1	2679	+	2679	-0.135060189018623	6.365075413503	0.194602394389976	0.659130398488952	0.997902299816325
CG6686	TRINITY_DN6345_c0_g1_i1	1	2380	+	2380	-0.123293203176204	5.44134491635927	0.139600206567271	0.708692923562693	0.997902299816325
CG17141	TRINITY_DN6348_c0_g1_i1	1	832	+	832	-0.881904741662476	2.06601306548401	1.9924925241526	0.158136045308203	0.997902299816325
tth	TRINITY_DN6349_c0_g1_i1	1	1590	-	1590	0.010093997578656	5.19208780929302	0.000850982898861266	0.976728761726374	0.997902299816325
CG8370	TRINITY_DN6350_c0_g1_i1	1	4636	+	4636	0.814690117705173	7.96172578549519	4.27343026694726	0.0387585307203412	0.997902299816325
Cals	TRINITY_DN6350_c0_g2_i1	1	838	+	838	0.830782126918936	1.13073392123849	1.36858917619683	0.242104199485744	0.997902299816325
Uba2	TRINITY_DN6350_c0_g3_i1	1	3330	-	3330	0.0216537796129025	7.52257558070574	0.00352505903070433	0.952657766893415	0.997902299816325
COX5B	TRINITY_DN6352_c0_g1_i1	1	675	+	675	-0.282436306701189	6.18307523876842	0.855486185985964	0.355044780699127	0.997902299816325
CG30456	TRINITY_DN6353_c0_g1_i1	1	2896	+	2896	-0.129392777189936	5.34499854081608	0.148351041861987	0.700130791235029	0.997902299816325
Larp7	TRINITY_DN6354_c0_g1_i1	1	1385	+	1385	-0.112517923564808	5.10728197997352	0.10036278756551	0.751406513123205	0.997902299816325
sofe	TRINITY_DN6358_c0_g1_i1	1	1916	-	1916	-0.0240438721141994	6.2761844064112	0.00628719454857784	0.936803335459677	0.997902299816325
AP-1mu	TRINITY_DN6359_c0_g1_i1	1	865	+	865	-0.303104781614391	5.19010116602124	0.764065982571186	0.38209654161799	0.997902299816325
Pgm	TRINITY_DN6359_c0_g3_i1	1	2044	-	2044	-0.257469125805303	5.96667439918474	0.699699941245964	0.402920215507458	0.997902299816325
Scm	TRINITY_DN6360_c0_g1_i1	1	2814	-	2814	-0.234821664112395	4.88117204786682	0.392082629874155	0.531232221242565	0.997902299816325
Pxt	TRINITY_DN6362_c0_g1_i1	1	2524	+	2524	0.366714987924248	8.58531497592853	0.759327815735288	0.383576304649195	0.997902299816325
Ptpa	TRINITY_DN6364_c0_g1_i1	1	1198	-	1198	-0.53747946074859	4.07121178670374	1.43488542577255	0.231019464524084	0.997902299816325
Etf-QO	TRINITY_DN6365_c0_g1_i1	1	1946	-	1946	-0.401045249134006	5.36678137817037	1.43015098779575	0.231790414680106	0.997902299816325
CG5642	TRINITY_DN6365_c0_g2_i1	1	1913	+	1913	-0.466350457919897	6.57500788233557	2.19539115854569	0.138480309713489	0.997902299816325
cos	TRINITY_DN6366_c0_g1_i1	1	3507	+	3507	0.238830050960853	5.60500495072982	0.552870678801287	0.457178285692967	0.997902299816325
CG13784	TRINITY_DN6367_c0_g2_i1	1	2583	+	2583	0.271918534736749	3.34040822477425	0.2740233164749	0.60066628332354	0.997902299816325
mute	TRINITY_DN6368_c0_g1_i3	1	3264	+	3264	0.27849087018463	4.76850154995284	0.522463258270071	0.469822988300365	0.997902299816325
Clamp	TRINITY_DN6370_c0_g1_i1	1	1354	-	1354	-0.404672719603053	4.89143813248854	1.17606373825379	0.278205468070631	0.997902299816325
Meics	TRINITY_DN6370_c0_g1_i2	1	1085	-	1085	-0.511771674813663	4.12466586545146	1.34471758064681	0.246253145746221	0.997902299816325
aPKC	TRINITY_DN6371_c0_g1_i1	1	2131	-	2131	-0.0249818133509625	5.23388661564643	0.00527746569174883	0.942090280644723	0.997902299816325
mrj	TRINITY_DN6372_c0_g1_i1	1	2374	+	2374	-0.0251503149337191	7.16133297260141	0.00527051474729918	0.942128362616746	0.997902299816325
CG9171	TRINITY_DN6373_c0_g1_i1	1	2886	+	2886	0.33545970778075	5.76225635698127	1.14115446456343	0.285454545209352	0.997902299816325
Hpr1	TRINITY_DN6374_c0_g1_i1	1	2155	+	2155	-0.255490550523544	5.54007060547158	0.610079212663362	0.434790992082781	0.997902299816325
CG7028	TRINITY_DN6376_c0_g1_i1	1	3110	-	3110	0.0803772699502078	5.47243471711497	0.0601880370181433	0.806207973439361	0.997902299816325
Pnn	TRINITY_DN6378_c0_g1_i1	1	1319	-	1319	-0.0564395514685174	5.14886471057254	0.0261651552236202	0.871503467732032	0.997902299816325
CG11388	TRINITY_DN6379_c0_g1_i1	1	2445	+	2445	-0.122236765488242	4.76421788934984	0.100190966778623	0.751612380481318	0.997902299816325
aay	TRINITY_DN6380_c0_g1_i1	1	1042	+	1042	-0.373682251152058	4.73752681106619	0.910479325600793	0.340028442152625	0.997902299816325
thoc6	TRINITY_DN6383_c0_g1_i1	1	1127	+	1127	-0.417601830437672	4.58741595061725	1.06882580362508	0.301255447056607	0.997902299816325
CrebB	TRINITY_DN6387_c0_g1_i1	1	1731	+	1731	-0.0146251544598369	5.99264395654966	0.0022803955464476	0.961914408277196	0.997902299816325
eIF-5A	TRINITY_DN6388_c0_g1_i1	1	2058	+	2058	-0.361367556309546	8.31355995577736	0.788071862847646	0.374721901106531	0.997902299816325
CG12267	TRINITY_DN6389_c0_g1_i1	1	1649	+	1649	-0.308985683090974	3.35965335488645	0.375232249242724	0.540190830253367	0.997902299816325
SMC5	TRINITY_DN6389_c0_g2_i1	1	3251	+	3251	0.512572699912047	7.50038700994077	1.95989263321134	0.161580178067773	0.997902299816325
CG6028	TRINITY_DN6390_c0_g1_i1	1	1908	-	1908	-0.538882794491888	5.10757241170185	2.28935542512739	0.130320421627168	0.997902299816325
CG11696	TRINITY_DN6392_c0_g1_i2	1	1165	-	1165	-0.213463645232611	5.57484652840672	0.430796740600372	0.511625216745602	0.997902299816325
Pal1	TRINITY_DN6392_c0_g3_i1	1	2023	-	2023	0.164117879141669	6.05818184410948	0.286322912323058	0.592607826725976	0.997902299816325
Reep1	TRINITY_DN6393_c0_g1_i1	1	969	+	969	0.0247759931512983	5.79287228148658	0.00631839432462554	0.936647054148672	0.997902299816325
EMC8-9	TRINITY_DN6393_c0_g2_i1	1	736	-	736	-0.363265752256117	4.32633492763733	0.711201437321157	0.399081258729166	0.997902299816325
Tsp5D	TRINITY_DN6394_c0_g1_i1	1	1556	-	1556	0.0768391949905442	4.36234052818244	0.0331062641529596	0.855627552641809	0.997902299816325
Mcm2	TRINITY_DN6395_c0_g1_i1	1	2532	-	2532	0.0203906563634308	5.36825037597368	0.00372265558328461	0.951350579314738	0.997902299816325
CG31663	TRINITY_DN6396_c0_g1_i1	1	842	+	842	-0.44276009774632	1.10469066105232	0.390088446335732	0.532278349795475	0.997902299816325
CG2162	TRINITY_DN6397_c0_g1_i1	1	2147	+	2147	0.18365234642983	8.28069660494095	0.207440733308808	0.648798420894732	0.997902299816325
Top3beta	TRINITY_DN6398_c0_g1_i1	1	2755	+	2755	0.0907793949947213	4.32562571790443	0.0454002138864668	0.83127757477837	0.997902299816325
Rcd5	TRINITY_DN6399_c0_g1_i1	1	1718	+	1718	0.0355294604328703	5.4789024108034	0.0117841232405281	0.913559579034779	0.997902299816325
IP3K2	TRINITY_DN6400_c0_g1_i1	1	2730	+	2730	0.0863807535026027	5.83190358478424	0.0775066850477233	0.780715422225497	0.997902299816325
msl-3	TRINITY_DN6401_c0_g1_i1	1	1450	+	1450	-0.237407557722341	4.77510283715979	0.378067190150755	0.538664436528159	0.997902299816325
CG1671	TRINITY_DN6402_c0_g1_i1	1	2564	+	2564	-0.321991628665433	4.93037635024115	0.759411009069554	0.383550252747255	0.997902299816325
CG33332	TRINITY_DN6403_c0_g1_i1	1	989	+	989	-0.25075621994879	5.04206210025467	0.485777983704283	0.485845639262515	0.997902299816325
CG33331	TRINITY_DN6403_c0_g1_i2	1	1903	+	1903	-0.102464574276755	5.56864499867631	0.100487809350432	0.751256839916695	0.997902299816325
Parg	TRINITY_DN6405_c0_g1_i1	1	2077	-	2077	0.0373519283644311	5.87063311200131	0.0146847338673919	0.903552348858618	0.997902299816325
CG32164	TRINITY_DN6408_c0_g1_i1	1	3595	+	3595	-0.463445779676043	7.21745008669157	1.75112029341859	0.185789962791596	0.997902299816325
fng	TRINITY_DN6409_c0_g2_i1	1	1611	-	1611	0.0168795667172355	3.05749629147613	0.00100954526717354	0.974653937737504	0.997902299816325
CG9272	TRINITY_DN6410_c0_g1_i1	1	866	+	866	-0.438930942416735	4.7846183371721	1.25487110023516	0.262672181418325	0.997902299816325
CG34161	TRINITY_DN6410_c0_g2_i1	1	507	-	507	-0.672951554201206	2.41468563486511	1.23151192005673	0.267160840843689	0.997902299816325
pn	TRINITY_DN6412_c0_g1_i1	1	1293	-	1293	0.0403865004184702	3.1905943587271	0.00600248808955664	0.93824786808718	0.997902299816325
Rab26	TRINITY_DN6413_c0_g1_i1	1	2308	+	2308	-0.321924166869614	5.88889744485203	1.08919299612641	0.296695117202467	0.997902299816325
nrv2	TRINITY_DN6414_c0_g1_i1	1	2143	+	2143	0.235893561958902	4.48131201232586	0.326162345627362	0.567950533423186	0.997902299816325
Hr39	TRINITY_DN6417_c0_g1_i1	1	3056	+	3056	-0.13132756982146	4.05744173055527	0.0858153032664301	0.769576959377736	0.997902299816325
CG8525	TRINITY_DN6418_c0_g1_i1	1	1315	+	1315	-0.17339962320689	4.85605975922872	0.207680230093703	0.648609387008981	0.997902299816325
Dlc90F	TRINITY_DN6419_c0_g1_i1	1	3701	+	3701	0.114236491271378	6.09071619288254	0.139386778700902	0.708905526475909	0.997902299816325
CG8368	TRINITY_DN642_c0_g1_i1	1	1535	-	1535	-0.0513684173089896	2.72553100762893	0.00843573226873225	0.926823487086454	0.997902299816325
Arf51F	TRINITY_DN6420_c0_g2_i1	1	1896	+	1896	0.0968465728351166	5.67482702588736	0.0931225307132184	0.760255751135937	0.997902299816325
CG4065	TRINITY_DN6421_c0_g1_i1	1	2243	+	2243	-0.176812758153307	4.29155251636863	0.171515695047265	0.678784115302832	0.997902299816325
CG2182	TRINITY_DN6422_c0_g1_i1	1	2619	+	2619	-0.227153109056384	7.1433117800797	0.431013134393573	0.511519203084767	0.997902299816325
hep	TRINITY_DN6424_c0_g1_i1	1	4104	-	4104	0.0440770678896806	5.24174988750891	0.0159376751374701	0.899542913463104	0.997902299816325
Myb	TRINITY_DN6425_c0_g1_i1	1	2326	+	2326	0.150761602503798	6.70970895145131	0.222430903854861	0.637212268718394	0.997902299816325
CG31743	TRINITY_DN6426_c0_g1_i1	1	2034	+	2034	-0.0380411892977979	4.32682281963813	0.00804944575635495	0.928513959977865	0.997902299816325
Sas-6	TRINITY_DN6427_c0_g1_i1	1	1659	+	1659	0.116148969546951	5.19111552450295	0.109487873131686	0.740740315165576	0.997902299816325
Mms19	TRINITY_DN6428_c0_g1_i1	1	2975	-	2975	0.372536508820494	3.73095577553608	0.614596082773407	0.433095678508218	0.997902299816325
sip3	TRINITY_DN6429_c0_g1_i1	1	1209	+	1209	0.524782887240498	4.70731978335226	1.75196755345455	0.185683586331594	0.997902299816325
DUBAI	TRINITY_DN6430_c0_g1_i1	1	2806	-	2806	0.0526559842324532	7.18021921788462	0.0225161249552421	0.880727618617815	0.997902299816325
Uba4	TRINITY_DN6431_c0_g1_i1	1	1405	+	1405	-0.0970805963459275	5.26222375029781	0.0807643545409619	0.776274744725244	0.997902299816325
eIF3-S9	TRINITY_DN6431_c0_g2_i1	1	2712	+	2712	-0.0398694372269988	7.6345519543154	0.0116204943451495	0.914159475089235	0.997902299816325
Su(P)	TRINITY_DN6433_c0_g1_i1	1	1716	-	1716	-0.0972728959372698	5.95575609295552	0.0984131702825926	0.753753946203842	0.997902299816325
Ddx1	TRINITY_DN6434_c0_g1_i1	1	2366	-	2366	-0.156500504451417	5.74345206215791	0.248180147156471	0.618378973365639	0.997902299816325
H	TRINITY_DN6435_c0_g1_i1	1	4507	+	4507	0.481692211773717	6.88806078518798	1.99706559755699	0.157659624477854	0.997902299816325
AdSL	TRINITY_DN6436_c0_g1_i1	1	1665	-	1665	-0.341283761664648	5.28750671718331	1.00639793618375	0.315810660617678	0.997902299816325
ValRS	TRINITY_DN6437_c0_g1_i1	1	3412	-	3412	-0.259565675562372	6.10500082631175	0.722071714603186	0.395501502182522	0.997902299816325
Rho1	TRINITY_DN6439_c0_g1_i1	1	1310	-	1310	-0.588445793520643	4.89877010163281	2.47718214189568	0.115565502447182	0.997902299816325
Dad	TRINITY_DN6440_c0_g1_i1	1	2244	-	2244	-0.118347390979848	3.551764004639	0.0571528941046396	0.811062596537675	0.997902299816325
jdp	TRINITY_DN6441_c0_g1_i1	1	1565	-	1565	0.580034449413859	4.87316100673606	2.38301357904944	0.122717205054995	0.997902299816325
stck	TRINITY_DN6442_c0_g1_i1	1	1393	+	1393	-0.348212728075592	4.83384649620735	0.832337308860328	0.361636799933871	0.997902299816325
CG16817	TRINITY_DN6442_c0_g2_i1	1	1248	+	1248	-0.336517708811523	6.16048653909786	1.2196463581156	0.269477497862665	0.997902299816325
Usp14	TRINITY_DN6442_c0_g3_i1	1	1693	+	1693	-0.0100632083725569	6.57855001238433	0.00102642189163382	0.974443031936231	0.997902299816325
CG9346	TRINITY_DN6443_c0_g1_i1	1	2473	-	2473	0.266210158865593	5.19691625016799	0.585453034064389	0.444215040613858	0.997902299816325
CG7394	TRINITY_DN6446_c0_g1_i1	1	477	-	477	-0.0993290415073963	4.41276402625029	0.0560376060593746	0.812880628780053	0.997902299816325
PGRP-LE	TRINITY_DN6447_c0_g1_i1	1	943	-	943	-0.554797758376115	2.65878740282998	0.931719390524071	0.334458206979059	0.997902299816325
CG2034	TRINITY_DN6448_c0_g2_i1	1	994	-	994	-0.161160203463458	3.69709730475499	0.11023262622782	0.739891870529431	0.997902299816325
CG31694	TRINITY_DN645_c0_g1_i1	1	1876	+	1876	-0.507318060698131	5.11270771660661	2.05831535738087	0.15143326734285	0.997902299816325
capt	TRINITY_DN6450_c0_g1_i1	1	2442	+	2442	-0.12536176234618	5.92015635263435	0.165977153493328	0.683727636603719	0.997902299816325
CG15717	TRINITY_DN6451_c0_g1_i1	1	1491	+	1491	-0.411048836462441	3.63754805356168	0.733479084264866	0.391794432996342	0.997902299816325
tamo	TRINITY_DN6452_c0_g1_i1	1	2777	-	2777	0.547232986053037	4.84473541201437	2.00245120607813	0.157100646075148	0.997902299816325
CG11779	TRINITY_DN6452_c0_g4_i1	1	1305	+	1305	-0.243953428208946	1.84274118995484	0.145576384612578	0.702813554018769	0.997902299816325
Fkbp14	TRINITY_DN6452_c0_g5_i1	1	1377	+	1377	0.277024658555674	6.23200761274019	0.832275908704901	0.36165450781365	0.997902299816325
PGAP5	TRINITY_DN6453_c0_g1_i1	1	1348	+	1348	0.0972930184662643	3.66983701371541	0.0418140150570883	0.8379821324528	0.997902299816325
msk	TRINITY_DN6454_c0_g1_i1	1	3846	-	3846	-0.00487097646470578	8.71042547177925	0.00012978403829089	0.99091087813819	0.997902299816325
CG3740	TRINITY_DN6455_c0_g1_i1	1	646	+	646	-0.240519628715539	4.65123021692486	0.36100186629536	0.547974658312987	0.997902299816325
CG15012	TRINITY_DN6455_c1_g1_i1	1	925	+	925	-0.102303317788186	4.57801328078501	0.0636893015788383	0.800766359005951	0.997902299816325
Orc5	TRINITY_DN6456_c0_g1_i1	1	1482	-	1482	-0.322179724293483	6.19955806132547	1.12039936945688	0.289878113918889	0.997902299816325
Ady43A	TRINITY_DN6456_c0_g2_i1	1	1753	+	1753	-0.3650250037806	4.72172435134997	0.858892979478904	0.354088593108589	0.997902299816325
l(2)gl	TRINITY_DN6457_c0_g1_i1	1	4238	+	4238	0.0813148650440146	5.15866659910232	0.0541165283271073	0.816057542691947	0.997902299816325
Actn	TRINITY_DN6458_c0_g1_i1	1	3243	-	3243	-0.0663557598904747	4.19255402861883	0.0222857665173547	0.881334771312893	0.997902299816325
MFS18	TRINITY_DN6459_c0_g2_i1	1	1398	-	1398	-0.0649086430112453	4.23111947010555	0.0226320789366664	0.880423201756896	0.997902299816325
pyd	TRINITY_DN6461_c0_g2_i1	1	4774	+	4774	0.478334696289517	3.09406165306356	0.746461932260581	0.387635711577176	0.997902299816325
CG1354	TRINITY_DN6462_c0_g1_i1	1	1457	+	1457	-0.202653332249329	5.45397821371641	0.378121571806813	0.538635233427481	0.997902299816325
CG31957	TRINITY_DN6463_c0_g1_i1	1	592	-	592	-0.16956958632403	3.75226638470867	0.130589783052101	0.717834941675456	0.997902299816325
CG5104	TRINITY_DN6465_c0_g1_i1	1	802	-	802	-0.13725995377875	3.09221538128324	0.0669897631739936	0.795780697345276	0.997902299816325
CG17565	TRINITY_DN6466_c0_g1_i1	1	4362	+	4362	-0.282835088035878	7.35559378758544	0.631468205820199	0.426850940383594	0.997902299816325
Bem46	TRINITY_DN6466_c0_g2_i1	1	1767	+	1767	0.180236764079712	5.75796314061276	0.32763282386981	0.567079272437074	0.997902299816325
Pop2	TRINITY_DN6469_c0_g1_i1	1	1157	+	1157	-0.133927509998748	6.96702005548828	0.1601299143603	0.689052193962242	0.997902299816325
eIF-2gamma	TRINITY_DN6471_c0_g1_i1	1	1587	-	1587	-0.331454860417344	4.7957446028093	0.745580489150459	0.38791605788354	0.997902299816325
Su(var)3-9	TRINITY_DN6471_c0_g2_i1	1	1775	-	1775	0.116603712623742	5.15302347411817	0.111840169341416	0.738071296318769	0.997902299816325
CG1907	TRINITY_DN6474_c0_g1_i1	1	1545	+	1545	-0.548338440926623	4.59046040612127	1.83447823160224	0.175654139035715	0.997902299816325
CrebA	TRINITY_DN6476_c0_g1_i1	1	3086	-	3086	0.110255789574755	6.30567128363202	0.130694254829562	0.717726928943937	0.997902299816325
CG5114	TRINITY_DN6477_c0_g1_i1	1	1401	-	1401	-0.357893503264456	4.46630621461434	0.734751243454046	0.39138411456856	0.997902299816325
RasGAP1	TRINITY_DN6478_c0_g1_i1	1	381	+	381	0.148995502580028	0.486593628870218	0.0396084161585391	0.842255391891711	0.997902299816325
Tsp96F	TRINITY_DN6480_c1_g2_i1	1	2632	-	2632	0.508804788037797	5.54751627122597	2.43387494922858	0.118795545075327	0.997902299816325
Cbp80	TRINITY_DN6481_c0_g1_i1	1	2599	-	2599	-0.176340818773983	5.95051596803187	0.329742837587418	0.565833609477675	0.997902299816325
CG6488	TRINITY_DN6481_c0_g2_i1	1	1798	+	1798	-0.00884816378979283	5.10316025144346	0.000632094057386133	0.979943009204402	0.997902299816325
CG9636	TRINITY_DN6482_c0_g1_i1	1	2099	-	2099	0.131293104718954	6.3492663912585	0.183940770774834	0.66802474217522	0.997902299816325
CG13607	TRINITY_DN6483_c0_g1_i1	1	2941	+	2941	0.629346190851407	6.48963632572309	3.95578353171146	0.0467591314769293	0.997902299816325
gol	TRINITY_DN6484_c0_g1_i1	1	3368	-	3368	0.203678320296482	5.22295038471066	0.349119764603378	0.554635670354127	0.997902299816325
SppL	TRINITY_DN6485_c0_g1_i1	1	2382	-	2382	0.0921123364249203	6.06730041757813	0.091021836843291	0.76289329763216	0.997902299816325
betaCOP	TRINITY_DN6485_c0_g2_i1	1	3203	+	3203	-0.168044311258161	7.1434403521165	0.235689818913716	0.627355620794222	0.997902299816325
CG6951	TRINITY_DN6487_c0_g1_i1	1	705	+	705	0.172099874686255	5.9190298959176	0.308590389931673	0.578568651660545	0.997902299816325
ND3	TRINITY_DN6488_c0_g1_i1	1	509	+	509	-0.408226258969656	2.74774919298566	0.522069001795552	0.469990598325975	0.997902299816325
Glycogenin	TRINITY_DN6488_c0_g2_i1	1	2476	+	2476	0.0289799561526944	6.82300809620633	0.00784091306572059	0.929443561435837	0.997902299816325
Golgin245	TRINITY_DN6488_c0_g3_i1	1	5118	-	5118	0.419050761829634	6.7695947539402	1.68202837677159	0.194708560080443	0.997902299816325
Unc-115a	TRINITY_DN6490_c0_g1_i1	1	3800	+	3800	0.0863644113433233	6.63091832301557	0.0737847670846281	0.785913835266835	0.997902299816325
CG1607	TRINITY_DN6490_c0_g2_i1	1	2571	+	2571	0.0501072625994948	6.60214156601861	0.0253956128442104	0.873390988391006	0.997902299816325
CG31638	TRINITY_DN6491_c0_g1_i1	1	2167	-	2167	0.502745921613917	4.7406271871218	1.67390188509334	0.195790062048875	0.997902299816325
SCCRO4	TRINITY_DN6492_c0_g1_i1	1	1456	-	1456	-0.0276679810201202	6.68321486172925	0.00757556892952146	0.930644621102667	0.997902299816325
Fak	TRINITY_DN6493_c0_g1_i1	1	5025	-	5025	0.0953456142258225	6.25351178925142	0.0941252806897901	0.759008201038613	0.997902299816325
dlg1	TRINITY_DN6494_c0_g1_i1	1	3583	-	3583	-0.0115097221547553	6.51595914027247	0.00134109969817857	0.970788481599669	0.997902299816325
CG17746	TRINITY_DN6495_c0_g1_i1	1	1742	-	1742	-0.248813264658737	6.46937969849841	0.643558658028623	0.422459115036257	0.997902299816325
Scamp	TRINITY_DN6495_c0_g2_i1	1	1855	+	1855	0.127627661022654	5.68720169162172	0.162305087755003	0.687058458418826	0.997902299816325
mino	TRINITY_DN6496_c0_g1_i1	1	3777	-	3777	0.0932578471591604	8.00316010064863	0.0577162070916924	0.810151464589113	0.997902299816325
defl	TRINITY_DN6497_c0_g1_i1	1	3082	+	3082	0.525166096088651	5.87001331341376	2.83913728526801	0.0920492925526069	0.997902299816325
plum	TRINITY_DN6498_c0_g1_i1	1	4971	-	4971	0.540416014228732	4.85077761828367	2.04374936417555	0.152888301258247	0.997902299816325
m-cup	TRINITY_DN6499_c0_g1_i1	1	2093	+	2093	0.35393595424357	7.20536837205438	1.03191507583527	0.309753165486441	0.997902299816325
CG2310	TRINITY_DN6500_c0_g1_i1	1	2110	+	2110	0.354654289506319	5.46081449505286	1.1620943934703	0.281078020674585	0.997902299816325
IntS4	TRINITY_DN6500_c0_g2_i1	1	2883	-	2883	-0.269692371618395	4.31883605475841	0.396523953177743	0.528915594883983	0.997902299816325
CG9601	TRINITY_DN6501_c0_g1_i1	1	1751	-	1751	0.17600937427076	5.6502202733638	0.304730132968589	0.580954156560008	0.997902299816325
frtz	TRINITY_DN6502_c0_g1_i1	1	3933	+	3933	0.208534148377217	5.57884297115765	0.418836727421145	0.517544583333871	0.997902299816325
Cpr	TRINITY_DN6503_c1_g1_i1	1	2723	-	2723	0.18148595072958	7.25232512011818	0.268076600663202	0.604645377673313	0.997902299816325
Khc	TRINITY_DN6504_c0_g1_i1	1	4233	-	4233	0.120160662214599	7.4361054922776	0.110641822331108	0.739427056261697	0.997902299816325
HP1b	TRINITY_DN6505_c0_g1_i1	1	1235	+	1235	0.0127401092263137	7.15051405365052	0.00136229813478908	0.970558621121632	0.997902299816325
Eps-15	TRINITY_DN6506_c0_g1_i1	1	2737	-	2737	0.520897482505015	6.92079345024204	2.34814869087714	0.125488357802144	0.997902299816325
eIF5B	TRINITY_DN6507_c0_g2_i1	1	3851	-	3851	0.144941036796976	6.58252903628271	0.211170926384725	0.64586901965187	0.997902299816325
Doa	TRINITY_DN6508_c0_g1_i1	1	2662	+	2662	-0.133846365421184	6.2345898138365	0.194390932433544	0.659303948901933	0.997902299816325
BuGZ	TRINITY_DN6509_c0_g1_i1	1	1986	-	1986	0.138744207355145	5.80725646688901	0.19903921810228	0.655514724437773	0.997902299816325
Srp54k	TRINITY_DN651_c0_g1_i1	1	1672	+	1672	-0.229038993515716	6.05098113264569	0.561198150198547	0.45380934605003	0.997902299816325
CG15435	TRINITY_DN6510_c0_g3_i1	1	1579	-	1579	-0.0796745728113502	4.69638285553228	0.0404831160913385	0.840546239538659	0.997902299816325
CTCF	TRINITY_DN6510_c0_g4_i1	1	2179	+	2179	0.0996848451716569	4.308153932602	0.0550728536322442	0.814468746093047	0.997902299816325
Mapmodulin	TRINITY_DN6511_c0_g2_i1	1	2180	-	2180	0.118826010528459	8.46904854994571	0.082414380602617	0.774062411046996	0.997902299816325
flfl	TRINITY_DN6512_c0_g1_i1	1	3553	-	3553	0.14992974312368	6.52940482879855	0.227185821843459	0.633636986591076	0.997902299816325
Sherpa	TRINITY_DN6513_c0_g1_i1	1	3837	+	3837	-0.337968678669198	7.07605352304932	0.972845064372723	0.324014248897486	0.997902299816325
fu	TRINITY_DN6514_c0_g1_i1	1	2452	-	2452	-0.0797191635282291	5.58253491553514	0.0611749141413196	0.804657549935797	0.997902299816325
Pi3K68D	TRINITY_DN6516_c0_g1_i2	1	5807	-	5807	0.271746488632758	5.08837809751916	0.557144710267341	0.45544429744092	0.997902299816325
CG17598	TRINITY_DN6517_c0_g1_i1	1	2533	-	2533	-0.122176995307308	5.62142989721856	0.145048807153837	0.70332696603682	0.997902299816325
Usp47	TRINITY_DN6518_c0_g2_i1	1	4628	-	4628	-0.19261363587957	7.56539101164028	0.274852024949826	0.600116149697778	0.997902299816325
Updo	TRINITY_DN6519_c0_g2_i1	1	1336	+	1336	-0.227004570271021	5.79540609588092	0.526685836933976	0.468033861265466	0.997902299816325
cag	TRINITY_DN6520_c0_g1_i1	1	787	+	787	-0.543786830636012	2.25409295106821	0.806800702617887	0.36910642034654	0.997902299816325
CG10527	TRINITY_DN6522_c0_g1_i1	1	722	-	722	-0.133028032594789	4.01452672667012	0.0882612255397441	0.766410410129009	0.997902299816325
CG17715	TRINITY_DN6523_c0_g1_i1	1	1384	+	1384	-0.593764625291546	3.62226056545917	1.49852246518444	0.220950323912002	0.997902299816325
Arpc2	TRINITY_DN6524_c0_g1_i1	1	2132	-	2132	-0.0871061103715148	6.95083269735463	0.0681927836828217	0.793996088212396	0.997902299816325
CG43658	TRINITY_DN6525_c0_g1_i1	1	4048	+	4048	0.187456872722731	6.08252590702155	0.371368757598488	0.54228383548557	0.997902299816325
Slbp	TRINITY_DN6526_c0_g1_i2	1	1657	-	1657	-0.0916539317990358	6.28454903580575	0.0907978428465211	0.763176487375786	0.997902299816325
Ice1	TRINITY_DN6527_c0_g1_i1	1	3460	-	3460	0.116935831304664	6.83830802061729	0.127828190334963	0.720708027912899	0.997902299816325
RagC-D	TRINITY_DN6529_c0_g1_i1	1	1512	+	1512	-0.176967517480415	4.92835508824005	0.230447921475161	0.631210642979281	0.997902299816325
coro	TRINITY_DN6530_c0_g1_i1	1	3133	+	3133	-0.341447810584423	6.3415156388873	1.24047239547457	0.265427815330861	0.997902299816325
CG7379	TRINITY_DN6531_c0_g1_i1	1	1552	+	1552	-0.0486258315994446	5.47830716759819	0.0219420576094184	0.882246675454633	0.997902299816325
CtBP	TRINITY_DN6531_c0_g2_i1	1	2612	-	2612	0.316868610924997	8.69875843900725	0.550013775358423	0.458343154815047	0.997902299816325
sda	TRINITY_DN6532_c0_g1_i1	1	1093	+	1093	1.24186067604237	1.98177413102365	3.78309731478868	0.0518227108041924	0.997902299816325
GluRS-m	TRINITY_DN6533_c0_g1_i1	1	1614	-	1614	-0.186512762601389	2.98894339536026	0.120385719228305	0.728629554797544	0.997902299816325
CG13392	TRINITY_DN6533_c0_g2_i1	1	1004	+	1004	-0.0687652780694056	4.3263772678842	0.0257694863624712	0.872470347486759	0.997902299816325
Pex1	TRINITY_DN6534_c0_g1_i1	1	3322	+	3322	0.0596017259970995	5.99649809346221	0.0376515631807704	0.846151513201831	0.997902299816325
CG5567	TRINITY_DN6535_c0_g1_i1	1	1557	-	1557	-0.138870661528581	3.79516877894583	0.0851758313618782	0.770412895051431	0.997902299816325
RYBP	TRINITY_DN6538_c0_g1_i1	1	2290	-	2290	-0.151804768287342	5.74638439498891	0.233486995559916	0.628969125503858	0.997902299816325
Sec10	TRINITY_DN6539_c0_g1_i1	1	3634	-	3634	-0.0390337689554629	5.95910780526187	0.0160953079153284	0.899049993627117	0.997902299816325
Lrr47	TRINITY_DN6540_c0_g1_i1	1	1435	-	1435	-0.628863432609713	4.45188833437645	2.23617156422556	0.134870734192045	0.997902299816325
CG15914	TRINITY_DN6540_c0_g2_i1	1	948	-	948	-0.384640557765099	2.43933524245772	0.429363168273272	0.51232850300983	0.997902299816325
CG15011	TRINITY_DN6541_c0_g1_i1	1	2707	-	2707	-0.423242139408587	5.8706618797596	1.87083916303063	0.171433865292604	0.997902299816325
CG3309	TRINITY_DN6542_c0_g1_i1	1	2130	+	2130	-0.296660043207041	4.49377573904033	0.521555281403214	0.470209140572612	0.997902299816325
pav	TRINITY_DN6543_c0_g1_i1	1	2871	-	2871	-0.155460578216024	6.30408085179193	0.260875408284496	0.609539500912047	0.997902299816325
Ald	TRINITY_DN6543_c0_g2_i1	1	1472	+	1472	0.0722800570287914	7.24121431777236	0.0424753800332304	0.836723755833909	0.997902299816325
EndoG	TRINITY_DN6545_c0_g1_i1	1	1315	+	1315	0.0343389568149523	5.36650237158449	0.0105576934445982	0.918164561353743	0.997902299816325
botv	TRINITY_DN6546_c0_g1_i1	1	3175	-	3175	0.552601521291034	5.15302957626417	2.38637257464757	0.122453831454597	0.997902299816325
CG6656	TRINITY_DN6547_c0_g1_i1	1	1372	+	1372	0.169145639214755	4.61473242896448	0.17841432858714	0.672755708161451	0.997902299816325
orb2	TRINITY_DN6548_c0_g1_i1	1	2449	+	2449	0.129240687541196	4.21011016080158	0.0880169991815538	0.766724429588314	0.997902299816325
CG13760	TRINITY_DN6548_c0_g2_i1	1	1185	+	1185	-0.278743958050226	3.98005195926015	0.374068555220678	0.540819685159269	0.997902299816325
CG2453	TRINITY_DN6548_c0_g3_i1	1	551	-	551	-0.263860094216156	2.08077356126196	0.179785689911299	0.671573760397526	0.997902299816325
mrn	TRINITY_DN6549_c0_g1_i1	1	1357	+	1357	-0.402948881452164	5.94878167514424	1.66875610486429	0.196478518080312	0.997902299816325
CG8142	TRINITY_DN6549_c0_g2_i1	1	1175	+	1175	-0.441751699470832	5.17780065101554	1.59087453148563	0.207253752393457	0.997902299816325
CG30022	TRINITY_DN6550_c0_g1_i1	1	1333	+	1333	0.0992176056235797	5.59530802136352	0.0951432788705368	0.757749095736599	0.997902299816325
ash1	TRINITY_DN6551_c0_g1_i1	1	7899	+	7899	0.327675104326975	5.69677803456075	1.04867662833947	0.305856285699627	0.997902299816325
Pde8	TRINITY_DN6552_c0_g2_i1	1	1641	-	1641	-0.232711139188872	2.95633594126251	0.17056805588217	0.679623257566449	0.997902299816325
CG31064	TRINITY_DN6553_c0_g1_i1	1	1796	-	1796	-0.101170403726058	5.02680466266915	0.0797463673483428	0.777651852916367	0.997902299816325
CG2556	TRINITY_DN6555_c0_g1_i1	1	1497	-	1497	-0.843373843815548	3.33725906791868	2.71281299534894	0.0996014046204377	0.997902299816325
atl	TRINITY_DN6555_c0_g2_i1	1	2536	+	2536	0.511570434145393	6.72000449235005	2.53882437856905	0.111133879473089	0.997902299816325
CG10098	TRINITY_DN6555_c0_g4_i1	1	1420	+	1420	-0.192694051994354	3.37206673180753	0.146357641987602	0.702055227394621	0.997902299816325
AdSS	TRINITY_DN6556_c0_g1_i1	1	1792	+	1792	0.0770465628248887	7.28051210666859	0.0480114892445653	0.826568260437842	0.997902299816325
ZnT63C	TRINITY_DN6557_c0_g1_i1	1	2214	-	2214	0.0952026179316716	4.80022305416746	0.0613145894738753	0.804439189173109	0.997902299816325
CG2017	TRINITY_DN6558_c0_g2_i1	1	2257	-	2257	0.292105176201097	5.21906031802397	0.711153411029878	0.399097178352037	0.997902299816325
pico	TRINITY_DN6559_c0_g2_i1	1	4488	+	4488	0.18437892208912	7.62615684530031	0.24568266571491	0.620151029891634	0.997902299816325
corn	TRINITY_DN6560_c0_g1_i1	1	3972	+	3972	0.174714168621029	5.48280808298208	0.283535946294525	0.594414061401251	0.997902299816325
Skp2	TRINITY_DN6560_c0_g2_i1	1	1321	-	1321	-0.281469273769565	5.79168843124492	0.811887254698789	0.367601605508231	0.997902299816325
key	TRINITY_DN6561_c0_g2_i1	1	1289	-	1289	0.143701214586369	4.91080470864153	0.150695697966276	0.697886159781772	0.997902299816325
Pdxk	TRINITY_DN6562_c0_g1_i1	1	2660	+	2660	-0.0490587401753365	7.03370998148798	0.0209749509318778	0.884852425991203	0.997902299816325
CG14464	TRINITY_DN6563_c0_g1_i1	1	796	-	796	-0.255510356494203	5.1498191817358	0.51167164078732	0.474445919975643	0.997902299816325
Orc4	TRINITY_DN6563_c0_g2_i1	1	1459	-	1459	-0.114721949772871	5.61272097006508	0.124196954703811	0.724539649356271	0.997902299816325
ArfGAP1	TRINITY_DN6564_c0_g1_i1	1	1586	+	1586	-0.366037891962241	5.62109042005494	1.30179541991618	0.253934302070406	0.997902299816325
Cfp1	TRINITY_DN6565_c0_g1_i1	1	1476	+	1476	-0.698306610361063	3.31605113197917	1.8415966522983	0.174818598913556	0.997902299816325
Zir	TRINITY_DN6566_c0_g1_i1	1	1946	+	1946	0.499502070077663	3.46504524305522	0.927665175087515	0.335511936114816	0.997902299816325
exu	TRINITY_DN6568_c0_g1_i1	1	1663	-	1663	-0.318089439515022	10.3819589382052	0.342874264619438	0.558198408887872	0.997902299816325
XNP	TRINITY_DN6569_c0_g1_i1	1	6375	-	6375	0.282282134263647	5.78913660045563	0.789188820021217	0.374383662563084	0.997902299816325
Vps52	TRINITY_DN6570_c0_g1_i1	1	2115	+	2115	0.0497584413104843	5.58358053658107	0.0239064443170848	0.877128766651912	0.997902299816325
GlcAT-S	TRINITY_DN6571_c0_g1_i1	1	1814	+	1814	0.125682932162204	5.48207096788435	0.147456349337177	0.700992684210775	0.997902299816325
CG3071	TRINITY_DN6574_c0_g1_i1	1	1791	-	1791	-0.43587236864732	4.51486836521043	1.13040166124145	0.287735508069678	0.997902299816325
PyK	TRINITY_DN6575_c0_g1_i1	1	2346	+	2346	-0.588511158736921	7.51767282643202	2.59621932728163	0.107175307844174	0.997902299816325
Arp6	TRINITY_DN6576_c0_g1_i1	1	1316	+	1316	-0.840028299428451	3.4955015712494	2.84841572552455	0.0915196937489456	0.997902299816325
Ptp69D	TRINITY_DN6577_c0_g1_i1	1	5422	+	5422	0.528285878501009	7.52773393574098	2.04314927738048	0.152948584299903	0.997902299816325
CG7557	TRINITY_DN6579_c0_g2_i1	1	1121	+	1121	0.151573741243765	6.27039112912489	0.242833916545474	0.622186075265894	0.997902299816325
Mef2	TRINITY_DN6580_c0_g1_i1	1	2088	-	2088	0.436542447865663	3.31415191257183	0.626762184368808	0.428578978566811	0.997902299816325
loqs	TRINITY_DN6581_c0_g1_i1	1	1517	-	1517	-0.024509346608559	5.27031007356038	0.00514858913467891	0.942800505282089	0.997902299816325
CG9609	TRINITY_DN6582_c0_g1_i1	1	1088	+	1088	-0.525306183615757	2.26985102453934	0.753406028249765	0.385437180623013	0.997902299816325
Hip14	TRINITY_DN6583_c0_g1_i1	1	2588	+	2588	-0.0264525241879237	5.95404193571372	0.00736953967263758	0.931591888253359	0.997902299816325
nesd	TRINITY_DN6584_c0_g1_i1	1	2396	+	2396	-0.190740498313625	6.67765950161251	0.35991061752449	0.548580145287027	0.997902299816325
Su(z)12	TRINITY_DN6584_c0_g2_i1	1	3165	-	3165	0.15733645894066	7.69077583791839	0.177742842780281	0.673336400811983	0.997902299816325
Hem	TRINITY_DN6585_c0_g1_i1	1	394	+	394	0.536229403829356	0.581796485570631	0.4539085475461	0.50051246363504	0.997902299816325
Rop	TRINITY_DN6586_c0_g1_i1	1	2046	-	2046	0.149021941107322	4.47880341481112	0.131331093359096	0.717069558878036	0.997902299816325
pcs	TRINITY_DN6587_c0_g1_i1	1	1866	+	1866	-0.213966192941789	6.14799476798065	0.492949382436361	0.482643763442752	0.997902299816325
Npl4	TRINITY_DN6587_c0_g2_i1	1	2523	+	2523	-0.378200116304218	4.43698622539604	0.814497881517143	0.366832585216511	0.997902299816325
CG17680	TRINITY_DN6587_c0_g3_i1	1	875	+	875	0.106289700892272	4.78791362168974	0.0767247326202611	0.781796240606622	0.997902299816325
Tsp68C	TRINITY_DN6588_c0_g1_i1	1	761	+	761	0.607258308730887	3.30120195560036	1.41954368082591	0.233529000288769	0.997902299816325
Glut4EF	TRINITY_DN6589_c0_g1_i1	1	3331	-	3331	0.268261357648438	4.69897026454968	0.438640426915634	0.507806638909904	0.997902299816325
Taf7	TRINITY_DN6589_c0_g4_i1	1	2000	+	2000	-0.0445489388426773	5.6153237130603	0.0191682802239318	0.889890108407667	0.997902299816325
CG9706	TRINITY_DN6590_c0_g1_i1	1	1952	+	1952	0.181085163915239	6.07882678167205	0.347632117728505	0.555480378632749	0.997902299816325
Rtnl1	TRINITY_DN6591_c0_g1_i1	1	1489	+	1489	0.235092181040075	5.00989078167489	0.426009933498888	0.513980118643435	0.997902299816325
sd	TRINITY_DN6592_c0_g1_i1	1	1617	+	1617	-0.094366509253085	2.75720611881859	0.0276857527623171	0.86785576264907	0.997902299816325
raw	TRINITY_DN6593_c0_g1_i1	1	3142	+	3142	0.382035524897287	6.77438658129139	1.38238442660096	0.23974537447002	0.997902299816325
CG6665	TRINITY_DN6593_c0_g2_i1	1	1115	-	1115	-0.300210176416769	4.45456442508429	0.518202455851049	0.47163950333663	0.997902299816325
l(2)35Cc	TRINITY_DN6594_c0_g1_i1	1	617	+	617	-0.505977892104039	3.22376573278076	0.949959055668133	0.329771803350655	0.997902299816325
smt3	TRINITY_DN6595_c0_g1_i1	1	940	+	940	0.0608909446160914	8.53608659950767	0.0210187747704767	0.884733037149688	0.997902299816325
IntS12	TRINITY_DN6596_c0_g1_i1	1	973	-	973	-0.164909263718454	5.16401462512311	0.223042988690578	0.636749427628068	0.997902299816325
fl(2)d	TRINITY_DN6597_c0_g2_i1	1	2318	-	2318	0.0830823957225217	7.2856108101878	0.0556498994133435	0.813517100176337	0.997902299816325
CG8441	TRINITY_DN6598_c0_g1_i1	1	735	-	735	0.137945223521559	2.77263158703826	0.0614514410573026	0.804225498772195	0.997902299816325
TfIIEalpha	TRINITY_DN6599_c0_g1_i1	1	2642	+	2642	0.102182944494481	5.83686838206533	0.108500793392158	0.741869773847051	0.997902299816325
Fbw5	TRINITY_DN6601_c0_g1_i2	1	3662	-	3662	0.2263823833583	6.88593098929918	0.469807512023183	0.493104096598116	0.997902299816325
sbr	TRINITY_DN6604_c0_g1_i1	1	2061	+	2061	-0.0160836474007218	5.09729185071663	0.00207255778801761	0.963690189546346	0.997902299816325
CG9175	TRINITY_DN6607_c0_g1_i1	1	552	+	552	-0.0327391334617972	3.46020836746871	0.00438300237209549	0.947217577709375	0.997902299816325
HDAC3	TRINITY_DN6608_c0_g1_i1	1	1864	+	1864	0.0507606557742154	3.81194541788161	0.0119394472149985	0.912994016951029	0.997902299816325
CG7492	TRINITY_DN6609_c0_g1_i1	1	836	+	836	-0.24040899764263	1.45197783159447	0.132719951477571	0.715642152923124	0.997902299816325
Usp15-31	TRINITY_DN6610_c0_g1_i1	1	3318	+	3318	-0.0664947208212811	5.08486725348822	0.034095622146338	0.853510250580963	0.997902299816325
grp	TRINITY_DN6611_c0_g1_i1	1	2241	+	2241	0.193357218584746	5.97653750448367	0.396343063494705	0.529009593735025	0.997902299816325
elg1	TRINITY_DN6612_c0_g1_i1	1	2859	-	2859	0.0117034881182865	5.73530517322179	0.00138606309270086	0.970303050202147	0.997902299816325
CG7791	TRINITY_DN6613_c0_g1_i1	1	2270	+	2270	0.00551045581212382	5.13800730649214	0.000248503899073509	0.98742322493419	0.997902299816325
eff	TRINITY_DN6613_c0_g2_i1	1	1876	+	1876	-0.115783572813049	7.88599945587262	0.0919176240117375	0.76176456150958	0.997902299816325
Sas-4	TRINITY_DN6614_c0_g1_i1	1	3775	+	3775	0.285215063117546	7.83708447436699	0.565273128703749	0.452174972794529	0.997902299816325
SF1	TRINITY_DN6615_c0_g1_i1	1	2222	+	2222	0.0503685521718311	4.92212482578167	0.0183820283371179	0.892157920358638	0.997902299816325
SP2637	TRINITY_DN6616_c0_g1_i1	1	1790	-	1790	-0.027496221543913	5.31415949830016	0.00663372424817109	0.935088843109103	0.997902299816325
CG13926	TRINITY_DN6616_c0_g2_i1	1	810	+	810	0.0372486714072024	4.76670468345552	0.00931063514737449	0.923133570791452	0.997902299816325
Snm1	TRINITY_DN6617_c0_g1_i1	1	1561	+	1561	-0.257344399413563	5.39249625408922	0.596261844412328	0.440040440424871	0.997902299816325
Sec31	TRINITY_DN6618_c0_g1_i1	1	4012	-	4012	0.0658008412348828	7.65842255131799	0.0308551373278979	0.860570314111878	0.997902299816325
Ipp	TRINITY_DN6619_c0_g1_i1	1	4656	-	4656	-0.179241949280562	6.11841470321354	0.344735366055708	0.557132210667563	0.997902299816325
CG18600	TRINITY_DN6620_c0_g1_i1	1	1271	-	1271	-0.032345423385371	2.99881456332556	0.00366972727807564	0.951697237511544	0.997902299816325
Ide	TRINITY_DN6621_c0_g1_i1	1	3202	+	3202	0.119823831883666	5.41458317193096	0.130317924832687	0.718116243363886	0.997902299816325
CG10137	TRINITY_DN6622_c0_g1_i1	1	2718	-	2718	-0.439136499369306	3.64156298502103	0.828686531273119	0.362691773061859	0.997902299816325
PH4alphaEFB	TRINITY_DN6623_c0_g1_i1	1	2324	+	2324	0.127992671705251	6.56272723165636	0.166599063632829	0.683167784874046	0.997902299816325
Vps37B	TRINITY_DN6624_c0_g1_i1	1	926	+	926	-0.609510581998816	3.74549386438022	1.64727299137887	0.199383586388894	0.997902299816325
aralar1	TRINITY_DN6625_c0_g1_i1	1	2372	+	2372	-0.0741646073396778	4.33287618245411	0.0306460273520057	0.861038761505713	0.997902299816325
PhKgamma	TRINITY_DN6626_c0_g1_i1	1	1687	+	1687	-0.0684895311021112	6.30938206250961	0.050090975301095	0.822913206795319	0.997902299816325
bip2	TRINITY_DN6627_c0_g1_i1	1	2790	+	2790	0.179739367121896	5.17533449357364	0.266925992110546	0.605421731125324	0.997902299816325
CG5446	TRINITY_DN6628_c0_g1_i1	1	632	+	632	-0.300955074990592	5.31857904761298	0.779893897051177	0.377211486579329	0.997902299816325
MESK2	TRINITY_DN6629_c0_g1_i1	1	2477	-	2477	-0.218423603514847	5.49702333033314	0.444324819710607	0.505069852228527	0.997902299816325
Galphas	TRINITY_DN6630_c0_g1_i1	1	3670	+	3670	-0.147169586096866	6.72483771172194	0.211206457724548	0.645841267250007	0.997902299816325
Tsc1	TRINITY_DN6631_c0_g1_i1	1	3298	-	3298	0.252964462661192	7.33528045415725	0.494427054440314	0.481988335318426	0.997902299816325
rho-4	TRINITY_DN6632_c0_g1_i1	1	1753	+	1753	0.0801198293269625	3.15056684406653	0.0232562261312544	0.878798144163565	0.997902299816325
p	TRINITY_DN6635_c0_g2_i1	1	2600	+	2600	-0.324059989658069	6.07691226720971	1.11751683529445	0.290499355704468	0.997902299816325
Oda	TRINITY_DN6636_c0_g1_i1	1	1820	-	1820	0.117357723081183	8.68683292263644	0.0769098244366536	0.781539871905453	0.997902299816325
Glut1	TRINITY_DN6637_c0_g2_i1	1	1693	+	1693	-0.0993434536264267	3.53702362944453	0.0416028849904852	0.838386029467942	0.997902299816325
CG1622	TRINITY_DN6638_c0_g1_i1	1	1680	+	1680	0.0543860298472516	5.83446536082599	0.0307895220125053	0.860717128654764	0.997902299816325
TM9SF3	TRINITY_DN6638_c0_g2_i1	1	2031	-	2031	0.144729201525662	6.81364534660007	0.196466377567997	0.657605447375372	0.997902299816325
mus201	TRINITY_DN6638_c0_g3_i1	1	4070	+	4070	-0.112983368482618	5.96230813078178	0.13550947057207	0.712800567236422	0.997902299816325
sano	TRINITY_DN6639_c0_g1_i1	1	3083	+	3083	0.26670509923954	6.35633527340518	0.757591336102662	0.384120655148872	0.997902299816325
Exn	TRINITY_DN6640_c0_g1_i1	1	3455	-	3455	0.101630161275988	4.50625413959602	0.0597412823468961	0.806914273867321	0.997902299816325
CG33523	TRINITY_DN6641_c0_g1_i1	1	2387	+	2387	-0.0834376546929038	6.56929425110627	0.070894939577908	0.790047977698403	0.997902299816325
Blm	TRINITY_DN6641_c0_g2_i1	1	2231	+	2231	-0.260147426888194	4.66099762266166	0.426924893593024	0.513528542731593	0.997902299816325
Hsc70Cb	TRINITY_DN6642_c0_g1_i1	1	3451	-	3451	0.0115300765403595	7.88103138113629	0.000904692240260573	0.976005836086364	0.997902299816325
LRR	TRINITY_DN6644_c0_g1_i1	1	1600	-	1600	-0.232187141500419	4.40522481246908	0.30858349126289	0.578572897350624	0.997902299816325
CG17202	TRINITY_DN6645_c0_g1_i1	1	1963	+	1963	-0.0944639354882497	5.92060605781491	0.0944184737663747	0.758644805912977	0.997902299816325
CG7593	TRINITY_DN6645_c0_g2_i1	1	734	-	734	-0.0851658865019787	6.24029954567336	0.0757932161662155	0.783091556212471	0.997902299816325
Trpml	TRINITY_DN6646_c0_g1_i1	1	2281	+	2281	0.288136917549536	5.04105547614456	0.651516137917544	0.419605409910336	0.997902299816325
X11Lbeta	TRINITY_DN6647_c0_g1_i1	1	4589	-	4589	0.25036872980047	7.10532204981388	0.511155634056329	0.474668811269032	0.997902299816325
Incenp	TRINITY_DN6648_c0_g1_i1	1	2584	+	2584	0.146891260766115	7.16034560729033	0.179795131582775	0.671565641277285	0.997902299816325
Ubqn	TRINITY_DN6648_c0_g2_i1	1	2478	-	2478	-0.149332864488061	6.3108030235544	0.240500930214287	0.623863757349234	0.997902299816325
Grip71	TRINITY_DN6648_c0_g4_i1	1	1921	-	1921	-0.46726503995621	6.20052699318204	2.34796589697449	0.125503068717984	0.997902299816325
UbcE2H	TRINITY_DN6649_c0_g1_i1	1	1481	-	1481	-0.128005054281403	6.31286111956019	0.175716564998172	0.675096569505976	0.997902299816325
SMSr	TRINITY_DN665_c0_g1_i1	1	2244	-	2244	-0.204736083537696	4.2725329461336	0.228145671528484	0.632920842294686	0.997902299816325
CG10011	TRINITY_DN6650_c0_g1_i1	1	2350	-	2350	0.282033864006514	4.38769241877734	0.450738854953782	0.502011974645073	0.997902299816325
casp	TRINITY_DN6650_c0_g3_i1	1	2748	-	2748	0.0911069358948243	7.57717682363368	0.0609931650037949	0.804942083017356	0.997902299816325
CG15118	TRINITY_DN6652_c0_g1_i1	1	2046	-	2046	-0.0912825048276568	5.93670515853797	0.0881795899199209	0.766515322275857	0.997902299816325
oc	TRINITY_DN6654_c0_g1_i1	1	1837	-	1837	0.943118868436309	4.44668034020394	4.77852943882772	0.028857970285023	0.997902299816325
DNApol-iota	TRINITY_DN6656_c0_g1_i1	1	2106	-	2106	-0.0661538628054323	4.91854331170669	0.032080052801123	0.857858551100326	0.997902299816325
Fs(2)Ket	TRINITY_DN6657_c0_g1_i1	1	3490	-	3490	0.410552575892757	8.54469838798871	0.951898058878437	0.3292787606529	0.997902299816325
pasha	TRINITY_DN6659_c0_g1_i1	1	2197	+	2197	-0.0156186099744502	5.98851800846156	0.00258825472604517	0.95942702597839	0.997902299816325
CG5168	TRINITY_DN6660_c0_g1_i1	1	853	-	853	0.347177480210309	3.10227543616427	0.437281122818436	0.508464864325993	0.997902299816325
CG11475	TRINITY_DN6661_c0_g1_i2	1	371	+	371	-0.153042688861749	0.486423351421443	0.0415227743938481	0.838539562319973	0.997902299816325
Atg1	TRINITY_DN6662_c0_g1_i1	1	3339	-	3339	-0.150931790909177	6.08557364931525	0.240255074114196	0.624041143092248	0.997902299816325
dwg	TRINITY_DN6663_c0_g1_i3	1	1034	+	1034	0.0578923585518902	2.08755033008143	0.00910090351924433	0.924001595912525	0.997902299816325
CG31712	TRINITY_DN6664_c0_g1_i2	1	1109	-	1109	-0.262853811534725	3.17720360139143	0.256024604966234	0.61288446422586	0.997902299816325
CG4619	TRINITY_DN6665_c0_g1_i1	1	1910	+	1910	-0.123688495586712	5.15921973186409	0.125885476808539	0.722750211435272	0.997902299816325
step	TRINITY_DN6665_c0_g2_i1	1	1727	-	1727	-0.0692798490998366	5.08671862165181	0.0384621079397693	0.844525244583641	0.997902299816325
Samuel	TRINITY_DN6666_c0_g1_i1	1	3297	+	3297	0.122721843632687	6.69340319693227	0.14638095125737	0.702032637957315	0.997902299816325
mus312	TRINITY_DN6667_c0_g1_i1	1	984	-	984	0.164545688906946	3.85188202225977	0.127785737692392	0.720752466535475	0.997902299816325
trbl	TRINITY_DN6668_c0_g1_i1	1	2513	-	2513	-0.0623724093847405	6.02556445785544	0.0414258450121059	0.838725534941916	0.997902299816325
CG42724	TRINITY_DN6669_c0_g1_i1	1	3086	-	3086	0.141238559983307	6.39871854034597	0.210517126501916	0.646380187481223	0.997902299816325
pad	TRINITY_DN6669_c0_g2_i1	1	2897	-	2897	0.182043434090493	5.87457930791689	0.346302909968055	0.556237185814824	0.997902299816325
Ntf-2	TRINITY_DN6670_c0_g1_i1	1	885	+	885	0.126542753720279	6.08106103311099	0.171091613381499	0.679159306615785	0.997902299816325
ND-23	TRINITY_DN6670_c0_g2_i1	1	841	+	841	-0.204820133399498	4.45848929138372	0.243684360626382	0.621577000330024	0.997902299816325
Yippee	TRINITY_DN6671_c0_g1_i1	1	563	+	563	-0.0097509797851578	5.67154908253987	0.000903288969251052	0.97602444641224	0.997902299816325
Ptr	TRINITY_DN6672_c0_g1_i1	1	3263	+	3263	-0.103963061913575	4.08671052555712	0.0531050222270692	0.817754202224374	0.997902299816325
fend	TRINITY_DN6673_c0_g1_i1	1	2690	-	2690	-0.115853658182794	3.88878236720813	0.0640566701514166	0.800204713477793	0.997902299816325
chif	TRINITY_DN6675_c0_g1_i1	1	4419	-	4419	0.0565582076201489	7.32131034317234	0.025461362757069	0.873228582046077	0.997902299816325
Gnf1	TRINITY_DN6676_c0_g1_i1	1	3079	+	3079	-0.00449529442212049	7.87479378374044	0.000139291410840202	0.990583863080589	0.997902299816325
RASSF8	TRINITY_DN6676_c0_g2_i1	1	2427	-	2427	-0.176944420847283	6.05942855104409	0.334879035545055	0.562823425377019	0.997902299816325
CG3552	TRINITY_DN6677_c0_g1_i1	1	616	-	616	0.0849222984668004	0.655854593730407	0.0137989910236778	0.906492535026347	0.997902299816325
Su(H)	TRINITY_DN6678_c0_g1_i1	1	2199	+	2199	-0.106967074719221	5.06427904956632	0.0901095800629797	0.764049031682885	0.997902299816325
CG15439	TRINITY_DN6679_c0_g1_i1	1	3584	-	3584	0.0605974454139994	5.07627065343337	0.0290146120061578	0.864751454059336	0.997902299816325
Sclp	TRINITY_DN668_c0_g1_i1	1	690	-	690	-1.07925845540068	0.619147493584999	2.0087247324241	0.15645234855591	0.997902299816325
Gpdh	TRINITY_DN6680_c0_g1_i1	1	1471	-	1471	-0.351785066989487	4.7152462990814	0.803010845795888	0.370233202040854	0.997902299816325
CG14407	TRINITY_DN6681_c0_g1_i1	1	548	+	548	-0.364990519763156	4.59460137629601	0.793000960576847	0.3732324825524	0.997902299816325
E23	TRINITY_DN6682_c0_g1_i1	1	3316	+	3316	0.409784873270768	5.90978965893295	1.73060871209095	0.18838701480905	0.997902299816325
pkaap	TRINITY_DN6683_c0_g1_i1	1	1211	-	1211	0.180367946195946	3.73543781449331	0.147684876644977	0.700772249981167	0.997902299816325
CG10343	TRINITY_DN6684_c0_g1_i1	1	762	+	762	-0.339602407784572	3.61008679175293	0.486435524589103	0.485550602148892	0.997902299816325
unc-119	TRINITY_DN6685_c0_g2_i1	1	1364	+	1364	0.10542447330889	4.22183937220061	0.0596593916571029	0.807044042832271	0.997902299816325
Sema1b	TRINITY_DN6686_c0_g2_i1	1	5223	+	5223	0.627977510206283	6.50867966470495	3.88237555585583	0.0488446392971329	0.997902299816325
CG5846	TRINITY_DN6687_c0_g2_i1	1	2577	-	2577	0.190657634600166	9.06442345618614	0.183764721366322	0.668174145623268	0.997902299816325
Aprt	TRINITY_DN6688_c0_g1_i1	1	709	+	709	-0.0106356215428983	2.43212820412121	0.000334722302660664	0.985403834677643	0.997902299816325
nmd	TRINITY_DN6689_c0_g1_i1	1	1478	+	1478	0.0635188645042381	5.49065176789601	0.0378176689859741	0.845816771057103	0.997902299816325
CG9300	TRINITY_DN6690_c0_g1_i1	1	1251	-	1251	0.211420464250829	4.35970369505493	0.250793073676359	0.61653687747393	0.997902299816325
CG3226	TRINITY_DN6690_c0_g2_i1	1	564	+	564	-0.332156796652586	4.40826332703762	0.62910726653004	0.427716554633553	0.997902299816325
CG8195	TRINITY_DN6691_c0_g1_i1	1	2516	-	2516	0.407618467870665	6.25287355282996	1.80138374517896	0.179599687857086	0.997902299816325
CG32536	TRINITY_DN6692_c0_g1_i1	1	779	+	779	-0.0837056297389274	4.71609796331153	0.045759567508323	0.830621236600416	0.997902299816325
CG10089	TRINITY_DN6694_c0_g1_i1	1	1536	+	1536	-0.2666425324992	5.03950185434271	0.556412867331751	0.455740472655781	0.997902299816325
Klp61F	TRINITY_DN6695_c0_g1_i1	1	3323	+	3323	-0.194820256074223	8.06537202688735	0.248132968821108	0.61841234484679	0.997902299816325
c12.2	TRINITY_DN6696_c0_g1_i1	1	4453	+	4453	0.148244246310553	7.09762734083465	0.182726896613289	0.669056616544122	0.997902299816325
CG10960	TRINITY_DN6696_c0_g2_i1	1	1742	+	1742	0.338425933958757	4.59215468187565	0.704797986754845	0.401212006845711	0.997902299816325
INPP5E	TRINITY_DN6697_c0_g1_i1	1	2472	-	2472	-0.0165265584465192	5.15562040470723	0.00222580635443538	0.962372682746163	0.997902299816325
akirin	TRINITY_DN6698_c0_g1_i1	1	2552	-	2552	0.0478941028083241	8.2416389259251	0.0142593052865818	0.904952972665628	0.997902299816325
kra	TRINITY_DN6699_c0_g1_i2	1	2215	+	2215	-0.350834954981071	7.75269095462852	0.869813233811848	0.351047211764002	0.997902299816325
CG15160	TRINITY_DN6700_c0_g1_i1	1	3171	+	3171	0.2201273769791	7.20563845471752	0.395578999679373	0.529406968245125	0.997902299816325
CG43394	TRINITY_DN6700_c0_g2_i1	1	3045	+	3045	0.424175891078918	6.58026085063824	1.80792896956249	0.178811307908826	0.997902299816325
CG10588	TRINITY_DN6700_c0_g3_i1	1	3359	-	3359	-0.00858498060523147	4.46294474423614	0.000432060400798275	0.983417056001912	0.997902299816325
CG31729	TRINITY_DN6702_c0_g1_i1	1	3843	-	3843	0.640390577681059	5.31751154938532	3.53095214330615	0.060285063634096	0.997902299816325
mys	TRINITY_DN6703_c0_g1_i1	1	3662	+	3662	0.337450302107921	6.634358450207	1.11644980542063	0.29072975173102	0.997902299816325
Hrs	TRINITY_DN6703_c0_g2_i1	1	2513	-	2513	0.286669914041809	5.06158382747039	0.642928803625771	0.422686230956577	0.997902299816325
CG8086	TRINITY_DN6704_c0_g1_i2	1	1754	-	1754	0.456999528026955	4.12674197766458	1.07255498264261	0.300413750480257	0.997902299816325
mus101	TRINITY_DN6705_c0_g1_i1	1	3949	+	3949	-0.154998526810894	6.46220473621636	0.250251855682497	0.616917444268981	0.997902299816325
Neu2	TRINITY_DN6706_c0_g1_i2	1	880	+	880	0.559450134446872	2.05174975374605	0.840932821081088	0.359169595582309	0.997902299816325
cib	TRINITY_DN6708_c0_g1_i1	1	600	+	600	-0.533921163807644	2.57484778803194	0.840611538274767	0.359261396866912	0.997902299816325
His1:CG33861	TRINITY_DN6709_c0_g1_i1	1	806	+	806	-0.00738455690013878	7.09932542760184	0.000461654273344747	0.982858623672158	0.997902299816325
Tango9	TRINITY_DN6710_c0_g1_i1	1	1474	-	1474	0.449753032561391	7.35175482441946	1.59283455609382	0.206974162696865	0.997902299816325
beta4GalNAcTA	TRINITY_DN6711_c0_g1_i2	1	2138	+	2138	-0.257368417404364	5.11639003496232	0.535631450563434	0.464279470134366	0.997902299816325
su(f)	TRINITY_DN6712_c0_g1_i1	1	2257	-	2257	-0.0398505287612471	6.42605176458498	0.016609944703898	0.897457565678343	0.997902299816325
DNApol-delta	TRINITY_DN6713_c0_g1_i1	1	3609	-	3609	-0.326872482302912	6.83074021028011	0.999777663341927	0.317407499708618	0.997902299816325
His1:CG33801	TRINITY_DN6715_c0_g1_i1	1	955	+	955	-0.0140990103659314	8.16903187852449	0.00124006069582817	0.971909958270182	0.997902299816325
CG6767	TRINITY_DN6716_c0_g1_i1	1	1370	+	1370	-0.350084289127803	5.2754492558143	1.05024151318104	0.30549572042068	0.997902299816325
Eogt	TRINITY_DN6719_c0_g1_i1	1	819	-	819	1.00928128506994	1.33948525376202	2.20908497205722	0.137256302974851	0.997902299816325
CG32202	TRINITY_DN6720_c0_g1_i1	1	727	+	727	-0.0871273375172816	3.16240556279035	0.0279289436331767	0.867282016384924	0.997902299816325
Ime4	TRINITY_DN6721_c0_g1_i1	1	1780	-	1780	-0.0802395470515987	4.54161702776471	0.0389529728374578	0.843549018502607	0.997902299816325
Hat1	TRINITY_DN6722_c0_g1_i1	1	1553	+	1553	-0.265755955016579	7.54001292358182	0.520847782606367	0.470510386491644	0.997902299816325
CG1578	TRINITY_DN6722_c0_g2_i1	1	2646	-	2646	-0.358872172311204	5.54030338144431	1.21841342662713	0.269719653762833	0.997902299816325
Tsp39D	TRINITY_DN6723_c0_g1_i1	1	1344	+	1344	0.767556707347198	3.35236309537382	2.22532015998748	0.135820819426493	0.997902299816325
Hph	TRINITY_DN6724_c0_g1_i1	1	1972	+	1972	-0.103340981281605	6.05194792439008	0.113959574720681	0.735693125036828	0.997902299816325
Ect4	TRINITY_DN6726_c0_g1_i1	1	5024	+	5024	0.404318002384308	5.33701428156732	1.41342757396061	0.234538621253295	0.997902299816325
CASK	TRINITY_DN6727_c0_g1_i1	1	4057	+	4057	0.27323670945157	5.71635308785018	0.731184753447833	0.392536001227251	0.997902299816325
CG31759	TRINITY_DN6728_c0_g1_i1	1	1914	+	1914	-0.0415427635299414	5.03407258148937	0.0135079719862077	0.90747933984726	0.997902299816325
Trn-SR	TRINITY_DN6729_c0_g1_i1	1	3533	-	3533	-0.113089349544076	5.17504580673262	0.104264048152673	0.746783451746733	0.997902299816325
Raf	TRINITY_DN6730_c0_g1_i1	1	4567	-	4567	0.24724653719045	6.84097145253797	0.557079793413767	0.455470556902968	0.997902299816325
CG11127	TRINITY_DN6731_c0_g1_i1	1	1546	+	1546	-0.106065790336608	5.01232671773713	0.0868273315608334	0.768260890408157	0.997902299816325
nonC	TRINITY_DN6731_c0_g2_i1	1	8711	-	8711	0.177011104632657	5.5687338183795	0.296518636179296	0.586094873773971	0.997902299816325
CG11399	TRINITY_DN6732_c0_g1_i1	1	2787	-	2787	-0.163396604435496	5.66282228281971	0.262172561583282	0.608651673391721	0.997902299816325
CG17776	TRINITY_DN6732_c0_g2_i1	1	348	-	348	-0.312821638782906	2.8998972217969	0.304292529887106	0.581225822729973	0.997902299816325
GCC185	TRINITY_DN6734_c0_g1_i1	1	3126	-	3126	0.396753953097591	5.49188172995505	1.46364347134423	0.226402343735225	0.997902299816325
GCS1	TRINITY_DN6735_c0_g1_i1	1	2754	+	2754	0.264296580284968	6.83582463528017	0.653077425130811	0.419048878720528	0.997902299816325
Opa1	TRINITY_DN6737_c0_g1_i1	1	3133	+	3133	-0.13026527314098	7.2050227278827	0.140119647694027	0.708176262974361	0.997902299816325
tacc	TRINITY_DN6738_c0_g1_i1	1	2898	+	2898	-0.237833288362994	7.64517626465211	0.411840954690241	0.52106284229595	0.997902299816325
fbp	TRINITY_DN6738_c0_g3_i1	1	1170	-	1170	-0.443630004222675	6.78591774673242	1.86933921034814	0.171605635442689	0.997902299816325
Vha44	TRINITY_DN6739_c0_g1_i1	1	1750	-	1750	-0.376443429122936	5.30571415310432	1.22923541250611	0.267603379054222	0.997902299816325
Ada1-1	TRINITY_DN6740_c0_g1_i1	1	956	+	956	0.168026563037455	3.65257788062288	0.11915854903179	0.729961868768997	0.997902299816325
Ttd14	TRINITY_DN6741_c0_g1_i1	1	2988	+	2988	0.143762508938201	6.78958163293382	0.19486902770826	0.658911728493875	0.997902299816325
Snr1	TRINITY_DN6742_c0_g1_i1	1	1305	+	1305	-0.296582814317248	4.83179992626963	0.606545402068808	0.436124395628155	0.997902299816325
AlkB	TRINITY_DN6743_c0_g1_i1	1	976	+	976	-0.319490348216986	2.96697136648813	0.350256551443141	0.553991820741608	0.997902299816325
CG2924	TRINITY_DN6746_c0_g1_i1	1	2358	+	2358	-0.0526674660655938	7.425425426489	0.021505703291811	0.883414960190566	0.997902299816325
l(3)72Dn	TRINITY_DN6747_c0_g1_i1	1	2241	+	2241	-0.193935932124699	5.49645866324396	0.350363724329142	0.553931193308801	0.997902299816325
MED14	TRINITY_DN6748_c0_g1_i1	1	4598	+	4598	0.160173920052736	6.18416232009218	0.268255331754973	0.604524971578778	0.997902299816325
SelR	TRINITY_DN6749_c0_g1_i1	1	944	-	944	-0.219411842347427	5.56066873658721	0.453300673886867	0.500799444359967	0.997902299816325
atms	TRINITY_DN6749_c0_g3_i1	1	1806	+	1806	-0.0199493057142219	7.02145518423162	0.00348385220062919	0.952934965071659	0.997902299816325
CG8003	TRINITY_DN6749_c0_g4_i1	1	1364	-	1364	-0.334826560327848	6.72210113172245	1.09263308681162	0.295933638399123	0.997902299816325
Cyt-c-p	TRINITY_DN6750_c0_g1_i1	1	793	+	793	-0.238397644329679	5.59754548294327	0.543912279131955	0.460846747100187	0.997902299816325
Nurf-38	TRINITY_DN6751_c0_g1_i1	1	1227	-	1227	-0.337284394978304	6.83807569888976	1.0575678750524	0.303814951842429	0.997902299816325
CG8728	TRINITY_DN6751_c0_g2_i1	1	1764	-	1764	-0.540252849570317	3.96719619556353	1.41365158368495	0.234501549657204	0.997902299816325
stas	TRINITY_DN6752_c0_g1_i1	1	1119	-	1119	-0.286332641396281	3.62033665254972	0.352969347980199	0.552461038230104	0.997902299816325
CG2701	TRINITY_DN6752_c0_g2_i1	1	548	-	548	-0.080434685380182	2.20235072624292	0.0180187461660233	0.893222423788808	0.997902299816325
CG9590	TRINITY_DN6754_c0_g1_i1	1	1865	-	1865	-0.0966587030166857	4.43478485824898	0.0539602568205636	0.816318568268912	0.997902299816325
CG6729	TRINITY_DN6754_c0_g2_i1	1	2642	+	2642	-0.591926792859226	4.09561405104694	1.77041119309343	0.18338535631422	0.997902299816325
CG44252	TRINITY_DN6755_c0_g1_i1	1	2884	-	2884	0.239978732339627	5.39707018479746	0.510492010461725	0.474955716349202	0.997902299816325
DAT	TRINITY_DN6758_c0_g1_i1	1	2502	+	2502	0.592501941464206	5.79668042754523	3.47518997386461	0.0623478353875173	0.997902299816325
drosha	TRINITY_DN6760_c0_g1_i1	1	969	+	969	-0.0788624803121165	2.19227959194218	0.0166987342295706	0.897185375769467	0.997902299816325
TfIIB	TRINITY_DN6761_c0_g1_i1	1	1488	+	1488	-0.208167587199906	5.09499852065409	0.347688662292653	0.555448227275464	0.997902299816325
Alas	TRINITY_DN6763_c0_g1_i1	1	726	-	726	-0.266655623060986	1.33052201343156	0.152500363422826	0.696172130575744	0.997902299816325
Zip88E	TRINITY_DN6768_c0_g1_i1	1	1331	-	1331	0.0576124903008184	5.09946068675362	0.026765929977893	0.870049612562802	0.997902299816325
Syx17	TRINITY_DN6769_c0_g1_i1	1	1518	+	1518	-0.155196782602189	6.23998492756744	0.260152211408155	0.610035697003064	0.997902299816325
Nbr	TRINITY_DN6770_c0_g1_i1	1	1962	-	1962	-0.195909251837611	5.44887422671287	0.353661474482544	0.552071758135354	0.997902299816325
NFAT	TRINITY_DN6771_c0_g1_i1	1	3941	+	3941	0.182111199952267	5.80560315398178	0.334169845262811	0.563237222773611	0.997902299816325
CG10395	TRINITY_DN6773_c0_g1_i1	1	830	+	830	0.260180493954316	3.0145118219505	0.236466515125463	0.626788934983076	0.997902299816325
CG8155	TRINITY_DN6774_c0_g1_i1	1	3424	+	3424	-0.0514957795589103	6.22989727409326	0.028712654780511	0.865450319177542	0.997902299816325
AspRS-m	TRINITY_DN6775_c0_g1_i1	1	2986	+	2986	0.085974632411627	4.66333087184454	0.0471327910323773	0.828137636067447	0.997902299816325
CG11655	TRINITY_DN6777_c0_g1_i1	1	1653	-	1653	0.34945356289773	3.98597470132064	0.583761383820032	0.444873922350089	0.997902299816325
JhI-1	TRINITY_DN6778_c0_g1_i1	1	2519	+	2519	-0.100462960065781	5.84504959957215	0.104995941719638	0.745926833606622	0.997902299816325
CG5823	TRINITY_DN6779_c0_g1_i1	1	1143	+	1143	-0.14862145233322	5.6761955239932	0.218937153738518	0.639869152095224	0.997902299816325
eIF2B-beta	TRINITY_DN6780_c0_g1_i1	1	486	-	486	-1.1557631201716	1.00590118608348	2.4812334917841	0.115268333096332	0.997902299816325
CysRS	TRINITY_DN6780_c0_g3_i1	1	2364	+	2364	0.00946121118884215	5.34091605241153	0.000793547912792931	0.977527581659321	0.997902299816325
Trip1	TRINITY_DN6780_c0_g4_i1	1	1261	+	1261	-0.0997394515227314	6.56077256344441	0.101545759232026	0.749994369037268	0.997902299816325
CD98hc	TRINITY_DN6781_c0_g1_i1	1	1911	-	1911	-0.013481387972124	7.82779439647144	0.00126862853915358	0.971588374350336	0.997902299816325
CG42675	TRINITY_DN6781_c0_g2_i1	1	2037	+	2037	-0.157716952786151	7.08341044003948	0.21267485010839	0.644696817434949	0.997902299816325
Rbp9	TRINITY_DN6782_c0_g1_i1	1	873	-	873	-0.0471677982841273	1.67753979764448	0.00539315227547371	0.941460134123392	0.997902299816325
fne	TRINITY_DN6782_c0_g1_i2	1	1411	-	1411	-0.0168251048090494	2.37284958370029	0.000816380870666592	0.977206658821002	0.997902299816325
[truncated: 3,603 more rows]
[truncated: 1 more columns]
