# Supplementary material for: Embryo polarity in moth flies and mosquitoes relies on distinct old genes with localized transcript isoforms
Source: eLife. 2019 Oct 8;8:e46711. doi: 10.7554/eLife.46711 (PMC6783274; doi:10.7554/eLife.46711)
Supplement: Supplementary file 2. — Gene names are those indicated as best-reciprocal-blast hits (see Methods). Contig names correspond to transcriptome assembly. Read counts are given based on non-unique mapping of pre-processed RNA-seq data to annotated transcriptome. [file elife-46711-supp2.csv]

GeneID	Chr	Start	End	Strand	Length	logFC	logCPM	F	PValue	FDR
opa	TRINITY_DN18621_c1_g1_i2	1	2893	-	2893	2.44057109470564	3.30454141702445	375.206601506609	5.38000805596909e-15	2.90090034377853e-11
osk	TRINITY_DN20909_c0_g1_i1	1	722	+	722	-1.26704025819263	6.81975360694499	210.369920810565	1.66579137597418e-12	4.49097354962638e-09
cort	TRINITY_DN18524_c2_g1_i1	1	2514	-	2514	-0.412617084607039	7.18705746726022	53.3478952953037	3.17133182923425e-07	0.000520438009889298
CG8777	TRINITY_DN20541_c0_g1_i1	1	2721	+	2721	-0.510606367081124	4.81267765792732	52.0029523215212	3.86081609710162e-07	0.000520438009889298
p120ctn	TRINITY_DN17239_c0_g1_i1	1	3195	-	3195	-0.414560149027127	6.26471524721202	47.0421570506287	8.24741899718699e-07	0.000889401664656646
bol	TRINITY_DN18552_c1_g1_i1	1	1095	+	1095	-0.587988492909878	5.01892424654899	41.6515485874415	2.01188037903786e-06	0.00154972271482459
Ask1	TRINITY_DN20221_c0_g2_i1	1	5528	-	5528	-0.413105759081992	5.885842386512	41.7729028651321	1.97021446565906e-06	0.00154972271482459
inaE	TRINITY_DN16852_c0_g2_i1	1	4178	+	4178	-0.439944809143037	4.79456598327441	38.5464882096743	3.48746899025168e-06	0.00235055409942963
CG5346	TRINITY_DN17169_c0_g1_i1	1	2276	-	2276	-0.455647880946662	5.31415335165986	36.9515132662959	4.68014913298106e-06	0.00280392934722599
aux	TRINITY_DN21039_c1_g1_i1	1	3516	-	3516	-0.381256086442167	6.80704255835624	34.608408575637	7.32247322204802e-06	0.00394827756132829
Ptip	TRINITY_DN16895_c0_g4_i1	1	4921	+	4921	-0.344368613031466	6.65339252659656	33.7910024833212	8.59946075979577e-06	0.00421529931061989
Ced-12	TRINITY_DN17305_c0_g3_i1	1	2548	-	2548	-0.39582181935605	5.0752711669927	32.1166827826485	1.20475823117529e-05	0.00464004027321228
jvl	TRINITY_DN18745_c2_g2_i1	1	4079	+	4079	-0.294852548560379	7.90263546034481	32.3827927360952	1.14106457089075e-05	0.00464004027321228
boi	TRINITY_DN19551_c0_g1_i1	1	3101	+	3101	-0.428255446562132	4.56372117919392	32.6370743024234	1.08363411760736e-05	0.00464004027321228
kat80	TRINITY_DN21033_c1_g4_i1	1	2972	+	2972	-0.355513762039933	6.82610843191794	31.3514351458334	1.41067021408719e-05	0.00507088919623874
Vav	TRINITY_DN17597_c1_g3_i1	1	4209	+	4209	-0.367525205698218	6.78277422459341	30.0823256443918	1.84245161085262e-05	0.00568380124035049
BicC	TRINITY_DN18752_c0_g1_i4	1	3831	-	3831	-0.295053121050107	8.56577014758584	29.6922613097584	2.00282313736386e-05	0.00568380124035049
CG10702	TRINITY_DN19626_c0_g1_i1	1	3317	-	3317	-0.320887472022681	7.90638546011784	29.8051643508009	1.95488575516678e-05	0.00568380124035049
Socs36E	TRINITY_DN20209_c0_g1_i12	1	4700	-	4700	-0.315009507225294	6.53580977278254	30.1550513969017	1.81413645386351e-05	0.00568380124035049
CG4630	TRINITY_DN18877_c0_g1_i1	1	1762	+	1762	-0.290371345902556	6.95067384782261	28.1429508294601	2.80891054087781e-05	0.00757282281820658
Tie	TRINITY_DN16837_c0_g1_i1	1	3223	-	3223	-1.77808147913585	-0.268865247296739	27.0635513886269	3.57903323148994e-05	0.00877188508372442
Eph	TRINITY_DN19162_c0_g4_i1	1	4615	+	4615	-0.321843527093274	6.89372606932343	27.1592225527268	3.50218975269075e-05	0.00877188508372442
Mms19	TRINITY_DN20224_c0_g2_i2	1	1757	-	1757	-0.30113725175579	7.31275196190063	26.8196374412974	3.78343822155589e-05	0.00886969516983885
Tl	TRINITY_DN18819_c0_g1_i1	1	4633	+	4633	-0.434543146033516	5.2526716600172	26.4274687851553	4.13942573868245e-05	0.00898081769884008
CG3499	TRINITY_DN19804_c0_g4_i1	1	2491	-	2491	-0.307817992858438	6.08148201616222	26.3215276744407	4.24177995634848e-05	0.00898081769884008
retm	TRINITY_DN19955_c0_g2_i1	1	2803	+	2803	-0.342650530061195	5.85753238097669	26.2319279246505	4.33051298534573e-05	0.00898081769884008
egh	TRINITY_DN17675_c1_g1_i1	1	2705	-	2705	-0.383041550995676	6.04932854672146	25.6474811471862	4.96169951921782e-05	0.00955481564557945
yrt	TRINITY_DN20424_c0_g1_i2	1	3769	-	3769	-0.278269738804129	7.0018041682093	25.7334253853247	4.86286701255319e-05	0.00955481564557945
gce	TRINITY_DN20386_c0_g1_i1	1	4019	-	4019	-0.337818290600492	5.59722276956349	25.4147873011395	5.24051424748665e-05	0.00974374235256829
Fas3	TRINITY_DN18316_c1_g4_i2	1	3296	-	3296	-0.45399924797935	6.49693226083123	24.7979363903349	6.0663349806808e-05	0.0109032260719436
Lnk	TRINITY_DN17569_c0_g1_i1	1	2260	+	2260	-0.305174448310759	6.04310491893447	24.4030689591122	6.66934684971764e-05	0.0116003607140895
Fim	TRINITY_DN16950_c0_g3_i1	1	3158	+	3158	-0.365090323315765	5.79978295769049	24.149327489899	7.09137223647326e-05	0.0119489622184574
Dp	TRINITY_DN19469_c0_g3_i1	1	2444	+	2444	-0.310457630257541	7.01973898760223	23.3394925862794	8.64660447881646e-05	0.014128027681751
Cul2	TRINITY_DN17174_c0_g1_i1	1	1819	-	1819	-0.34094954937533	4.96187824843712	22.4308838811273	0.000108509333896653	0.0153969033781777
iPLA2-VIA	TRINITY_DN17425_c0_g1_i1	1	3742	+	3742	-0.318222046426535	6.2113396764	22.5498588423653	0.00010530031026113	0.0153969033781777
CG30344	TRINITY_DN18131_c2_g1_i1	1	1791	+	1791	-0.441275401009444	4.67630315270102	22.4818741385599	0.000107121064321186	0.0153969033781777
sll	TRINITY_DN18818_c0_g2_i1	1	1009	-	1009	-0.357228711586422	4.64322194887608	22.5489177749026	0.000105325280898229	0.0153969033781777
CG42709	TRINITY_DN19788_c0_g1_i1	1	2289	+	2289	-0.353846938248791	4.76278574753954	22.5998970503262	0.000103981881732748	0.0153969033781777
spin	TRINITY_DN19309_c0_g1_i1	1	3521	+	3521	-0.304201675188077	6.59147218654784	22.3227836086907	0.00011151820639793	0.0154181068948112
Axn	TRINITY_DN18175_c2_g1_i1	1	3459	-	3459	-0.376772721309772	6.64547628702647	21.2950650980521	0.000145169686595533	0.0195688737530778
CycB3	TRINITY_DN17466_c3_g4_i1	1	2085	+	2085	-0.249963692313754	7.65404700164997	21.0357414414028	0.000155325791361302	0.019940873024289
CG4797	TRINITY_DN17587_c0_g4_i1	1	1849	+	1849	-0.329532270620236	6.86533730002083	21.077828996291	0.000153625805486855	0.019940873024289
mlt	TRINITY_DN17419_c0_g2_i1	1	2555	-	2555	-0.334284943877154	5.72343193476935	20.5369132959438	0.000177125865816923	0.020458219528309
E(Pc)	TRINITY_DN18431_c0_g1_i1	1	2814	-	2814	-0.277727937581717	6.86489518080313	20.5114272197603	0.000178326468440379	0.020458219528309
Spn27A	TRINITY_DN19746_c1_g3_i1	1	2136	+	2136	-0.260382455145348	6.99132218312385	20.5930603024987	0.000174512051082304	0.020458219528309
CG31195	TRINITY_DN19980_c0_g1_i2	1	3168	-	3168	-0.323291765157096	5.63300794144699	20.6949093950998	0.000169877999532202	0.020458219528309
Vps11	TRINITY_DN19992_c2_g4_i4	1	3673	+	3673	-0.353002710876756	5.10400131096453	20.5501168734083	0.000176507358908711	0.020458219528309
CG2852	TRINITY_DN16707_c1_g1_i1	1	1015	+	1015	0.244792478604144	7.07311818310807	20.0935460793582	0.000199341088661388	0.0213545958277806
CG2930	TRINITY_DN17194_c0_g1_i1	1	2649	+	2649	-0.321349183947952	6.48147698009063	20.1553997981534	0.000196066079973743	0.0213545958277806
CG8547	TRINITY_DN17492_c1_g1_i1	1	2797	+	2797	-0.411706632830211	3.71695912346792	20.0663586102875	0.000200799551664992	0.0213545958277806
mew	TRINITY_DN19547_c0_g1_i1	1	5399	+	5399	-0.308444507913031	5.26821450950017	19.9721986550453	0.000205941947894026	0.0213545958277806
CG12263	TRINITY_DN19900_c0_g1_i1	1	1993	+	1993	-0.314510394039154	4.86437287640864	20.0211637963156	0.00020324999108791	0.0213545958277806
rg	TRINITY_DN18628_c0_g1_i1	1	3555	-	3555	-0.261512295967333	6.71682107924827	19.7375939377781	0.000219394328861115	0.0215086222039843
dsh	TRINITY_DN19163_c0_g3_i1	1	2428	-	2428	-0.276707976688275	6.1492955473631	19.7632997588603	0.000217874326664625	0.0215086222039843
Hmt-1	TRINITY_DN19611_c0_g1_i1	1	2882	-	2882	-0.365617888780012	5.78634362288928	19.8150269383363	0.00021485056701131	0.0215086222039843
Inx2	TRINITY_DN17447_c0_g1_i1	1	1318	+	1318	-0.415531220308082	4.25165975439447	19.5524146846794	0.000230694208884192	0.0222125566839922
CG5877	TRINITY_DN17968_c0_g1_i1	1	3453	+	3453	-0.295794078578197	5.56195971437931	19.2186402140108	0.000252709679736845	0.0224610802787475
CG11537	TRINITY_DN18243_c0_g1_i1	1	2682	-	2682	-0.317283706774086	5.03451119199704	19.0693023701093	0.000263298092552352	0.0224610802787475
sbr	TRINITY_DN18284_c0_g2_i1	1	3737	-	3737	-0.280093858348943	7.1183168860622	19.0970103033525	0.00026129730716286	0.0224610802787475
Indy	TRINITY_DN18287_c0_g1_i1	1	3489	+	3489	-0.404056282417034	5.65919272495863	19.161918211209	0.000256675337390236	0.0224610802787475
CG32758	TRINITY_DN19079_c1_g3_i1	1	2138	-	2138	-0.300913291292365	6.30111666860107	19.0240724968858	0.000266600359391662	0.0224610802787475
C1GalTA	TRINITY_DN19942_c1_g2_i2	1	1862	+	1862	-0.320349214896626	4.84197671461665	19.0674016329621	0.000263435959510468	0.0224610802787475
CG11267	TRINITY_DN20480_c0_g2_i1	1	462	-	462	0.281595005414908	6.54319938599285	19.2724988116221	0.000249006379200919	0.0224610802787475
CG32473	TRINITY_DN20490_c0_g2_i3	1	2081	+	2081	-0.298376920622408	5.4826261364108	19.1248269103916	0.000259305447537053	0.0224610802787475
Snx16	TRINITY_DN17326_c0_g3_i1	1	1482	+	1482	-0.259957804619527	6.37794133566416	18.7936776457348	0.000284142765756341	0.0232053198052739
CG3558	TRINITY_DN17923_c0_g3_i1	1	2124	+	2124	-0.326418536985739	4.62094741623554	18.6864931866257	0.000292732498226382	0.0232053198052739
CG5522	TRINITY_DN19738_c0_g1_i1	1	2381	-	2381	-0.233253043129296	7.08162948300352	18.6350946448916	0.000296952349140189	0.0232053198052739
CG3655	TRINITY_DN19928_c1_g1_i1	1	4203	-	4203	-0.525557379829372	3.14418332126968	18.688887048396	0.000292537571543714	0.0232053198052739
CG2025	TRINITY_DN20272_c0_g2_i1	1	3473	+	3473	-0.343339629417896	5.03756274001964	18.731741466321	0.00028907203148154	0.0232053198052739
CG13344	TRINITY_DN17221_c0_g3_i1	1	1575	-	1575	-0.40697926945572	3.71452973091677	18.5432735544959	0.000304658105841517	0.0234673786671065
CG32486	TRINITY_DN16943_c4_g1_i2	1	2358	-	2358	-0.448748442450745	4.25171661347083	18.2094095912988	0.000334582844908678	0.0245091825448109
BicD	TRINITY_DN18143_c0_g1_i1	1	3614	-	3614	-0.301184654475548	7.27301016411777	18.2377044852833	0.000331925498884555	0.0245091825448109
Adar	TRINITY_DN19179_c2_g3_i1	1	3420	-	3420	-0.242340489101113	7.17655230050829	18.2607137825466	0.000329781635201702	0.0245091825448109
Shark	TRINITY_DN20173_c0_g2_i1	1	4504	+	4504	-0.28575257698389	5.97309962180224	18.1905725456831	0.000336364893975521	0.0245091825448109
Pmm45A	TRINITY_DN18566_c0_g3_i1	1	2532	-	2532	-0.405341860279669	4.33615491911127	18.1048534774472	0.000344606884339666	0.0247749376047931
sky	TRINITY_DN17203_c0_g1_i1	1	3096	+	3096	-0.289183211537456	5.35742486582641	18.0212852749286	0.000352855984896408	0.0250342035600188
CG13676	TRINITY_DN19073_c0_g1_i2	1	3895	+	3895	-0.606002538880806	1.7236420905182	17.9305461498232	0.000362059227471361	0.0251103575032991
CanB2	TRINITY_DN19640_c0_g1_i1	1	1974	+	1974	0.265458402592863	7.35970352779576	17.9190559643032	0.000363243302161968	0.0251103575032991
Tpi	TRINITY_DN17769_c0_g1_i1	1	965	+	965	0.23629457140219	6.91952663642439	17.7470864522015	0.000381482524738416	0.0260373895365764
Sfmbt	TRINITY_DN17391_c0_g1_i2	1	3944	-	3944	-0.230104198203764	7.52404417645825	17.6101647330524	0.000396724283520256	0.0262039040481483
Calr	TRINITY_DN18180_c0_g1_i2	1	2937	-	2937	-0.234659790578841	7.67528581416733	17.4403754571863	0.000416560772288768	0.0262039040481483
slgA	TRINITY_DN18425_c0_g1_i1	1	2438	-	2438	-0.344139492385883	4.12985157929474	17.553004406737	0.000403284032277884	0.0262039040481483
CG7065	TRINITY_DN18470_c0_g1_i1	1	2349	-	2349	-0.241424774900026	7.65076148284005	17.6130306400561	0.000396398489400002	0.0262039040481483
e	TRINITY_DN18600_c0_g2_i1	1	1164	+	1164	-0.234711429118339	7.3614673975749	17.4582994869451	0.000414416143251588	0.0262039040481483
Fer2LCH	TRINITY_DN19407_c1_g2_i1	1	1027	+	1027	0.227928974723342	9.28676793902748	17.4586166338408	0.000414378305631913	0.0262039040481483
RNASEK	TRINITY_DN21306_c0_g1_i1	1	888	-	888	0.272136381793638	6.46722387542917	17.4288968028101	0.000417940606109191	0.0262039040481483
dome	TRINITY_DN20338_c0_g1_i2	1	3437	+	3437	-0.269171592692995	5.66066264475039	17.3440453191109	0.000428297561100823	0.0265446028673062
CG5618	TRINITY_DN18729_c0_g1_i1	1	1134	+	1134	-0.385679039652422	4.48509396519342	17.1858227004849	0.000448371354284656	0.0273339815910188
form3	TRINITY_DN18747_c0_g2_i1	1	2796	-	2796	-1.02836818325186	-0.0640652498616597	17.1643608717189	0.000451172915727127	0.0273339815910188
CG1513	TRINITY_DN17622_c0_g1_i1	1	1804	+	1804	-0.277353369395085	6.37834777892035	17.0481858409308	0.000466675681197827	0.0274038537666632
Vhl	TRINITY_DN18283_c1_g2_i1	1	1101	-	1101	0.255499709589839	6.26515117500344	17.0415904841488	0.000467573172576597	0.0274038537666632
aft	TRINITY_DN18909_c1_g1_i1	1	2221	-	2221	-0.326385737126386	4.44700366776564	17.1033901791448	0.000459237286249375	0.0274038537666632
Sema5c	TRINITY_DN20571_c0_g1_i1	1	4636	-	4636	-0.470877634058261	2.76737146515008	16.900921105039	0.000487174019268067	0.0282456162569184
CaMKII	TRINITY_DN17117_c0_g1_i1	1	2541	+	2541	-0.397185900819359	3.5987239145578	16.7451937373676	0.000509931952210256	0.0290342656391891
lili	TRINITY_DN17374_c0_g1_i1	1	1479	+	1479	-0.285157640425572	5.32807731382979	16.628827909779	0.000527699931869535	0.0290342656391891
Ptp99A	TRINITY_DN17560_c0_g1_i1	1	4882	-	4882	-0.256325793477851	5.95507437212118	16.6481004425319	0.000524710791404381	0.0290342656391891
Nab2	TRINITY_DN18386_c0_g1_i1	1	3047	+	3047	-0.255308573340039	6.27470337432605	16.6563435205057	0.00052343798611262	0.0290342656391891
pds5	TRINITY_DN18561_c0_g1_i1	1	2995	+	2995	-0.259728219589706	5.98458174683053	16.6818353766778	0.000519523229723899	0.0290342656391891
Prosbeta4	TRINITY_DN16631_c0_g1_i1	1	707	-	707	0.287971132028478	5.13755630442998	16.425216049777	0.000560448622782261	0.0299912637268087
CG7593	TRINITY_DN16934_c0_g1_i1	1	635	+	635	0.304024158682287	4.76473461214179	16.3840222062265	0.000567342155069452	0.0299912637268087
pzg	TRINITY_DN19140_c0_g1_i1	1	3463	+	3463	-0.292518676622511	5.07957760271829	16.4117077463921	0.000562698958498552	0.0299912637268087
Prosalpha1	TRINITY_DN19495_c0_g3_i1	1	1391	+	1391	0.265450270493724	5.73400596344903	16.4620963439973	0.000554354958866274	0.0299912637268087
cdi	TRINITY_DN20784_c0_g1_i1	1	3553	+	3553	-0.244892368767251	6.2925556669152	16.3105530620894	0.000579869172719869	0.0303558697019954
Clamp	TRINITY_DN18036_c0_g1_i1	1	3245	-	3245	-0.318428717151453	5.73386887779681	16.145917161627	0.000609058950064728	0.0315773640264328
CG4301	TRINITY_DN16507_c0_g1_i1	1	4188	-	4188	0.87080142375927	1.36395564236332	16.0287872148671	0.000630808167407411	0.0317880153145865
Edc3	TRINITY_DN16647_c0_g1_i1	1	2330	-	2330	-0.236186401427252	6.78371076483195	16.048033988025	0.000627176494336216	0.0317880153145865
CG9003	TRINITY_DN19361_c1_g1_i1	1	3291	-	3291	-0.263902208498262	6.07529011328042	16.0394284000206	0.000628797434768601	0.0317880153145865
Sox14	TRINITY_DN18725_c1_g1_i10	1	2716	-	2716	-0.28172777239558	5.80156714938953	15.9787941760345	0.000640349784457288	0.0319700559054972
mxt	TRINITY_DN20063_c0_g1_i1	1	3728	+	3728	-0.281476199016471	5.55657756177346	15.9177889900636	0.000652208633139795	0.0322633848613741
CG1234	TRINITY_DN21112_c0_g3_i2	1	3762	+	3762	-0.320304976214081	5.7252630931706	15.8849191709401	0.000658698121338167	0.0322881842750491
spir	TRINITY_DN18875_c1_g1_i1	1	3697	+	3697	-0.267054729371495	5.35956481927142	15.7406752428112	0.000688027434530366	0.0334220173602498
Tctp	TRINITY_DN16020_c0_g1_i1	1	922	+	922	0.260083114990878	7.37687254060125	15.5085941988558	0.000738275440479255	0.0355426890630727
mkg-p	TRINITY_DN18790_c1_g1_i2	1	2302	-	2302	-0.409908533277875	3.83900082768326	15.386226023196	0.000766383215507746	0.0365693654691838
CG13663	TRINITY_DN17932_c0_g2_i1	1	381	+	381	0.745215125510619	0.958828715396487	15.2320709887353	0.000803479765848039	0.0370287427132703
Cbp80	TRINITY_DN17988_c0_g1_i1	1	1989	+	1989	-0.249060761436211	5.74481345039696	15.2789599137323	0.000791991461494847	0.0370287427132703
achi	TRINITY_DN19703_c0_g1_i1	1	2180	+	2180	-0.25013656270318	7.37045203510372	15.267730662447	0.000794726213375234	0.0370287427132703
CG6659	TRINITY_DN20708_c0_g1_i1	1	3310	+	3310	-0.250426648731491	5.80576677121748	15.2429889127025	0.000800788483989759	0.0370287427132703
Su(Tpl)	TRINITY_DN18402_c0_g3_i1	1	2769	-	2769	-0.235088343712296	7.58333442662685	15.1635446872052	0.00082060034712594	0.0374972633195175
EloC	TRINITY_DN20163_c1_g3_i1	1	637	-	637	0.279708751465141	5.27222933976603	14.9813925004014	0.0008680911530962	0.0393340125839891
CrebA	TRINITY_DN18556_c0_g3_i1	1	2140	+	2140	-0.30864445856487	4.90382298029677	14.9157916300123	0.000885928239742752	0.0394372125768567
CG8485	TRINITY_DN19958_c0_g1_i2	1	4308	+	4308	-0.226870691435134	6.24723845307105	14.9374423491268	0.000879997177473424	0.0394372125768567
CG11342	TRINITY_DN20097_c0_g1_i1	1	838	+	838	0.29056778682201	4.78340046018821	14.892670021795	0.000892310818690007	0.0394372125768567
CG9932	TRINITY_DN19734_c0_g3_i1	1	7210	+	7210	-0.265729550646589	5.15833288276703	14.8488970439451	0.000904533008349214	0.0396523738294224
wge	TRINITY_DN18858_c0_g1_i2	1	6364	-	6364	-0.625171304602519	1.32244850155423	14.8056143529932	0.000916799542403891	0.0398659930051757
CG11034	TRINITY_DN17017_c0_g3_i1	1	2969	+	2969	-0.27338102185114	5.77587153537635	14.755048226002	0.000931362450726977	0.0401752506745589
fabp	TRINITY_DN16563_c0_g1_i1	1	916	-	916	0.217301203469794	9.0919256973662	14.5475765036997	0.00099383441652091	0.0405966301051572
mthl1	TRINITY_DN17390_c16_g2_i1	1	3305	-	3305	-0.23214861259918	6.55262539142554	14.5895713571139	0.000980826502128117	0.0405966301051572
Nrt	TRINITY_DN17563_c0_g1_i1	1	4282	+	4282	-0.220763811562193	7.08536764239391	14.5532753060884	0.000992058136679621	0.0405966301051572
Haspin	TRINITY_DN18076_c0_g2_i1	1	2728	+	2728	-0.230853124228009	7.97831085529041	14.6519798500325	0.000961840024778032	0.0405966301051572
Irc	TRINITY_DN18345_c0_g1_i1	1	1571	+	1571	-0.239986975864573	5.98772654912427	14.6891399132726	0.000950727073641821	0.0405966301051572
foi	TRINITY_DN18941_c0_g1_i1	1	1792	-	1792	-0.233704354873011	6.68718915541043	14.5722900160249	0.000986156589203317	0.0405966301051572
subdued	TRINITY_DN20507_c0_g1_i1	1	2948	+	2948	-0.305646720713604	4.56995902379182	14.5965462810587	0.000978684206394151	0.0405966301051572
l(1)G0193	TRINITY_DN16811_c0_g1_i1	1	2704	+	2704	-0.27452289307661	5.90888549989262	14.4185006898082	0.0010350182477154	0.0410826670392626
Pomp	TRINITY_DN18145_c0_g1_i1	1	585	+	585	0.291413268248598	5.06867412983671	14.4508155681281	0.00102453435036934	0.0410826670392626
Scm	TRINITY_DN18377_c0_g1_i1	1	4114	+	4114	-0.258502438190867	6.14203876769689	14.4148510259103	0.00103620970277072	0.0410826670392626
Rad17	TRINITY_DN19070_c1_g2_i1	1	2838	+	2838	0.229968265897227	6.54880116406612	14.4449643949805	0.00102642395043628	0.0410826670392626
CG5991	TRINITY_DN17057_c2_g1_i1	1	1023	+	1023	-0.280410255563592	4.80133407635563	14.2973023790068	0.00107540277935613	0.0423253415057537
PIG-U	TRINITY_DN21311_c2_g5_i1	1	1534	-	1534	0.296200851121379	4.42084473644524	14.1873480549579	0.00111354394336513	0.043508905381339
Spn77Ba	TRINITY_DN19137_c0_g1_i1	1	2016	+	2016	-0.218884362757811	7.02865793282816	14.0803583909164	0.00115208973959297	0.0446911357977359
Fbw5	TRINITY_DN16806_c0_g1_i1	1	2182	-	2182	-0.323176038973478	3.99159750991341	14.0329173296285	0.00116964940118506	0.0449392662726536
CG13384	TRINITY_DN21213_c4_g1_i1	1	3322	-	3322	-0.292051224556455	4.95155808206805	14.0182036170848	0.00117515514548297	0.0449392662726536
EloB	TRINITY_DN17420_c0_g1_i4	1	1770	+	1770	0.224356097407476	6.74963133209061	13.9270997093791	0.00120988686440879	0.0450205989558406
CoRest	TRINITY_DN17889_c0_g1_i1	1	2887	+	2887	-0.199839670208635	8.5492513268015	13.8977394429075	0.00122131937540288	0.0450205989558406
Vrp1	TRINITY_DN18476_c1_g1_i1	1	2037	+	2037	-0.228346199050063	6.41512333660959	13.925298073913	0.0012105849967187	0.0450205989558406
Phf7	TRINITY_DN19683_c0_g1_i1	1	3032	-	3032	-0.234000024407843	6.21266402283791	13.8822996325153	0.00122737908874417	0.0450205989558406
Rho1	TRINITY_DN19718_c0_g1_i1	1	1874	+	1874	0.240552371299301	7.59594900799498	13.9760275034134	0.00119109572433752	0.0450205989558406
Rim2	TRINITY_DN20817_c0_g3_i1	1	1523	+	1523	-0.251333407441892	5.7597961127585	13.9164763209532	0.0012140098238015	0.0450205989558406
e(y)2	TRINITY_DN18538_c0_g1_i5	1	571	+	571	0.326638180835982	4.11356941723943	13.8213853477391	0.00125161110417208	0.0452932018368848
Dyrk2	TRINITY_DN19658_c0_g1_i1	1	2578	+	2578	-0.324930992567592	4.03652833179616	13.8411890417585	0.00124367582644209	0.0452932018368848
ATPsynB	TRINITY_DN19123_c0_g2_i1	1	932	+	932	0.212238561398694	7.42076595045161	13.7558978726983	0.00127825106631918	0.0459488649972867
CG8230	TRINITY_DN18360_c0_g2_i1	1	2666	+	2666	-0.223444494730218	6.28803687263964	13.6793389322396	0.00131018878811431	0.0467850195067045
Eaat2	TRINITY_DN18883_c1_g2_i1	1	3162	-	3162	-0.226841557856156	6.96030245642318	13.6359682117886	0.00132867048712882	0.0471328372802539
Fs(2)Ket	TRINITY_DN18446_c0_g3_i1	1	1340	+	1340	-0.263658864428423	4.71070034341846	13.5787084351839	0.00135351163871466	0.0476873362253976
Fak	TRINITY_DN20631_c1_g1_i1	1	2898	+	2898	-0.299496062172339	4.15163128887274	13.5594299335895	0.001361989944123	0.0476873362253976
phu	TRINITY_DN16284_c0_g1_i1	1	2160	+	2160	-0.659476619606185	0.894138158354498	13.2939109085871	0.00148490582792901	0.0478436058834056
Usf	TRINITY_DN16704_c0_g5_i2	1	605	+	605	0.276151563842619	5.45567387445764	13.4489219685926	0.00141173121050459	0.0478436058834056
His3:CG31613	TRINITY_DN16809_c0_g1_i1	1	549	-	549	0.311465860310284	4.18042220097641	13.3996800311923	0.00143453690194818	0.0478436058834056
TM9SF3	TRINITY_DN17335_c1_g1_i1	1	1223	-	1223	0.214018465025032	6.37341743466158	13.5043350322987	0.0013865435156108	0.0478436058834056
hpo	TRINITY_DN18013_c0_g1_i2	1	2629	-	2629	-0.249693998996126	5.36912571809535	13.4200168171191	0.00142506942492799	0.0478436058834056
Ranbp11	TRINITY_DN18160_c0_g1_i1	1	2952	+	2952	-0.326328692608655	4.44042823110011	13.4769185607202	0.00139894314090508	0.0478436058834056
Rheb	TRINITY_DN18314_c0_g1_i1	1	1082	-	1082	0.251234948835478	5.88968868591251	13.4490197760951	0.00141168631138621	0.0478436058834056
CG11839	TRINITY_DN18362_c0_g1_i1	1	524	+	524	0.45764467073721	2.38420574368805	13.2639011238664	0.0014995492200103	0.0478436058834056
zfh1	TRINITY_DN18637_c0_g1_i3	1	4439	+	4439	-0.297567635199087	5.7579055982264	13.2707880816081	0.00149617470134016	0.0478436058834056
CG5290	TRINITY_DN18746_c0_g2_i1	1	2179	+	2179	-0.343655664881935	3.81999608516696	13.5123172308522	0.00138295618647776	0.0478436058834056
cdc14	TRINITY_DN18811_c0_g1_i1	1	3562	-	3562	-0.252398877472096	6.03860055467491	13.2816715676695	0.00149085896748632	0.0478436058834056
salm	TRINITY_DN18933_c0_g1_i1	1	4531	+	4531	-0.278628074994222	4.76710711279278	13.3718790211902	0.00144759142985576	0.0478436058834056
Karybeta3	TRINITY_DN19058_c1_g1_i1	1	4264	+	4264	-0.185985354577371	8.84736621031035	13.3475590935911	0.00145911862591672	0.0478436058834056
CG9662	TRINITY_DN19242_c0_g2_i1	1	703	+	703	0.265599427087191	5.17474006953747	13.2936141019018	0.00148504988288014	0.0478436058834056
CG1951	TRINITY_DN20486_c0_g1_i1	1	2907	+	2907	-0.243124435590249	5.33849468873095	13.3399941770707	0.00146272483085914	0.0478436058834056
CG1582	TRINITY_DN16620_c0_g1_i1	1	2240	-	2240	-0.251408553644143	4.95856479256683	13.2116975553429	0.00152540243386751	0.0481992960374517
Ntmt	TRINITY_DN17112_c1_g1_i1	1	723	+	723	0.274384062761094	4.54117023558255	13.1699046699446	0.00154645367479213	0.0481992960374517
CG32069	TRINITY_DN19662_c0_g3_i1	1	449	+	449	0.407278592981671	2.67564430409073	13.196825807934	0.00153285701524656	0.0481992960374517
Pex16	TRINITY_DN20612_c1_g1_i1	1	1361	+	1361	-0.236275782616189	5.69840012090161	13.1799711620513	0.00154135406093964	0.0481992960374517
how	TRINITY_DN17231_c0_g1_i1	1	3446	+	3446	-0.25585068867899	5.73545863212233	13.1385842482585	0.00156243955869964	0.048251639613198
CG3800	TRINITY_DN19673_c2_g1_i1	1	460	-	460	0.214633085886813	8.09889863896071	13.131597030171	0.00156603058833636	0.048251639613198
CG9646	TRINITY_DN16892_c1_g1_i1	1	2820	+	2820	-0.247331677555337	5.29886467600289	13.1140486654732	0.0015750895758734	0.0482550170063033
Pfdn2	TRINITY_DN20581_c0_g1_i1	1	1052	+	1052	0.245710645667532	6.1539324718844	13.0967383873192	0.00158408221373962	0.0482563350083843
CG8414	TRINITY_DN17041_c1_g3_i1	1	1308	+	1308	-0.434499345192407	2.95800559570263	13.0790454114892	0.00159333211402192	0.0482654312292481
l(1)10Bb	TRINITY_DN18294_c0_g1_i1	1	462	+	462	0.355924334413105	3.37942334301177	13.0089669966367	0.00163055782856845	0.0488442656202283
CG12170	TRINITY_DN20126_c0_g1_i1	1	5950	+	5950	-0.247896969036555	5.77413646997582	13.024559427271	0.0016221930286966	0.0488442656202283
CG12384	TRINITY_DN17097_c0_g1_i1	1	543	-	543	0.272257652290544	4.79745585616142	12.9859534003484	0.00164299073626967	0.0489447848064422
ND-B16.6	TRINITY_DN17191_c0_g4_i1	1	662	-	662	0.265506454825393	4.94412344672462	12.8304144569005	0.00172980725746768	0.0504814349764429
CG11902	TRINITY_DN19851_c1_g1_i1	1	2504	+	2504	-0.301989017834179	4.28107480127654	12.8626015111003	0.0017114351679903	0.0504814349764429
mge	TRINITY_DN19937_c0_g4_i1	1	766	+	766	0.218440433016336	6.36759047520192	12.8486917295174	0.00171934825082833	0.0504814349764429
Rich	TRINITY_DN20715_c2_g2_i1	1	3849	+	3849	-0.227565305065601	5.84791465745286	12.8265588565127	0.00173202252793805	0.0504814349764429
sano	TRINITY_DN18735_c1_g3_i1	1	3011	-	3011	-0.32426494922021	3.68661998610095	12.7850100782851	0.00175609402380872	0.050907843959014
NC2beta	TRINITY_DN17574_c0_g2_i1	1	821	-	821	0.444176501387449	2.5287934059119	12.7588950847581	0.00177141231717328	0.0509114158344039
CG17684	TRINITY_DN21091_c1_g1_i1	1	3833	-	3833	-0.410680028913998	2.87621986123067	12.7526431823896	0.00177510129392951	0.0509114158344039
Trs31	TRINITY_DN17651_c0_g1_i1	1	800	-	800	0.296907514481516	4.35628759665361	12.6886907463496	0.00181332666958261	0.0514603021178391
CG2846	TRINITY_DN17848_c0_g1_i1	1	909	-	909	0.242542566860939	5.41968112182134	12.6978498738813	0.00180779691529857	0.0514603021178391
CG40045	TRINITY_DN17047_c0_g3_i1	1	1018	+	1018	0.219055595911859	7.27942289615495	12.6397825521066	0.0018431717528194	0.0520334140900638
C3G	TRINITY_DN19008_c0_g1_i1	1	4719	-	4719	-0.304909049419001	4.71446838055859	12.6222696297846	0.00185398982226359	0.0520662141752359
CG10283	TRINITY_DN19049_c1_g4_i1	1	2253	+	2253	-0.228634751528094	6.27622298190747	12.5724844873675	0.0018851269545725	0.0523948687580151
Cyt-c-p	TRINITY_DN21319_c2_g5_i1	1	797	+	797	0.246379384993746	6.00593448442114	12.5852448694134	0.00187709169525949	0.0523948687580151
CG17327	TRINITY_DN16968_c0_g5_i1	1	878	+	878	0.289048201455513	4.26341906394325	12.5151453821856	0.00192170426991738	0.0531375867866385
nos	TRINITY_DN18359_c0_g4_i1	1	1677	+	1677	-0.26294855002444	5.89115410487593	12.4634853584314	0.00195532912350343	0.0537915032343392
eff	TRINITY_DN18745_c2_g3_i3	1	3033	+	3033	0.196060819062636	8.88294917903062	12.420510431041	0.00198379510753361	0.0542975797960467
MED23	TRINITY_DN20133_c0_g1_i1	1	3640	+	3640	-0.243328754993428	5.35139924759101	12.3696772233165	0.002018057216357	0.0549563864171564
Cyp1	TRINITY_DN21307_c1_g6_i1	1	1149	+	1149	0.187884966510532	8.46714568037618	12.3148841754787	0.00205572007356669	0.0557007167671939
orb	TRINITY_DN18496_c0_g2_i2	1	1151	+	1151	-0.218371944630057	7.29642556163297	12.2987767939601	0.0020669385312382	0.0557246628021819
CG43658	TRINITY_DN15902_c0_g2_i1	1	1857	+	1857	1.19589619803212	-1.05066299810088	12.2650020889991	0.00209068157473919	0.0558067081732363
mtSSB	TRINITY_DN16874_c0_g2_i1	1	693	+	693	0.287293622341791	4.36029522070675	12.2784257037684	0.00208120920653642	0.0558067081732363
Mtpalpha	TRINITY_DN16505_c0_g1_i1	1	3423	+	3423	-0.207153469575419	7.97005980694066	12.0936243206327	0.00221588228021032	0.05635866629667
Vps39	TRINITY_DN17677_c0_g4_i1	1	2400	-	2400	-0.27290734765526	4.56829569610713	12.1771080056473	0.00215389037675761	0.05635866629667
Spase22-23	TRINITY_DN17931_c0_g3_i1	1	502	+	502	0.23103967972376	5.79889455876608	12.2008529927764	0.00213660914962929	0.05635866629667
GckIII	TRINITY_DN18013_c0_g2_i3	1	3295	-	3295	-0.241101630915524	5.99781727502325	12.1421274908535	0.00217962989232337	0.05635866629667
CG10171	TRINITY_DN18067_c0_g1_i1	1	1370	+	1370	0.239144648963984	4.97058432590164	12.2101388390214	0.00212989266191966	0.05635866629667
Uev1A	TRINITY_DN18917_c0_g1_i1	1	1408	-	1408	0.196626198675261	6.8310143203859	12.1490249040998	0.00217452789958911	0.05635866629667
Membrin	TRINITY_DN19714_c0_g2_i1	1	830	+	830	0.249137003380177	5.1614368715336	12.0964087594981	0.00221378324395038	0.05635866629667
DAT	TRINITY_DN20263_c1_g1_i1	1	1938	+	1938	-0.274718570794281	6.13566694226205	12.1097730827696	0.00220373906206957	0.05635866629667
Ranbp9	TRINITY_DN20327_c0_g1_i1	1	3755	-	3755	-0.198851018542948	6.71035596766538	12.1756165932709	0.0021549809326315	0.05635866629667
CG4078	TRINITY_DN20763_c0_g1_i1	1	2400	+	2400	-0.22872991125072	5.61080151715041	12.100815738307	0.00221046554067098	0.05635866629667
IscU	TRINITY_DN18021_c0_g1_i1	1	631	-	631	0.301069279403198	4.85392274272671	12.0628059392001	0.00223926163373432	0.0566859095262697
P5cr	TRINITY_DN17025_c0_g1_i1	1	1723	-	1723	-0.205101882273149	6.38909637483257	12.0200720505619	0.00227213135090707	0.0572492160938828
ATPsynCF6	TRINITY_DN17222_c0_g2_i1	1	498	+	498	0.254160836221556	4.97313960432785	11.9799105084901	0.00230350775922444	0.0575705476807817
GalT1	TRINITY_DN17806_c0_g1_i1	1	2468	-	2468	-0.221215074389417	6.3014955246659	11.9764436661052	0.00230623855694526	0.0575705476807817
CG6488	TRINITY_DN16601_c0_g1_i1	1	1926	-	1926	-0.241274252426116	5.51281634331655	11.9180029196822	0.00235281294877922	0.0578309103734066
CG8757	TRINITY_DN17544_c0_g1_i1	1	201	+	201	0.171052698239826	10.5739224916234	11.9240814478562	0.00234792068351713	0.0578309103734066
COX5B	TRINITY_DN18963_c0_g2_i1	1	772	-	772	0.213854979401291	6.18630538004594	11.9096305733343	0.00235956978526511	0.0578309103734066
numb	TRINITY_DN20090_c0_g2_i1	1	1454	-	1454	-0.283519205990643	4.29297723211156	11.9108557300369	0.00235857969759255	0.0578309103734066
CG15043	TRINITY_DN17108_c0_g3_i2	1	1174	-	1174	0.252950876612131	5.67551909389223	11.8392230064301	0.00241724544862106	0.0589764138414696
Psf3	TRINITY_DN19190_c0_g1_i1	1	889	+	889	0.301037519360484	4.123436121842	11.8240035171558	0.00242991599489405	0.0590185002003096
CG8320	TRINITY_DN17933_c0_g2_i1	1	731	-	731	0.280018666720288	4.49256040498331	11.7867234691189	0.00246126284854436	0.0595117904903642
Arf102F	TRINITY_DN17711_c0_g1_i1	1	836	-	836	0.221881685648106	5.94968487266453	11.7230326796049	0.00251585369528315	0.0596578723209115
S6k	TRINITY_DN18594_c0_g1_i1	1	2539	+	2539	-0.182148240220706	7.3929773740603	11.718533328523	0.00251976037453729	0.0596578723209115
Rcc1	TRINITY_DN18761_c0_g3_i1	1	1183	-	1183	0.332326627007357	3.48744881214979	11.7269671432678	0.00251244296666929	0.0596578723209115
f-cup	TRINITY_DN18762_c0_g1_i1	1	2735	+	2735	-0.357575328218679	3.45263563142934	11.7025536387972	0.00253368931036512	0.0596578723209115
Reps	TRINITY_DN19781_c0_g1_i1	1	2377	-	2377	-0.295686827336655	4.72917229757388	11.746797845045	0.00249532944111272	0.0596578723209115
CG10289	TRINITY_DN21295_c2_g1_i1	1	4302	+	4302	-0.199430762920642	6.63621447687542	11.7089337756345	0.00252811781378245	0.0596578723209115
CG30463	TRINITY_DN16895_c0_g1_i1	1	2678	+	2678	-0.319468317916631	5.17969200906361	11.6437260925187	0.00258570353141579	0.0606178845277997
CG13392	TRINITY_DN17526_c1_g2_i1	1	959	+	959	0.259443797645649	4.44681620795565	11.6183108736553	0.00260853845794113	0.0608884821005133
trbl	TRINITY_DN17758_c0_g1_i2	1	3100	+	3100	-0.247019146481313	5.31158132560294	11.6055974578744	0.00262004449945129	0.0608934480217301
Octbeta2R	TRINITY_DN18630_c0_g1_i1	1	3742	+	3742	-0.252187778786021	4.83503822676615	11.5750501665577	0.00264792020468052	0.0612771920327784
Rgl	TRINITY_DN18218_c0_g1_i1	1	2764	+	2764	-0.238796525406373	5.79969167985792	11.5393602894783	0.00268090374032572	0.0617753545634028
Tim9a	TRINITY_DN18597_c0_g2_i1	1	579	+	579	0.289530644112933	4.65987429469654	11.4938274396289	0.00272364333094338	0.0624931269806243
MED11	TRINITY_DN17229_c0_g2_i1	1	594	+	594	0.306343161636269	3.6796172522617	11.4621716407775	0.00275379982144547	0.0629173247340423
CG9795	TRINITY_DN20643_c0_g1_i1	1	3355	-	3355	-0.217894334710055	5.59966029391725	11.4470125685666	0.00276837115091543	0.0629833639060592
kibra	TRINITY_DN20418_c0_g1_i2	1	5733	+	5733	-0.205961088497587	6.39712615510935	11.4186362465411	0.00279587638695971	0.0633418717583478
Prosalpha6	TRINITY_DN17164_c0_g3_i1	1	847	-	847	0.286450337884059	3.83902645965944	11.3144693267665	0.00289946007949547	0.0647203304447288
FucT6	TRINITY_DN17641_c1_g2_i1	1	2240	+	2240	-0.219642565484027	6.54313515117522	11.3281069265091	0.0028856611100382	0.0647203304447288
Ggamma1	TRINITY_DN17666_c0_g3_i1	1	722	+	722	0.206441772786124	6.65663204145119	11.3260574246798	0.00288773023009814	0.0647203304447288
Kap-alpha3	TRINITY_DN19763_c2_g3_i1	1	2072	-	2072	-0.179745753215337	9.04223698789206	11.3092770309506	0.00290473293168108	0.0647203304447288
Roc1a	TRINITY_DN17341_c1_g2_i1	1	1348	+	1348	0.238081969134494	6.56225061676907	11.2848873421599	0.00292964295699775	0.0648610783923362
CycD	TRINITY_DN17844_c1_g4_i1	1	2240	-	2240	-0.46687519334972	1.83981472477202	11.2674961764751	0.00294754905043865	0.0648610783923362
Nelf-A	TRINITY_DN19796_c0_g1_i1	1	3567	+	3567	-0.208730175587411	6.63214810763644	11.2447074249653	0.00297119554208217	0.0648610783923362
ATPsynF	TRINITY_DN20014_c0_g3_i1	1	513	-	513	0.20971861879128	6.4683017853909	11.2506735396965	0.00296498471444426	0.0648610783923362
EMC8-9	TRINITY_DN21306_c0_g4_i1	1	840	-	840	0.227143502636228	5.51753955936387	11.271982223042	0.00294291865275175	0.0648610783923362
COX4	TRINITY_DN16530_c0_g1_i1	1	806	+	806	0.188884329133994	7.13518739699227	11.2161799355517	0.00300109220106891	0.0652495530167885
Fas1	TRINITY_DN18028_c0_g3_i1	1	2951	-	2951	-0.292502539615956	3.87437563021525	11.1739330083086	0.00304597821421447	0.0657643903778971
Hat1	TRINITY_DN20590_c0_g1_i1	1	1608	+	1608	-0.215823385085369	5.9660999078078	11.1709597556799	0.00304916498413841	0.0657643903778971
zetaCOP	TRINITY_DN17886_c0_g1_i1	1	1281	+	1281	0.259943633984192	4.99507313890626	11.1337567073846	0.0030893521859414	0.0659234276567222
twr	TRINITY_DN18243_c0_g3_i1	1	852	-	852	0.220032777480422	5.53412566610998	11.131307241558	0.00309201856011634	0.0659234276567222
Fit2	TRINITY_DN19939_c0_g3_i1	1	758	+	758	-0.370568447442047	2.65314166994544	11.1266985550312	0.00309704224655203	0.0659234276567222
cbx	TRINITY_DN20885_c0_g1_i1	1	1057	-	1057	0.311265503938572	3.63711414980974	11.1190098403434	0.00310544336513491	0.0659234276567222
Ero1L	TRINITY_DN17997_c0_g1_i1	1	2127	-	2127	-0.21486345826899	5.89869988881029	11.079981342722	0.00314847766394563	0.066574868878411
x16	TRINITY_DN17849_c1_g2_i1	1	1728	-	1728	0.227930280390431	5.55080801291816	11.0512038259558	0.00318063028171171	0.066992025308553
CG12107	TRINITY_DN16454_c0_g1_i1	1	471	-	471	0.286606909657302	4.17621528237725	11.0060853890619	0.0032317720968523	0.0670317978594727
GCS2alpha	TRINITY_DN18041_c0_g2_i1	1	3196	+	3196	0.197709727505266	6.17565295188471	11.0246283091158	0.00321064465519923	0.0670317978594727
l(2)k12914	TRINITY_DN20059_c0_g4_i1	1	480	+	480	0.258643282014191	5.52459352125264	11.0056714783436	0.00323224544574609	0.0670317978594727
CG3224	TRINITY_DN20116_c0_g3_i1	1	775	+	775	0.3053806644064	3.96277145976776	11.0219760586435	0.00321365721525607	0.0670317978594727
CG14817	TRINITY_DN19435_c0_g2_i1	1	503	+	503	0.338946493507187	3.44189065191861	10.9940707263267	0.00324554325233831	0.0670496904850889
CG42747	TRINITY_DN16793_c0_g2_i1	1	1792	+	1792	-0.2295043480887	6.04563392166582	10.9719890024559	0.00327102241881923	0.0673181407720354
Slbp	TRINITY_DN18414_c0_g2_i2	1	930	+	930	0.192191046121164	6.40988642289072	10.946709638512	0.00330046254093532	0.0674094470481941
PpD3	TRINITY_DN18763_c0_g5_i1	1	2017	-	2017	-0.233525332114354	6.93870235281622	10.9561853264613	0.00328939311702646	0.0674094470481941
l(3)87Df	TRINITY_DN18638_c0_g3_i1	1	572	-	572	0.264822106983377	4.19329955946823	10.9288922786318	0.00332138813152921	0.0675761084431736
cib	TRINITY_DN18892_c0_g2_i12	1	947	-	947	0.214817328102122	8.11297902793884	10.9108722934258	0.00334270071888685	0.0675761084431736
Rack1	TRINITY_DN21314_c1_g1_i1	1	1262	-	1262	0.183660050420459	7.90997613159673	10.9079084857783	0.00334622050339899	0.0675761084431736
CG12129	TRINITY_DN18538_c0_g1_i3	1	2262	+	2262	0.244206743735138	5.23475680393893	10.8872953711403	0.00337081385404077	0.0678187623171188
CG17221	TRINITY_DN17191_c0_g2_i1	1	1522	-	1522	-0.233833600430178	5.1622729173898	10.8720008484325	0.0033891905507317	0.0679350016711723
CG14607	TRINITY_DN12296_c0_g1_i1	1	2525	-	2525	1.14601883563124	-0.775941322287855	10.8107001022973	0.00346396241696655	0.0681667348623491
CG15881	TRINITY_DN16998_c0_g1_i1	1	657	+	657	0.229807028743542	5.80818574471536	10.8149300428474	0.00345874486161845	0.0681667348623491
alpha-Man-Ib	TRINITY_DN18328_c0_g1_i16	1	2029	+	2029	-0.242419164465483	4.94861897761548	10.8356919740361	0.00343326085272258	0.0681667348623491
Graf	TRINITY_DN18921_c0_g1_i1	1	1189	-	1189	-0.30504583160129	3.66672913799878	10.8423034333593	0.00342518924797654	0.0681667348623491
mus301	TRINITY_DN19205_c0_g1_i1	1	3034	-	3034	-0.221590701464484	5.32083810858586	10.8170970651445	0.00345607523943048	0.0681667348623491
cype	TRINITY_DN17214_c0_g2_i1	1	860	+	860	0.263754711062323	5.34312026314524	10.7368258568828	0.00355650009215455	0.0690330178327701
RhoBTB	TRINITY_DN17802_c1_g2_i1	1	3087	+	3087	-0.224683313656779	5.2298553409032	10.7460673329434	0.00354477591453726	0.0690330178327701
UQCR-14L	TRINITY_DN18182_c0_g2_i1	1	507	+	507	0.246736521422095	5.13000452634741	10.7555569645851	0.00353278129531018	0.0690330178327701
CG8370	TRINITY_DN21059_c2_g2_i1	1	3877	+	3877	-0.252616835713782	4.52418691971023	10.7347064439323	0.00355919491051745	0.0690330178327701
CG33181	TRINITY_DN18404_c1_g1_i1	1	3262	+	3262	-0.184823671600511	6.54850062813777	10.7104410422178	0.00359020935623565	0.0691371744600808
CG6523	TRINITY_DN20680_c0_g3_i1	1	1436	-	1436	0.195156713519042	6.63028748696278	10.7190558991651	0.00357916438480866	0.0691371744600808
fok	TRINITY_DN17540_c0_g2_i2	1	872	-	872	0.238666004457129	5.26398328614519	10.6351363401814	0.00368837433970599	0.0701357846064649
mus304	TRINITY_DN18517_c0_g2_i1	1	2452	-	2452	-0.280347211223735	3.98992705541573	10.632712924288	0.00369158226785705	0.0701357846064649
CG13604	TRINITY_DN18842_c0_g1_i10	1	3045	-	3045	-0.283535869042768	3.84623654205621	10.6470460453762	0.00367265386690831	0.0701357846064649
CG1142	TRINITY_DN18995_c0_g1_i1	1	673	+	673	0.260547593206675	4.38777021749296	10.6308159523845	0.0036940954800141	0.0701357846064649
in	TRINITY_DN17056_c0_g1_i1	1	2685	-	2685	-0.430847430571881	2.97771662341939	10.6088579400759	0.00372332455049848	0.0704426876360975
Cip4	TRINITY_DN20887_c1_g2_i1	1	1731	+	1731	-0.182206523409696	6.74508528722193	10.5969393470915	0.00373929664723658	0.0704975088178309
spel1	TRINITY_DN17286_c0_g1_i1	1	3906	-	3906	-0.34239734137992	3.95881481747236	10.5851525428971	0.00375516656411431	0.0705500282707469
sicily	TRINITY_DN17856_c0_g3_i1	1	1306	+	1306	0.299218420134757	3.54829455717947	10.5689884579042	0.00377705116333353	0.0707147912246334
SdhC	TRINITY_DN19004_c0_g1_i1	1	651	-	651	0.225437240391125	5.24190639587504	10.5451842552234	0.00380953657559407	0.0708311076400112
CG5002	TRINITY_DN19457_c0_g1_i1	1	1789	+	1789	-0.733800721708333	0.171722471139728	10.5498701731247	0.00380311743103759	0.0708311076400112
CG43346	TRINITY_DN17687_c1_g3_i1	1	706	-	706	0.293026627190217	3.8435161319256	10.5351563117145	0.00382331388700308	0.0708429844629574
frj	TRINITY_DN17684_c0_g2_i1	1	2005	-	2005	-0.232040489346825	4.94267824720468	10.5203125694699	0.00384380868953407	0.0709788234724921
lqf	TRINITY_DN17020_c0_g1_i1	1	3086	-	3086	-0.227335194634909	6.23499616011952	10.4762380953072	0.00390538078284845	0.0716252149017647
ben	TRINITY_DN19141_c0_g1_i1	1	771	+	771	0.219851674432467	5.36806077243354	10.4831577601949	0.00389564234336107	0.0716252149017647
VhaPPA1-1	TRINITY_DN16896_c1_g3_i1	1	1013	-	1013	0.245457178254088	4.74735091085276	10.4217211544602	0.00398305265626949	0.0722235438282417
Sec13	TRINITY_DN16920_c2_g4_i1	1	1723	+	1723	0.221864857003383	5.66846291189335	10.427450012428	0.00397481090783466	0.0722235438282417
Ski6	TRINITY_DN18462_c0_g1_i1	1	909	+	909	0.222769462296052	5.07552824139993	10.422748466476	0.00398157333927382	0.0722235438282417
dlt	TRINITY_DN20229_c0_g1_i1	1	3469	+	3469	-0.239131742825871	4.93779618252239	10.4158053966792	0.00399158309733235	0.0722235438282417
GlyS	TRINITY_DN18064_c0_g1_i1	1	2254	+	2254	-0.177151873228299	7.50846239210206	10.3285624498895	0.00411975782451082	0.0741290681790505
CG8858	TRINITY_DN19083_c0_g1_i1	1	5779	+	5779	-0.210754875254428	5.68030468376741	10.3254646944362	0.00412439177554064	0.0741290681790505
cv	TRINITY_DN16989_c0_g1_i1	1	1383	+	1383	-0.199254612654129	5.91055155350146	10.2364720556641	0.00426000648262904	0.0748207001769896
nesd	TRINITY_DN18556_c0_g1_i1	1	1871	+	1871	0.217466201871777	5.23490856888091	10.2616016090308	0.004221219450463	0.0748207001769896
CG9917	TRINITY_DN18841_c0_g3_i1	1	779	-	779	-0.218499517565552	6.62254302685019	10.2391647836651	0.00425583152872436	0.0748207001769896
CG12012	TRINITY_DN18986_c0_g2_i1	1	1608	-	1608	-0.213050164284842	5.66516896652643	10.2383569431687	0.00425708357434956	0.0748207001769896
ZnT41F	TRINITY_DN19501_c0_g2_i1	1	1537	-	1537	-0.247960640399561	4.52834131790622	10.25428225684	0.00423247632461909	0.0748207001769896
Blos2	TRINITY_DN19662_c0_g1_i1	1	344	+	344	0.362894068217089	3.35426133547363	10.2366463627789	0.00425973609035425	0.0748207001769896
be	TRINITY_DN19932_c0_g1_i1	1	5055	+	5055	-0.223843147909781	5.66556243509118	10.2524849157631	0.004235245632777	0.0748207001769896
ATPsyndelta	TRINITY_DN17404_c1_g1_i1	1	681	+	681	0.227962408265623	5.90856116756957	10.2246314988384	0.00427841850192961	0.0749001057220923
CG3714	TRINITY_DN19238_c0_g1_i1	1	1221	+	1221	-0.209473158742429	6.13478834529676	10.174880362199	0.00435674789085213	0.0760245457199828
Snmp2	TRINITY_DN18624_c0_g2_i1	1	1640	-	1640	-1.00763615947234	-1.01380840547221	10.1622770046536	0.00437684154102646	0.0761288051264989
HP1c	TRINITY_DN18195_c1_g2_i1	1	584	+	584	0.317840488992778	3.50452005465445	10.1286081692878	0.0044310240054662	0.0767777703892124
oc	TRINITY_DN19990_c0_g4_i1	1	1751	+	1751	-0.244902299351945	6.94420461480657	10.1214550018509	0.0044426306308298	0.0767777703892124
CG30456	TRINITY_DN20570_c0_g1_i2	1	2208	+	2208	-0.235728979077843	5.21587758371091	10.1099370853611	0.00446139009148107	0.0768556401701786
Srp72	TRINITY_DN17182_c0_g1_i1	1	2161	-	2161	-0.229676168493804	6.14719620443449	10.0545875562961	0.00455276842845292	0.0771213220350514
vito	TRINITY_DN17510_c0_g5_i1	1	811	+	811	0.261651811735657	4.41658405741062	10.0566214641506	0.00454937421394762	0.0771213220350514
CG15432	TRINITY_DN18568_c0_g3_i1	1	657	-	657	0.289607147476292	4.4618945915496	10.0624454595025	0.00453967050467673	0.0771213220350514
CG11686	TRINITY_DN18825_c3_g1_i1	1	1029	+	1029	0.182710545527448	7.48645287098875	10.048687635829	0.00456263014265234	0.0771213220350514
Dlg5	TRINITY_DN20601_c0_g1_i1	1	4266	+	4266	-0.262278005515295	4.95984522827338	10.0802308114195	0.0045101785467981	0.0771213220350514
Sec24AB	TRINITY_DN20795_c1_g2_i1	1	3345	+	3345	-0.18277195496369	6.46918084878204	10.0874593678031	0.00449825260034617	0.0771213220350514
CG10147	TRINITY_DN16978_c0_g1_i1	1	1270	-	1270	-0.442706073737741	2.20522723196688	10.0230417188155	0.00460577246574627	0.0774897590081768
su(w[a])	TRINITY_DN19198_c0_g2_i1	1	973	+	973	0.348915633954451	2.72207927666196	10.0186709305496	0.00461317000030133	0.0774897590081768
CG33932	TRINITY_DN19800_c0_g2_i1	1	937	+	937	0.311934758095492	3.8708729857316	10.0055547556502	0.00463544799083389	0.0776221601446471
CG3838	TRINITY_DN17145_c0_g2_i1	1	864	-	864	0.218233203143261	6.16649333358751	9.97189419151535	0.00469316693093068	0.078345374896527
AspRS-m	TRINITY_DN20562_c0_g1_i1	1	2463	+	2463	-0.276240042145258	4.59538684636506	9.96029377119271	0.00471324224890306	0.0784376611298928
CG31249	TRINITY_DN19891_c0_g1_i1	1	861	-	861	0.210583109274103	6.3656599726685	9.95010527112063	0.00473095244600301	0.0784901402733792
CG2862	TRINITY_DN17233_c3_g1_i1	1	717	-	717	0.20070076427571	6.68933723015494	9.92729942589606	0.00477086197228608	0.0789094716397747
Arpc4	TRINITY_DN17145_c0_g1_i1	1	920	-	920	0.218645118059248	5.99307078368378	9.85121666776484	0.0049067199364403	0.0800072406281138
GlcAT-P	TRINITY_DN17352_c0_g1_i1	1	2835	+	2835	-0.264915179006455	4.1321987437687	9.8728292110526	0.00486769745462677	0.0800072406281138
CG11110	TRINITY_DN17456_c2_g3_i1	1	574	+	574	0.220056824590087	5.19219463710434	9.84985365508324	0.00490919248782287	0.0800072406281138
Use1	TRINITY_DN18272_c1_g1_i2	1	1058	-	1058	0.297137447757973	3.59041892181262	9.86301015622004	0.00488538354084094	0.0800072406281138
CG4848	TRINITY_DN18428_c0_g1_i1	1	3160	+	3160	-0.247731345366838	5.07486716964752	9.84389614169921	0.00492001579808597	0.0800072406281138
NHP2	TRINITY_DN19558_c0_g2_i1	1	627	+	627	0.25730097226692	4.28254694249928	9.8323321855314	0.00494109998686237	0.0800072406281138
unk	TRINITY_DN19607_c1_g2_i2	1	3607	-	3607	-0.201831569413613	6.43567639511198	9.83922780547062	0.00492851543069582	0.0800072406281138
Hrd3	TRINITY_DN19225_c2_g1_i1	1	3058	-	3058	0.166256072647702	7.74612908957165	9.80701235220732	0.00498761447951772	0.0805186145914957
CG43373	TRINITY_DN16538_c0_g1_i1	1	5264	+	5264	-0.518534962587044	1.24987145443346	9.79154097074404	0.00501627475457593	0.080634362891348
elm	TRINITY_DN17467_c0_g1_i1	1	550	-	550	0.242750104859346	4.29927541978799	9.77100314478735	0.00505460212486566	0.080634362891348
Hil	TRINITY_DN17512_c0_g1_i2	1	3131	-	3131	0.205576497976093	6.72928864568792	9.78332019256824	0.00503157754207075	0.080634362891348
endos	TRINITY_DN19146_c0_g2_i1	1	835	-	835	0.242113089891414	5.69042763498163	9.7714890702744	0.00505369156757526	0.080634362891348
CG8202	TRINITY_DN20049_c0_g1_i1	1	2537	-	2537	-0.275959626209546	4.30047928477456	9.733396041985	0.00512562597219171	0.0815261806550375
CG4829	TRINITY_DN19385_c0_g1_i1	1	692	-	692	0.976341223501062	-0.954915395327123	9.71996499293413	0.00515125835345253	0.0816928971818118
GAA1	TRINITY_DN17380_c1_g1_i1	1	1538	+	1538	-0.228313974051412	5.15572489451101	9.68191343407723	0.00522465040357903	0.0818883929190855
CG31650	TRINITY_DN17890_c0_g2_i1	1	1774	+	1774	0.201723548470172	5.82704968023505	9.69512323927919	0.00519904174561216	0.0818883929190855
CG6236	TRINITY_DN18482_c0_g1_i1	1	2914	-	2914	-0.199429467176464	5.88302483469263	9.66437804575851	0.00525886040230654	0.0818883929190855
Arpc5	TRINITY_DN18876_c0_g1_i1	1	500	+	500	0.220126710775191	5.16469400381434	9.66632565212087	0.00525504859333087	0.0818883929190855
Syn1	TRINITY_DN18931_c0_g1_i1	1	1344	+	1344	-0.317306543514957	3.04448514026088	9.65874895641672	0.00526989472235212	0.0818883929190855
AGO1	TRINITY_DN19057_c0_g1_i1	1	2041	+	2041	-0.172095214989097	6.68705311419264	9.68105048024944	0.00522632818137613	0.0818883929190855
CG4406	TRINITY_DN19330_c0_g3_i1	1	1120	+	1120	0.26420809914501	3.94668822405157	9.67597468537354	0.00523620874284404	0.0818883929190855
Ssu72	TRINITY_DN20037_c0_g2_i1	1	846	-	846	0.210947688004209	5.67934148615522	9.65071904825751	0.00528567954032985	0.0818976554064901
CG4678	TRINITY_DN17627_c0_g1_i1	1	1885	+	1885	-0.179373723157143	6.76339903069118	9.63828154037234	0.00531023192139361	0.082042322407319
PIG-S	TRINITY_DN18137_c0_g1_i1	1	1083	+	1083	-0.250707551246094	4.32561159900739	9.6204298626026	0.0053456929088325	0.0821195902120365
CG12121	TRINITY_DN18309_c2_g1_i4	1	2406	-	2406	-0.23842844029668	4.95235691978801	9.62745431419374	0.00533170822079485	0.0821195902120365
baf	TRINITY_DN16417_c0_g2_i2	1	662	-	662	0.226533959460498	6.02590474051488	9.59529234121918	0.00539607148587025	0.0826580041244669
drongo	TRINITY_DN18651_c0_g1_i4	1	3304	-	3304	-0.186427910172139	6.13019365339551	9.51016699176595	0.00557061229066133	0.0850393901822723
bonsai	TRINITY_DN19450_c0_g1_i1	1	982	+	982	0.258768570102349	4.41771594378025	9.50420167036484	0.00558307569075007	0.0850393901822723
Cisd2	TRINITY_DN17075_c0_g3_i1	1	1036	+	1036	0.170646039949718	7.78537628153367	9.49184845948723	0.00560898355941192	0.0851933502883073
COX6B	TRINITY_DN18062_c0_g1_i3	1	2035	+	2035	0.180883878464134	6.70815119690028	9.48041698643635	0.00563307682191527	0.0853189613027166
SCAP	TRINITY_DN19177_c1_g1_i1	1	4348	-	4348	-0.181755407518003	7.03585234409283	9.46020838372424	0.00567594956694862	0.0857275071848374
CG9914	TRINITY_DN18247_c0_g1_i1	1	1110	+	1110	0.20546874975815	5.60830725099089	9.42842453060659	0.00574411151919364	0.0862949586818637
Nup160	TRINITY_DN20672_c0_g1_i2	1	5200	-	5200	-0.19606418949573	5.98076416991877	9.42776818554808	0.00574552859176355	0.0862949586818637
ERR	TRINITY_DN18650_c0_g1_i2	1	2568	-	2568	-0.20084545132981	6.84494727531741	9.40207688939725	0.00580130205547827	0.0868906130087189
CG9643	TRINITY_DN17013_c0_g6_i1	1	474	+	474	0.258993023762862	4.17398984511409	9.38010670215154	0.00584947269424303	0.0869788437884206
ND-B17	TRINITY_DN17173_c0_g4_i1	1	732	-	732	0.238059028766136	4.43559076501691	9.3862462833933	0.00583596697900994	0.0869788437884206
sn	TRINITY_DN19131_c0_g3_i2	1	2609	+	2609	-0.175878178412228	6.70589715767272	9.37733275161458	0.00585558610815962	0.0869788437884206
CG4133	TRINITY_DN20126_c0_g1_i2	1	2312	+	2312	-0.351148220996891	2.87786569145479	9.3699771561636	0.00587183110488424	0.0869805310921314
Idgf4	TRINITY_DN17960_c0_g1_i1	1	594	+	594	0.415695101562001	2.14908310223417	9.34832778500418	0.00591993431171235	0.0872636600632976
CG6106	TRINITY_DN18379_c0_g2_i1	1	1739	+	1739	-0.247754828812082	4.16460690222314	9.3468148330119	0.00592331223723422	0.0872636600632976
scra	TRINITY_DN17104_c0_g1_i2	1	1212	+	1212	-0.347071626362233	2.72682032523608	9.31558170382738	0.0059935242361189	0.0876390827924718
CG8478	TRINITY_DN17469_c0_g1_i2	1	2258	-	2258	-0.157339577252032	7.87659663084905	9.29948755590752	0.0060300630037105	0.0876390827924718
CG13365	TRINITY_DN18462_c0_g2_i1	1	498	+	498	0.400457230753664	2.13637161101119	9.30446356757166	0.0060187396385745	0.0876390827924718
kappaB-Ras	TRINITY_DN18834_c0_g1_i1	1	630	-	630	0.242461635564804	4.25254848421729	9.31937426257058	0.00598494965058344	0.0876390827924718
CG10126	TRINITY_DN18886_c0_g3_i1	1	657	+	657	0.295176845011831	3.90225073108616	9.30609992729958	0.00601502109657612	0.0876390827924718
Sod1	TRINITY_DN18049_c0_g1_i1	1	809	+	809	0.193786122136925	6.64119297844066	9.27557111591876	0.00608481699988331	0.088004025562193
CG13025	TRINITY_DN20134_c0_g1_i1	1	2073	+	2073	-0.191029123421501	5.88135034402126	9.2742682331673	0.00608781556652411	0.088004025562193
Fer1HCH	TRINITY_DN17879_c0_g2_i1	1	1468	+	1468	0.185948097551538	9.0367376736063	9.24932924697665	0.00614552869268854	0.0883645085626043
CG6878	TRINITY_DN18233_c0_g2_i1	1	548	+	548	0.261249317089925	4.04142040166152	9.25341809842071	0.0061360250269658	0.0883645085626043
jnj	TRINITY_DN19411_c0_g1_i2	1	3776	+	3776	-0.195052487965848	7.09976904385184	9.23670571396819	0.00617497234529751	0.0885517310793729
AdoR	TRINITY_DN16961_c0_g2_i1	1	3811	-	3811	0.375503152031926	3.32847219771371	9.21258730981407	0.00623166220635816	0.0887399440174091
ND-B22	TRINITY_DN18128_c0_g1_i1	1	901	+	901	0.240272803624001	4.8232786108746	9.22191653452342	0.00620966600812384	0.0887399440174091
kar	TRINITY_DN19033_c0_g4_i1	1	2175	-	2175	-0.186577043628916	6.51023328140219	9.21013009504894	0.0062374701006302	0.0887399440174091
Doc1	TRINITY_DN15876_c0_g1_i1	1	2216	-	2216	-0.880803787905702	-0.675723007152771	9.19838688676466	0.0062653093097963	0.0889014415747938
ND-19	TRINITY_DN19630_c0_g3_i1	1	790	+	790	0.195365763562473	5.69706266070368	9.17231348760786	0.0063276135811712	0.0895498488967851
Cdlc2	TRINITY_DN19373_c1_g3_i1	1	615	-	615	0.182511104130505	7.90913879758818	9.15017607392956	0.0063810511019578	0.0900697056066923
CG10425	TRINITY_DN14726_c0_g1_i1	1	455	+	455	0.606393275570532	1.18120774733461	9.06736022120904	0.00658543639044984	0.0901559038224743
Dph5	TRINITY_DN16606_c0_g1_i1	1	1152	-	1152	0.249263517891488	3.98761344066419	9.10287365038265	0.00649691665477849	0.0901559038224743
REG	TRINITY_DN16623_c0_g2_i1	1	1041	-	1041	0.172127945372837	9.2267925783699	9.08922905063955	0.0065307699974997	0.0901559038224743
CG10657	TRINITY_DN16857_c1_g3_i1	1	1984	-	1984	-0.245046458929906	4.54355225149591	9.0993999768742	0.00650551664428248	0.0901559038224743
blp	TRINITY_DN17097_c0_g2_i1	1	450	-	450	0.282913152143607	3.72571853984164	9.06428696962112	0.00659315923958728	0.0901559038224743
Snm1	TRINITY_DN17347_c0_g1_i1	1	1873	-	1873	-0.243583882055725	4.6125971227631	9.10853677611399	0.00648292307466991	0.0901559038224743
CG2046	TRINITY_DN17516_c0_g1_i1	1	839	+	839	0.248426603110882	5.16148612979471	9.13628150037378	0.00641484629918258	0.0901559038224743
roh	TRINITY_DN17623_c1_g2_i1	1	480	+	480	0.230821694454232	5.66945301727983	9.05844721559627	0.00660786174516634	0.0901559038224743
CG40228	TRINITY_DN17666_c0_g2_i1	1	317	+	317	0.399895103581178	2.19536339385081	9.06887371674275	0.00658163677157708	0.0901559038224743
Ptp36E	TRINITY_DN18722_c0_g1_i1	1	1106	+	1106	-0.242893602567455	4.30022216912896	9.12937148207103	0.00643172698265857	0.0901559038224743
janA	TRINITY_DN19107_c0_g2_i1	1	693	+	693	0.265654936578769	4.08357359209517	9.08455674546158	0.00654240720889508	0.0901559038224743
Ext2	TRINITY_DN19333_c0_g1_i1	1	2688	+	2688	-0.257174536060416	4.90580108925512	9.11300800956209	0.0064718982306505	0.0901559038224743
CG42748	TRINITY_DN19463_c0_g1_i1	1	5143	+	5143	-0.180282330886356	6.53347616408896	9.05314506505738	0.00662124219467727	0.0901559038224743
hop	TRINITY_DN20769_c1_g1_i3	1	5073	-	5073	-0.179191727556416	6.75982716099332	9.1046906270027	0.00649242326680035	0.0901559038224743
fh	TRINITY_DN18586_c0_g4_i1	1	812	+	812	0.23389806476053	4.47795268535415	9.00113191563673	0.0067541045259399	0.0915028432257989
orb2	TRINITY_DN19421_c1_g1_i10	1	3309	+	3309	-0.229404468124444	5.25485211680246	9.00681364670661	0.00673944847353205	0.0915028432257989
Nrk	TRINITY_DN20598_c2_g1_i1	1	1191	+	1191	-0.482351653573464	1.53268134222103	8.97757423000703	0.00681524934771419	0.0920998107340223
Chrac-16	TRINITY_DN17862_c0_g2_i1	1	670	-	670	0.265381712264758	3.92902593580558	8.96878851954688	0.00683820969850304	0.092179066735821
CG9171	TRINITY_DN17233_c3_g5_i1	1	2665	-	2665	-0.199317975106402	5.7475286854729	8.95510687728703	0.00687413570639181	0.0922559177399483
Trl	TRINITY_DN19313_c0_g1_i1	1	3579	+	3579	-0.196655943991995	6.56885400767135	8.95359049142833	0.00687813036562671	0.0922559177399483
Top2	TRINITY_DN20055_c0_g1_i1	1	4873	-	4873	-0.171492861872895	7.04697643302669	8.94272492828493	0.00690682915356804	0.0924109746799971
CG9034	TRINITY_DN17649_c0_g1_i1	1	392	+	392	0.235956518880982	4.72654278642007	8.91977692579205	0.00696787763426927	0.0929970203068809
CG14414	TRINITY_DN17450_c0_g1_i1	1	836	+	836	0.239481962882989	4.55279634242195	8.90395319730771	0.00701032149601576	0.0931074548299325
TH1	TRINITY_DN17589_c1_g1_i1	1	2205	-	2205	-0.217721874220974	5.02865851625118	8.90381723056137	0.00701068743712029	0.0931074548299325
CG6428	TRINITY_DN18914_c0_g2_i1	1	2431	+	2431	-0.238814285762397	4.89105606046745	8.85760531827642	0.00713629670144158	0.0943110583680711
CG7379	TRINITY_DN19390_c0_g5_i1	1	1294	+	1294	0.172301871404015	6.3972628941513	8.86392715359029	0.00711896697246883	0.0943110583680711
bgm	TRINITY_DN18023_c1_g1_i1	1	2741	-	2741	-0.156252678905917	9.54720834088516	8.84705980938722	0.00716530865673024	0.0944629444427615
JTBR	TRINITY_DN19162_c0_g2_i1	1	833	+	833	0.243238832473058	4.15455499203275	8.81538001542443	0.00725325228096228	0.0953891129242649
CG8679	TRINITY_DN17466_c3_g1_i1	1	2163	+	2163	-0.201899829950423	5.58136633205912	8.80276882495887	0.00728859333339904	0.0956206697170015
BCL7-like	TRINITY_DN17081_c0_g1_i1	1	1670	+	1670	0.249087375170177	4.15325145145821	8.7525221337624	0.00743130891646734	0.097020866047438
cpa	TRINITY_DN18792_c0_g1_i2	1	1287	+	1287	-0.201136000388629	6.66652478554821	8.7547227357028	0.00742499412019359	0.097020866047438
Vha26	TRINITY_DN17501_c0_g3_i1	1	1302	+	1302	0.172067916363098	6.80085096323553	8.7317598073038	0.00749118180082707	0.0975663098310618
hang	TRINITY_DN17094_c0_g1_i2	1	1163	+	1163	-0.214409059280873	4.96145155803785	8.72283021338814	0.00751709652005821	0.0975721181503806
rudhira	TRINITY_DN19498_c1_g2_i1	1	1553	+	1553	0.165020930383811	7.00404911209912	8.71914540390762	0.0075278192044804	0.0975721181503806
Smyd4-4	TRINITY_DN17392_c0_g3_i1	1	2145	-	2145	-0.215671430503723	6.17667207192373	8.69869044971864	0.00758765153352371	0.0978770743271766
T3dh	TRINITY_DN18519_c0_g1_i1	1	1836	+	1836	-0.239822173420779	4.25446592322396	8.70093591919588	0.00758105768231919	0.0978770743271766
CG10375	TRINITY_DN16418_c0_g1_i1	1	1081	+	1081	0.19326248329018	5.88681377327054	8.63836805785022	0.00776718978040147	0.0981125660797073
luna	TRINITY_DN17508_c0_g2_i2	1	2974	+	2974	-0.625007728476395	1.44703326730388	8.64869694480303	0.00773611661240624	0.0981125660797073
Sap30	TRINITY_DN17672_c0_g3_i1	1	2135	+	2135	0.173298713896417	6.50046576625641	8.63152021883744	0.00778786689208359	0.0981125660797073
rush	TRINITY_DN17686_c1_g2_i1	1	1851	+	1851	0.189917135392809	5.42092760073921	8.64499534337199	0.00774723655137455	0.0981125660797073
rump	TRINITY_DN18104_c1_g1_i1	1	2468	+	2468	-0.181278562543861	6.13911437841235	8.63678747361139	0.00777195696220698	0.0981125660797073
CG10306	TRINITY_DN18734_c1_g2_i1	1	625	-	625	0.197311723909667	5.30396845253055	8.64191251352038	0.00775651116619866	0.0981125660797073
CHES-1-like	TRINITY_DN18820_c0_g1_i10	1	4442	+	4442	-0.171051232125106	6.92960916198657	8.65302761833427	0.00772312933225382	0.0981125660797073
Zwilch	TRINITY_DN19363_c0_g2_i1	1	2094	-	2094	-0.204082246148164	5.2612651088046	8.67688817767452	0.00765200566389111	0.0981125660797073
uex	TRINITY_DN19552_c0_g1_i1	1	4394	+	4394	-0.216030078916371	5.72842838827087	8.63344778353442	0.00778204043072808	0.0981125660797073
Lig4	TRINITY_DN20430_c0_g1_i2	1	4567	+	4567	-0.253711522332859	4.14092012093981	8.68375860366428	0.00763166107920581	0.0981125660797073
muskelin	TRINITY_DN18709_c0_g1_i1	1	2890	-	2890	-0.172366006772201	6.41855512574078	8.61631016137805	0.00783401238414829	0.0983144198676952
CG6404	TRINITY_DN19403_c0_g1_i2	1	1082	+	1082	0.339834506675328	2.77299973899473	8.61422694189947	0.007840356183811	0.0983144198676952
GatA	TRINITY_DN19301_c0_g2_i1	1	985	+	985	0.305122723086216	2.97767632148224	8.5961866990949	0.00789553091686199	0.0985479229252774
Myc	TRINITY_DN20068_c0_g1_i2	1	4597	-	4597	-0.195966521151748	7.73372152401002	8.59628787652212	0.00789522027575616	0.0985479229252774
Non3	TRINITY_DN18574_c0_g3_i1	1	822	-	822	0.248672765276876	4.39880477859974	8.58293913242274	0.00793632165772411	0.0986005676922774
CG3021	TRINITY_DN21247_c1_g3_i1	1	1226	-	1226	0.339932051600763	2.62529412865469	8.58408921497817	0.00793277118173324	0.0986005676922774
Rcd1	TRINITY_DN17245_c0_g1_i1	1	3297	-	3297	-0.185900358314682	6.03705180404469	8.55805990835941	0.00801356035670851	0.0990842494472029
kdn	TRINITY_DN17880_c0_g1_i1	1	1862	-	1862	-0.184047562962851	8.18842945376052	8.55267692741532	0.00803038149266092	0.0990842494472029
nbs	TRINITY_DN20035_c0_g1_i1	1	2248	+	2248	-0.173444025454812	6.58994372303125	8.56006307350357	0.00800731069311902	0.0990842494472029
CG30440	TRINITY_DN20521_c0_g1_i1	1	4137	+	4137	-0.166534192929641	6.72225978242855	8.52679047902736	0.00811182197249839	0.0996331300130098
Dlc90F	TRINITY_DN21278_c0_g4_i1	1	914	-	914	0.196678279607239	6.3840535430987	8.5302901437938	0.00810075846263498	0.0996331300130098
Usp1	TRINITY_DN18087_c0_g1_i1	1	4774	+	4774	-0.172773026136333	7.45881419935342	8.5092078018737	0.00816766027588461	0.100090964108113
COX5A	TRINITY_DN20976_c1_g2_i3	1	881	-	881	0.232330573436823	6.13999755260316	8.50179089496213	0.00819134224193314	0.100153554123591
CG1311	TRINITY_DN20401_c0_g2_i1	1	1557	+	1557	-0.196204998420869	5.43597604806979	8.4774092659592	0.00826973013420035	0.100883223718571
CG32112	TRINITY_DN21042_c0_g1_i1	1	707	+	707	-0.300578105757092	3.30434548608924	8.47013278113599	0.00829328518880025	0.100942198054201
RYa-R	TRINITY_DN16116_c0_g1_i1	1	2265	+	2265	0.723253401757849	0.237112463393725	8.45899139530178	0.00832949577997787	0.101154597400092
NAA20	TRINITY_DN17125_c0_g2_i1	1	696	-	696	0.256345527477787	3.70496662123024	8.44629177884215	0.00837098471943608	0.101202577594617
TBC1D5	TRINITY_DN19979_c0_g2_i1	1	1064	-	1064	-0.183819399966321	5.84621817079337	8.44989075163073	0.00835920385683316	0.101202577594617
icln	TRINITY_DN18308_c0_g2_i1	1	807	+	807	0.197988563569797	5.35619021263086	8.42969155860763	0.00842556263319598	0.101634527333764
CG8397	TRINITY_DN17346_c0_g1_i1	1	920	+	920	0.180303843758397	6.10809708552246	8.41061170649001	0.00848878096376003	0.102168542313826
Tsp5D	TRINITY_DN17582_c0_g4_i1	1	2826	+	2826	-0.273409571509965	4.41424490456272	8.39095733009204	0.0085544533899762	0.102280054351718
REPTOR	TRINITY_DN19317_c0_g1_i1	1	2425	+	2425	-0.171250536235404	6.60240434459873	8.39080856336757	0.00855495261732659	0.102280054351718
Mgstl	TRINITY_DN21278_c0_g6_i1	1	703	-	703	0.529724262361524	1.12243573967404	8.39284491605899	0.00854812188477427	0.102280054351718
Smyd5	TRINITY_DN18228_c0_g2_i1	1	1350	-	1350	0.270116845858935	3.89149639824831	8.37880622863829	0.00859533638478352	0.102535517227329
sud1	TRINITY_DN19642_c0_g1_i1	1	815	-	815	-0.45618639428725	1.49387834524778	8.35834299108808	0.00866467660998045	0.103134517176633
CG5181	TRINITY_DN19794_c0_g1_i2	1	942	-	942	0.203385075752014	5.1272264861268	8.35257129906626	0.00868434614376151	0.103140956843969
ghi	TRINITY_DN18882_c0_g1_i1	1	862	+	862	0.23894316759892	4.85872720666758	8.32536198453695	0.00877774313268062	0.103816452112145
CG44243	TRINITY_DN19279_c0_g2_i1	1	3086	+	3086	-0.177057789501953	6.15443345399587	8.32478675152328	0.0087797296296621	0.103816452112145
Atg5	TRINITY_DN19448_c1_g4_i1	1	1402	+	1402	-0.194718170980833	5.32538740665533	8.29821065714175	0.00887205291192979	0.104469456245191
Dmtn	TRINITY_DN19591_c0_g2_i1	1	2705	+	2705	-0.196620299966913	5.90223054459428	8.29773822595128	0.00887370381311159	0.104469456245191
dnr1	TRINITY_DN20197_c0_g1_i2	1	2526	+	2526	-0.203047511503031	5.16358211531642	8.29123376881953	0.00889646818323436	0.104509273298474
mwh	TRINITY_DN16558_c0_g1_i2	1	3336	+	3336	-0.381945173402884	2.61149738336928	8.28197975166557	0.00892896721803209	0.104663024433976
Ttd14	TRINITY_DN17290_c0_g1_i1	1	2180	+	2180	-0.186021109471189	5.67774950227853	8.25083890512631	0.00903930131265427	0.104951812228076
ND-ASHI	TRINITY_DN18461_c0_g4_i1	1	1259	-	1259	0.204052288829841	5.21203667032793	8.26042996655893	0.00900515919988415	0.104951812228076
SrpRbeta	TRINITY_DN18750_c0_g1_i1	1	2431	+	2431	0.20485835754465	5.44604939495538	8.24758252984106	0.00905092594325952	0.104951812228076
Hydr2	TRINITY_DN19006_c0_g1_i1	1	2078	+	2078	-0.177360520507187	6.11083961482262	8.25486279728814	0.00902495966842485	0.104951812228076
MED10	TRINITY_DN20274_c0_g1_i1	1	841	-	841	0.241793170414029	5.06316612745647	8.25361424313171	0.00902940696533273	0.104951812228076
ATP6	TRINITY_DN19056_c0_g2_i1	1	490	-	490	0.199842366693225	7.29226227678726	8.22995995130265	0.00911412358637745	0.105457842012333
Hr38	TRINITY_DN18095_c0_g1_i1	1	5190	-	5190	-0.283767297938834	3.27702348288262	8.19853448530351	0.00922803937704296	0.106124043614664
Pym	TRINITY_DN18570_c0_g4_i1	1	1289	+	1289	0.177226087428428	5.78533294119289	8.19779336770288	0.00923074489155737	0.106124043614664
CG6650	TRINITY_DN20233_c0_g1_i1	1	2135	+	2135	-0.288596281322539	3.17402846203741	8.19895980570575	0.00922648710514413	0.106124043614664
Bin1	TRINITY_DN18657_c1_g1_i1	1	1655	-	1655	0.214293144660358	4.59174140788868	8.18071422633023	0.00929333828755043	0.106616340524408
Adk3	TRINITY_DN18150_c0_g2_i1	1	560	+	560	0.241504994462694	3.89627806116982	8.15733160499323	0.00937979845221224	0.107379773363755
CG31365	TRINITY_DN16864_c0_g1_i2	1	1945	+	1945	-0.189623504560032	5.28950061879124	8.142786375885	0.00943403138821299	0.107571246499977
Tep3	TRINITY_DN18590_c0_g2_i1	1	4436	-	4436	-0.665532236765465	0.710943671640532	8.14214674918754	0.00943642425713818	0.107571246499977
spoon	TRINITY_DN17930_c0_g1_i1	1	2415	+	2415	-0.172777960317697	7.09598151099164	8.13161453465874	0.00947592270350548	0.107793618601902
Rab10	TRINITY_DN20484_c0_g2_i1	1	2038	-	2038	0.183120352355189	7.08172533835316	8.11199887645539	0.00954997636297914	0.10840731062986
CG5903	TRINITY_DN17280_c0_g1_i1	1	690	+	690	0.373716753278706	2.48392119190469	8.10608028277017	0.00957244638854668	0.108434098586226
CG14762	TRINITY_DN18240_c0_g5_i1	1	2965	+	2965	-0.454710016035646	2.02813295704407	8.04215717101349	0.00981890706457389	0.110827128905921
stg	TRINITY_DN20218_c2_g1_i1	1	3450	+	3450	-0.145684398844437	9.0435496404687	8.04064844655587	0.00982480853431567	0.110827128905921
CHOp24	TRINITY_DN20119_c0_g1_i1	1	1365	+	1365	0.172668436228382	6.01543036755466	8.03320644695992	0.00985397604967638	0.110924089477777
qin	TRINITY_DN20808_c1_g1_i1	1	5682	-	5682	-0.192311134197296	6.02963051611667	8.02118959534679	0.00990127697600368	0.111224344697108
CG10565	TRINITY_DN18306_c0_g2_i1	1	2222	-	2222	0.177869096891232	5.80883975903325	8.01516471158431	0.00992508704563533	0.111260019438806
pnt	TRINITY_DN19234_c1_g3_i1	1	3009	+	3009	-0.174912478070008	6.00605363145084	7.99146772052638	0.0100193551054088	0.112083740100341
koko	TRINITY_DN20256_c1_g1_i1	1	1351	+	1351	0.169077961794984	6.35617528702707	7.96791238573022	0.0101140458058144	0.112908768084785
CG6028	TRINITY_DN20154_c0_g1_i1	1	1796	+	1796	0.179493918164725	5.95151041885104	7.96190838855041	0.0101383400453827	0.112946135381619
bnl	TRINITY_DN19568_c1_g1_i3	1	3788	-	3788	-0.166818874731046	6.80932007708593	7.93452940105429	0.0102499493726829	0.113954076324755
Vha13	TRINITY_DN17963_c0_g1_i1	1	659	-	659	0.254264327818029	4.39096808753248	7.923213635627	0.010296475528855	0.114052143423612
Plc21C	TRINITY_DN19203_c0_g1_i1	1	4859	-	4859	-0.23838752319598	4.46118782656644	7.92209818438858	0.0103010745265762	0.114052143423612
Tsp42Ea	TRINITY_DN16690_c0_g1_i1	1	1223	-	1223	0.319998960239791	2.72536935918108	7.9077940975148	0.0103602528069704	0.114430041713403
grsm	TRINITY_DN17799_c1_g1_i1	1	1910	+	1910	-0.195866621252724	5.5394408839494	7.8952589171627	0.0104124233422266	0.114430041713403
CG9427	TRINITY_DN17984_c1_g3_i1	1	822	-	822	0.259674675293442	3.63015545247564	7.89342158537881	0.0104200946738281	0.114430041713403
Vha68-2	TRINITY_DN19499_c0_g2_i1	1	1945	+	1945	-0.194731388760946	6.10050731336933	7.89696004894052	0.0104053262721274	0.114430041713403
CG6154	TRINITY_DN17147_c0_g2_i1	1	1537	+	1537	0.247626747101055	4.53123792717454	7.85641796742189	0.0105759383019926	0.115477793100368
CG4050	TRINITY_DN17161_c1_g4_i1	1	5310	+	5310	-0.528235784258613	1.52250084870725	7.83045329974128	0.0106868358229013	0.115477793100368
NAT1	TRINITY_DN17206_c0_g1_i1	1	3993	+	3993	-0.15435606151266	7.9586020335104	7.83730153242643	0.010657461500861	0.115477793100368
mthl15	TRINITY_DN17334_c0_g1_i2	1	2548	-	2548	-0.198296941070807	5.30439284112315	7.84326486501054	0.0106319558428574	0.115477793100368
AP-2sigma	TRINITY_DN17424_c0_g1_i1	1	835	+	835	0.19730061656444	5.92147742490563	7.85635703683281	0.0105761970413518	0.115477793100368
CG5902	TRINITY_DN17655_c0_g1_i1	1	2509	-	2509	-0.167593618319908	6.09726885751115	7.84929459577441	0.0106062351119273	0.115477793100368
Mctp	TRINITY_DN19114_c0_g1_i1	1	4170	-	4170	-0.281438560113392	3.20070242358848	7.84592496355761	0.0106206002588137	0.115477793100368
Pfdn6	TRINITY_DN19892_c2_g1_i1	1	579	+	579	0.230450189460715	4.35271135891282	7.8338398585674	0.0106722985339106	0.115477793100368
CG8223	TRINITY_DN17097_c0_g1_i2	1	1326	+	1326	0.16287530326862	6.68588883320325	7.80289505038843	0.0108059547146666	0.116531415642964
RhoGAPp190	TRINITY_DN17884_c1_g1_i1	1	6086	+	6086	-0.224633834457569	4.8799975832146	7.79640022131607	0.0108342425118527	0.116603264718383
dock	TRINITY_DN17640_c0_g3_i1	1	3433	+	3433	-0.169565345770434	6.06129838236897	7.78292643485985	0.0108931894245963	0.116933891886701
CG10874	TRINITY_DN20401_c0_g1_i1	1	1367	-	1367	0.186412238618341	5.6681261678968	7.77947738966956	0.0109083359827542	0.116933891886701
polo	TRINITY_DN19815_c0_g1_i10	1	3923	-	3923	-0.153106412971617	7.45775350514091	7.76398590724962	0.0109766563449276	0.117432799626686
ND-B8	TRINITY_DN21247_c1_g7_i1	1	482	-	482	0.320374137549607	2.95971973297563	7.75881388020086	0.0109995717083639	0.117444931983165
CG2144	TRINITY_DN20128_c0_g1_i2	1	1276	-	1276	-0.371976204165549	2.11874180535406	7.73554961781998	0.0111033065225416	0.118318238674988
ND-20	TRINITY_DN19261_c1_g2_i1	1	916	+	916	0.23660089627475	3.93846369279314	7.72667793845427	0.0111431510549701	0.118440781665717
velo	TRINITY_DN20005_c0_g1_i1	1	1524	+	1524	-0.170385399702285	5.96543643208319	7.72134316022082	0.011167187116819	0.118440781665717
ND-75	TRINITY_DN20160_c0_g1_i3	1	1433	-	1433	0.218108933936975	4.19144763261279	7.71834862651111	0.011180704352346	0.118440781665717
CG5359	TRINITY_DN16430_c0_g2_i2	1	420	+	420	0.429564188439512	1.51751762485581	7.67414262987258	0.0113823789436519	0.120340759341512
CG2162	TRINITY_DN18981_c1_g1_i1	1	1132	+	1132	-0.208234540602418	4.44880399957264	7.66205006490057	0.0114382489552107	0.120459059309562
Kap3	TRINITY_DN20149_c0_g1_i1	1	656	-	656	-0.233128776905597	4.79358121859398	7.66565402497706	0.0114215661400209	0.120459059309562
msl-3	TRINITY_DN16681_c0_g1_i3	1	2696	-	2696	-0.166990060847297	6.37172449709808	7.65371188423324	0.0114769504974247	0.120631027450515
CG7137	TRINITY_DN16880_c0_g1_i1	1	1212	+	1212	0.182381038199938	5.72364417725614	7.6345958279797	0.0115662278854722	0.121254577999261
CG7950	TRINITY_DN17857_c0_g1_i1	1	602	-	602	0.237036359206916	3.95722538445166	7.63139511612432	0.0115812514224072	0.121254577999261
levy	TRINITY_DN18022_c1_g2_i1	1	556	-	556	0.190153734515798	5.61384079176656	7.61271607501375	0.0116693611450162	0.121940300957223
CG7215	TRINITY_DN17045_c0_g1_i1	1	552	+	552	0.272888591217912	3.52489143304807	7.60496677359356	0.0117061333585777	0.122087951778435
CG2921	TRINITY_DN18894_c0_g2_i3	1	688	+	688	0.529395724024927	0.749476223088639	7.59742310473327	0.011742053564042	0.12222616373999
CG6094	TRINITY_DN19074_c0_g3_i1	1	1295	-	1295	0.213845723032146	5.57633556213233	7.55388404547385	0.0119517803306693	0.123219884403382
Sse	TRINITY_DN19222_c0_g2_i2	1	2848	+	2848	-0.181340037768716	5.85924667584838	7.55501837123031	0.0119462637572163	0.123219884403382
CG10958	TRINITY_DN19866_c0_g1_i1	1	1041	+	1041	-0.66308236558658	0.117798497317981	7.56763714208701	0.0118850853516913	0.123219884403382
CG42674	TRINITY_DN20062_c0_g1_i1	1	5036	+	5036	-0.180075651726471	5.29451867547799	7.56322367986048	0.0119064430296635	0.123219884403382
ND-B18	TRINITY_DN21317_c1_g7_i1	1	830	+	830	0.192870558968457	5.41939846696447	7.56415729082948	0.0119019215326072	0.123219884403382
Spn42De	TRINITY_DN19038_c0_g1_i1	1	2266	-	2266	-0.152866826359705	6.79843595724107	7.54037074435862	0.0120177179638032	0.123663235230586
arx	TRINITY_DN17009_c0_g1_i1	1	1861	+	1861	0.163158130614391	7.16870494339608	7.52988594786711	0.0120691568095286	0.123955987651387
amx	TRINITY_DN18869_c1_g2_i1	1	860	+	860	0.182063806319605	5.40208831511695	7.49585190478437	0.0122378237881602	0.125449326740988
Lgr1	TRINITY_DN16273_c0_g1_i1	1	3562	+	3562	-0.444019133899939	1.73356858113103	7.47543342176497	0.0123402714387674	0.126099284765668
dgt6	TRINITY_DN19444_c0_g1_i5	1	2257	-	2257	-0.164084034209847	6.48736336237875	7.47390048858967	0.012348001178834	0.126099284765668
wap	TRINITY_DN17310_c0_g1_i1	1	2560	-	2560	-0.170957385460621	6.1115234036053	7.46319324037623	0.0124021423492123	0.126412762848682
CG6180	TRINITY_DN19034_c0_g2_i1	1	1121	+	1121	0.204929229882469	5.4082819511683	7.45819054449326	0.0124275289179781	0.1264325206146
mgr	TRINITY_DN17091_c0_g3_i1	1	891	-	891	0.180334194567224	6.39175047818155	7.4413078328762	0.0125136291230527	0.126860533667791
Nf-YB	TRINITY_DN20040_c1_g1_i1	1	892	+	892	0.194999380141188	5.46142400486037	7.44071685902336	0.0125166550280536	0.126860533667791
CREG	TRINITY_DN17045_c0_g2_i1	1	1338	+	1338	0.288958818251776	4.18122571577995	7.42181551718	0.0126138642945598	0.127605921719074
CG7550	TRINITY_DN17597_c1_g3_i12	1	1088	+	1088	0.272850592171615	3.774671000568	7.40709778766458	0.0126901389389302	0.127897624595723
CG14407	TRINITY_DN18763_c0_g2_i1	1	519	-	519	0.228892138589506	4.34108842139858	7.40773747465356	0.0126868131159133	0.127897624595723
ND-30	TRINITY_DN18881_c0_g2_i1	1	963	+	963	0.206523518727213	4.40660911074067	7.38608472568492	0.0127999298724332	0.12876347364209
mahe	TRINITY_DN17046_c0_g1_i1	1	3083	-	3083	-0.185686267109754	6.0650977708233	7.31132408343105	0.0131992006110536	0.132286412072121
Rae1	TRINITY_DN17269_c0_g1_i1	1	1285	-	1285	0.188763776153199	4.85385477572838	7.31455974502734	0.0131816359203148	0.132286412072121
CG17834	TRINITY_DN18529_c0_g4_i1	1	1661	+	1661	-0.191370502700237	4.81264010194447	7.30038131325377	0.0132587963709675	0.132579301678374
Spase25	TRINITY_DN21275_c0_g3_i1	1	808	+	808	0.195237951342342	4.69982532326695	7.29693988490305	0.0132776006873743	0.132579301678374
CG11263	TRINITY_DN17021_c0_g5_i1	1	1795	-	1795	-0.195860159301072	6.05923830766452	7.28663558479044	0.0133340821404923	0.132897173570304
primo-1	TRINITY_DN17964_c0_g4_i1	1	1069	+	1069	0.202355568603801	4.86286652827452	7.2734308242798	0.0134068532826224	0.133375927859594
mago	TRINITY_DN16949_c0_g2_i1	1	648	+	648	0.2224270731574	5.01321773449425	7.22209891582152	0.0136939710995616	0.134250219517637
cN-IIIB	TRINITY_DN17547_c0_g1_i1	1	474	-	474	0.224359238661617	4.32191343178495	7.25284941582593	0.0135211599686447	0.134250219517637
Bka	TRINITY_DN17948_c0_g1_i1	1	707	-	707	0.422328548354013	1.57440465393314	7.20996791301875	0.0137628197949577	0.134250219517637
CG15168	TRINITY_DN18053_c0_g5_i2	1	593	-	593	0.397313714948908	1.80549688262652	7.21860241031178	0.0137137758737398	0.134250219517637
mthl5	TRINITY_DN18302_c1_g1_i1	1	1847	+	1847	-0.161842231908743	6.43502017768424	7.20763822544924	0.0137760858388224	0.134250219517637
Ras64B	TRINITY_DN18308_c0_g1_i1	1	1072	+	1072	0.216933706275657	4.46468437421792	7.21199801025532	0.0137512713165323	0.134250219517637
kay	TRINITY_DN18427_c1_g1_i2	1	2503	-	2503	-0.155472362036315	6.73684787989193	7.20766792439562	0.0137759166332361	0.134250219517637
CG12848	TRINITY_DN18980_c0_g2_i1	1	707	+	707	0.253804398418298	3.36793297805793	7.22674306075298	0.0136677151191471	0.134250219517637
Tim10	TRINITY_DN19381_c0_g4_i1	1	707	+	707	0.204104971815135	5.48156392794045	7.20458160047592	0.0137935129103803	0.134250219517637
Hip1	TRINITY_DN20292_c0_g1_i3	1	2831	+	2831	-0.290101605021202	3.46793917315843	7.23485948748827	0.0136219628007374	0.134250219517637
Tbc1d15-17	TRINITY_DN20340_c0_g3_i1	1	1273	-	1273	-0.14839771857543	8.38018685350576	7.23985170692155	0.0135939063350895	0.134250219517637
CG40178	TRINITY_DN20734_c1_g2_i1	1	1183	-	1183	-0.212825310718208	4.75038647876714	7.22493777565123	0.0136779147542739	0.134250219517637
vih	TRINITY_DN16896_c1_g2_i1	1	808	-	808	0.158495955583085	7.04681477975748	7.19455997019726	0.0138508227009206	0.134528199832396
dpp	TRINITY_DN20129_c0_g1_i10	1	3486	+	3486	-0.158735146336498	7.03208955477323	7.19087310056795	0.013871973128118	0.134528199832396
CG32549	TRINITY_DN19402_c0_g1_i1	1	518	+	518	-0.270790245910998	3.00446891203688	7.16966840359776	0.0139943181968872	0.135471030013673
sel	TRINITY_DN16574_c0_g1_i1	1	856	-	856	0.196029494795738	5.32364422397519	7.1412634799126	0.0141600932789287	0.135614960852546
CG13220	TRINITY_DN16641_c0_g1_i1	1	782	+	782	0.197036393859726	4.98366535840756	7.15377139611871	0.0140868274224071	0.135614960852546
Reph	TRINITY_DN16872_c0_g1_i1	1	3203	+	3203	-0.19178932236304	5.67664766141163	7.14348021186421	0.0141470777645966	0.135614960852546
CG10889	TRINITY_DN18851_c1_g2_i1	1	3119	-	3119	-0.274028823786431	3.17540781017382	7.14395275445157	0.0141443049594821	0.135614960852546
Moe	TRINITY_DN19220_c0_g1_i1	1	442	+	442	-0.742328258474541	-0.482600603466101	7.14654300813959	0.0141291165066989	0.135614960852546
AhcyL1	TRINITY_DN21089_c4_g1_i1	1	3108	-	3108	-0.29658071610258	3.20323354187366	7.15259476747907	0.0140937015767966	0.135614960852546
Tip60	TRINITY_DN17608_c0_g2_i1	1	1937	+	1937	-0.148985302005208	7.17683757097163	7.1360058339395	0.0141910168320822	0.135670146735084
CG15365	TRINITY_DN17513_c1_g1_i1	1	2824	-	2824	-0.399242898858522	2.02063850889907	7.12181943695996	0.0142748319038433	0.136056631721166
CG10038	TRINITY_DN21311_c2_g3_i1	1	1178	-	1178	0.167797142608544	6.6723104616367	7.12062582149072	0.0142819090419473	0.136056631721166
CG16721	TRINITY_DN20763_c0_g2_i1	1	786	+	786	-0.257341087708597	4.05052315249643	7.11417278888413	0.0143202378378787	0.136181168292491
Rab35	TRINITY_DN16895_c0_g2_i1	1	1847	+	1847	0.152249255045929	6.74176148133774	7.09481554263533	0.0144359021622741	0.136316355962185
Tgi	TRINITY_DN16972_c0_g1_i1	1	2638	+	2638	-0.171214223128432	6.42276918897468	7.06946083981997	0.0145889797846268	0.136316355962185
CG6543	TRINITY_DN17261_c1_g1_i1	1	1081	-	1081	0.135032904816581	8.1401771423685	7.08700754160436	0.0144828510649817	0.136316355962185
CD98hc	TRINITY_DN17327_c1_g1_i1	1	2044	+	2044	-0.134797538303449	8.39345756137065	7.0707282503195	0.0145812850784161	0.136316355962185
CG11985	TRINITY_DN17510_c0_g4_i1	1	610	+	610	0.290069002037348	2.9210747560125	7.07596036698001	0.0145495676503842	0.136316355962185
CG11007	TRINITY_DN17606_c1_g2_i1	1	539	-	539	0.181804106717256	5.50027629924815	7.07822441046194	0.0145358666995872	0.136316355962185
CG13901	TRINITY_DN17711_c0_g2_i1	1	935	-	935	0.303559612963465	2.86598735985882	7.10090775929926	0.0143993878511224	0.136316355962185
Sec61beta	TRINITY_DN18209_c0_g2_i1	1	731	+	731	0.17792706722658	6.40875122318241	7.1024619707782	0.0143900890046971	0.136316355962185
Rip11	TRINITY_DN18454_c0_g2_i1	1	2180	-	2180	-0.168175943640312	6.49457967962789	7.07596043858115	0.0145495672168596	0.136316355962185
dor	TRINITY_DN20444_c0_g1_i1	1	1439	+	1439	-0.262827567165727	3.39926096419483	7.09445993716224	0.0144380367024591	0.136316355962185
CSN8	TRINITY_DN21307_c1_g7_i1	1	1042	+	1042	0.241242838283192	4.44055107825958	7.06558365426715	0.0146125470597446	0.136316355962185
Sec71	TRINITY_DN20509_c1_g1_i1	1	4069	+	4069	-0.20778554760628	4.56273565270032	7.05943537486081	0.014650006052465	0.136429762754562
AP-2alpha	TRINITY_DN19667_c0_g1_i1	1	2378	-	2378	-0.208458103690786	5.87121961662348	7.0516781787145	0.01469742022247	0.136635327309584
Vps37B	TRINITY_DN18805_c0_g3_i1	1	649	-	649	0.210129881583005	4.76295801474305	7.0342385617709	0.0148046414776974	0.137395226932434
fd3F	TRINITY_DN19550_c0_g1_i1	1	1537	-	1537	0.807671518813097	-0.790624785630568	7.02404267283101	0.0148677307286665	0.137743649637405
CG15877	TRINITY_DN19220_c0_g4_i1	1	1301	+	1301	0.264072824283138	3.36565687829174	7.01383686712026	0.0149311814372504	0.13809422008517
ATPsynC	TRINITY_DN16857_c1_g2_i2	1	1181	-	1181	0.137681087513869	8.56342422178803	6.97755085418567	0.0151592312154403	0.138663479698009
RFeSP	TRINITY_DN17413_c0_g1_i1	1	1152	+	1152	0.146165786717614	7.12515935182045	6.97733593126453	0.0151605934697008	0.138663479698009
CG44774	TRINITY_DN17592_c0_g2_i1	1	3651	+	3651	-0.175746678333344	7.29072116866111	6.9754193850344	0.0151727472221487	0.138663479698009
CtBP	TRINITY_DN18382_c0_g1_i1	1	5024	-	5024	-0.174236345980506	5.26346362063841	6.98631102607746	0.015103822183042	0.138663479698009
VhaM9.7-a	TRINITY_DN18595_c0_g3_i1	1	588	+	588	0.229368368259963	4.369789720615	6.99267477373746	0.0150637122982164	0.138663479698009
MED8	TRINITY_DN19522_c0_g1_i1	1	1181	+	1181	0.164458206815409	5.82820943540016	6.98745784197063	0.01509658516826	0.138663479698009
Psc	TRINITY_DN20466_c0_g1_i1	1	4545	+	4545	-0.187862323378913	5.51200062299556	6.99640413557954	0.0150402617715592	0.138663479698009
CG7115	TRINITY_DN19180_c1_g1_i1	1	2470	+	2470	-0.173992473753146	5.9302143302158	6.96302336618424	0.0152516191059701	0.139148443687632
Ublcp1	TRINITY_DN17012_c3_g2_i1	1	647	+	647	0.157211132416066	6.20908845699838	6.9508313249856	0.0153296390501795	0.139302765389586
CG31717	TRINITY_DN18304_c2_g2_i1	1	882	+	882	0.21555966306039	4.53325877427844	6.94827731826569	0.0153460390655442	0.139302765389586
Trc8	TRINITY_DN18774_c0_g1_i1	1	3153	+	3153	-0.148815496473171	6.78998257822385	6.9506986383544	0.0153304905882395	0.139302765389586
CG8306	TRINITY_DN17895_c0_g3_i1	1	2099	-	2099	-0.153858166253189	6.30350140830475	6.92363377001889	0.0155052908990263	0.140511812651344
CG11802	TRINITY_DN16907_c1_g2_i3	1	1805	+	1805	0.188315248926147	4.87336834361785	6.8853505933135	0.0157563510633471	0.141126652713568
Fbxl4	TRINITY_DN17033_c0_g1_i1	1	2291	-	2291	-0.335614180082938	2.22423360784706	6.89526193505634	0.0156909208309349	0.141126652713568
CG4452	TRINITY_DN17997_c0_g2_i1	1	1246	-	1246	0.177717595908705	5.23306261834885	6.89455004657232	0.0156956102902877	0.141126652713568
Gbs-70E	TRINITY_DN19269_c0_g1_i1	1	1379	+	1379	-0.217058005634236	4.20522077358635	6.88582094206213	0.0157532391669914	0.141126652713568
CG15715	TRINITY_DN19581_c0_g4_i1	1	951	+	951	0.221285214726284	4.77103682021085	6.88884812079087	0.0157332272944188	0.141126652713568
CG17018	TRINITY_DN19759_c0_g4_i1	1	3394	+	3394	-0.146656232274262	8.78663745290955	6.90066929463058	0.0156553515961733	0.141126652713568
Tmem18	TRINITY_DN21148_c5_g1_i1	1	1210	+	1210	0.159908034170762	6.19517146580092	6.90512411282883	0.0156261156257854	0.141126652713568
CG42404	TRINITY_DN19919_c1_g3_i1	1	3837	-	3837	-0.170528093259255	6.0063848051797	6.87487230013528	0.0158258549741368	0.141514112803559
RasGAP1	TRINITY_DN17107_c0_g1_i1	1	3922	+	3922	-0.203775932331558	4.73423559712408	6.85682441175864	0.0159463717862938	0.142355689853802
eIF-1A	TRINITY_DN17391_c0_g4_i1	1	1154	-	1154	0.160897786234918	7.58043122382686	6.81750266620723	0.0162125064819562	0.14424255279852
grh	TRINITY_DN18372_c0_g1_i5	1	2891	+	2891	-0.236476885580326	3.6960256788489	6.81377558971048	0.0162379876759462	0.14424255279852
CG11208	TRINITY_DN18980_c0_g1_i1	1	1788	+	1788	-0.209688163783173	4.55288819904723	6.81556598271074	0.016225741587649	0.14424255279852
cact	TRINITY_DN16889_c0_g1_i1	1	1977	+	1977	-0.173173441192326	6.20143982456912	6.7985060984735	0.0163428490687322	0.144741852906383
sog	TRINITY_DN18737_c2_g3_i1	1	5234	-	5234	-0.274448163795698	2.8484650571197	6.79777573969863	0.0163478836090481	0.144741852906383
CG11791	TRINITY_DN18800_c1_g5_i1	1	2554	+	2554	0.160123131797593	7.60396578159931	6.79102796611347	0.0163944795422066	0.144916448674718
gek	TRINITY_DN21056_c0_g1_i1	1	3185	-	3185	-0.245523397750645	3.64496752171524	6.78604769139463	0.0164289652232484	0.144983601446408
CG10166	TRINITY_DN18614_c1_g2_i1	1	498	+	498	0.20929949830003	4.14237343489155	6.76859914055047	0.0165504266541236	0.145816830913455
ZnT49B	TRINITY_DN17186_c0_g2_i1	1	2272	-	2272	-0.176869478111099	5.2891987225919	6.75409954988848	0.0166521221885549	0.146213165033709
spen	TRINITY_DN18617_c0_g1_i1	1	2200	+	2200	-0.447028976161636	0.992868084763595	6.75223983746383	0.0166652159749206	0.146213165033709
bmm	TRINITY_DN19211_c0_g1_i2	1	1676	+	1676	-0.148775367401835	8.00439889243506	6.74675817386731	0.0167038779044445	0.146213165033709
SMC3	TRINITY_DN20158_c0_g1_i1	1	3868	+	3868	-0.164180914512881	6.74401794663204	6.74741543668688	0.0166992369847632	0.146213165033709
mst	TRINITY_DN18206_c0_g1_i1	1	2448	-	2448	-0.222648000729945	3.89467670897393	6.72945640859472	0.0168265642250157	0.14622562820102
CG9302	TRINITY_DN18355_c0_g4_i1	1	2337	+	2337	0.160455665840049	6.43295327606313	6.72457322513521	0.0168613723778223	0.14622562820102
Taf13	TRINITY_DN18436_c0_g1_i2	1	916	-	916	0.381638116482029	2.51306312605564	6.72800062060025	0.016836932933273	0.14622562820102
CG15356	TRINITY_DN18579_c0_g1_i2	1	2301	-	2301	0.206312902085211	4.46601662948392	6.73046125202929	0.0168194114804768	0.14622562820102
l(2)gd1	TRINITY_DN19395_c0_g2_i1	1	2677	-	2677	-0.200776895677424	4.4596392048188	6.74254530901385	0.0167336590440658	0.14622562820102
hrg	TRINITY_DN19755_c1_g2_i2	1	3466	+	3466	-0.176064179973245	6.98491933753961	6.72364251912212	0.0168680157160672	0.14622562820102
dap	TRINITY_DN19026_c0_g1_i1	1	2015	-	2015	-0.162856445168735	6.63288860870342	6.71360637645748	0.0169398390635005	0.146612539695658
Ku80	TRINITY_DN19516_c0_g4_i2	1	1625	+	1625	-0.199106769388563	4.40255996883512	6.69640079258389	0.01706376547114	0.147212517472619
sesB	TRINITY_DN21264_c1_g3_i1	1	1606	-	1606	0.131104478125337	8.8159086233099	6.69854563816649	0.0170482617790705	0.147212517472619
Ip259	TRINITY_DN17204_c0_g4_i1	1	591	+	591	0.272685067037225	3.00994132285519	6.68019197909149	0.0171814383345218	0.147990919328661
CG9706	TRINITY_DN18909_c0_g1_i1	1	1589	+	1589	-0.197002407574007	5.43691744882961	6.66902252535793	0.0172630532900753	0.148456751738574
Elk	TRINITY_DN20351_c0_g1_i10	1	4144	-	4144	-0.174787770290064	5.01996501477653	6.6611412421011	0.0173209019509948	0.14848060941139
Wdr62	TRINITY_DN20777_c0_g1_i3	1	6013	-	6013	-0.160967922010611	6.0018540819445	6.66472189316174	0.0172945931841797	0.14848060941139
CG14450	TRINITY_DN18294_c0_g2_i1	1	1179	+	1179	0.261739807253221	3.27082149688399	6.64152823750856	0.0174658027451575	0.149485092701412
SCCRO3	TRINITY_DN17139_c0_g2_i1	1	1842	-	1842	-0.234962684804808	5.20046705013634	6.63312433445837	0.0175283043227195	0.149782277191923
Zcchc7	TRINITY_DN20892_c5_g1_i1	1	3101	-	3101	0.226363310561248	3.96373870525366	6.61736658511117	0.0176461719321357	0.150550884585563
bou	TRINITY_DN16803_c0_g1_i1	1	1340	+	1340	0.195580919322444	5.23302695157913	6.60196093973651	0.0177622615847293	0.150825377110017
Aprt	TRINITY_DN18142_c1_g3_i1	1	661	+	661	0.202704292940475	5.07923154111699	6.60584393279049	0.017732921048321	0.150825377110017
CG7029	TRINITY_DN20436_c0_g2_i1	1	4314	+	4314	-0.185146409347104	6.09871782834048	6.60271722168743	0.0177565427471371	0.150825377110017
UQCR-Q	TRINITY_DN16624_c1_g4_i1	1	505	-	505	0.241269593607772	3.4010146952088	6.59242281020413	0.0178345635613344	0.150963841008972
CG13760	TRINITY_DN17640_c0_g1_i1	1	1316	+	1316	0.205122416479173	4.35423381501168	6.59599466151887	0.0178074494170842	0.150963841008972
CG11498	TRINITY_DN16373_c0_g1_i1	1	755	+	755	-0.777500069563271	-0.908082677988195	6.5665437636888	0.018032395153109	0.151570178559202
Cap-D2	TRINITY_DN17635_c0_g2_i1	1	1872	+	1872	-0.195802062087059	5.25026168295341	6.56467881640395	0.0180467460376497	0.151570178559202
Snx6	TRINITY_DN18539_c0_g1_i1	1	1830	+	1830	-0.140851188512822	7.01986650894313	6.57546778916071	0.0179639003231666	0.151570178559202
trsn	TRINITY_DN19362_c0_g3_i1	1	1059	-	1059	0.167757942256029	5.98984023526115	6.57128877797251	0.0179959393826639	0.151570178559202
Vps24	TRINITY_DN20111_c0_g2_i1	1	833	+	833	0.221676745681265	4.20778786470524	6.568837687488	0.0180147607370788	0.151570178559202
Cog7	TRINITY_DN18277_c0_g2_i1	1	2358	+	2358	-0.186123907049121	4.72172697227076	6.55941338543958	0.0180873327179824	0.151674802512226
CG10343	TRINITY_DN18510_c0_g2_i1	1	1198	-	1198	0.216534442338706	4.48936399002564	6.54295559921013	0.0182148501407255	0.152506944035391
CG13933	TRINITY_DN19513_c0_g2_i1	1	520	+	520	-0.498623266074437	0.671135554306801	6.53830656437411	0.0182510531493904	0.152573145087617
CG30016	TRINITY_DN18635_c0_g3_i1	1	1671	+	1671	-0.191807657071815	4.90654786380116	6.5330335774254	0.0182922122724885	0.152680508627334
Prosalpha3	TRINITY_DN17351_c2_g1_i1	1	559	+	559	0.206825579024361	4.4649008877476	6.5288528069597	0.0183249195943756	0.152717104254827
KdelR	TRINITY_DN16746_c1_g1_i1	1	1043	-	1043	0.198050823743282	5.04084526397669	6.52313192710639	0.0183697814792646	0.152720735642428
Rop	TRINITY_DN18102_c0_g2_i1	1	1274	-	1274	-0.511766626428569	0.45760394836416	6.52157618190773	0.0183820024910861	0.152720735642428
FIG4	TRINITY_DN17700_c0_g1_i1	1	2842	-	2842	-0.219474856634023	4.4814986885763	6.51688274843892	0.0184189263626523	0.152792078380648
Prosbeta6	TRINITY_DN16456_c0_g1_i1	1	888	+	888	0.210612010883359	5.51144819274189	6.51198313087659	0.0184575606917725	0.152877369047677
ND-B14	TRINITY_DN18630_c0_g4_i1	1	576	+	576	0.23594123474465	4.23567589473196	6.48391506921999	0.0186806338194464	0.154487695635667
ND-13A	TRINITY_DN17293_c0_g1_i1	1	527	+	527	0.257954243921078	4.03257779055924	6.46661261910041	0.0188196457506865	0.154531893357291
Sld5	TRINITY_DN17516_c0_g5_i1	1	793	+	793	0.388728547101874	2.12860728697978	6.46921385247748	0.0187986732376737	0.154531893357291
alpha-Man-Ia	TRINITY_DN17533_c0_g1_i1	1	2751	-	2751	-0.150039545183507	6.56317341990011	6.45565384612325	0.0189082885736536	0.154531893357291
CycG	TRINITY_DN18233_c0_g4_i1	1	1652	+	1652	-0.148115139834804	7.91478187339851	6.46124451421356	0.0188630089021106	0.154531893357291
ari-1	TRINITY_DN18912_c0_g2_i1	1	1230	+	1230	-0.1963696592135	5.27091164559114	6.45479515306677	0.0189152540088673	0.154531893357291
Btk29A	TRINITY_DN19104_c0_g1_i10	1	4041	+	4041	-0.176992160978739	5.33949839281117	6.46656126675886	0.0188200600432604	0.154531893357291
Dim1	TRINITY_DN19633_c0_g2_i1	1	1046	-	1046	0.186346952488121	4.90907252997769	6.46662886125717	0.0188195147168165	0.154531893357291
CG7616	TRINITY_DN20223_c0_g1_i10	1	2993	+	2993	-0.205822180944448	5.70845412541291	6.4620363012735	0.0188566058946971	0.154531893357291
SoxN	TRINITY_DN18157_c0_g1_i1	1	2076	-	2076	-0.172644007323804	5.9885729886386	6.44792791264637	0.0189710620288291	0.154753353191295
eca	TRINITY_DN17196_c2_g3_i1	1	813	+	813	0.151365896033952	6.41000277378508	6.44285474323799	0.019012408295336	0.154856352762012
Syx17	TRINITY_DN17444_c0_g1_i1	1	1349	+	1349	0.207348152860978	3.99629608625006	6.4034867212024	0.0193367003802942	0.157260163575485
Clc	TRINITY_DN19112_c0_g2_i1	1	899	-	899	0.159119449678125	6.32961985950896	6.38701332999646	0.0194742293014671	0.157665231822088
conv	TRINITY_DN19245_c0_g1_i1	1	3770	-	3770	-0.259044914768116	3.97381993926902	6.39394332999637	0.0194162411199134	0.157665231822088
rdx	TRINITY_DN20284_c0_g1_i1	1	1339	+	1339	-0.176722647558048	5.07125356817229	6.38895063291509	0.0194579990632271	0.157665231822088
CG8498	TRINITY_DN16682_c0_g2_i1	1	783	-	783	0.205258391233689	4.5373577274261	6.37724193244137	0.0195563225278732	0.158044275170373
CG7956	TRINITY_DN18567_c1_g1_i1	1	4705	+	4705	-0.186592899961885	4.76703784126834	6.37447140363982	0.019579669104935	0.158044275170373
CG31913	TRINITY_DN16484_c0_g1_i1	1	718	+	718	0.270911177675787	3.04039823562626	6.36381027670534	0.0196697988069992	0.158061930204679
eEF1delta	TRINITY_DN17181_c0_g3_i2	1	1176	-	1176	0.157528827849222	7.72323794566848	6.36440869467247	0.0196647274878612	0.158061930204679
CG12159	TRINITY_DN17285_c0_g3_i2	1	793	+	793	0.204747677088298	4.06973449671319	6.36685114920049	0.0196440439471689	0.158061930204679
Pex2	TRINITY_DN17464_c0_g1_i2	1	1010	-	1010	0.171282211709386	5.64429002933232	6.34320253710751	0.0198453349996901	0.158527476027155
msi	TRINITY_DN17632_c0_g1_i1	1	3134	+	3134	-0.189497525478532	5.72608704296631	6.34609129821322	0.0198206234330747	0.158527476027155
CG4975	TRINITY_DN17852_c0_g1_i1	1	1753	+	1753	-0.21339216708331	4.13680946009613	6.35034250869698	0.019784319473278	0.158527476027155
Gprk1	TRINITY_DN19695_c0_g1_i1	1	3222	+	3222	-0.170441025137168	6.07766963373559	6.34527180272392	0.0198276302147676	0.158527476027155
MED31	TRINITY_DN17813_c2_g3_i1	1	1869	-	1869	0.163156077027063	6.04815869860829	6.33674828102715	0.019900671681634	0.158734351638122
ArgRS	TRINITY_DN18708_c0_g3_i1	1	2331	+	2331	-0.201690126233736	5.93865302224976	6.32382131707355	0.0200120226187195	0.159386744401972
CG31122	TRINITY_DN18276_c0_g1_i1	1	2347	-	2347	-0.214297459017884	3.77822045250915	6.29726572990967	0.0202429600207939	0.160988260224367
ttv	TRINITY_DN18113_c0_g2_i1	1	3270	-	3270	-0.17265364037012	6.40779602483983	6.28584921194859	0.0203431568167161	0.161546835870005
UK114	TRINITY_DN17173_c0_g1_i1	1	968	-	968	0.222653418320235	5.00959619794887	6.28125739721565	0.0203836130165127	0.161630060860348
Grip91	TRINITY_DN18054_c0_g1_i1	1	1882	+	1882	-0.158004246864045	5.62265486793878	6.27014296486083	0.0204819096379738	0.162171008469831
Ubc7	TRINITY_DN17498_c0_g3_i1	1	1118	-	1118	0.144342258599281	6.99590559304475	6.26088250380186	0.0205642144835826	0.162583936210377
Pfdn1	TRINITY_DN17529_c0_g2_i2	1	682	+	682	0.23318066332187	3.89041172401138	6.25544458735991	0.0206127177311983	0.162598473739594
CG8009	TRINITY_DN20685_c0_g1_i1	1	759	+	759	0.249161453065057	4.18357788768479	6.2539171936575	0.0206263642503491	0.162598473739594
Pten	TRINITY_DN17781_c0_g1_i10	1	2945	+	2945	-0.218975026552307	3.95306636448998	6.24355118260389	0.0207192468907408	0.162617437023107
CG11722	TRINITY_DN19064_c0_g3_i1	1	720	+	720	0.229116941811677	3.55549110782209	6.24803865421882	0.0206789804804206	0.162617437023107
CG1657	TRINITY_DN19633_c0_g1_i1	1	2998	-	2998	-0.208022673880606	4.43229128324284	6.24634188550549	0.0206941954127511	0.162617437023107
CG42514	TRINITY_DN16932_c0_g2_i1	1	2223	+	2223	-0.16788259307086	6.03778998019345	6.23998664115859	0.0207512942680882	0.162632236473156
eIF6	TRINITY_DN16937_c0_g1_i1	1	820	+	820	0.15047879065732	6.47450127706476	6.21882246128647	0.0209427184602063	0.163218375474819
CG9314	TRINITY_DN17589_c0_g3_i2	1	218	+	218	-0.261640820868061	3.21024069140583	6.21833337466992	0.0209471653984746	0.163218375474819
cnc	TRINITY_DN18046_c1_g1_i1	1	2652	+	2652	-0.172258210932483	5.61183937276245	6.21912779932139	0.0209399427605171	0.163218375474819
CG16974	TRINITY_DN19499_c0_g1_i1	1	2729	-	2729	-0.137841696565062	6.9438630880715	6.22503439570548	0.0208863292535408	0.163218375474819
Reep1	TRINITY_DN17471_c0_g2_i1	1	1322	-	1322	0.141745500935735	6.7247233414461	6.2077596628429	0.0210435637914456	0.163261720810755
CG6654	TRINITY_DN19149_c0_g1_i1	1	2337	-	2337	-0.224189999952939	4.42154268390615	6.21305202719071	0.0209952524987268	0.163261720810755
Rok	TRINITY_DN20400_c1_g1_i1	1	4908	+	4908	-0.169871742239549	5.26626118107719	6.21102246697809	0.021013764638777	0.163261720810755
CG33298	TRINITY_DN17580_c0_g3_i1	1	5518	+	5518	-0.173906781344938	5.41359059510336	6.20357994330732	0.0210818061968398	0.163323418122644
Atf6	TRINITY_DN20238_c0_g1_i2	1	1418	+	1418	-0.196709226306691	4.56052612983482	6.18772669054649	0.0212275639552177	0.164216678402487
CG10068	TRINITY_DN17426_c2_g2_i2	1	1459	+	1459	0.393347351743041	2.55352953995633	6.18197357351704	0.0212807376676072	0.164392174074123
His2B:CG17949	TRINITY_DN17360_c0_g1_i1	1	304	+	304	0.195145472386646	4.97455820706014	6.15127479232236	0.0215670048734529	0.16448273023714
CG11586	TRINITY_DN17534_c0_g1_i1	1	1336	-	1336	0.284103082117083	2.86253292865123	6.15838529275455	0.0215003178439301	0.16448273023714
Brms1	TRINITY_DN19514_c0_g3_i1	1	1138	+	1138	0.165660533581194	5.79288184279959	6.15808734832581	0.0215031075308755	0.16448273023714
CG15439	TRINITY_DN19600_c0_g1_i1	1	2936	+	2936	-0.139625670859293	6.56167113797505	6.15445231351963	0.0215371753965491	0.16448273023714
l(3)72Dn	TRINITY_DN19669_c0_g1_i1	1	1201	+	1201	-0.178356790017889	4.66379966661904	6.15726224191994	0.0215108352080472	0.16448273023714
emb	TRINITY_DN20758_c0_g1_i1	1	752	+	752	-0.198915062466376	4.40071257347053	6.16047127609978	0.02148079788614	0.16448273023714
QIL1	TRINITY_DN21079_c0_g2_i1	1	820	+	820	0.271178083084524	3.3901192226879	6.16810244736545	0.0214095566010426	0.16448273023714
CG9588	TRINITY_DN21210_c5_g2_i1	1	543	-	543	0.270282622676471	2.70027349153259	6.16160058539319	0.0214702384477115	0.16448273023714
Jwa	TRINITY_DN21247_c1_g6_i1	1	759	-	759	0.179031536427173	4.93569294252004	6.17644010562156	0.0213320218601256	0.16448273023714
CG3735	TRINITY_DN20495_c0_g1_i1	1	1246	-	1246	-0.202145355023754	4.11741047215868	6.14597866894457	0.0216168258416659	0.164629837483422
AMPKalpha	TRINITY_DN20983_c3_g1_i1	1	1046	-	1046	-0.20073293890514	4.49200891854367	6.14100864224324	0.0216636963408391	0.1647540912127
Prp3	TRINITY_DN17967_c0_g2_i1	1	2932	-	2932	-0.160546257649447	5.79192801039363	6.13431995698998	0.0217269544675277	0.164832611340106
CG3711	TRINITY_DN19079_c1_g2_i1	1	444	-	444	-0.61843899728072	0.296857459057253	6.13345385333948	0.0217351607312343	0.164832611340106
pgant3	TRINITY_DN18341_c0_g1_i3	1	911	+	911	-0.646150146095708	-0.450499982421328	6.12331272664091	0.0218315055931395	0.165330727750292
CG13775	TRINITY_DN19220_c0_g2_i1	1	2906	+	2906	-0.213017939049394	3.78351504342656	6.10695399497746	0.0219879291135159	0.166281786507823
ND-24	TRINITY_DN16271_c0_g1_i1	1	896	+	896	0.179998231335035	5.37487608367961	6.08371347102933	0.0222123181522822	0.166345582607091
RhoGAP18B	TRINITY_DN17238_c0_g1_i1	1	1671	+	1671	-0.203285318341008	4.00388889050366	6.08375406219502	0.02221192401395	0.166345582607091
nmo	TRINITY_DN18413_c0_g1_i3	1	3888	+	3888	-0.136705668611181	7.58300735054547	6.10005283444758	0.0220542944157287	0.166345582607091
CG33156	TRINITY_DN19029_c0_g1_i1	1	1346	+	1346	-0.150958527571644	7.04796650916702	6.08652775169375	0.0221850101507674	0.166345582607091
AlkB	TRINITY_DN19116_c0_g2_i1	1	1338	+	1338	0.256461805849962	3.82879542292273	6.08997660738783	0.0221515958603699	0.166345582607091
RapGAP1	TRINITY_DN20348_c1_g1_i1	1	3757	+	3757	-0.160794943149027	6.87266968106667	6.09168998717736	0.0221350166996941	0.166345582607091
PDZ-GEF	TRINITY_DN20725_c0_g1_i1	1	5074	+	5074	-0.203722697994645	4.20283097621223	6.08784018640323	0.0221722879627756	0.166345582607091
CG1161	TRINITY_DN18041_c0_g1_i1	1	876	+	876	0.168485972770115	6.04630273131737	6.07729144535017	0.0222747744263249	0.166581946888688
Tbce	TRINITY_DN19722_c0_g1_i1	1	2142	+	2142	-0.17093844915746	5.44507152621868	6.07339752006137	0.0223127398199741	0.166634754999031
CG15368	TRINITY_DN18767_c1_g2_i1	1	4132	+	4132	-0.165606151276747	6.50399656850229	6.05521985689009	0.0224909312282919	0.167733196656916
CG2656	TRINITY_DN19059_c0_g3_i1	1	1122	+	1122	0.198362119260537	4.30045362120033	6.04694889382116	0.0225725364221424	0.168109276779271
yl	TRINITY_DN13218_c0_g1_i1	1	257	-	257	-0.664015586127857	0.11426580276624	6.04098010466865	0.0226316332113244	0.168286590277727
pdm3	TRINITY_DN20502_c0_g1_i1	1	3451	-	3451	-0.231369688184687	3.82402043510719	6.0382455611329	0.0226587656790856	0.168286590277727
His2A:CG31618	TRINITY_DN17796_c0_g2_i1	1	376	+	376	0.213953472362934	3.77621121305145	6.02717121375863	0.0227690196773174	0.168641259783152
CG34229	TRINITY_DN18900_c0_g1_i12	1	893	+	893	0.388430220519496	1.48759563032301	6.02716595583926	0.022769072166568	0.168641259783152
CG4278	TRINITY_DN16934_c0_g2_i1	1	1032	+	1032	0.161782633269802	7.39077380129769	6.00617509918	0.0229797057140122	0.169738495335256
Cont	TRINITY_DN18139_c0_g1_i1	1	4329	-	4329	-0.166803183140769	5.23146338063971	5.9998962816729	0.0230431340106468	0.169738495335256
CG34159	TRINITY_DN19473_c0_g3_i2	1	1142	-	1142	0.208952616477995	4.10940507657305	6.00064491437663	0.0230355610767359	0.169738495335256
CG5728	TRINITY_DN20780_c1_g2_i1	1	5748	+	5748	-0.184036331394823	4.7685779285419	6.00054462347687	0.0230365754263724	0.169738495335256
CG11590	TRINITY_DN16854_c1_g4_i1	1	299	-	299	0.395028420180911	1.36545549001315	5.98998451377524	0.0231436616057621	0.170246416614283
Su(dx)	TRINITY_DN19778_c0_g1_i1	1	3230	-	3230	-0.141221046841859	6.92170108833335	5.97157322021485	0.0233316996513322	0.171395809972729
Rab3	TRINITY_DN16831_c1_g1_i1	1	1738	+	1738	-0.334472093935232	2.95794897435244	5.96114854659607	0.0234389271632327	0.171949245257348
CG5885	TRINITY_DN19507_c0_g2_i1	1	1036	+	1036	0.154446503165235	6.09705809749997	5.9455144078524	0.0236007750936871	0.172901330577664
boca	TRINITY_DN17068_c0_g4_i1	1	602	-	602	0.188972865510903	4.72909373793988	5.9196272062485	0.023871525029997	0.173994300147338
Vha16-1	TRINITY_DN17400_c0_g2_i1	1	1640	+	1640	0.125182523094228	8.09623993488615	5.90793892490619	0.0239949097169589	0.173994300147338
CG8028	TRINITY_DN18194_c1_g3_i1	1	407	-	407	-0.755093507132939	-0.890184899599434	5.90348029385034	0.0240421643841924	0.173994300147338
SH3PX1	TRINITY_DN18928_c1_g2_i1	1	2413	-	2413	-0.142956460532316	6.88269454921138	5.90696799883108	0.0240051911775895	0.173994300147338
CG17059	TRINITY_DN19291_c0_g2_i1	1	659	+	659	0.213341745697088	4.47101327820425	5.90277352007314	0.0240496646751887	0.173994300147338
Ufc1	TRINITY_DN19428_c0_g4_i1	1	1299	-	1299	0.16931150153231	5.01110577964534	5.91317501294087	0.0239395480117703	0.173994300147338
phtf	TRINITY_DN19528_c0_g1_i1	1	839	+	839	-0.304660369966507	3.08977599764271	5.90090758752235	0.0240694785723414	0.173994300147338
smt3	TRINITY_DN20502_c0_g3_i1	1	665	-	665	0.162432732557752	7.18711002772988	5.90060875115466	0.0240726535441236	0.173994300147338
CG5027	TRINITY_DN20685_c0_g2_i1	1	239	+	239	-0.242167478436794	3.23541215180575	5.92166093011119	0.0238501291711065	0.173994300147338
CG12935	TRINITY_DN21279_c4_g1_i1	1	576	-	576	0.273010531407634	2.63908979575453	5.92129968042816	0.0238539281405426	0.173994300147338
CG12321	TRINITY_DN17515_c0_g1_i1	1	504	-	504	0.306924709230684	2.37326855877181	5.89319926250692	0.0241515255429768	0.174330690398569
CG5642	TRINITY_DN16904_c0_g1_i1	1	1289	+	1289	-0.148974737458319	6.57452857503011	5.87905286982027	0.0243029155726672	0.174929546645548
ND-18	TRINITY_DN17195_c0_g1_i1	1	815	+	815	0.20683582339135	4.11801822797906	5.87636340309758	0.024331817504481	0.174929546645548
Pmi	TRINITY_DN18562_c0_g1_i2	1	1519	+	1519	0.133385653091612	7.50130646857754	5.87697735244697	0.0243252164028899	0.174929546645548
Tapdelta	TRINITY_DN19189_c0_g2_i1	1	463	+	463	0.204264809376848	5.19613721725883	5.87265623732095	0.0243717191405055	0.174983102004801
krz	TRINITY_DN20051_c0_g1_i1	1	3096	-	3096	-0.229626130858052	4.6179116643716	5.86684788082022	0.0244343842365255	0.175018168066183
CG12479	TRINITY_DN20734_c1_g1_i1	1	1031	-	1031	0.158435793092525	5.74066514055236	5.86318641967733	0.0244739797332904	0.175018168066183
PAPLA1	TRINITY_DN21137_c4_g1_i1	1	2974	-	2974	-0.1816586515459	4.73191604923702	5.86557039881934	0.0244481909253441	0.175018168066183
CG10336	TRINITY_DN17358_c0_g1_i1	1	903	+	903	0.166597699761111	5.63164459702355	5.85824415392775	0.0245275401059983	0.175168869207342
spict	TRINITY_DN17027_c0_g1_i1	1	1506	-	1506	-0.20920559813285	4.50012618810807	5.85027710919157	0.0246141574589809	0.175554943146594
Ankle2	TRINITY_DN18277_c0_g1_i1	1	3645	+	3645	-0.140559370714256	6.54885268001922	5.84585278434181	0.0246624065503239	0.175666705573774
hfw	TRINITY_DN21009_c2_g1_i1	1	2253	+	2253	-0.219842885853725	3.9775997132221	5.84147279121497	0.0247102766344911	0.175775477062237
GSS	TRINITY_DN18165_c0_g1_i1	1	1493	-	1493	-0.195071206322763	4.1344180458228	5.83454105659268	0.0247862483613287	0.176083598371916
lost	TRINITY_DN17858_c0_g1_i1	1	3175	+	3175	-0.152764312662034	7.87631553987139	5.82229859080125	0.0249210660873562	0.1767715754113
CG6962	TRINITY_DN19239_c0_g1_i1	1	2388	+	2388	-0.171966471411607	5.56365258525515	5.81906231399739	0.0249568421856364	0.1767715754113
slif	TRINITY_DN19458_c0_g3_i1	1	1231	+	1231	-0.191811920309348	4.1383738699896	5.81683996387889	0.0249814429642824	0.1767715754113
Pcd	TRINITY_DN16934_c0_g3_i1	1	471	+	471	0.246642648512417	4.02299532254582	5.81056040238609	0.0250511029800515	0.17680045453984
CG3781	TRINITY_DN17553_c0_g1_i3	1	735	+	735	0.188687534156591	4.41483844201951	5.81128161704161	0.0250430913903474	0.17680045453984
l(1)G0289	TRINITY_DN20710_c1_g2_i2	1	3121	-	3121	-0.14020877719194	7.20167337376304	5.80160125728538	0.0251508652900851	0.177272504109986
mal	TRINITY_DN17872_c0_g1_i1	1	1457	-	1457	-0.451668097283635	1.24135285551712	5.79310469125211	0.0252458883727367	0.177709960973624
bsk	TRINITY_DN17491_c0_g1_i1	1	2214	+	2214	-0.179832913708104	4.55193619204061	5.78143507758161	0.025377054691522	0.178400363620191
CG12056	TRINITY_DN18708_c0_g1_i1	1	2085	+	2085	0.171221668722556	5.64558512884608	5.76217568992185	0.025595204757627	0.179699666735839
Tps1	TRINITY_DN17210_c0_g1_i1	1	3296	+	3296	-0.149422842311852	7.02818776028835	5.75582812812641	0.0256675634365391	0.179776534429857
yki	TRINITY_DN17530_c0_g1_i2	1	2902	-	2902	-0.149041744942533	5.94511928860472	5.75536638797143	0.0256728359627207	0.179776534429857
beta'COP	TRINITY_DN19046_c0_g1_i1	1	3124	+	3124	0.16136800435222	5.60984114728701	5.73288667526844	0.0259310029163496	0.181348855674393
Liprin-gamma	TRINITY_DN16466_c0_g1_i1	1	3483	-	3483	-0.567965608620161	0.594811139806383	5.72432153817999	0.0260301338556833	0.181806323510161
Nedd8	TRINITY_DN20181_c0_g3_i1	1	426	+	426	0.231970058427151	4.40869158871008	5.71504137152791	0.0261380205111532	0.182323682530579
CG6701	TRINITY_DN16966_c0_g1_i1	1	4255	+	4255	-0.310199013618243	3.2467424938363	5.71195938714937	0.026173961038564	0.18233849860457
Pcmt	TRINITY_DN14875_c0_g1_i1	1	223	+	223	0.694679379612876	-0.655426678199658	5.68805614587885	0.0264545986326644	0.18236530942333
ADPS	TRINITY_DN16304_c0_g1_i1	1	2657	+	2657	-0.748968745221457	-0.161251236417759	5.68427683374198	0.0264992782508528	0.18236530942333
senju	TRINITY_DN17047_c0_g2_i1	1	500	+	500	-0.69668774496687	-0.684467274171787	5.70373247278119	0.0262701709469774	0.18236530942333
Sclp	TRINITY_DN17279_c0_g2_i2	1	2130	-	2130	-0.324923484207692	2.06023433272131	5.68590162416179	0.0264800593568057	0.18236530942333
Prosalpha5	TRINITY_DN17351_c2_g2_i1	1	638	+	638	0.202948194444427	3.78336043523891	5.69433498426736	0.0263805559737972	0.18236530942333
CG30389	TRINITY_DN17562_c1_g4_i1	1	2969	-	2969	-0.141382314594228	7.14606668271619	5.68286218538239	0.0265160242188224	0.18236530942333
CG18508	TRINITY_DN17587_c0_g3_i1	1	978	+	978	0.199848701257274	4.22604647817927	5.69137315519025	0.0264154540743348	0.18236530942333
pum	TRINITY_DN19200_c0_g3_i1	1	2175	+	2175	-0.172364223417701	5.52009157837218	5.68355710799979	0.0265077965555078	0.18236530942333
ND-PDSW	TRINITY_DN19804_c0_g5_i1	1	1225	-	1225	0.183229134322292	5.05892392779188	5.69018690991729	0.0264294456746928	0.18236530942333
CG7879	TRINITY_DN21152_c5_g1_i2	1	3948	+	3948	-0.231305838216186	3.66432236058894	5.70686481324083	0.0262334929959447	0.18236530942333
Vps28	TRINITY_DN18043_c0_g3_i1	1	876	-	876	0.176572301373972	5.02252886347075	5.67896688402447	0.0265621964356357	0.182450144179551
CG10877	TRINITY_DN17109_c0_g1_i1	1	1411	+	1411	0.467268105911797	1.116257093249	5.66138258634931	0.0267717546150093	0.183436593411921
wnd	TRINITY_DN20531_c2_g1_i1	1	4820	+	4820	-0.149164576596237	7.71123171508516	5.66120754359532	0.0267738499657237	0.183436593411921
CG3061	TRINITY_DN16599_c0_g1_i2	1	844	+	844	0.204378975080743	3.92966643786985	5.63760230436245	0.0270581101052148	0.183622806768712
CG14805	TRINITY_DN16625_c0_g1_i1	1	1417	+	1417	0.249894639832907	3.13578102308379	5.64054959327096	0.0270224337255296	0.183622806768712
CG9121	TRINITY_DN17458_c1_g2_i2	1	2704	-	2704	-0.183581398833453	4.43848260210011	5.64058868779285	0.0270219608486369	0.183622806768712
Prosalpha2	TRINITY_DN17601_c0_g3_i1	1	895	-	895	0.141704626220283	6.58964601944727	5.6500330807698	0.0269079956704198	0.183622806768712
Glut4EF	TRINITY_DN18609_c0_g1_i1	1	2478	+	2478	-0.373368032388691	1.54902249261358	5.64388441453554	0.0269821299944659	0.183622806768712
CG42321	TRINITY_DN19020_c1_g1_i1	1	4651	+	4651	-0.171875544141002	5.72247385467081	5.65096763949242	0.0268967477454125	0.183622806768712
CG12773	TRINITY_DN19435_c0_g1_i1	1	3134	+	3134	-0.216380795209944	5.33361430925125	5.65444411758164	0.0268549527343594	0.183622806768712
CG14543	TRINITY_DN20835_c1_g1_i1	1	413	+	413	0.471015444850437	0.964040306162085	5.63633502776599	0.0270734665024344	0.183622806768712
CG14341	TRINITY_DN19544_c0_g2_i1	1	633	+	633	0.223817619460999	3.33098699426814	5.63140458143824	0.0271333049994647	0.183797463011449
sl	TRINITY_DN20374_c0_g2_i1	1	2373	+	2373	-0.201391695526426	4.92661433587316	5.61877765499219	0.0272872301737269	0.184608212166544
CG10898	TRINITY_DN16768_c0_g1_i1	1	1866	-	1866	-0.198896787298913	4.34688772266219	5.60779889106819	0.0274218608734363	0.18528655868367
CG32441	TRINITY_DN19817_c0_g1_i2	1	503	+	503	0.425753449073376	0.972677947023917	5.58809447958896	0.0276653672748136	0.186697947867078
CG6123	TRINITY_DN17236_c0_g1_i11	1	2539	-	2539	0.297471813658532	2.33654641645984	5.58402487781057	0.0277159612203029	0.186805578624842
CG9272	TRINITY_DN21260_c3_g1_i1	1	1170	+	1170	0.183281874510306	4.58141879651796	5.58078215584955	0.0277563496442016	0.186844241300294
CG12084	TRINITY_DN20087_c0_g1_i1	1	3287	+	3287	-0.15183715465364	5.40271379412062	5.56418467142733	0.0279641106130456	0.188008085318631
MED6	TRINITY_DN17010_c0_g3_i1	1	1053	+	1053	0.152859202788433	5.85363936890988	5.54516281239391	0.0282043697584036	0.188525573711195
CG31145	TRINITY_DN17503_c2_g3_i1	1	2895	-	2895	-0.224506785527037	4.24342217725742	5.54847797499274	0.0281623306750174	0.188525573711195
CG31715	TRINITY_DN18558_c0_g5_i1	1	731	-	731	0.17694187409063	4.67170828506849	5.54819332508988	0.028165937514618	0.188525573711195
Tes	TRINITY_DN20038_c0_g1_i1	1	2747	+	2747	-0.235750585038284	3.26734741244373	5.55409378284459	0.0280912779420509	0.188525573711195
CG11377	TRINITY_DN20778_c2_g1_i1	1	849	-	849	0.281630996987256	2.44937720937921	5.54425444247259	0.0282159009615976	0.188525573711195
Atg17	TRINITY_DN19628_c0_g2_i1	1	1401	-	1401	-0.309741910871208	2.36748565474976	5.53988342384892	0.028271462482621	0.188663026864223
CG9399	TRINITY_DN18593_c1_g2_i1	1	783	-	783	0.360680213345498	1.77851232785676	5.53370006155921	0.02835027134463	0.188955084165939
Ets98B	TRINITY_DN17437_c0_g1_i12	1	2149	-	2149	-0.205055981026294	3.95119383744354	5.52936605174076	0.0284056567408375	0.189090495242711
CG3793	TRINITY_DN17511_c0_g3_i1	1	1228	+	1228	0.150099744227236	5.49580310662515	5.51640617006716	0.0285720008381446	0.189963290406012
Tango14	TRINITY_DN17966_c1_g1_i1	1	1172	+	1172	0.15924154666496	5.01007975750124	5.51120094215912	0.0286391193657598	0.190175038941105
Diap2	TRINITY_DN17488_c0_g1_i1	1	1937	-	1937	-0.190215508229468	4.55514201529438	5.5082791960959	0.028676871271573	0.19019150048748
Rrp46	TRINITY_DN18812_c1_g4_i1	1	919	+	919	0.305975406052658	2.72289876813318	5.50034370438429	0.0287796882941308	0.19040500525393
OstDelta	TRINITY_DN20494_c0_g1_i1	1	240	-	240	0.237631324264934	3.24094326378021	5.5026878677198	0.0287492728577672	0.19040500525393
aos	TRINITY_DN16932_c0_g1_i2	1	2169	+	2169	-0.656120757677912	-0.387105138519838	5.49315894956155	0.0288731356989235	0.190436662679427
UQCR-11	TRINITY_DN17029_c0_g4_i1	1	481	-	481	0.211883286527658	4.80073463979316	5.49183225389858	0.0288904284257736	0.190436662679427
U2af38	TRINITY_DN19167_c0_g4_i1	1	1083	+	1083	0.162610488590951	5.0296891891485	5.49253233996498	0.0288813017504394	0.190436662679427
CG6652	TRINITY_DN16183_c0_g1_i1	1	1590	+	1590	-0.597773537714102	0.151530002266755	5.4411021580139	0.0295604804294083	0.192557628259491
CG18745	TRINITY_DN16905_c0_g1_i1	1	1570	-	1570	-0.21517547488898	3.63055768125901	5.44759873203041	0.0294737050873132	0.192557628259491
CG7484	TRINITY_DN17621_c0_g1_i10	1	714	+	714	0.188029941290734	4.05629356818443	5.44991672723934	0.0294428127478519	0.192557628259491
CG7280	TRINITY_DN18347_c0_g1_i1	1	2096	+	2096	-0.154997539019032	5.38599909075312	5.43777586955686	0.0296050211103706	0.192557628259491
CG15117	TRINITY_DN18972_c0_g1_i1	1	2778	+	2778	-0.160429608310101	5.3105961746507	5.44836855064497	0.0294634415371535	0.192557628259491
CG6961	TRINITY_DN19004_c0_g2_i7	1	1414	-	1414	0.165251624572467	4.91565358152672	5.44003250840349	0.0295747953551772	0.192557628259491
Sym	TRINITY_DN19821_c0_g1_i1	1	3603	+	3603	-0.144301268717619	5.79076948427311	5.45978025862799	0.0293117659854218	0.192557628259491
CG4751	TRINITY_DN19841_c0_g1_i1	1	4358	-	4358	-0.145205249299894	5.76874280561185	5.44075070403833	0.029565183014586	0.192557628259491
pasi1	TRINITY_DN20152_c0_g1_i3	1	2013	+	2013	-0.164450189423251	5.49021694465519	5.45084308746233	0.0294304771585948	0.192557628259491
Magi	TRINITY_DN20516_c0_g2_i1	1	4334	+	4334	-0.171752331485527	5.44098383637348	5.45249943841361	0.0294084353504245	0.192557628259491
CG34132	TRINITY_DN21313_c2_g5_i1	1	487	+	487	0.274835137618859	2.7121104565408	5.45002616049065	0.0294413552111466	0.192557628259491
CG2371	TRINITY_DN20242_c0_g1_i3	1	890	+	890	0.217685503759462	3.87309487680569	5.4340667259878	0.0296547774058903	0.192648867195856
Atg16	TRINITY_DN19915_c1_g1_i1	1	2194	+	2194	0.174876364974732	5.69831984966873	5.42902606011785	0.0297225461584213	0.192856761595918
sm	TRINITY_DN17392_c0_g1_i1	1	2616	-	2616	-0.206095592548308	3.94846249245958	5.40396036980937	0.0300621356115761	0.192867679412057
Fuca	TRINITY_DN17906_c0_g2_i1	1	874	-	874	0.60795470950903	-0.117460824052545	5.41487339823302	0.0299137528301336	0.192867679412057
CG11138	TRINITY_DN18091_c0_g2_i1	1	1082	+	1082	-0.179091690061235	5.14436510950119	5.40383460117238	0.0300638504854846	0.192867679412057
CG4747	TRINITY_DN18465_c1_g2_i1	1	3594	-	3594	-0.140647784415381	8.29924979817752	5.40250979725807	0.0300819210655675	0.192867679412057
Nxt1	TRINITY_DN18540_c0_g3_i1	1	1018	+	1018	0.253553301057602	3.13708179961899	5.4185113021936	0.029864471952848	0.192867679412057
Sec10	TRINITY_DN19485_c0_g1_i1	1	787	+	787	-0.242049157393878	2.91626908570407	5.40785539104934	0.0300090808331313	0.192867679412057
CG2691	TRINITY_DN20036_c0_g1_i1	1	3440	-	3440	-0.181653552566586	5.04448498740791	5.41557071226182	0.0299042995847284	0.192867679412057
CG7246	TRINITY_DN20672_c0_g1_i1	1	1492	+	1492	-0.231154638475677	3.77073604649223	5.41294068549817	0.0299399715154815	0.192867679412057
SkpA	TRINITY_DN21282_c0_g4_i1	1	953	-	953	0.148868614749387	8.31087919347396	5.419143857796	0.0298559123554409	0.192867679412057
Lap1	TRINITY_DN21314_c1_g3_i1	1	2109	-	2109	-0.155523300285453	5.81071645851727	5.42580327731658	0.0297659657920194	0.192867679412057
ths	TRINITY_DN19127_c0_g1_i1	1	1320	-	1320	-0.370004092004875	1.4716512119084	5.39677404820224	0.0301602988219855	0.193140535924164
CG11753	TRINITY_DN17963_c0_g5_i1	1	643	-	643	0.192732414673569	4.04808302257705	5.38955004095173	0.0302593402398474	0.193365139730311
upSET	TRINITY_DN21180_c5_g1_i1	1	8096	+	8096	-0.158820599959537	5.77968848321575	5.38898551446772	0.0302670953138691	0.193365139730311
CG6405	TRINITY_DN17312_c1_g1_i13	1	1057	+	1057	0.317969777211548	1.9987670229682	5.38581949261568	0.0303106293697335	0.193414098889471
CG11454	TRINITY_DN17433_c0_g3_i1	1	1077	+	1077	0.164958392043456	4.98708639810748	5.37336619932263	0.0304825516668457	0.194281227644955
Ada1-1	TRINITY_DN17785_c0_g5_i1	1	918	+	918	0.229983783414431	3.48533612730604	5.35234657872144	0.0307752289934512	0.195579056062584
DENR	TRINITY_DN17950_c0_g2_i1	1	770	+	770	0.253791727042713	3.0264377358216	5.35450869101068	0.0307449783496091	0.195579056062584
Pbp95	TRINITY_DN18219_c0_g1_i1	1	2658	+	2658	-0.165209691388559	4.76895688068425	5.35093505510503	0.0307949960306257	0.195579056062584
Fic	TRINITY_DN18233_c0_g1_i1	1	2228	+	2228	-0.196122533457643	4.61305687109288	5.34770536058527	0.0308402785599671	0.195636214112168
CG9609	TRINITY_DN18326_c0_g2_i1	1	1261	+	1261	-0.228390816487071	3.19632549223917	5.34029797449543	0.0309444183716771	0.196066161997747
RN-tre	TRINITY_DN19762_c0_g1_i1	1	2303	-	2303	-0.158775924053643	5.44028644726574	5.33542468423809	0.0310131472814963	0.196270997819047
CG43143	TRINITY_DN18534_c0_g1_i1	1	4957	-	4957	-0.214443588070747	4.15875988260832	5.32766266583784	0.0311229713622781	0.196504755954805
ZnT63C	TRINITY_DN19548_c0_g1_i1	1	1701	-	1701	-0.135396939409712	7.09626444332256	5.32823336568755	0.0311148816968882	0.196504755954805
melt	TRINITY_DN18036_c0_g2_i1	1	2100	-	2100	-0.192426657781768	3.85046257827798	5.31618704625326	0.0312861414391127	0.197303946947013
CG14408	TRINITY_DN17670_c0_g2_i1	1	1997	-	1997	0.544848091830038	-0.0909073231622846	5.30649225864338	0.0314247404774843	0.197946496091817
Prpk	TRINITY_DN16331_c0_g1_i1	1	1204	-	1204	0.222978962598944	3.33427174063529	5.29482648138687	0.0315924340427832	0.19799121001041
sigmar	TRINITY_DN17876_c0_g1_i1	1	1243	-	1243	0.141803715752752	6.42188710852901	5.30315811241227	0.0314725658053518	0.19799121001041
CG4968	TRINITY_DN18517_c0_g1_i1	1	1157	-	1157	0.140021136750664	6.15523600912295	5.29323175094249	0.0316154361682053	0.19799121001041
Taf8	TRINITY_DN18760_c0_g1_i1	1	569	-	569	0.333629847824947	2.26483942771163	5.29437308599985	0.0315989718253207	0.19799121001041
CG4622	TRINITY_DN19467_c1_g2_i1	1	1765	+	1765	0.147303528936148	5.82768536786712	5.29997595026738	0.0315182874631688	0.19799121001041
san	TRINITY_DN21197_c2_g4_i1	1	1076	+	1076	0.147463663063444	6.5917643974655	5.28726824271982	0.0317016199981329	0.198300620684377
Caf1-105	TRINITY_DN19342_c0_g1_i1	1	1909	+	1909	-0.15887532078627	5.36058981835975	5.27370980331815	0.0318985505397023	0.199301256674478
CG5065	TRINITY_DN17927_c0_g1_i1	1	2228	-	2228	-0.347757515569886	1.82482451122288	5.27091056291661	0.0319393795800771	0.19932538737937
Dok	TRINITY_DN18045_c1_g2_i1	1	2085	-	2085	-0.136249271207704	6.10400593038093	5.25380611945933	0.0321901424883669	0.20065809051708
CG2918	TRINITY_DN19659_c0_g1_i1	1	3402	-	3402	-0.132434538158389	7.01374539706068	5.25024259262418	0.0322426647770354	0.200753404708747
crn	TRINITY_DN18400_c0_g1_i1	1	3951	+	3951	-0.151631573447335	5.72741746753359	5.23458828165809	0.0324745370815223	0.201515006081519
Cbp20	TRINITY_DN18404_c1_g2_i1	1	729	+	729	0.413934598158073	1.21954759857532	5.23441574313027	0.0324771031685534	0.201515006081519
Rnp4F	TRINITY_DN19241_c0_g1_i2	1	2744	-	2744	-0.130886361720074	6.66886665829756	5.23600133986794	0.0324535298984994	0.201515006081519
escl	TRINITY_DN19505_c0_g1_i1	1	444	+	444	-0.284925571147203	2.5009611824326	5.22839977920742	0.0325667187904816	0.201838790480778
CG17167	TRINITY_DN16426_c0_g1_i1	1	1730	-	1730	-0.442453140788099	0.681182732793813	5.21471512997525	0.0327716084684728	0.202776101872406
Pcf11	TRINITY_DN17472_c0_g1_i1	1	4102	-	4102	-0.201810150278	4.08024955855209	5.20645305159859	0.0328960127978853	0.202776101872406
CG5149	TRINITY_DN18879_c0_g2_i2	1	3103	-	3103	-0.161299354271557	5.00758394802867	5.21248217851947	0.0328051782893927	0.202776101872406
Fmr1	TRINITY_DN19472_c0_g2_i1	1	2692	-	2692	-0.151745100387146	8.08212465218593	5.20330225641858	0.0329435951855021	0.202776101872406
Vdup1	TRINITY_DN20154_c0_g2_i1	1	1987	+	1987	-0.174288429540668	5.06986539074859	5.2044780426181	0.0329258297459319	0.202776101872406
CG8786	TRINITY_DN20421_c1_g1_i1	1	515	+	515	0.196181579326791	3.82949609519333	5.20559702117962	0.0329089326564924	0.202776101872406
d4	TRINITY_DN17461_c0_g1_i2	1	605	-	605	0.149198468784372	5.79786498590226	5.19548490673182	0.0330619856271121	0.203272778222792
sick	TRINITY_DN17347_c0_g2_i1	1	3940	-	3940	0.240352085768274	3.02127329745067	5.19086128716884	0.0331322338842823	0.203431951807165
alpha-Cat	TRINITY_DN19188_c0_g1_i1	1	3606	-	3606	-0.135267223553473	6.59108371635602	5.18236334299872	0.033261785018025	0.203431951807165
plum	TRINITY_DN19623_c0_g3_i1	1	5865	-	5865	-0.186048873356589	4.9730487411526	5.18139933372304	0.0332765173393767	0.203431951807165
Usp47	TRINITY_DN20738_c0_g1_i1	1	2311	+	2311	-0.164901675124381	4.96635494330791	5.18412832331544	0.0332348310181093	0.203431951807165
DNApol-epsilon255	TRINITY_DN20806_c0_g1_i4	1	3520	-	3520	0.167627714329724	5.85453018509322	5.18716035469809	0.0331885845935426	0.203431951807165
BI-1	TRINITY_DN18435_c0_g1_i2	1	1313	-	1313	0.141004272940865	5.79660212272836	5.17369877294094	0.0333944641958853	0.203823615330269
CG11593	TRINITY_DN18954_c1_g1_i1	1	4660	-	4660	-0.119411057803274	7.56390055911553	5.16982422887706	0.0334539873084733	0.203823615330269
CG5439	TRINITY_DN20947_c2_g1_i1	1	1696	+	1696	0.163189700282726	4.83608329700645	5.17012887183958	0.0334493028701947	0.203823615330269
Eip71CD	TRINITY_DN18209_c1_g1_i1	1	1176	+	1176	0.431531381301766	0.986590271699041	5.1654549153509	0.0335212548147928	0.204002941265647
CG18259	TRINITY_DN19004_c0_g2_i1	1	1571	-	1571	0.154031584826664	5.24232264940686	5.15811693828766	0.0336345693571181	0.204461779000655
CG10585	TRINITY_DN17858_c0_g2_i2	1	1109	+	1109	0.156570199640369	5.13098622841651	5.15102905373335	0.0337444318463619	0.204713875596199
Aldh-III	TRINITY_DN18763_c0_g4_i1	1	1953	-	1953	-0.163988868996635	4.79180513780929	5.15054351882596	0.0337519724415839	0.204713875596199
CG6613	TRINITY_DN18271_c0_g1_i1	1	2296	+	2296	-0.143548541629188	5.90051651690568	5.14561539696629	0.0338286161241039	0.204718179731951
Neb-cGP	TRINITY_DN21206_c1_g6_i1	1	341	-	341	0.318947051830791	2.20435163929514	5.14582853146753	0.0338252973355314	0.204718179731951
His1:CG33801	TRINITY_DN16703_c1_g1_i2	1	592	+	592	0.168240581499718	5.36452982987145	5.13101609766486	0.0340568225394393	0.205262727362714
CG1663	TRINITY_DN16855_c0_g1_i5	1	1167	-	1167	0.203512105109911	3.60303607103327	5.13298330053436	0.0340259716507196	0.205262727362714
CG1607	TRINITY_DN18178_c1_g1_i1	1	2810	+	2810	-0.148911602250814	7.16403588508491	5.13012091094567	0.0340708718452577	0.205262727362714
wls	TRINITY_DN18645_c0_g3_i2	1	2226	+	2226	-0.154340303154271	5.35583648736471	5.13254026154021	0.034032916912691	0.205262727362714
Claspin	TRINITY_DN20045_c0_g2_i1	1	2405	+	2405	-0.168698907153627	4.52353537193773	5.12112767143761	0.0342123772263898	0.205885198665953
CG7470	TRINITY_DN17661_c0_g1_i1	1	3315	-	3315	-0.123565179529087	8.72540813478721	5.11401666194914	0.0343247354229712	0.20610130668225
CG4424	TRINITY_DN18353_c0_g2_i4	1	1225	+	1225	0.183135988057201	4.3522110344297	5.11567603527459	0.0342984791779426	0.20610130668225
EndoA	TRINITY_DN19109_c1_g1_i1	1	3644	-	3644	-0.136839107618542	6.96895597215913	5.11032823923111	0.0343831784800825	0.206222578826034
CG8993	TRINITY_DN19220_c0_g2_i8	1	1497	+	1497	0.178792923680432	4.72599738209036	5.10495935179777	0.0344684490700336	0.206275113635539
Marf	TRINITY_DN20026_c0_g1_i1	1	3389	-	3389	-0.137077735057445	6.51306086675103	5.10597954751824	0.0344522276291254	0.206275113635539
CAH1	TRINITY_DN16992_c1_g2_i1	1	525	-	525	-0.305798535853177	1.98706210972737	5.09463469864137	0.0346330997573352	0.206801410732615
Mpc1	TRINITY_DN17928_c0_g1_i2	1	288	+	288	0.240407899112618	3.04639080447722	5.0955854063569	0.0346179014997313	0.206801410732615
Csk	TRINITY_DN16948_c0_g4_i1	1	2509	-	2509	-0.135338388836435	6.7794698209269	5.08289012460825	0.0348214733253749	0.207126439364572
CG33786	TRINITY_DN18199_c0_g2_i1	1	1290	+	1290	0.20132743482823	3.64799232434048	5.07910496215297	0.0348824302360166	0.207126439364572
ORMDL	TRINITY_DN19691_c0_g2_i1	1	1355	-	1355	0.175411161662235	4.95060141316411	5.0768987872909	0.0349180143513346	0.207126439364572
Prx5	TRINITY_DN19967_c0_g1_i2	1	1912	-	1912	0.13444325002837	6.50974041057007	5.08719631208854	0.034752271725778	0.207126439364572
CG17019	TRINITY_DN20671_c1_g3_i2	1	1766	+	1766	-0.174273651533048	4.61419994046041	5.08450040149812	0.0347955775696617	0.207126439364572
ocm	TRINITY_DN21242_c1_g1_i2	1	7760	+	7760	-0.164044909586399	4.96634090305478	5.07918985981483	0.03488106171109	0.207126439364572
MED18	TRINITY_DN16502_c0_g1_i1	1	906	+	906	0.171861268010827	4.91745663820074	5.07081189742184	0.0350164042202642	0.207254063178556
CG1673	TRINITY_DN17345_c0_g1_i1	1	2438	+	2438	-0.177544848047877	6.8796165966056	5.0723348168545	0.0349917581157279	0.207254063178556
NK7.1	TRINITY_DN19019_c0_g1_i1	1	4413	-	4413	-0.174720760196592	4.78029002639975	5.06439144036376	0.0351205248657668	0.207642401399358
SCAR	TRINITY_DN19136_c0_g2_i1	1	3543	+	3543	-0.153926125769461	6.44422805054276	5.05472593830517	0.0352779295230798	0.208344573919437
CG9240	TRINITY_DN16750_c2_g2_i1	1	3077	-	3077	0.119727927067946	7.31318897147127	5.04400201050726	0.0354535026292811	0.209022073999929
APC7	TRINITY_DN16751_c0_g1_i1	1	1919	+	1919	-0.132277330011118	6.63856059504168	5.04298662527917	0.0354701776168278	0.209022073999929
CG32536	TRINITY_DN17339_c0_g2_i1	1	1157	-	1157	0.170354645196351	4.92162649136978	5.02440157974988	0.0357769555042845	0.210142153003167
CG6984	TRINITY_DN17390_c14_g1_i1	1	1153	-	1153	0.228485964550573	3.28012385765223	5.02204054867327	0.0358161421754284	0.210142153003167
CG17698	TRINITY_DN17626_c0_g3_i1	1	3090	-	3090	-0.192890533300148	3.71920012145956	5.02407948399377	0.0357822985645417	0.210142153003167
CG42663	TRINITY_DN20857_c1_g2_i2	1	1420	+	1420	-0.245448934262103	4.52940766153876	5.02860082698837	0.0357073789100518	0.210142153003167
CG4598	TRINITY_DN17935_c0_g1_i1	1	2231	-	2231	0.611437270614236	0.15583504375189	5.01201545007068	0.0359830716158214	0.210663107657447
Trf	TRINITY_DN19425_c0_g1_i1	1	1256	-	1256	0.15751908768691	5.23123462631559	5.01257522163461	0.0359737276716369	0.210663107657447
C15	TRINITY_DN17184_c0_g1_i1	1	2109	+	2109	-0.721242460405244	-0.471888061529113	4.99659074623358	0.0362416277884869	0.211530305981869
crq	TRINITY_DN18235_c1_g1_i1	1	2747	+	2747	-0.171450954124829	4.56391080179107	4.99666607832916	0.0362403599531192	0.211530305981869
hb	TRINITY_DN18526_c0_g1_i1	1	1488	-	1488	0.14116732274771	5.93156406102547	4.98621152643483	0.0364167889919508	0.211530305981869
COX7A	TRINITY_DN18768_c1_g3_i1	1	537	-	537	0.158445857984957	6.4675962661726	4.98516323344742	0.0364345331870341	0.211530305981869
CG32276	TRINITY_DN18842_c0_g2_i1	1	685	-	685	0.150206407476355	6.06077636115093	4.98995889591593	0.0363534378909372	0.211530305981869
CG32000	TRINITY_DN19415_c0_g1_i8	1	4310	+	4310	-0.169989508913313	6.02647123877575	4.9858759549598	0.0364224680655441	0.211530305981869
wbl	TRINITY_DN19458_c0_g1_i1	1	1090	+	1090	0.158079738044513	4.84188284300704	4.98454279821962	0.0364450397361194	0.211530305981869
SpdS	TRINITY_DN19646_c0_g3_i1	1	1177	+	1177	0.144173824635779	5.62270264314114	4.99532099005715	0.0362630052538834	0.211530305981869
4EHP	TRINITY_DN18022_c1_g1_i1	1	1100	-	1100	0.142699315587347	5.93982062694578	4.97537376057933	0.0366007089986713	0.212205400990146
CG13690	TRINITY_DN17684_c0_g1_i2	1	1279	-	1279	0.182368176204649	4.31284891970123	4.96353175507059	0.0368028707862223	0.213086905984397
CG7912	TRINITY_DN19457_c0_g1_i7	1	1330	+	1330	-0.66398093772806	-0.742085861982385	4.95953964500309	0.0368713062469292	0.213086905984397
l(2)dtl	TRINITY_DN20256_c1_g2_i1	1	1219	+	1219	-0.158455446149754	5.06195833374099	4.96102001112689	0.03684591206323	0.213086905984397
Acf	TRINITY_DN20379_c0_g1_i1	1	4168	+	4168	-0.131022187386523	6.52582934453423	4.95642380696379	0.0369248198727442	0.213167696738583
Manf	TRINITY_DN16459_c0_g1_i1	1	936	+	936	0.14477149517089	6.87921208444	4.9351727987139	0.0372921467875705	0.214245349465043
Hop	TRINITY_DN16593_c0_g1_i1	1	1083	+	1083	0.146373687388494	5.82449391478446	4.93413675867853	0.0373101600793167	0.214245349465043
CG4281	TRINITY_DN17337_c0_g1_i1	1	2127	+	2127	0.149786767815779	5.23015744193459	4.93782224935095	0.0372461262937277	0.214245349465043
CTCF	TRINITY_DN17585_c0_g1_i1	1	525	+	525	-0.2690036800722	2.40601103489344	4.93487690291855	0.0372972904298039	0.214245349465043
shep	TRINITY_DN17623_c1_g1_i1	1	1763	+	1763	-0.131838599097097	6.37684318979796	4.93915521339325	0.0372229971879598	0.214245349465043
Asx	TRINITY_DN19291_c0_g3_i1	1	5406	+	5406	-0.144297828362443	6.13880246796913	4.92732812330051	0.0374287843241859	0.214697877740437
Vps2	TRINITY_DN19808_c0_g2_i1	1	1076	+	1076	0.138579755720344	6.15448841627677	4.92091982530691	0.0375408228007795	0.215111707270779
CG9853	TRINITY_DN18664_c0_g3_i1	1	1273	+	1273	0.151588594748446	6.68903124235878	4.91384891723783	0.0376648856031681	0.215484713744863
CG5783	TRINITY_DN19622_c0_g1_i1	1	1502	+	1502	0.219249629949206	3.22563213366053	4.9126568492642	0.0376858466360175	0.215484713744863
ball	TRINITY_DN19376_c0_g2_i1	1	836	+	836	0.184334982517725	4.08190153944209	4.89301395267211	0.0380331466169206	0.217240176439021
CG6184	TRINITY_DN16865_c0_g1_i1	1	3301	-	3301	-0.379085673253522	1.08474697415424	4.88250638420034	0.0382204108702419	0.218078788796131
CG12106	TRINITY_DN17704_c1_g3_i1	1	772	+	772	0.194590542624929	3.88457350636293	4.87743102236454	0.0383112360558945	0.218365945891526
Klp64D	TRINITY_DN16762_c0_g1_i1	1	2709	-	2709	-0.150340529721889	6.44472171187783	4.86657446423881	0.0385063373401448	0.218553864145327
CG34394	TRINITY_DN17390_c16_g1_i1	1	2719	+	2719	-0.125718954420978	6.97280883536456	4.87180862295037	0.0384121354235376	0.218553864145327
HP1b	TRINITY_DN17687_c1_g1_i1	1	1136	-	1136	0.131878354474078	7.51378540261718	4.8691906098971	0.0384592206012677	0.218553864145327
CG7718	TRINITY_DN19484_c0_g3_i1	1	1376	-	1376	-0.138535760749691	5.87116232185404	4.86720158168315	0.0384950370258317	0.218553864145327
CtsB1	TRINITY_DN17004_c0_g3_i1	1	1148	-	1148	0.148026427360713	6.34001928719568	4.85446716957161	0.0387252405396805	0.21910440397687
Usp16-45	TRINITY_DN18936_c0_g1_i1	1	1249	+	1249	-0.207106162601465	4.25377781381143	4.85802060604508	0.0386608480016217	0.21910440397687
roq	TRINITY_DN20583_c0_g2_i1	1	2999	+	2999	-0.143421651563557	5.51468766220624	4.85658845226333	0.038686785783708	0.21910440397687
h	TRINITY_DN16394_c0_g1_i1	1	1529	+	1529	-0.500614105155105	0.0896446718359699	4.85187282991585	0.0387723296293718	0.21914088193037
eIF-3p40	TRINITY_DN18073_c1_g2_i1	1	1552	+	1552	0.140291683156953	5.98996151369074	4.84758937559154	0.038850219010252	0.219351184191915
CG9331	TRINITY_DN14702_c0_g1_i1	1	930	-	930	0.747764057267781	-1.22616012753214	4.84046882825233	0.0389800890461564	0.219854226084597
CG33964	TRINITY_DN19436_c0_g2_i1	1	678	+	678	-0.362174468885025	1.4313487286167	4.83532365664268	0.039074235999345	0.220154943060051
Gdi	TRINITY_DN16992_c1_g1_i1	1	2594	-	2594	-0.127668632259262	7.10367061166198	4.83109883139217	0.0391517345140429	0.220361328287807
CG6178	TRINITY_DN17431_c0_g1_i1	1	2126	+	2126	-0.189656990640897	3.97237885890207	4.81872252802728	0.0393797622379839	0.221413637108664
MFS17	TRINITY_DN17001_c0_g1_i1	1	1231	-	1231	0.157413279962119	4.7358383614473	4.79964908692222	0.0397341273103678	0.222941118061918
l(1)G0196	TRINITY_DN19375_c0_g1_i1	1	4276	+	4276	-0.159419756450717	5.52994238419203	4.80023404441722	0.0397232059590127	0.222941118061918
Vti1b	TRINITY_DN18031_c0_g2_i1	1	698	-	698	0.206685556946837	4.39870463609984	4.79309437825754	0.0398567383348021	0.223176580307675
FBXO11	TRINITY_DN20066_c0_g1_i1	1	5272	-	5272	-0.190236311237374	6.03559637341176	4.79298042655601	0.0398588736714189	0.223176580307675
CG31869	TRINITY_DN16377_c0_g1_i1	1	2804	+	2804	-0.626178900085582	-0.193737542134229	4.78855280133384	0.0399419430123823	0.22334671961566
CG31612	TRINITY_DN20646_c1_g1_i1	1	1655	+	1655	-0.233091728993253	2.94283049981243	4.78694778920407	0.0399721039371498	0.22334671961566
CG1812	TRINITY_DN19898_c1_g1_i1	1	3467	-	3467	-0.144774259655575	5.6959235913356	4.78168860679039	0.0400711135654377	0.223668161847661
CG18004	TRINITY_DN18880_c0_g2_i1	1	811	+	811	0.188279465783924	4.00283523554183	4.77382309125311	0.0402197081033879	0.22426542512251
CG7461	TRINITY_DN19360_c1_g1_i1	1	2173	+	2173	-0.163492824817446	5.03835038605763	4.77122927452383	0.0402688467813371	0.224307460583647
Fdx2	TRINITY_DN16533_c4_g4_i1	1	900	+	900	0.181876118797128	4.19875338354653	4.76811925683342	0.040327854180977	0.22440432378104
psq	TRINITY_DN17910_c1_g1_i1	1	1548	+	1548	-0.201385994011199	3.37479226209132	4.75647434999204	0.0405496670877137	0.225405984471085
CG11699	TRINITY_DN21104_c3_g1_i1	1	395	-	395	0.21112041225311	3.26148581235567	4.7450095045343	0.0407693991866319	0.226394027203212
CG32196	TRINITY_DN18360_c0_g1_i1	1	1843	+	1843	0.18367806040076	4.59720307794558	4.73712240074742	0.0409213432735525	0.226580313955831
me31B	TRINITY_DN18518_c0_g1_i1	1	3890	+	3890	-0.131135476864655	8.85829911591663	4.73672527796271	0.0409290107182825	0.226580313955831
CG2685	TRINITY_DN19852_c0_g2_i1	1	296	-	296	0.178168178288623	4.00715630059588	4.73712699606098	0.0409212545590867	0.226580313955831
CG3777	TRINITY_DN19073_c0_g3_i1	1	2034	+	2034	-0.636451172589545	-0.601164329062728	4.7248415944795	0.0411592086223069	0.227620977324594
CG9300	TRINITY_DN20537_c0_g2_i1	1	1108	+	1108	-0.178056872608053	4.3087368928049	4.72192190728219	0.0412159895802253	0.227701450631736
Nlp	TRINITY_DN18195_c1_g5_i1	1	754	+	754	0.146450961063739	5.68701215664959	4.71932338509056	0.0412665991961576	0.227747699964874
CG6153	TRINITY_DN17479_c0_g2_i4	1	1025	+	1025	0.171635036708179	5.02482723029455	4.71009846165741	0.0414468354086041	0.228508524052345
MESR3	TRINITY_DN16485_c0_g1_i1	1	1536	+	1536	-0.437941294158217	0.613192788063593	4.69680377913612	0.0417081556318612	0.2294799746602
Sirt1	TRINITY_DN17711_c0_g3_i1	1	1880	-	1880	0.179468450024772	4.27009378045268	4.69765131456072	0.0416914409429665	0.2294799746602
Sirup	TRINITY_DN16896_c1_g1_i3	1	839	-	839	0.354836078285166	1.42732908260626	4.68377744811289	0.0419660112147603	0.230457512323115
HGTX	TRINITY_DN18579_c0_g3_i1	1	1331	-	1331	0.521785242889468	-0.0147508865192992	4.68309990080466	0.0419794725174638	0.230457512323115
ND-MLRQ	TRINITY_DN20967_c2_g2_i1	1	1052	+	1052	0.156133604720743	5.77198943100173	4.68136085444107	0.0420140457369477	0.230457512323115
Pect	TRINITY_DN19656_c0_g2_i1	1	2107	+	2107	-0.122233507385388	6.48408113385845	4.67371426306054	0.0421664472121028	0.231058418056563
l(2)37Cc	TRINITY_DN17844_c1_g1_i1	1	1124	-	1124	0.127326902903868	6.49973147526717	4.66883031932732	0.0422641148359479	0.231226167957527
Reg-2	TRINITY_DN18648_c0_g3_i1	1	1066	+	1066	-0.374737283578299	1.02553170590768	4.66789607650346	0.0422828267073667	0.231226167957527
Rgk2	TRINITY_DN17556_c0_g1_i2	1	4358	-	4358	-0.11513701175637	7.21515298446021	4.66525438107047	0.0423357877811744	0.231281223623194
CG32103	TRINITY_DN19290_c2_g1_i1	1	2480	+	2480	-0.162897881292835	5.39764435620804	4.65723312592606	0.0424970598352063	0.231666989393347
ATPsynE	TRINITY_DN19660_c0_g1_i1	1	452	+	452	0.182757137032695	4.30266641837132	4.65755360034636	0.0424906031836718	0.231666989393347
ATPsynG	TRINITY_DN21248_c0_g8_i1	1	702	+	702	0.157882616120865	5.31622207734181	4.65533638003051	0.0425352966430662	0.231666989393347
MESK4	TRINITY_DN19934_c0_g2_i2	1	1387	-	1387	0.142884835813871	5.58365103141056	4.64854085893679	0.0426726088092098	0.232180329666256
clt	TRINITY_DN19601_c0_g1_i1	1	4196	+	4196	-0.206872820989862	3.27147848480499	4.63676806982074	0.0429116828035777	0.233010869765248
CG13618	TRINITY_DN20814_c0_g1_i1	1	920	-	920	0.414968782940959	0.611277957967535	4.63743938543369	0.0428980094607587	0.233010869765248
slp2	TRINITY_DN18456_c0_g1_i3	1	2067	-	2067	-0.136389852009915	5.60565217868191	4.63415137117543	0.0429650268054506	0.2330658194517
CG17829	TRINITY_DN18843_c0_g1_i2	1	4010	+	4010	-0.124008647164132	6.57585032132937	4.62897325237155	0.0430708094162021	0.233404828514735
SmD1	TRINITY_DN17624_c2_g2_i1	1	603	+	603	0.177590905357944	4.03757885536531	4.62134775946099	0.0432271263902039	0.234016732425682
CG1317	TRINITY_DN19761_c0_g1_i1	1	3312	-	3312	-0.146771314073808	5.54524951040778	4.61317230769729	0.04339543135584	0.234692242598485
CG8237	TRINITY_DN17426_c2_g1_i1	1	1471	+	1471	0.197054109120478	3.93542411943629	4.60609988061456	0.0435416278071463	0.235246951038209
Elf	TRINITY_DN18389_c0_g1_i6	1	4654	+	4654	-0.144243730822794	6.82914859625029	4.59439953495265	0.0437847163484932	0.236265994547932
CG14100	TRINITY_DN21053_c3_g1_i4	1	1966	+	1966	-0.175534177774921	4.58444799474054	4.59280913614944	0.0438178773271386	0.236265994547932
poly	TRINITY_DN19002_c0_g1_i1	1	997	+	997	0.298059038605532	2.02013059360969	4.5870042080183	0.0439391560568111	0.236683246212114
SCOT	TRINITY_DN18656_c0_g3_i1	1	1906	+	1906	-0.142277602382795	6.01895602979011	4.58362366250359	0.0440099589147887	0.236828042383773
CG9044	TRINITY_DN20060_c0_g1_i1	1	4662	+	4662	-0.13840649315641	6.10514802227243	4.57849655076584	0.0441175891079552	0.237170528883444
hppy	TRINITY_DN18223_c1_g2_i1	1	4421	+	4421	-0.151006122026394	5.41791801767283	4.57616519043431	0.0441666285071291	0.237197670229522
modSP	TRINITY_DN18061_c1_g4_i1	1	2372	-	2372	-0.637650894704473	-0.136617623717107	4.57193906836474	0.0442556811749834	0.237203412420984
Yippee	TRINITY_DN18597_c0_g1_i1	1	508	+	508	0.161653644140208	4.65869510560966	4.57346831664331	0.0442234334443021	0.237203412420984
sol	TRINITY_DN17914_c0_g1_i1	1	2329	-	2329	-0.175905148443064	4.11085280997004	4.56487758535429	0.0444049349424668	0.237531159930338
TfIIB	TRINITY_DN18739_c0_g1_i1	1	2374	-	2374	-0.125419792904548	6.80409184111809	4.56563525377001	0.0443888933271851	0.237531159930338
Ptpa	TRINITY_DN16643_c1_g3_i1	1	602	+	602	-0.357638123259646	5.92354258720406	4.56193630212395	0.0444672710966777	0.237628865959649
w	TRINITY_DN16837_c2_g1_i1	1	2888	+	2888	0.395586647461513	1.14648371565029	4.55340874702494	0.0446485614595353	0.237655521608898
CG10932	TRINITY_DN17249_c0_g2_i1	1	1527	+	1527	-0.146727222245877	5.34562755247315	4.55524219905327	0.0446095128486389	0.237655521608898
CG5946	TRINITY_DN17706_c0_g2_i1	1	1140	+	1140	0.114032867715029	7.3298875839971	4.55896039232067	0.0445304420791721	0.237655521608898
pst	TRINITY_DN18975_c0_g1_i1	1	1621	-	1621	-0.205517083589056	3.52874385078654	4.55399270640406	0.0446361201687207	0.237655521608898
CG11159	TRINITY_DN15960_c0_g1_i1	1	690	-	690	0.881163750206092	-1.16753141601262	4.54635528203983	0.0447991468965334	0.23822189355632
Tsp96F	TRINITY_DN17502_c1_g4_i1	1	2230	-	2230	-0.148909148001869	6.15468944323445	4.53703671155973	0.044998974038636	0.238247798740634
CG15387	TRINITY_DN17739_c0_g1_i1	1	712	+	712	0.263423214190897	2.44760658767676	4.52763136887009	0.0452016873352501	0.238247798740634
Grx-1	TRINITY_DN18466_c0_g4_i1	1	572	+	572	0.219230847268311	4.01326026724564	4.52902189828451	0.0451716521374551	0.238247798740634
ced-6	TRINITY_DN18722_c0_g3_i1	1	2446	+	2446	-0.129987345371203	7.74562327808847	4.54131212268016	0.0449071670581077	0.238247798740634
CG1309	TRINITY_DN18890_c0_g2_i1	1	1427	+	1427	-0.152889879164092	5.75756557878321	4.53978202374092	0.0449399988350551	0.238247798740634
Lon	TRINITY_DN19438_c0_g2_i1	1	1700	+	1700	-0.146312334950737	5.1634474495346	4.53216553416228	0.0451038335156315	0.238247798740634
CG30105	TRINITY_DN19541_c0_g2_i1	1	505	-	505	0.363002431300319	1.60022920442994	4.53187723871054	0.0451100481909962	0.238247798740634
CG2604	TRINITY_DN20188_c2_g1_i3	1	3152	+	3152	-0.103744939042224	8.92477059953121	4.52930127610416	0.0451656203548426	0.238247798740634
CG7139	TRINITY_DN20364_c0_g1_i1	1	2005	+	2005	-0.186603958671856	3.92594545826384	4.5361626839281	0.0450177684421119	0.238247798740634
Mitofilin	TRINITY_DN17610_c0_g1_i1	1	1381	+	1381	-0.198523993244101	3.43636440803411	4.5184190452574	0.0454012449242366	0.238832695250228
CG3149	TRINITY_DN18378_c0_g1_i1	1	1953	-	1953	-0.135832299074052	6.02049072672463	4.52022279052386	0.0453620936175944	0.238832695250228
CG32590	TRINITY_DN16654_c0_g1_i1	1	797	-	797	0.232058557153002	2.80983040931494	4.51476634659212	0.0454806462423075	0.238993249222016
CG7789	TRINITY_DN16692_c0_g1_i1	1	1279	-	1279	0.127365225442904	6.21434804026877	4.51134434883357	0.0455551755603569	0.238993249222016
Drep4	TRINITY_DN17586_c1_g1_i10	1	360	-	360	0.573574839841494	-0.379292543689608	4.51090581145173	0.0455647366840193	0.238993249222016
CG7638	TRINITY_DN19471_c0_g1_i1	1	447	-	447	0.196746677849987	3.54572079551301	4.50662303479848	0.045658230814	0.239250904323701
coro	TRINITY_DN18179_c0_g1_i1	1	1456	+	1456	-0.173159155877993	5.45540908179693	4.50165578897982	0.0457669397340304	0.239587707811546
CG10731	TRINITY_DN16596_c0_g1_i1	1	841	+	841	0.198557837158765	3.36252616108016	4.48797570572342	0.0460678513392574	0.240695595369453
fus	TRINITY_DN17694_c0_g2_i1	1	2854	-	2854	-0.154781519282851	6.2454341008148	4.4889331411008	0.0460467183845579	0.240695595369453
SmE	TRINITY_DN17322_c0_g3_i1	1	627	-	627	0.152583226128187	5.1124355918252	4.47869964532551	0.0462731675580476	0.241462653399683
Gclm	TRINITY_DN18152_c0_g1_i1	1	1716	+	1716	0.137908106675476	5.30976186360924	4.47730053587049	0.0463042254479363	0.241462653399683
Nhe1	TRINITY_DN18323_c0_g1_i1	1	2208	+	2208	-0.171592912908707	4.27095415339089	4.47487989311898	0.0463580155461721	0.241509584371942
CG2059	TRINITY_DN17862_c0_g1_i3	1	311	-	311	0.193879681395441	3.62591853335562	4.4680234403904	0.0465107608536949	0.242071450311895
CG15923	TRINITY_DN16761_c0_g1_i1	1	2846	-	2846	-0.585720488400467	-0.410176989728664	4.46346314929216	0.0466126694286131	0.242367901214158
Cyp28a5	TRINITY_DN12422_c0_g1_i1	1	1442	+	1442	0.533018558782043	0.100149805825835	4.44784447242432	0.0469636242487796	0.242555423323199
HIP-R	TRINITY_DN16588_c0_g1_i1	1	1668	+	1668	0.113350092754713	7.64412979057578	4.45132797655909	0.0468850901027849	0.242555423323199
Nmt	TRINITY_DN17376_c0_g1_i1	1	1959	+	1959	0.124273200281515	6.28787613640871	4.45149588777042	0.0468813083819621	0.242555423323199
C901	TRINITY_DN17993_c0_g2_i2	1	2009	-	2009	0.139303728402461	5.72254523863694	4.45278552613373	0.0468522744965873	0.242555423323199
CG15406	TRINITY_DN20209_c0_g3_i2	1	1648	-	1648	-0.772263717451681	-0.731522360886313	4.44913995916704	0.0469344006155864	0.242555423323199
Sap47	TRINITY_DN20684_c1_g1_i1	1	1899	+	1899	-0.20074606229631	3.64015211698546	4.45815062766115	0.0467317077441062	0.242555423323199
CG43921	TRINITY_DN20921_c1_g1_i1	1	4695	-	4695	-0.346474182893231	1.38480384019006	4.45731764912461	0.0467504036656766	0.242555423323199
Uba2	TRINITY_DN20008_c0_g1_i1	1	684	+	684	-0.210553092832187	4.21849583089797	4.43268521205664	0.0473071267609833	0.244095720091121
Adgf-A	TRINITY_DN17621_c0_g1_i1	1	2195	+	2195	-0.285423013881715	2.17311417732807	4.42954018963713	0.0473787483781508	0.244231559517198
CaBP1	TRINITY_DN19797_c0_g1_i1	1	1713	+	1713	0.138018025368052	5.38109720951302	4.41660870484233	0.0476745337903516	0.245521572299499
Surf6	TRINITY_DN16922_c0_g1_i4	1	993	+	993	0.256525922375802	2.53075291952699	4.41319911378252	0.0477528712175931	0.245690345043189
eIF4AIII	TRINITY_DN18931_c0_g2_i1	1	1407	+	1407	0.125651762187001	6.41018075183672	4.40799935978182	0.0478726203265454	0.245839866034159
CG15908	TRINITY_DN19376_c0_g1_i1	1	466	+	466	0.482070798503718	0.18778002555021	4.40797772366911	0.0478731193130318	0.245839866034159
Oct-TyrR	TRINITY_DN18062_c0_g1_i1	1	3274	+	3274	-0.223332887321598	3.00896334551159	4.39839713735354	0.0480946547140276	0.246742510197942
CG9391	TRINITY_DN17134_c0_g1_i1	1	1281	+	1281	-0.223658780969979	2.90118110850045	4.39033190614193	0.0482820529441507	0.247201870156726
Prosbeta1	TRINITY_DN19246_c0_g1_i11	1	795	+	795	0.2274348339155	3.00405054103547	4.39066310766721	0.0482743410602063	0.247201870156726
CG42271	TRINITY_DN20651_c1_g1_i1	1	1722	-	1722	-0.202408530600159	3.34002845524211	4.38862882508884	0.0483217305536329	0.247201870156726
Pof	TRINITY_DN20599_c0_g1_i1	1	1037	+	1037	-0.206954605126023	3.55324522063027	4.38625561779048	0.0483770822409013	0.24725045255255
CG16817	TRINITY_DN16922_c0_g2_i1	1	1002	+	1002	0.112889498035498	7.67618997000469	4.37760303359983	0.0485795023580671	0.247580979881567
Atg7	TRINITY_DN18523_c0_g1_i1	1	921	-	921	-0.226300836520958	3.14137048163256	4.38048517177672	0.0485119704205152	0.247580979881567
CG8405	TRINITY_DN18577_c0_g1_i1	1	3492	+	3492	0.149038914840039	5.01477443371061	4.378847135083	0.0485503384836811	0.247580979881567
Su(z)2	TRINITY_DN20198_c0_g1_i1	1	3968	+	3968	-0.142850262740683	5.80463583585031	4.37434463582438	0.0486559791647571	0.247736581356346
CG17778	TRINITY_DN17388_c0_g2_i1	1	975	+	975	0.162801073942715	4.64872898354451	4.36496157721307	0.0488769711194136	0.24774016274677
Src42A	TRINITY_DN17915_c0_g1_i1	1	1653	-	1653	-0.140849816204307	5.80176002900435	4.36296381731414	0.0489241699431725	0.24774016274677
CG14647	TRINITY_DN18028_c0_g2_i1	1	1752	-	1752	0.141555781645447	5.53104140771313	4.35811087408662	0.0490390408320363	0.24774016274677
CG1542	TRINITY_DN18247_c0_g2_i1	1	1011	+	1011	0.440334836615684	0.71820720936962	4.36091300744238	0.0489726759968343	0.24774016274677
CG32121	TRINITY_DN19328_c0_g1_i1	1	2643	-	2643	-0.194067825128804	4.16811151020235	4.36115744207234	0.0489668917259008	0.24774016274677
Spx	TRINITY_DN20106_c1_g1_i1	1	1200	-	1200	0.149847358111832	5.02112522763401	4.36956881824339	0.0487683181343116	0.24774016274677
cue	TRINITY_DN20397_c0_g1_i1	1	2505	+	2505	-0.111574893149103	7.57005478844278	4.37075321155076	0.0487404308385403	0.24774016274677
fbp	TRINITY_DN20617_c0_g2_i2	1	1575	+	1575	0.133224343844979	5.54866670489917	4.35679691382563	0.0490701954401986	0.24774016274677
ND-15	TRINITY_DN21305_c0_g8_i1	1	537	+	537	0.176245262646947	4.34088490915518	4.35937498127815	0.0490090894754743	0.24774016274677
CG14182	TRINITY_DN16709_c0_g3_i1	1	990	-	990	0.165055566029725	4.1863842551945	4.35134058379942	0.0491998084090946	0.247781123974194
Cks85A	TRINITY_DN16833_c0_g3_i1	1	573	-	573	0.149208614760151	5.34779605929743	4.35065300752453	0.0492161690979899	0.247781123974194
ana1	TRINITY_DN21173_c8_g1_i4	1	2248	+	2248	-0.154552974095209	4.6678124714129	4.35393665261361	0.049138091362737	0.247781123974194
Cdc16	TRINITY_DN20457_c0_g4_i1	1	2627	+	2627	-0.155481062526356	5.6631701178546	4.34790626171803	0.0492815888752124	0.247879036581292
Ufm1	TRINITY_DN17004_c0_g1_i1	1	465	-	465	0.331069002424961	1.63245292252354	4.34481157044126	0.0493554141655049	0.248019005759928
Pld	TRINITY_DN20551_c0_g1_i1	1	4314	-	4314	-0.15694305706414	4.89355318081707	4.32693438028781	0.0497843512035819	0.249941547197126
bug	TRINITY_DN17300_c1_g2_i1	1	1020	+	1020	0.207439828124863	4.05653463131845	4.31141857794209	0.0501600676519956	0.251247508574917
NP15.6	TRINITY_DN18697_c1_g2_i1	1	724	+	724	0.151622314470814	5.32696318282622	4.31151052567376	0.0501578316550551	0.251247508574917
CG12006	TRINITY_DN20255_c0_g2_i1	1	1022	-	1022	-0.144158552826212	5.17119701459899	4.3104237676029	0.0501842668277421	0.251247508574917
Vha36-1	TRINITY_DN16653_c0_g1_i1	1	1517	-	1517	0.139167074574128	5.98123272023392	4.30422894626869	0.0503352574904841	0.25153633770963
cyp33	TRINITY_DN17754_c0_g2_i1	1	1516	-	1516	0.146236227082225	5.32763961068088	4.30426887541945	0.0503342826170503	0.25153633770963
Gs1l	TRINITY_DN16746_c1_g3_i1	1	1145	-	1145	0.124799571513277	6.14735867069284	4.29888072638038	0.0504660289647843	0.2516417735781
nrv3	TRINITY_DN16808_c0_g1_i1	1	3496	-	3496	-0.21169756946328	4.0244054995653	4.29597758386407	0.050537176630824	0.2516417735781
CG9471	TRINITY_DN16929_c0_g2_i1	1	1150	-	1150	0.169743236057657	4.31696555584266	4.29751931020314	0.0504993791626972	0.2516417735781
Mer	TRINITY_DN17992_c0_g1_i1	1	2521	-	2521	-0.131717257687447	6.31611819634622	4.29573877313461	0.0505430342702305	0.2516417735781
Gcn5	TRINITY_DN20131_c1_g1_i1	1	4455	-	4455	-0.12009024621298	6.6909784242163	4.28529589146899	0.0507999379648938	0.25268751430508
Sdc	TRINITY_DN18638_c0_g2_i1	1	2606	-	2606	-0.13060004202749	6.20975967331745	4.28276053371752	0.0508625337577597	0.252765697715982
ND-AGGG	TRINITY_DN18569_c0_g2_i1	1	529	+	529	0.185999840916206	3.64132359510695	4.27871004247111	0.0509627190208714	0.252979882502673
CG31855	TRINITY_DN19581_c0_g3_i1	1	979	+	979	0.198898130890081	3.57741197316942	4.27722654473561	0.0509994681528942	0.252979882502673
teq	TRINITY_DN16498_c0_g1_i1	1	1350	+	1350	-0.557489165511293	-0.482148690517027	4.27336839900416	0.051095183175399	0.253221716619257
Inx3	TRINITY_DN18103_c0_g1_i1	1	2370	+	2370	-0.160196127008397	5.79756269560372	4.26829843738713	0.0512212724759929	0.253613499715844
sif	TRINITY_DN16838_c0_g1_i1	1	5652	+	5652	0.433799709084661	1.26197809302885	4.2653350528557	0.0512951353798281	0.253746210979847
Kul	TRINITY_DN20410_c0_g1_i11	1	5587	-	5587	-0.287036013717525	1.94530731271504	4.25732433857793	0.0514954112373245	0.254503443988683
Cen	TRINITY_DN17586_c1_g1_i1	1	2312	-	2312	-0.145621300531639	4.85233201811596	4.25446496637392	0.051567113755629	0.254624429826329
hyx	TRINITY_DN16795_c0_g1_i1	1	1865	+	1865	0.124750861271642	6.11525585714866	4.24494213710279	0.0518067317505778	0.254900490890321
Alr	TRINITY_DN17465_c0_g4_i1	1	563	-	563	0.364301440965842	1.22130687966448	4.24493753394528	0.051806847883418	0.254900490890321
IRSp53	TRINITY_DN18379_c0_g1_i1	1	4399	+	4399	-0.140111229607409	5.78675492990694	4.24472867115191	0.0518121175845311	0.254900490890321
cl	TRINITY_DN19793_c0_g2_i1	1	484	+	484	0.238381023151841	2.74739929686316	4.2450148705038	0.0518048968024137	0.254900490890321
CG7206	TRINITY_DN17306_c1_g1_i2	1	1385	-	1385	-0.115603091129621	6.79079622882599	4.23687830765867	0.0520106288298541	0.255643856563877
row	TRINITY_DN17212_c0_g1_i1	1	3746	-	3746	-0.126719563139827	6.14104398572628	4.23385113960919	0.0520874076310533	0.255788070989653
CG12713	TRINITY_DN17919_c0_g4_i1	1	608	-	608	0.20885449024014	3.3457270133411	4.22830212553191	0.0522284838596996	0.2562474840505
vir	TRINITY_DN20696_c0_g1_i1	1	2191	-	2191	-0.210557320883757	2.954435920254	4.2226176825607	0.0523734543663521	0.25672515085761
CG4666	TRINITY_DN17962_c0_g3_i1	1	977	-	977	0.13035723427838	6.93289513994874	4.21869132051348	0.0524738559689593	0.256983679731724
Ns3	TRINITY_DN17938_c0_g5_i1	1	1108	+	1108	0.144680074582989	4.79247891183978	4.21412083468729	0.052591004662785	0.257323681616821
CG5758	TRINITY_DN17479_c0_g2_i1	1	3952	-	3952	0.158833195016402	5.11344691132209	4.20481397680732	0.0528304757044633	0.25747376236724
Gtp-bp	TRINITY_DN17865_c0_g1_i1	1	2220	+	2220	-0.122296169461371	6.80546424490762	4.20941124255284	0.0527120304741177	0.25747376236724
Pex10	TRINITY_DN18028_c0_g1_i1	1	477	-	477	0.245847849404257	2.79878801494115	4.20646340897133	0.0527879444512452	0.25747376236724
Dbp73D	TRINITY_DN18855_c0_g3_i1	1	2045	-	2045	-0.151759961471651	5.53499095037047	4.20419832136926	0.0528463606197275	0.25747376236724
CSN3	TRINITY_DN19043_c0_g2_i1	1	1793	+	1793	-0.112957961862164	7.53066278544319	4.20365308931437	0.052860433037933	0.25747376236724
CG2010	TRINITY_DN15396_c0_g1_i1	1	1777	+	1777	-0.46563714481899	0.422177643455575	4.20006391807784	0.0529531759804369	0.257556336899378
Syn2	TRINITY_DN19386_c0_g1_i1	1	3080	-	3080	-0.171198254773742	5.56893686083196	4.19930079486437	0.0529729186983327	0.257556336899378
CG13551	TRINITY_DN19353_c0_g6_i1	1	538	+	538	0.168376665241186	4.20493337595579	4.19524650471096	0.0530779476791808	0.257601832509924
pdgy	TRINITY_DN20257_c0_g1_i7	1	1600	+	1600	-0.147028991448732	5.23030817043205	4.19451724497374	0.0530968647735083	0.257601832509924
CG10795	TRINITY_DN20286_c0_g2_i1	1	863	+	863	0.157871415194366	5.016015947852	4.1934100409439	0.0531256004731149	0.257601832509924
jumu	TRINITY_DN19566_c0_g2_i1	1	1093	+	1093	-0.132310876820485	6.41137162196341	4.19135894195411	0.0531788802562528	0.257628501654731
CG9548	TRINITY_DN17192_c0_g4_i1	1	694	+	694	0.250808787113397	2.34050279909007	4.18592303250137	0.0533203792110688	0.257708350267848
santa-maria	TRINITY_DN17307_c0_g1_i1	1	1855	+	1855	-0.136020066461341	5.77185000105463	4.18341469534634	0.053385816813894	0.257708350267848
M6	TRINITY_DN17728_c0_g2_i1	1	1154	+	1154	-0.16248368524397	4.82144725885498	4.18456839671972	0.0533557076511634	0.257708350267848
FANCI	TRINITY_DN17816_c0_g1_i1	1	4637	-	4637	-0.142475969650125	5.34085915963044	4.18305462039713	0.0533952179698675	0.257708350267848
CG10433	TRINITY_DN18849_c0_g5_i1	1	736	-	736	0.252344385515929	2.67798513645795	4.18155715959017	0.0534343352372874	0.257708350267848
sns	TRINITY_DN20202_c0_g1_i10	1	5892	-	5892	-0.228057930391983	2.71526365128492	4.17621949918827	0.0535740335154079	0.257920704209892
CG10053	TRINITY_DN21112_c0_g1_i1	1	1213	+	1213	0.150354134518245	4.78022234932206	4.17765097243775	0.0535365279387188	0.257920704209892
ND-B12	TRINITY_DN21305_c0_g5_i1	1	543	+	543	0.171314939271945	3.88484950686049	4.16466197877396	0.0538779473058064	0.259152445916956
CG5278	TRINITY_DN16501_c0_g1_i1	1	1861	+	1861	-0.419838022695057	0.744169003407639	4.15059514629876	0.0542504991263826	0.259555183042995
CG18173	TRINITY_DN17939_c0_g1_i1	1	1636	+	1636	-0.151511271540589	4.77127083607436	4.1508877752121	0.0542427191847303	0.259555183042995
Socs16D	TRINITY_DN18548_c1_g1_i1	1	3722	+	3722	-0.115434923713017	7.30886293214214	4.15256039785411	0.0541982746089507	0.259555183042995
CG9062	TRINITY_DN19080_c0_g2_i2	1	378	-	378	0.29964977814427	2.14354658938329	4.15641297220313	0.0540960625927401	0.259555183042995
CG13900	TRINITY_DN20254_c0_g1_i1	1	2402	+	2402	0.161640996715827	4.31928099955093	4.15402875265378	0.0541592919978019	0.259555183042995
JIL-1	TRINITY_DN20999_c1_g2_i1	1	2192	+	2192	-0.181147524681767	4.11373523820063	4.1520804312449	0.0542110239334886	0.259555183042995
CG17646	TRINITY_DN17726_c0_g2_i1	1	3095	-	3095	-0.152615530701811	6.20645489529003	4.14230616025129	0.0544714022678887	0.260175456564149
CG4266	TRINITY_DN20608_c1_g2_i1	1	1679	+	1679	-0.153853796831424	4.85593849988484	4.14210975880196	0.0544766488243553	0.260175456564149
Rbp6	TRINITY_DN16981_c0_g1_i1	1	2260	-	2260	-0.283779557322971	1.95820649090375	4.13756376950893	0.0545982488900788	0.260295099925115
D12	TRINITY_DN20074_c0_g1_i3	1	1056	+	1056	-0.223840654069918	2.94096560906248	4.1387777750957	0.0545657453662771	0.260295099925115
YT521-B	TRINITY_DN16922_c0_g3_i1	1	1913	+	1913	0.115016676272429	6.64487291325631	4.13068995963975	0.0547827035469747	0.260685988973987
CG9410	TRINITY_DN18173_c0_g3_i1	1	787	+	787	0.263054794317503	2.40775618695847	4.13207963323256	0.0547453552580698	0.260685988973987
Atg4a	TRINITY_DN18541_c0_g3_i1	1	1664	-	1664	-0.140257530427795	4.99173312195254	4.12731133996745	0.0548736271300955	0.260685988973987
PDCD-5	TRINITY_DN20685_c0_g3_i1	1	922	+	922	0.160293045570037	4.79339827249794	4.12866322805134	0.0548372252208438	0.260685988973987
aurA	TRINITY_DN16448_c0_g1_i1	1	1333	+	1333	0.154429139652676	4.83843566139983	4.12546037457856	0.05492351223875	0.260693290485334
Ady43A	TRINITY_DN20469_c0_g2_i1	1	710	-	710	-0.332164841725232	1.41717002041576	4.12226929594947	0.0550096359939935	0.260872433843107
Jon65Aiii	TRINITY_DN17083_c0_g4_i1	1	828	-	828	0.499766942975984	-0.103765306676998	4.11452976692528	0.0552191577871496	0.261350989536755
Bub3	TRINITY_DN18950_c0_g2_i1	1	1212	+	1212	0.124204830064604	5.95201013240991	4.11317384293247	0.0552559584703081	0.261350989536755
CG9922	TRINITY_DN21306_c0_g6_i1	1	856	-	856	0.14484335101514	5.02595676217551	4.11506450754794	0.0552046522534034	0.261350989536755
Vps36	TRINITY_DN17021_c0_g1_i1	1	1498	-	1498	0.165703788032769	4.38965202076838	4.10753401300149	0.055409327578331	0.261388533947822
CG4911	TRINITY_DN19743_c0_g1_i1	1	2166	+	2166	-0.131141222059604	5.53275437516062	4.10899302431649	0.0553696048439151	0.261388533947822
Fdx1	TRINITY_DN21318_c0_g6_i1	1	652	+	652	0.222066588253483	3.27763324820793	4.10876507104383	0.0553758089108007	0.261388533947822
Usp15-31	TRINITY_DN19893_c0_g1_i10	1	1328	-	1328	0.147075669746374	4.61111875614895	4.10396198810514	0.0555067160153058	0.26161906709312
CG15766	TRINITY_DN17039_c1_g1_i1	1	795	-	795	0.398094914655571	0.596776324201829	4.1001752622855	0.0556101713098674	0.261649252794769
CG13284	TRINITY_DN18892_c0_g6_i1	1	1958	-	1958	-0.175267846199032	4.42574880382565	4.10079742117354	0.05559315852337	0.261649252794769
Nacalpha	TRINITY_DN16968_c0_g2_i1	1	944	+	944	0.128242060983021	7.54313168281016	4.09138961332423	0.0558510478208446	0.262096475065269
CG2662	TRINITY_DN17100_c0_g3_i1	1	1428	-	1428	-0.208813597773237	3.69922345981423	4.09433643444812	0.0557701223223477	0.262096475065269
CG30349	TRINITY_DN19267_c0_g2_i1	1	826	+	826	0.300697733380319	1.77124751752399	4.09183368541993	0.0558388441623184	0.262096475065269
lwr	TRINITY_DN20775_c1_g3_i1	1	1820	+	1820	0.111410385015565	7.65324558552441	4.08662971239882	0.0559820471082946	0.262482780876456
I-3	TRINITY_DN17109_c0_g2_i2	1	784	+	784	0.203662682165523	3.14032164768466	4.08373924317197	0.0560617679781637	0.262628195428548
CG9514	TRINITY_DN18614_c1_g1_i2	1	3011	+	3011	-0.202341280667167	3.53673900906124	4.07376049676129	0.0563379847143724	0.263187602743858
CG8331	TRINITY_DN19187_c0_g1_i1	1	1098	+	1098	0.135461713464338	5.59207865601158	4.07659196927174	0.05625945067979	0.263187602743858
CG7149	TRINITY_DN19622_c0_g1_i10	1	3319	-	3319	0.180299893949164	3.65960819914039	4.07237622475495	0.0563764245491757	0.263187602743858
Tango5	TRINITY_DN20519_c0_g1_i1	1	2626	+	2626	-0.115639400120867	7.21415091048462	4.07285650621522	0.0563630842294968	0.263187602743858
CG13018	TRINITY_DN17460_c1_g2_i1	1	300	-	300	0.395729519938945	1.62899843797058	4.06675157128343	0.056532923606784	0.263689899729913
whd	TRINITY_DN19535_c0_g1_i1	1	3659	-	3659	-0.124007952003271	5.84489272058032	4.06295181412677	0.0566389277063844	0.263956005352485
TMS1	TRINITY_DN21068_c2_g1_i1	1	1098	+	1098	-0.137344688859067	5.42788835932983	4.06055070913129	0.0567060297054625	0.264040511374658
tok	TRINITY_DN21119_c1_g1_i1	1	4697	+	4697	-0.332580361410481	1.31536151614751	4.05651716814114	0.0568189565433135	0.264338061847753
GstE12	TRINITY_DN20824_c0_g2_i2	1	561	+	561	0.487065010918411	-0.102038256507385	4.05012765290901	0.0569983691353611	0.264944143429196
Zn72D	TRINITY_DN17727_c0_g2_i1	1	3018	+	3018	-0.118012947656409	7.77037534059798	4.04423173993359	0.0571644955069237	0.265487476118288
pros	TRINITY_DN18928_c1_g3_i2	1	2473	-	2473	-0.214718305669067	2.88717466640345	4.03988112740605	0.0572874350505772	0.26582947486464
Chrac-14	TRINITY_DN17224_c0_g4_i1	1	590	+	590	0.221495695837627	3.18968158286245	4.03494235704808	0.0574273606562205	0.266227259806571
eIF2D	TRINITY_DN17736_c1_g2_i1	1	1691	+	1691	-0.162026102031155	4.40867358557296	4.033372893904	0.0574719084597271	0.266227259806571
AIMP3	TRINITY_DN17846_c2_g3_i1	1	513	+	513	0.477560062335728	0.170728725058795	4.02446474745924	0.0577255068647285	0.266714595556655
CG6808	TRINITY_DN18203_c0_g2_i1	1	667	-	667	-0.541302345271773	-0.186156787903968	4.02790025584026	0.057627553276555	0.266714595556655
P5cr-2	TRINITY_DN18387_c0_g1_i1	1	1821	+	1821	0.112853553816248	6.62824225273734	4.0255651144852	0.0576941124038396	0.266714595556655
Prosbeta5R1	TRINITY_DN17018_c0_g4_i1	1	320	+	320	0.164129603046161	4.19608362703967	4.0173359799439	0.0579293701576574	0.267217500489007
l(3)neo38	TRINITY_DN18897_c0_g2_i1	1	2130	+	2130	-0.127193706391616	5.99822633137201	4.01719298783731	0.0579334677432585	0.267217500489007
Pglym78	TRINITY_DN17735_c0_g1_i1	1	1145	+	1145	0.147936015160548	5.46652893218815	4.01343341231928	0.0580413210730931	0.26748615660352
CG13016	TRINITY_DN17160_c0_g2_i1	1	1456	+	1456	0.154034806636111	4.7782195606617	4.00770540618531	0.0582060851024507	0.268016405527254
CG12909	TRINITY_DN16589_c0_g1_i1	1	1083	-	1083	0.153827192143358	5.03935653837763	3.99157808458149	0.0586728583908241	0.268675069492862
CG15435	TRINITY_DN17556_c0_g1_i1	1	1359	-	1359	-0.108781752408464	6.89722279453518	3.99785704682212	0.0584906198994772	0.268675069492862
l(2)k10201	TRINITY_DN17993_c0_g2_i1	1	619	+	619	0.141241953079214	5.42704660100523	3.99314469826406	0.0586273288734819	0.268675069492862
Tim8	TRINITY_DN18275_c0_g2_i1	1	568	+	568	0.185447457329139	3.65028827826396	4.00101379302892	0.0583992438380216	0.268675069492862
CG7744	TRINITY_DN18649_c1_g4_i1	1	226	-	226	-0.225012562793145	2.59115540692214	3.99071603737301	0.0586979287578991	0.268675069492862
CG30423	TRINITY_DN19650_c0_g2_i1	1	619	-	619	0.144143830445407	5.47132599270028	3.99502188979956	0.0585728263667309	0.268675069492862
PGRP-LF	TRINITY_DN20496_c0_g3_i1	1	1205	-	1205	0.158964402982457	4.53674800942964	3.99337816164813	0.0586205473284216	0.268675069492862
CG31648	TRINITY_DN17959_c0_g3_i1	1	975	+	975	0.154798663600204	4.48972273375446	3.98657036543785	0.0588186657400334	0.26877218942746
CG9578	TRINITY_DN18439_c1_g4_i1	1	1208	+	1208	0.151767287268693	6.14215628724431	3.9848556923704	0.0588686861487074	0.26877218942746
HisRS	TRINITY_DN20240_c1_g1_i1	1	631	+	631	-0.204859359715767	3.75114470961558	3.98637787756795	0.0588242785722839	0.26877218942746
CG3530	TRINITY_DN17926_c0_g1_i1	1	4516	-	4516	-0.140113666796286	6.31033269361956	3.97770531989135	0.0590778012219894	0.269077127004348
CG31357	TRINITY_DN19484_c0_g2_i1	1	1402	+	1402	-0.13140544370626	5.68699527288231	3.97745336617602	0.0590851851582248	0.269077127004348
CG31224	TRINITY_DN20933_c1_g1_i1	1	4916	+	4916	-0.132718602391733	5.43736116611329	3.98007082095048	0.0590085275435633	0.269077127004348
chb	TRINITY_DN14248_c0_g1_i1	1	324	+	324	-0.55526719177101	-0.413673016128406	3.95764432526042	0.0596690377114634	0.271506709991739
ssp3	TRINITY_DN20970_c2_g1_i1	1	3079	+	3079	-0.139805840674049	5.65991812342822	3.94870554355772	0.0599346567397632	0.272485387133898
l(3)73Ah	TRINITY_DN20039_c0_g1_i1	1	973	-	973	0.120719349240647	6.07640459385927	3.94524645209989	0.0600378073653755	0.272724395378353
Mrp4	TRINITY_DN16187_c0_g1_i1	1	527	-	527	-0.453494870095779	0.136970230243764	3.90949235648887	0.0611159769224758	0.272914306072541
Fili	TRINITY_DN16425_c0_g1_i2	1	2242	-	2242	-0.510093260499003	0.121383129692758	3.90428141690259	0.0612749549039397	0.272914306072541
eIF3ga	TRINITY_DN16528_c0_g1_i1	1	998	+	998	0.117454170863062	6.61575360879769	3.92452602010567	0.0606599596000482	0.272914306072541
CG1518	TRINITY_DN16540_c0_g1_i1	1	2344	+	2344	-0.11677240665871	6.90618416488297	3.91510480947895	0.0609452768356589	0.272914306072541
Det	TRINITY_DN16704_c0_g1_i1	1	897	-	897	0.167147679772627	4.36517320514559	3.9378935767124	0.0602577461258435	0.272914306072541
CG4884	TRINITY_DN16746_c1_g5_i1	1	601	+	601	0.223648481759715	2.82816447845386	3.91244272011346	0.0610261749398149	0.272914306072541
Sc2	TRINITY_DN17071_c0_g1_i1	1	1427	+	1427	0.109118751186216	6.69349694311069	3.89703480257761	0.0614968252741353	0.272914306072541
CG3726	TRINITY_DN17271_c0_g1_i1	1	1964	-	1964	-0.158843727909925	4.38501093201559	3.90555731183801	0.0612359855684309	0.272914306072541
CG12054	TRINITY_DN17305_c0_g2_i1	1	2542	-	2542	-0.142100640602501	5.26768745213204	3.91609267671045	0.0609152877940182	0.272914306072541
eIF-4E	TRINITY_DN17402_c0_g3_i1	1	967	-	967	0.108450927667646	7.5752542100958	3.91353374690665	0.0609930049358575	0.272914306072541
slv	TRINITY_DN17436_c0_g1_i2	1	1473	+	1473	0.208859995311768	3.21541076689279	3.90982175368551	0.0611059433711266	0.272914306072541
CG31229	TRINITY_DN17492_c0_g5_i1	1	817	-	817	0.167831757575268	5.26605456413419	3.90964838652274	0.0611112239593606	0.272914306072541
CG11247	TRINITY_DN17662_c1_g1_i1	1	2099	-	2099	-0.180380274657811	4.02757186687633	3.92450087015563	0.0606607192191318	0.272914306072541
Mes4	TRINITY_DN17783_c0_g4_i1	1	293	-	293	0.309050401051263	1.53582496590591	3.8978619163971	0.0614714550348608	0.272914306072541
CG15385	TRINITY_DN17852_c0_g2_i1	1	1942	+	1942	-0.163638477996083	4.13363488773491	3.93989194199144	0.0601978801293402	0.272914306072541
CG18659	TRINITY_DN17964_c0_g2_i1	1	1692	-	1692	-0.146926652989644	5.04259465480118	3.92752396721715	0.0605694886768383	0.272914306072541
CG3394	TRINITY_DN18460_c0_g2_i1	1	2366	+	2366	0.360753438189364	1.45387416650239	3.92541035793628	0.0606332563265456	0.272914306072541
Mnt	TRINITY_DN18613_c3_g1_i1	1	3557	-	3557	-0.116670450331826	6.38206880919371	3.92262240689342	0.0607174863362093	0.272914306072541
Snx1	TRINITY_DN18667_c0_g2_i1	1	2613	+	2613	-0.111228008914534	7.91367983995437	3.90079618666599	0.0613815480713595	0.272914306072541
Fancl	TRINITY_DN18746_c0_g1_i1	1	1153	+	1153	0.219940716113188	2.60708990684007	3.93215707414396	0.0604299758124347	0.272914306072541
wal	TRINITY_DN18912_c0_g1_i1	1	681	+	681	0.170730588140916	4.11307047723303	3.91937800283427	0.0608156752879567	0.272914306072541
CG6617	TRINITY_DN18945_c0_g4_i1	1	1307	+	1307	0.130409558526104	5.5832828709192	3.93488630951624	0.0603479646186912	0.272914306072541
Herp	TRINITY_DN19332_c0_g2_i1	1	2464	+	2464	-0.120085636818706	5.94033867083873	3.90078040499244	0.0613820312242682	0.272914306072541
COX8	TRINITY_DN19421_c1_g2_i1	1	441	+	441	0.161049058032823	4.38661517164291	3.9405749542852	0.0601774343931134	0.272914306072541
CG42268	TRINITY_DN19791_c0_g1_i1	1	3840	+	3840	0.114908064709341	6.32065669979258	3.90025561577397	0.0613981000235121	0.272914306072541
Brf	TRINITY_DN20000_c1_g1_i1	1	461	-	461	-0.258338029457105	2.10582010248313	3.9184538316971	0.0608436777117983	0.272914306072541
CG14270	TRINITY_DN20433_c0_g3_i1	1	558	-	558	0.312585983967879	1.58276535171967	3.89764628146423	0.0614780680972194	0.272914306072541
SRm160	TRINITY_DN20925_c2_g2_i1	1	2009	-	2009	-0.111443390474763	6.7492935840462	3.92271506730286	0.0607146847167509	0.272914306072541
Scox	TRINITY_DN17156_c1_g1_i1	1	774	+	774	0.167021862007751	4.01117223601643	3.89200257561456	0.0616514382494525	0.27337545644823
Myt1	TRINITY_DN17356_c0_g1_i1	1	2088	+	2088	-0.140574325222969	5.22449979502828	3.88888312282327	0.0617475053625782	0.273510793135989
bur	TRINITY_DN17712_c0_g1_i1	1	1698	-	1698	-0.10226882530795	7.98203313856756	3.88607487234653	0.0618341351692823	0.273510793135989
NetA	TRINITY_DN19949_c0_g2_i1	1	1779	+	1779	0.36083396646762	1.77982914112655	3.88668406121649	0.0618153309111347	0.273510793135989
CG13833	TRINITY_DN16212_c0_g1_i1	1	1105	+	1105	0.638472601271708	-0.714960881973812	3.88405659486565	0.0618964815309111	0.273562154438256
CG3534	TRINITY_DN19105_c0_g2_i1	1	1163	+	1163	-0.210801822482285	2.90852355302995	3.87821800200731	0.0620772462230536	0.274136373165197
CG8112	TRINITY_DN18554_c0_g1_i1	1	2250	+	2250	-0.116732896352328	7.477673876349	3.8704525980348	0.0623186024958543	0.274527699883698
m-cup	TRINITY_DN20423_c1_g2_i1	1	3623	+	3623	-0.109978447513648	6.96528718270218	3.87199458233151	0.0622705907969956	0.274527699883698
Prosalpha4	TRINITY_DN20525_c0_g3_i1	1	959	+	959	0.126515596441755	5.87578572055672	3.87288011661372	0.0622430376661661	0.274527699883698
Trx-2	TRINITY_DN19474_c0_g3_i1	1	1187	+	1187	0.119554895644308	7.2744504068972	3.86695503655396	0.0624276607755251	0.274559499919765
ATPCL	TRINITY_DN20870_c3_g1_i10	1	5012	-	5012	-0.126752076887201	5.51602995697176	3.86755149342744	0.0624090470743069	0.274559499919765
MBD-like	TRINITY_DN19918_c0_g1_i1	1	660	+	660	0.148594998194967	5.39937625514032	3.86458291417319	0.062501750799843	0.274661320548291
Not3	TRINITY_DN18180_c0_g1_i3	1	4035	-	4035	-0.114625965971601	6.77006311453824	3.85279654036347	0.0628713780555231	0.276060643709593
CG8891	TRINITY_DN16735_c0_g1_i1	1	488	+	488	0.413454672923513	0.457358873069348	3.83887307959614	0.0633112543006532	0.276991374353797
CG8026	TRINITY_DN17018_c0_g1_i1	1	1559	+	1559	-0.136302716064869	5.60722485901117	3.84015001841016	0.0632707662302086	0.276991374353797
glob1	TRINITY_DN17724_c0_g3_i1	1	503	-	503	0.184508188145239	3.65764831033688	3.83922903647133	0.0632999649463941	0.276991374353797
nmdyn-D7	TRINITY_DN18318_c0_g1_i2	1	886	-	886	0.244766603873474	2.3866249152555	3.84398564390607	0.0631493277143032	0.276991374353797
NAAT1	TRINITY_DN19184_c0_g1_i2	1	1296	-	1296	-0.164393303038987	4.51521145090631	3.837960708531	0.0633402011458144	0.276991374353797
Bap170	TRINITY_DN18323_c0_g2_i1	1	1000	+	1000	-0.156732377473787	4.12250342718937	3.82918510235118	0.0636194006563717	0.277986878718927
LpR1	TRINITY_DN19455_c0_g3_i1	1	2855	-	2855	-0.135904514691104	5.96748199200052	3.82587084389845	0.0637252116425753	0.278223758037867
mad2	TRINITY_DN19930_c0_g3_i1	1	969	+	969	0.137904724189548	5.53073765155782	3.82364694005791	0.0637963249870244	0.278308886998411
CG18870	TRINITY_DN17248_c1_g2_i1	1	1094	+	1094	-0.145732687728723	4.83608637531627	3.81277211828909	0.064145378864131	0.278704176337949
Atf-2	TRINITY_DN17482_c0_g1_i1	1	779	+	779	0.206833739316111	3.14170567290775	3.81540862094068	0.064060553404977	0.278704176337949
PTPMT1	TRINITY_DN18145_c0_g2_i1	1	1385	+	1385	0.135009625361922	5.66956508972783	3.81369375786716	0.0641157118929443	0.278704176337949
CG1265	TRINITY_DN18890_c0_g1_i6	1	2358	+	2358	-0.250596838850568	2.42598061119524	3.81414757554316	0.0641011095768094	0.278704176337949
Cnot4	TRINITY_DN20700_c1_g2_i1	1	1668	+	1668	-0.176677394697089	3.52015069303556	3.81694381593804	0.0640112200461071	0.278704176337949
sofe	TRINITY_DN17060_c0_g1_i1	1	2359	+	2359	-0.107045984385025	7.11034627950158	3.80798767949965	0.0642996397662084	0.279149482785343
Tpr2	TRINITY_DN18260_c0_g1_i1	1	1945	+	1945	0.11112362459835	6.98056440566858	3.79969527850807	0.0645680130663209	0.280089080010943
CG5390	TRINITY_DN16754_c0_g1_i2	1	1945	-	1945	0.175798726488097	3.46670202173632	3.79627818737827	0.0646789762712736	0.280344887503784
His2A:CG33859	TRINITY_DN17796_c0_g2_i3	1	236	+	236	0.194940072339975	3.66690572924656	3.79408044470421	0.0647504590484402	0.280429297340714
yellow-d	TRINITY_DN13843_c0_g1_i1	1	1419	-	1419	0.66166435497909	-1.25521867159861	3.79167324500349	0.0648288584472553	0.280543503007705
Pura	TRINITY_DN18490_c0_g2_i1	1	1308	-	1308	-0.288779119528246	1.93996173306386	3.7848313748871	0.0650522841063952	0.281284615799264
asl	TRINITY_DN20575_c0_g1_i1	1	1675	-	1675	-0.156359106902783	4.21340115691423	3.77927111792691	0.0652345081184469	0.281620870916466
CG31678	TRINITY_DN20996_c2_g1_i2	1	4501	+	4501	0.133825759487054	5.93049671232315	3.78083873703969	0.0651830740212399	0.281620870916466
smog	TRINITY_DN16666_c0_g1_i1	1	2882	-	2882	0.357843321963943	2.03159686026634	3.77580399357851	0.065348430937943	0.281886991693911
chrb	TRINITY_DN18154_c0_g3_i1	1	1429	-	1429	-0.127337796126696	7.36585999074524	3.77239797271955	0.0654605681604619	0.282144990824309
CG1550	TRINITY_DN19185_c1_g1_i1	1	567	-	567	-0.512144354326419	-0.527384940992185	3.76968961411114	0.065549893561337	0.282304333931892
hoe1	TRINITY_DN16279_c0_g2_i1	1	2088	+	2088	0.688215997135912	-1.05726583994861	3.75855634787771	0.0659185551131458	0.282608481167237
CG10602	TRINITY_DN16909_c0_g2_i1	1	1986	-	1986	-0.165808974473919	4.66582001165851	3.75679439910208	0.0659771170774468	0.282608481167237
CG17141	TRINITY_DN17284_c0_g2_i1	1	1065	-	1065	0.165850252850045	3.91694667346066	3.75648510807675	0.0659874031508811	0.282608481167237
Strip	TRINITY_DN17839_c0_g1_i1	1	1900	+	1900	-0.146855996821132	4.45532097643896	3.76505860724758	0.0657029545415992	0.282608481167237
Ssl1	TRINITY_DN18397_c0_g1_i1	1	1834	+	1834	0.165677813055073	3.96238776765984	3.75694271895808	0.0659721850650569	0.282608481167237
aralar1	TRINITY_DN19377_c0_g1_i1	1	1269	+	1269	-0.152340355211402	4.36361930131447	3.76344225213645	0.0657564736921676	0.282608481167237
Hnf4	TRINITY_DN19648_c0_g1_i1	1	741	+	741	-0.159638796152717	3.95219282789255	3.76275222930617	0.0657793362691885	0.282608481167237
CG8173	TRINITY_DN17360_c0_g2_i1	1	1480	+	1480	0.18571883270564	3.87642965535256	3.74962114551984	0.0662161515485583	0.283363086626846
Nep1	TRINITY_DN16925_c1_g2_i1	1	4573	+	4573	-0.370471004370806	1.23981655612483	3.74444000535767	0.0663894206621302	0.283879267414913
CG2316	TRINITY_DN19613_c0_g4_i1	1	2414	+	2414	-0.150041116408955	5.98978933868122	3.73783993095651	0.0666108959280688	0.284600594963666
Vps60	TRINITY_DN17898_c0_g3_i1	1	1024	+	1024	0.115617196776148	6.19523382070214	3.72909265644561	0.0669057310403216	0.285633968146805
Vap33	TRINITY_DN17696_c0_g2_i1	1	1759	+	1759	0.10221139657544	7.94888368790787	3.72121236081081	0.0671726265076405	0.285868036408206
CG2202	TRINITY_DN18663_c0_g1_i1	1	1287	-	1287	0.347074798046312	0.978321571902462	3.7217355843598	0.06715486778063	0.285868036408206
RhoGAP68F	TRINITY_DN18806_c0_g2_i1	1	210	+	210	-0.280636892171177	1.98559514323448	3.72220597500356	0.067138906853925	0.285868036408206
HDAC6	TRINITY_DN19842_c0_g1_i1	1	4286	+	4286	-0.121462772579976	5.76597805571658	3.72226268969325	0.0671369827496081	0.285868036408206
CG1233	TRINITY_DN21087_c5_g2_i5	1	2853	-	2853	-0.164971891939434	4.11442758232922	3.71752368173954	0.0672979769757639	0.286175624489999
trx	TRINITY_DN21076_c1_g1_i1	1	11915	+	11915	-0.12387014554713	5.54660792892861	3.71352866541632	0.0674340404678021	0.286528247598415
YL-1	TRINITY_DN17539_c0_g3_i1	1	1307	+	1307	0.138413918449347	4.75063187794802	3.70907626524214	0.067586053853501	0.286862345863197
Cirl	TRINITY_DN20115_c0_g3_i1	1	3153	+	3153	-0.111751656475067	6.69485523165093	3.70811066965705	0.0676190729955717	0.286862345863197
Cdk4	TRINITY_DN17230_c0_g1_i1	1	1275	+	1275	0.128297312482127	5.46449129512885	3.70612222630923	0.0676871273977762	0.28692530733397
Syx5	TRINITY_DN19446_c3_g1_i1	1	251	+	251	-0.202322298911914	2.87035343292093	3.70140604899918	0.0678488530133586	0.287384929652812
sing	TRINITY_DN16167_c0_g1_i1	1	770	+	770	-0.563346349886878	-0.778858939010805	3.69756390033418	0.0679809346750951	0.287493972806828
miple1	TRINITY_DN18946_c0_g1_i1	1	1372	+	1372	-0.139503821963191	4.90151929198076	3.69742482272267	0.067985721283504	0.287493972806828
CCDC53	TRINITY_DN19784_c0_g2_i2	1	799	+	799	0.174775259552175	3.85282052009415	3.69600663419075	0.0680345529120015	0.287493972806828
Tina-1	TRINITY_DN17289_c1_g1_i1	1	1031	+	1031	0.131749160890522	6.53764200950777	3.69312826879001	0.0681337857857435	0.287687840999788
ana3	TRINITY_DN16469_c0_g2_i1	1	653	+	653	0.617205051322417	-1.07762794292969	3.68833991374477	0.0682992347845256	0.288160777745041
Srp9	TRINITY_DN18708_c0_g2_i1	1	258	+	258	0.17349770982402	3.81077754471186	3.68114994317568	0.0685485324876307	0.288986463778972
Uch-L5	TRINITY_DN21033_c1_g3_i1	1	588	+	588	0.126707056157602	5.6333496658229	3.67309008139651	0.0688292351429575	0.289943153039708
AIMP2	TRINITY_DN17405_c0_g2_i1	1	1016	+	1016	0.151646545387162	4.69949870362913	3.66445000358464	0.069131612459942	0.290806102894081
nxf2	TRINITY_DN20153_c0_g1_i1	1	1808	+	1808	-0.161953279496494	4.06783330901725	3.66415523235218	0.0691419554729621	0.290806102894081
CG11137	TRINITY_DN19289_c0_g1_i1	1	655	-	655	0.189793716251137	3.68903448637952	3.65674871785534	0.0694024217104294	0.291674090306029
CycJ	TRINITY_DN17773_c0_g3_i2	1	1290	+	1290	-0.115201834809666	6.621734750619	3.65419254304441	0.0694925767152728	0.29182552464856
CG11221	TRINITY_DN16943_c3_g1_i1	1	1866	-	1866	-0.49732748381441	-0.105068933199985	3.65226810795293	0.0695605393703185	0.291883601778021
CG31548	TRINITY_DN16866_c0_g2_i1	1	318	+	318	0.182790696021741	4.18643624673196	3.64747492526956	0.0697301459501631	0.292140595931064
ND-ACP	TRINITY_DN18759_c1_g2_i1	1	734	-	734	0.164373788127099	4.00418544230711	3.64873525341686	0.069685503284235	0.292140595931064
Nop60B	TRINITY_DN17948_c0_g2_i1	1	1784	-	1784	0.112331634902439	6.16556099480458	3.64413632720488	0.0698485629064613	0.29218266190197
Der-2	TRINITY_DN18209_c0_g1_i3	1	1130	+	1130	0.130893300634504	5.06293259896166	3.64497540206394	0.0698187799768332	0.29218266190197
CG31126	TRINITY_DN18484_c0_g1_i1	1	375	+	375	0.172553220885475	4.59476411722662	3.64062931375236	0.0699732023621745	0.292477137315383
CG4080	TRINITY_DN18198_c0_g1_i3	1	1343	-	1343	-0.147552519192557	4.60222320360281	3.63526859505878	0.0701642169415321	0.292615222010089
Fkbp14	TRINITY_DN18656_c0_g2_i1	1	1529	+	1529	0.128568788052028	5.42131963794148	3.63781125351803	0.0700735416287062	0.292615222010089
CG5676	TRINITY_DN18713_c0_g2_i1	1	1295	-	1295	0.140491901832041	5.79201150493142	3.6351333602762	0.0701690434085767	0.292615222010089
insv	TRINITY_DN18437_c0_g1_i2	1	2019	+	2019	-0.108178288764158	7.63518141294924	3.63037155362012	0.0703392336421187	0.292931186635963
eIF2B-epsilon	TRINITY_DN19554_c0_g1_i1	1	390	-	390	0.215214326889605	2.66595391763041	3.6299739524081	0.0703534656330808	0.292931186635963
CG17508	TRINITY_DN16611_c0_g1_i1	1	585	-	585	0.162440414694207	4.18734131923079	3.62833765790068	0.0704120710553807	0.292948986983497
CG11980	TRINITY_DN17699_c0_g1_i1	1	995	-	995	0.13814242633882	5.435526759922	3.62491229118159	0.07053493558355	0.293233903366616
CG31111	TRINITY_DN16551_c0_g1_i1	1	1364	+	1364	-0.127572776822179	5.34182177063239	3.62314807678603	0.0705983123688985	0.29327126370809
PH4alphaEFB	TRINITY_DN16616_c1_g4_i2	1	2203	-	2203	-0.363789048606985	1.21165278716275	3.61116026129968	0.0710306949974322	0.293273919115109
CG5742	TRINITY_DN17083_c0_g3_i1	1	2036	+	2036	-0.114568276537558	6.56081910884209	3.61615425238818	0.0708502002051457	0.293273919115109
Oda	TRINITY_DN17727_c0_g1_i1	1	890	+	890	0.111227754933624	6.90560301998166	3.61153033425249	0.0710173015497759	0.293273919115109
CG8578	TRINITY_DN17868_c2_g3_i2	1	2134	+	2134	-0.10975401500035	6.46588691117062	3.61106685092378	0.0710340761061448	0.293273919115109
Sce	TRINITY_DN18646_c1_g1_i4	1	2029	+	2029	-0.115811397819367	6.48524598451435	3.61354836811804	0.070944317213927	0.293273919115109
pxb	TRINITY_DN19132_c1_g1_i1	1	3307	+	3307	-0.134649721358636	5.33594835619653	3.61848897879488	0.070765998556518	0.293273919115109
CG15814	TRINITY_DN20163_c1_g2_i1	1	1213	-	1213	0.130123096725735	5.52563534008975	3.6112549782243	0.0710272667854793	0.293273919115109
JHDM2	TRINITY_DN20319_c0_g2_i1	1	5933	-	5933	-0.125698156526025	5.70289519000279	3.61152300562412	0.0710175667546985	0.293273919115109
Rab11	TRINITY_DN16885_c1_g1_i2	1	1236	+	1236	0.104880903825866	7.60482858202278	3.60701104760123	0.0711810597644443	0.293366501655105
Vps16B	TRINITY_DN17187_c0_g1_i1	1	1606	+	1606	0.141736287849238	4.73405504689498	3.60807127287109	0.0711426031108086	0.293366501655105
DCTN4-p62	TRINITY_DN19032_c0_g1_i1	1	1691	-	1691	0.104448042214325	6.73135662410863	3.60594576916082	0.0712197237883035	0.293366501655105
ATPsynD	TRINITY_DN16437_c0_g1_i1	1	792	+	792	0.119081832759388	5.85530269169612	3.59601096915168	0.0715814704080522	0.294406779893377
CG1943	TRINITY_DN16793_c0_g3_i1	1	1182	+	1182	0.103662374687584	8.15457538044434	3.59635832656495	0.0715687868042966	0.294406779893377
cindr	TRINITY_DN20376_c1_g2_i1	1	2884	-	2884	-0.127367565106584	7.08720873271645	3.59216532519346	0.0717220653338274	0.294760195335364
step	TRINITY_DN17474_c0_g2_i2	1	2812	-	2812	-0.177984106916638	4.06858357516232	3.58286130444165	0.0720635320000964	0.295800461271313
da	TRINITY_DN18070_c0_g4_i1	1	2756	-	2756	-0.0961289329517158	8.14313695076957	3.58123997738556	0.0721232274775201	0.295800461271313
awd	TRINITY_DN19637_c0_g1_i1	1	540	+	540	0.27115845128974	1.81657168601899	3.58045220360726	0.0721522529794498	0.295800461271313
Usp10	TRINITY_DN20566_c0_g1_i1	1	3678	-	3678	-0.107518766764831	7.20989296240228	3.57930290499492	0.0721946229660697	0.295800461271313
His2Av	TRINITY_DN16584_c0_g4_i1	1	618	-	618	0.0959148585051724	9.11884637101444	3.56874673415998	0.0725851283986038	0.296823985340878
cyr	TRINITY_DN19228_c0_g4_i1	1	1657	+	1657	0.344884896018328	1.64684146648481	3.56677751894038	0.0726582445143221	0.296823985340878
CG12123	TRINITY_DN19817_c0_g2_i1	1	892	+	892	0.158078048257206	4.07426592561095	3.5666057701464	0.0726646254914613	0.296823985340878
Sec24CD	TRINITY_DN20586_c0_g1_i1	1	1621	-	1621	-0.169842538355337	4.05840705544152	3.56816840999413	0.0726065925397722	0.296823985340878
mnb	TRINITY_DN18011_c0_g2_i2	1	4153	+	4153	-0.119935724769735	6.81591663361361	3.56365541864579	0.0727743405752803	0.297047119138464
Trn	TRINITY_DN20046_c1_g2_i1	1	4364	-	4364	-0.0997168350085845	7.78605082575856	3.55928727400555	0.0729371296485676	0.297486386584778
CG6282	TRINITY_DN18237_c0_g1_i1	1	1096	-	1096	0.768973871369676	-1.39138246773722	3.55506717165727	0.0730947998236064	0.297904127474592
Sgt	TRINITY_DN18459_c0_g1_i1	1	1101	+	1101	0.112879993402354	6.24817343302318	3.55102903670025	0.073246038876685	0.298295046543116
CG17841	TRINITY_DN19217_c0_g1_i1	1	1805	-	1805	-0.176373128574379	3.46270501426753	3.5478609935658	0.0733649428790405	0.298553790191537
CG3326	TRINITY_DN19166_c0_g1_i1	1	950	-	950	-0.249244810336587	2.45291973303807	3.54567101482281	0.0734472677821422	0.298663399608831
Xpac	TRINITY_DN20938_c2_g2_i1	1	1872	+	1872	0.146549749765117	6.32464623311658	3.5435509190063	0.0735270670228814	0.298762581301715
mub	TRINITY_DN17956_c0_g2_i1	1	493	+	493	-0.150844389648025	4.2842966664393	3.53986793360535	0.0736659300584998	0.299101426864029
CG13991	TRINITY_DN16696_c0_g4_i1	1	1752	-	1752	0.398731689015288	0.321358069158413	3.53395470129611	0.0738895144116485	0.29978349263176
l(2)37Bb	TRINITY_DN19572_c0_g1_i1	1	2374	-	2374	0.117926165997748	5.65831902607975	3.52134298991015	0.0743689903510714	0.301501951859381
PPP4R2r	TRINITY_DN17421_c0_g1_i1	1	2244	+	2244	0.105673188725358	6.54150994295719	3.51331427266591	0.0746760957831105	0.302031338294877
Rad60	TRINITY_DN17718_c0_g2_i4	1	948	+	948	0.162026551912664	3.81013160927217	3.51382236162888	0.0746566176836003	0.302031338294877
CG7945	TRINITY_DN18825_c3_g2_i1	1	1359	+	1359	0.114444090630104	6.68634825650042	3.51392275115716	0.0746527698430787	0.302031338294877
Egm	TRINITY_DN20003_c0_g1_i1	1	756	-	756	0.176750675204922	3.41692392269827	3.5120750138208	0.0747236285766627	0.302031338294877
comt	TRINITY_DN19081_c0_g1_i1	1	4020	+	4020	-0.14033691965276	4.63258689723954	3.51042600794663	0.0747869316248938	0.302060775521669
adp	TRINITY_DN18312_c0_g1_i1	1	696	+	696	-0.141875470987256	4.68867947304052	3.4979058045294	0.0752695860080574	0.303782640535513
loj	TRINITY_DN17713_c0_g2_i1	1	1902	-	1902	-0.295459569691548	1.43978806951045	3.49328318768618	0.0754486948453579	0.304277758119798
CG7564	TRINITY_DN17082_c0_g1_i1	1	1631	+	1631	0.149949606614872	4.34532521564201	3.49007125393097	0.0755734343679937	0.304455608144959
Eip63E	TRINITY_DN19009_c0_g2_i1	1	3015	-	3015	-0.139147071781979	4.48078153126179	3.48919067909557	0.0756076741224645	0.304455608144959
CG32075	TRINITY_DN19684_c0_g1_i1	1	582	+	582	-0.412125440280085	0.260299282768551	3.48778965771568	0.075662187484096	0.304455608144959
Argk	TRINITY_DN16659_c3_g1_i1	1	1521	-	1521	-0.219631832052587	2.58884722793112	3.48134166225117	0.0759136621627642	0.305062406786806
Dhfr	TRINITY_DN18786_c0_g4_i1	1	699	+	699	0.278795180599828	1.71033200400339	3.48102234851137	0.075926140561553	0.305062406786806
Caper	TRINITY_DN18632_c0_g2_i1	1	203	+	203	-0.4179348958955	0.125902897655853	3.47566768710159	0.0761357471112287	0.305676804485291
CG7920	TRINITY_DN16610_c0_g1_i1	1	1980	-	1980	-0.105037967548662	7.04671491254196	3.46280328015486	0.0766420535450827	0.305962120016485
eas	TRINITY_DN16929_c0_g3_i1	1	1673	-	1673	-0.186916089647055	3.30835751141002	3.46507340168598	0.0765524265198664	0.305962120016485
CG12343	TRINITY_DN17240_c0_g1_i1	1	951	-	951	0.155077536007241	4.11679788768424	3.46906739161799	0.0763950324632198	0.305962120016485
CG13893	TRINITY_DN17440_c0_g3_i1	1	2225	+	2225	-0.199498821420087	4.03367388568172	3.46801878024869	0.0764363196891049	0.305962120016485
CG34228	TRINITY_DN17511_c0_g2_i1	1	574	+	574	0.189692351745919	3.55151889123425	3.46472372965019	0.0765662240964642	0.305962120016485
CG14184	TRINITY_DN18824_c0_g2_i1	1	904	-	904	0.144521375443423	4.67657861830496	3.46089458112288	0.0767175048706023	0.305962120016485
CG9213	TRINITY_DN18867_c0_g1_i1	1	2162	+	2162	0.198768214812042	3.02120289492664	3.46412649937539	0.0765897966140254	0.305962120016485
CG14105	TRINITY_DN19127_c0_g2_i1	1	795	-	795	0.349278110317037	1.0051521764342	3.46834357364634	0.076423528770595	0.305962120016485
Fas2	TRINITY_DN19390_c0_g1_i1	1	2296	-	2296	-0.158130629499768	4.42787107846688	3.46135877722031	0.0766991472066141	0.305962120016485
Tom7	TRINITY_DN17075_c0_g1_i2	1	399	+	399	0.335580232787311	0.975224735117753	3.45209469501883	0.0770664765679927	0.306899883053631
amon	TRINITY_DN18525_c0_g1_i1	1	2056	+	2056	-0.348954186179082	0.950391470915915	3.45232567857363	0.0770572932212664	0.306899883053631
CG5323	TRINITY_DN17594_c0_g2_i1	1	822	-	822	0.166481774162305	3.85311458604294	3.44975788977315	0.0771594533274022	0.307043374421663
kri	TRINITY_DN19930_c0_g1_i1	1	1772	+	1772	0.129077376069391	5.08142959192381	3.44824325348879	0.0772197867768473	0.307056851254248
wdb	TRINITY_DN20590_c1_g1_i1	1	2491	-	2491	-0.143270823707994	5.19147192598194	3.44330823992171	0.0774167442127483	0.307613179657435
crim	TRINITY_DN18892_c0_g5_i2	1	797	+	797	0.17760718247095	3.30954907754866	3.43668304694266	0.0776820693230881	0.308440145648079
fsd	TRINITY_DN17340_c0_g1_i1	1	1230	+	1230	0.166214988957262	3.75865210545584	3.43293050864836	0.0778328161337065	0.30871686149506
par-1	TRINITY_DN19701_c1_g1_i10	1	2530	+	2530	-0.133144585060174	4.89037887351442	3.43209886188854	0.0778662707035017	0.30871686149506
Spindly	TRINITY_DN16749_c0_g1_i2	1	1304	+	1304	-0.158624602994954	4.17127772148111	3.4248800336128	0.078157360188815	0.309643266817113
CG42327	TRINITY_DN20867_c0_g1_i2	1	3576	+	3576	-0.105347752470738	7.14715201066228	3.42333793114294	0.0782197061111884	0.309662742548846
e(y)1	TRINITY_DN18802_c1_g2_i1	1	838	+	838	0.13151983580145	5.10895142241909	3.42180492693918	0.0782817411147991	0.309680959714598
CG9436	TRINITY_DN17857_c0_g2_i4	1	1103	-	1103	0.124410139690311	5.29816045472362	3.41723280775509	0.0784670954629862	0.309732488094013
COX7C	TRINITY_DN18786_c0_g3_i1	1	809	+	809	0.143297698158887	4.63303330189817	3.41757137848661	0.0784533523985019	0.309732488094013
Slik	TRINITY_DN20109_c0_g1_i1	1	5842	+	5842	-0.128864022273892	6.05795004273977	3.41899785742514	0.0783954801164223	0.309732488094013
CG43338	TRINITY_DN15939_c0_g1_i1	1	2396	+	2396	0.61183662164	-0.632560532022172	3.41096211342187	0.0787221350310182	0.310511888871434
Rbp1	TRINITY_DN21050_c3_g1_i2	1	1065	-	1065	0.13451896468397	5.02641927806875	3.40296018011966	0.0790489784312437	0.311573166448294
Klp61F	TRINITY_DN19274_c0_g1_i1	1	3309	-	3309	-0.100393776868484	7.47202885934723	3.39948466486391	0.0791914257974923	0.31167895467159
Usp20-33	TRINITY_DN20714_c0_g1_i1	1	3769	+	3769	-0.1280727907786	4.89411114427267	3.40063502867921	0.0791442442174625	0.31167895467159
MED9	TRINITY_DN20385_c0_g3_i1	1	384	+	384	0.178204443420584	3.24291557868531	3.39454029839583	0.0793945867327716	0.312250628492418
rdgBbeta	TRINITY_DN17493_c1_g5_i1	1	1156	+	1156	0.138458600334754	5.5688281536885	3.39170602748191	0.0795113166305524	0.312407108181535
Psi	TRINITY_DN18426_c0_g2_i1	1	1421	+	1421	0.128407185812398	5.15771468757994	3.3901151371175	0.0795769245795682	0.312407108181535
lsn	TRINITY_DN19200_c0_g2_i1	1	1042	+	1042	0.227886683024979	2.2646591908939	3.3893575048479	0.0796081911426982	0.312407108181535
E(spl)mbeta-HLH	TRINITY_DN17247_c0_g2_i1	1	799	+	799	0.102135009012637	7.45162759372254	3.38532963870166	0.0797746547965577	0.312550408300604
CG15309	TRINITY_DN17793_c1_g1_i1	1	2043	-	2043	-0.11599682667291	5.86491619187362	3.38426783701857	0.07981860390021	0.312550408300604
CG1640	TRINITY_DN17908_c0_g1_i1	1	2125	+	2125	0.112589675631443	6.41620877632134	3.38501014785386	0.0797878759217159	0.312550408300604
CG14778	TRINITY_DN16883_c0_g1_i1	1	1728	+	1728	0.14143521669524	5.37053355417427	3.3814320453197	0.0799361175502288	0.312783414971577
CG8083	TRINITY_DN18785_c0_g1_i1	1	1993	+	1993	0.123138253415608	5.41238895339731	3.37969605746421	0.0800081545872721	0.312838266522532
spz	TRINITY_DN18256_c0_g1_i1	1	1577	-	1577	0.123281262163147	5.86018564384977	3.37659915640606	0.080136850838122	0.312887689876288
ave	TRINITY_DN20040_c1_g5_i1	1	310	+	310	0.214033290526681	2.6638195204782	3.3766890509929	0.0801331117672685	0.312887689876288
CG14968	TRINITY_DN17325_c0_g1_i1	1	673	+	673	0.433919333358003	0.435743183042147	3.3742025046835	0.0802366114362351	0.313050512926324
CG9205	TRINITY_DN21285_c0_g1_i1	1	1220	+	1220	0.108358836185396	6.33146597522261	3.37228018211203	0.0803167318331118	0.313136527869948
wgn	TRINITY_DN16794_c0_g2_i1	1	1539	-	1539	-0.184034749395882	3.80812519590703	3.36622747929737	0.080569606799907	0.313698440093244
CG10979	TRINITY_DN20029_c0_g1_i1	1	710	-	710	-0.344094464843928	1.23502082758299	3.36604572982765	0.0805772143043662	0.313698440093244
CSN1b	TRINITY_DN18077_c0_g3_i2	1	1276	+	1276	0.12249442974733	5.79716343729626	3.36210422633212	0.0807423986310184	0.313745010070304
CG15390	TRINITY_DN18220_c0_g1_i1	1	561	-	561	0.214555592217642	2.66395192963234	3.36383175040489	0.0806699517455456	0.313745010070304
XNP	TRINITY_DN19370_c0_g1_i2	1	2844	-	2844	0.205093657792119	3.30842184836891	3.3615957282607	0.0807637377554861	0.313745010070304
CG1703	TRINITY_DN19655_c0_g1_i1	1	408	+	408	0.588431208272542	-0.426458130237592	3.35855957788422	0.0808912855966613	0.314014263453706
gkt	TRINITY_DN19741_c0_g1_i2	1	1418	-	1418	-0.134123179969349	4.65535503894198	3.35435665724186	0.0810682336768037	0.314474759701673
dbe	TRINITY_DN16592_c0_g1_i1	1	1211	+	1211	0.416982176665816	0.67892771757212	3.34936018156152	0.0812791740065113	0.314840018852808
Nbr	TRINITY_DN17543_c0_g1_i1	1	1328	+	1328	-0.129441139118012	5.51089421502121	3.35021010996651	0.0812432471198527	0.314840018852808
Cyt-b5	TRINITY_DN17224_c0_g2_i1	1	782	+	782	0.113216548839267	5.9006534668418	3.34353053125362	0.08152609196199	0.315569768743037
Sep4	TRINITY_DN17950_c0_g1_i11	1	1780	+	1780	0.624351357821203	-1.02095893428576	3.34031407811745	0.0816626978925764	0.315683100412803
dsx	TRINITY_DN19204_c0_g3_i1	1	1807	-	1807	0.24811560995301	2.51690860337743	3.3400843723041	0.0816724638493806	0.315683100412803
wcy	TRINITY_DN17049_c0_g1_i1	1	3963	+	3963	-0.0936928921638032	8.30889459630238	3.3301882066705	0.0820944856593205	0.315955365221311
CG5174	TRINITY_DN17707_c0_g5_i1	1	1144	+	1144	0.102518360835883	7.38255212920988	3.33157458757813	0.0820352117847798	0.315955365221311
CG14015	TRINITY_DN18069_c0_g1_i1	1	1890	-	1890	-0.437576363120548	0.0606061653385922	3.33076490753575	0.0820698231470072	0.315955365221311
CG7650	TRINITY_DN18831_c0_g2_i1	1	970	-	970	0.199362740094917	3.48383690315646	3.3329415970825	0.0819768145972149	0.315955365221311
SmD3	TRINITY_DN19085_c0_g2_i1	1	656	-	656	0.14329481890407	4.44084958108903	3.3341349839685	0.0819258736975493	0.315955365221311
CG9289	TRINITY_DN19387_c1_g1_i11	1	1912	+	1912	0.459601730254553	1.24812695259494	3.33019559081064	0.0820941698236639	0.315955365221311
Mlc-c	TRINITY_DN18455_c0_g1_i1	1	1233	-	1233	0.124348653269314	5.44603369783845	3.32867396549738	0.0821592827454196	0.315979210102213
CG12379	TRINITY_DN17433_c0_g2_i1	1	550	+	550	0.332545650951631	0.95040261933274	3.32698120024092	0.0822317892573587	0.316032649804475
CG9452	TRINITY_DN16285_c0_g1_i4	1	620	+	620	0.567415432406564	-0.722574504001868	3.31312815907021	0.0828279495645686	0.316294832898126
CG12929	TRINITY_DN16443_c0_g3_i1	1	981	+	981	0.358263334023687	0.569916531306227	3.31426970261563	0.0827786350075898	0.316294832898126
crp	TRINITY_DN17254_c1_g2_i1	1	2864	+	2864	-0.113762544078573	6.06138608737901	3.32237187206824	0.0824295970042789	0.316294832898126
CG3817	TRINITY_DN17527_c1_g3_i1	1	642	+	642	0.181990520039235	3.5081263837587	3.31787345635025	0.0826231760632288	0.316294832898126
CG13367	TRINITY_DN18131_c2_g1_i6	1	1013	-	1013	0.13536682806418	4.65853652051524	3.31765649613121	0.0826325257419415	0.316294832898126
Ars2	TRINITY_DN18214_c0_g1_i1	1	881	+	881	0.161294082505766	4.13655775389647	3.31878405463701	0.082583948111538	0.316294832898126
Tango6	TRINITY_DN18393_c0_g2_i1	1	2765	+	2765	0.237543512039643	2.42376482838459	3.31682407669008	0.0826684093692682	0.316294832898126
SP1029	TRINITY_DN18415_c0_g1_i2	1	2720	-	2720	-0.100913208109234	8.37939159758988	3.3197051155841	0.0825442913605679	0.316294832898126
CG12338	TRINITY_DN19871_c0_g1_i1	1	1108	+	1108	0.429059482418527	0.0312938357092646	3.31469933035098	0.0827600839382757	0.316294832898126
prominin-like	TRINITY_DN19875_c0_g1_i1	1	3599	+	3599	-0.101772689427331	7.42684372913828	3.30697378555137	0.0830944044136991	0.317087776786034
Sxl	TRINITY_DN17274_c0_g1_i1	1	2531	+	2531	-0.113125437767757	6.14220200252456	3.29628551194111	0.0835595171359134	0.318261053064739
CG7506	TRINITY_DN17437_c0_g3_i1	1	952	+	952	0.1180493425539	5.67263645938274	3.2969994523315	0.0835283554028699	0.318261053064739
CG7601	TRINITY_DN20290_c0_g2_i1	1	1183	+	1183	0.131049116087372	4.76823787436557	3.29584064614707	0.0835789412351021	0.318261053064739
CG14641	TRINITY_DN19373_c1_g2_i1	1	1489	-	1489	0.130410943005428	5.12678544521123	3.29073618250114	0.0838021911498465	0.318885966605485
CG9346	TRINITY_DN16209_c1_g1_i2	1	380	-	380	-0.644817262194225	-1.2878618822745	3.28262457978612	0.0841583842176714	0.319687633513548
GstD3	TRINITY_DN17039_c1_g4_i1	1	503	-	503	-0.386286171941149	0.446238729392481	3.28377120069385	0.0841079280562955	0.319687633513548
CG6340	TRINITY_DN18343_c0_g4_i1	1	1525	+	1525	0.104265781193582	6.47468042230801	3.28188983899846	0.0841907343451851	0.319687633513548
CG9804	TRINITY_DN18563_c0_g1_i1	1	667	-	667	0.148619989442749	4.47889609792596	3.27355405416891	0.0845587637400591	0.320859151362701
Adi1	TRINITY_DN16815_c0_g5_i1	1	741	+	741	0.15144367120507	4.36690050796834	3.26588932564988	0.0848988113218831	0.321470779949153
aPKC	TRINITY_DN17401_c0_g2_i1	1	2722	-	2722	-0.117947825401043	5.82356788586398	3.26661949989758	0.0848663487674681	0.321470779949153
CG7705	TRINITY_DN21221_c9_g2_i1	1	1260	-	1260	-0.157768963779886	3.63794068336531	3.26740221554743	0.0848315662650591	0.321470779949153
CG7741	TRINITY_DN17527_c1_g2_i1	1	1926	-	1926	0.143695976157742	4.37943964739934	3.259501992	0.0851833978127241	0.322322021758743
CG3040	TRINITY_DN21282_c0_g6_i1	1	1026	-	1026	0.140169229366145	5.84956195631859	3.25763315311763	0.0852668725328151	0.322411624612159
CG14613	TRINITY_DN16483_c0_g1_i1	1	1438	+	1438	0.140358456854682	4.96620834126175	3.25314222087645	0.085467855255563	0.322757067677151
CG4768	TRINITY_DN19664_c1_g1_i1	1	1043	+	1043	0.137505919329446	5.75497153055457	3.25291703499998	0.0854779474486224	0.322757067677151
Rab39	TRINITY_DN20708_c0_g2_i1	1	255	-	255	0.156060320573513	4.92843597049194	3.23434533708705	0.0863150540032648	0.325689832880058
Ubc6	TRINITY_DN17082_c0_g3_i1	1	713	+	713	0.104654830383527	7.05418547239168	3.22624495421957	0.0866831479742571	0.326393529243851
ND-MNLL	TRINITY_DN17433_c0_g1_i1	1	609	+	609	0.224768263787667	3.0498564161704	3.22694425408059	0.0866512989988543	0.326393529243851
qsm	TRINITY_DN19047_c1_g2_i4	1	1575	+	1575	0.427555065378459	0.18754881133806	3.2278475700611	0.0866101783827917	0.326393529243851
Arfip	TRINITY_DN18965_c0_g2_i1	1	1155	+	1155	-0.125894830840203	5.74134902858473	3.22399948804053	0.0867855075240904	0.326550911772432
Fis1	TRINITY_DN17789_c0_g2_i1	1	677	+	677	0.137212758005152	4.58163017573397	3.21765960374808	0.0870752687258488	0.327302482269634
CG18542	TRINITY_DN18619_c0_g1_i1	1	968	-	968	0.170672534527057	3.61600161169178	3.21697443916757	0.087106650974949	0.327302482269634
rgn	TRINITY_DN16837_c1_g3_i1	1	1964	-	1964	-0.557924397973343	-0.480355811984762	3.20916026116654	0.0874654896868551	0.327363956445798
Pbgs	TRINITY_DN17349_c0_g1_i1	1	794	-	794	-0.169892153398677	3.41377215958796	3.20263302716266	0.0877665453238925	0.327363956445798
Cdc5	TRINITY_DN17719_c0_g2_i1	1	2872	-	2872	-0.112360025038409	6.15266478646083	3.21054187498891	0.0874019192800477	0.327363956445798
CG1416	TRINITY_DN17721_c1_g1_i1	1	1651	+	1651	0.104747601155504	6.3892375738409	3.21244046727383	0.0873146492485549	0.327363956445798
CG17672	TRINITY_DN17752_c0_g1_i1	1	1290	+	1290	0.304273554522982	1.92889735437359	3.20288291572592	0.0877549975971324	0.327363956445798
Rab5	TRINITY_DN17845_c0_g1_i1	1	1044	+	1044	0.0963932623642349	7.94079975268079	3.20762048203672	0.0875364007765675	0.327363956445798
Rad9	TRINITY_DN18257_c0_g1_i3	1	1640	-	1640	-0.129077847097543	4.76492186105839	3.20227176018948	0.0877832431326791	0.327363956445798
CG1815	TRINITY_DN19640_c0_g2_i2	1	5783	+	5783	-0.0956212695753573	7.48709395807206	3.20210713606483	0.0877908533050118	0.327363956445798
Rbcn-3A	TRINITY_DN19653_c0_g3_i1	1	9305	+	9305	-0.1285994319627	5.46845149251076	3.21412530572334	0.0872372892145696	0.327363956445798
vret	TRINITY_DN20779_c1_g1_i1	1	2314	-	2314	-0.119329913908653	5.14196982614371	3.20535650981844	0.0876407841562095	0.327363956445798
Parg	TRINITY_DN20845_c2_g1_i1	1	5952	-	5952	-0.107739288207418	6.19143194569112	3.20951768031839	0.0874490390794454	0.327363956445798
Cpr47Ea	TRINITY_DN18062_c0_g3_i2	1	1183	+	1183	0.369207698872456	1.12602339861767	3.19907771968162	0.0879310326342457	0.327433790030285
CG17765	TRINITY_DN21054_c2_g2_i1	1	879	-	879	0.11704280689553	5.34956832406063	3.19957394681553	0.0879080530742093	0.327433790030285
dikar	TRINITY_DN19130_c1_g2_i1	1	1814	-	1814	0.162686353935411	3.54002977121133	3.19585288929656	0.0880805398631896	0.327764162141007
AMPdeam	TRINITY_DN14459_c0_g1_i1	1	305	+	305	-0.44405678224056	-0.16654478960747	3.19144534404547	0.0882853567730255	0.328073496705826
yem	TRINITY_DN18703_c0_g3_i1	1	935	+	935	-0.141445041415103	4.5334947878976	3.19146002542562	0.0882846736178528	0.328073496705826
CG31233	TRINITY_DN16237_c0_g1_i1	1	1833	-	1833	-0.61632210153861	-0.814027901443442	3.18490120910074	0.0885904809945708	0.328076836210663
CG10264	TRINITY_DN16726_c0_g1_i1	1	1276	+	1276	0.380557534984586	0.550335388648564	3.18999083162183	0.0883530686958084	0.328076836210663
CG3632	TRINITY_DN18053_c0_g4_i1	1	2453	-	2453	-0.139686512007304	4.28082079251544	3.18866269325706	0.0884149501934331	0.328076836210663
nudC	TRINITY_DN18131_c2_g3_i1	1	1442	-	1442	0.117988789677015	5.50098088783432	3.18644576818317	0.0885183547600689	0.328076836210663
dally	TRINITY_DN18967_c0_g1_i1	1	3151	+	3151	-0.220544667683328	2.35808492695929	3.18511682552014	0.0885804082634958	0.328076836210663
CG16892	TRINITY_DN18081_c0_g2_i1	1	1146	-	1146	0.143104743498359	4.80236703968732	3.17825803158759	0.0889014762493643	0.328551583232743
sip3	TRINITY_DN18293_c0_g1_i1	1	2634	+	2634	0.0954593214540897	7.46414049302947	3.17881748900492	0.0888752368465572	0.328551583232743
hts	TRINITY_DN18922_c1_g1_i1	1	1772	+	1772	-0.102370793445441	6.98443517593223	3.17880338206565	0.0888758983728984	0.328551583232743
CG9953	TRINITY_DN16759_c0_g1_i1	1	1561	+	1561	0.50565138498394	-0.0485078880870206	3.17387321913998	0.0891074424956729	0.329087212285389
Mtp	TRINITY_DN16840_c0_g1_i1	1	2840	+	2840	-0.128963188426815	5.38953486960728	3.15425152554814	0.0900359421932097	0.331195191519487
CG34317	TRINITY_DN17857_c0_g3_i1	1	432	-	432	0.199605806768817	2.73839071881756	3.14758660150741	0.0903538810692074	0.331195191519487
trus	TRINITY_DN18183_c0_g2_i1	1	614	+	614	-0.253951518448075	1.91733472807603	3.14835776221326	0.0903170274842756	0.331195191519487
eIF-5A	TRINITY_DN18582_c1_g2_i4	1	2169	-	2169	0.0957928027027698	8.6042604716054	3.14775993046992	0.0903455961972369	0.331195191519487
Sap-r	TRINITY_DN19286_c0_g1_i1	1	1391	+	1391	-0.151884599273593	3.84506406507717	3.15062193092403	0.0902089243107436	0.331195191519487
CG13097	TRINITY_DN19473_c0_g4_i1	1	676	-	676	0.340840277803167	0.609386566935255	3.15128770490637	0.0901771654181923	0.331195191519487
CG42749	TRINITY_DN20113_c0_g1_i2	1	5055	-	5055	-0.112492383141903	5.78115653070099	3.15481230538534	0.0900092504926993	0.331195191519487
Keap1	TRINITY_DN20698_c0_g1_i1	1	965	-	965	-0.148832672014687	4.27608285745475	3.14816193695605	0.0903263842710958	0.331195191519487
CG6950	TRINITY_DN20976_c1_g2_i1	1	5579	+	5579	0.0993010323196768	7.82902426812166	3.1531971054361	0.0900861548318701	0.331195191519487
Ufl1	TRINITY_DN21040_c1_g1_i1	1	1078	+	1078	0.176638067881115	3.23019943088943	3.15197622903742	0.0901443349598661	0.331195191519487
CG14210	TRINITY_DN21174_c4_g1_i4	1	443	+	443	0.285151964979171	1.47635722723715	3.15228622510101	0.0901295581495792	0.331195191519487
Cct2	TRINITY_DN18006_c0_g1_i1	1	1207	-	1207	-0.127891639302892	4.65742897579844	3.13586669732287	0.0909161296152302	0.333029735655789
RYBP	TRINITY_DN17449_c0_g1_i1	1	2939	+	2939	0.12813210767426	4.87727741155297	3.12587356766481	0.0913987529543408	0.334570316313514
zuc	TRINITY_DN16581_c0_g1_i1	1	1545	+	1545	0.137990002511747	4.61595377351906	3.10779948247097	0.0922792392029174	0.334778951644988
CG16926	TRINITY_DN16931_c0_g2_i1	1	910	+	910	0.178477113115445	3.75499299145566	3.10798875254067	0.0922699678512737	0.334778951644988
CG33051	TRINITY_DN17539_c0_g4_i2	1	858	+	858	0.156331830055836	3.63272325317782	3.11616948924778	0.0918702700682838	0.334778951644988
CG1172	TRINITY_DN18100_c0_g2_i1	1	2184	-	2184	0.107361848030081	6.0020290186305	3.1130913677774	0.0920204253669144	0.334778951644988
bora	TRINITY_DN18107_c0_g1_i1	1	2002	+	2002	0.103642229310577	6.61916274124412	3.11286964439428	0.092031252378735	0.334778951644988
Hrb98DE	TRINITY_DN18207_c0_g1_i1	1	2476	-	2476	0.11120543581501	5.95422083357533	3.11653178708415	0.0918526154010703	0.334778951644988
Nep2	TRINITY_DN18646_c1_g1_i1	1	3781	+	3781	-0.108199498759628	6.40053513664322	3.11273564893885	0.0920377962517891	0.334778951644988
Cdk8	TRINITY_DN18796_c0_g1_i1	1	235	+	235	0.480739939293727	-0.0771762169296652	3.11260606693691	0.0920441251019524	0.334778951644988
Pex11	TRINITY_DN18817_c0_g3_i1	1	1086	+	1086	0.146565808810384	3.94643243932348	3.11624085063218	0.0918667923368197	0.334778951644988
CG1316	TRINITY_DN18985_c0_g1_i1	1	1090	-	1090	-0.16301217526307	3.61813264958688	3.10433459114878	0.0924491578262959	0.334778951644988
NANS	TRINITY_DN19224_c0_g2_i1	1	844	+	844	0.288633887135096	1.2481037172155	3.11119047668873	0.092113296227862	0.334778951644988
eIF3-S10	TRINITY_DN19745_c0_g1_i1	1	2020	+	2020	0.130973705102193	4.69651166383867	3.10475304755302	0.0924286173646429	0.334778951644988
CG1486	TRINITY_DN19982_c0_g1_i1	1	3001	+	3001	0.111283068893647	5.88430550635486	3.1059605074116	0.0923693774329283	0.334778951644988
Tsp97E	TRINITY_DN20697_c1_g2_i1	1	631	-	631	0.10374918293326	6.57392955617426	3.11598329519859	0.0918793447851993	0.334778951644988
sqa	TRINITY_DN20800_c3_g1_i1	1	1924	-	1924	-0.169326580936006	3.34864424797817	3.12040175961743	0.0916642787804169	0.334778951644988
Treh	TRINITY_DN20826_c3_g2_i1	1	282	+	282	-0.357791941189352	0.98044278832769	3.10660219156897	0.0923379133493942	0.334778951644988
CG11127	TRINITY_DN17573_c0_g1_i2	1	1722	-	1722	0.218449919821455	2.62860374224375	3.10021657033842	0.0926515796852028	0.335061916608057
CG12945	TRINITY_DN17869_c0_g2_i2	1	1485	+	1485	0.116041559748375	5.20456487765673	3.10080573033535	0.0926225878547345	0.335061916608057
CalpC	TRINITY_DN17451_c0_g2_i1	1	2392	-	2392	-0.366743377492078	1.90423954177691	3.09629711752064	0.0928447201364347	0.335535342476981
Drice	TRINITY_DN16811_c0_g2_i1	1	502	+	502	0.166874638978887	3.34733230418647	3.08980692378427	0.0931655714343334	0.33646936448354
Swip-1	TRINITY_DN16929_c0_g5_i1	1	1256	-	1256	0.117264957113139	6.34962200824571	3.08701655561187	0.0933039135913999	0.336743441823848
mei-9	TRINITY_DN18254_c0_g1_i1	1	2914	-	2914	-0.127136858854817	4.86236682210053	3.08456034918813	0.0934258864610292	0.336779887500168
cin	TRINITY_DN18512_c0_g1_i1	1	658	+	658	-0.224578824573391	2.40580449695264	3.08429790402869	0.093438930211471	0.336779887500168
Gad1	TRINITY_DN17761_c0_g1_i1	1	4011	+	4011	-0.110588395543979	5.84662952106543	3.08281624349788	0.0935126098028309	0.336820301975193
Sidpn	TRINITY_DN16534_c0_g1_i6	1	2510	+	2510	-0.453352343703959	-0.101944076084587	3.0815502749659	0.093575617118663	0.336822247999887
eIF-2alpha	TRINITY_DN16969_c3_g5_i1	1	1278	-	1278	0.109065377900815	5.78014233797992	3.07821776726798	0.0937417126574817	0.337195006437052
CG17119	TRINITY_DN19293_c0_g1_i1	1	2573	+	2573	-0.153709322128965	4.14443116494623	3.07661332658363	0.0938218020098431	0.337258104291383
CG11563	TRINITY_DN19313_c0_g2_i1	1	669	+	669	0.235934435711917	2.72879857247233	3.07110908156045	0.0940971653191668	0.338022595203829
MBD-R2	TRINITY_DN19845_c0_g1_i1	1	584	+	584	-0.314014370231705	1.33245909242639	3.06875940405132	0.094215000268587	0.338220560218523
l(2)34Fc	TRINITY_DN17235_c0_g1_i1	1	728	+	728	0.112899369757021	6.59297773685014	3.06721710261855	0.0942924392154296	0.338273341483431
MAPk-Ak2	TRINITY_DN18043_c0_g2_i1	1	1383	-	1383	0.12090756885358	5.31436643694698	3.06539886241606	0.0943838282900281	0.338376065252548
Fnta	TRINITY_DN16554_c0_g1_i1	1	1235	+	1235	0.10608094701459	6.48567265345211	3.06400919137412	0.0944537460289365	0.338401726636562
CG7979	TRINITY_DN17741_c0_g1_i1	1	1819	+	1819	0.112435741332127	5.80708469898492	3.06181867835441	0.0945640786293381	0.338458978100469
CG33052	TRINITY_DN19377_c0_g2_i1	1	999	+	999	0.122492351532586	5.79290432656476	3.06120001155608	0.0945952670618336	0.338458978100469
CG31729	TRINITY_DN16643_c1_g4_i1	1	571	-	571	-0.375847979530035	0.447767387385622	3.05535676914274	0.0948904303988133	0.339244428587401
CG10311	TRINITY_DN18194_c1_g2_i1	1	969	-	969	0.190572696845948	2.75550269127128	3.0543652183012	0.0949406236532618	0.339244428587401
sNPF-R	TRINITY_DN17612_c0_g2_i1	1	3018	+	3018	-0.168176347191133	3.94055371555041	3.04285973568833	0.0955253104985366	0.340953283491198
CG2269	TRINITY_DN21049_c5_g3_i1	1	3162	+	3162	-0.209249640117255	2.90434807088928	3.0424672748066	0.0955453285154304	0.340953283491198
l(2)35Bd	TRINITY_DN16958_c0_g1_i1	1	1459	-	1459	-0.142655118584571	4.97339418689165	3.03477407445385	0.0959387201691991	0.341460446889456
Mtr4	TRINITY_DN17826_c0_g2_i1	1	3314	+	3314	-0.122929417670196	5.98177960154411	3.03815300158318	0.0957657067080685	0.341460446889456
Hmg-2	TRINITY_DN18451_c0_g2_i1	1	914	-	914	0.142889861155033	4.2163615509153	3.03653961070262	0.095848272821618	0.341460446889456
PTP-ER	TRINITY_DN19737_c0_g2_i1	1	655	+	655	0.207605597674037	2.43601813379646	3.03473428243736	0.0959407598363364	0.341460446889456
chic	TRINITY_DN17535_c0_g2_i1	1	2865	+	2865	0.0953636162881502	8.52996206627894	3.02777820138383	0.0962980942646121	0.342506150577037
Ppt1	TRINITY_DN16417_c0_g1_i1	1	1231	+	1231	0.209843468474476	2.56503779471486	3.02117495914863	0.0966387400103341	0.342898279981092
CG5447	TRINITY_DN16784_c0_g2_i1	1	1095	+	1095	0.104064282866147	6.4800752339928	3.02071114487914	0.0966627198759755	0.342898279981092
RPA2	TRINITY_DN19961_c0_g2_i2	1	1238	+	1238	0.109865397628982	5.9777613845504	3.0236128782551	0.0965128101045887	0.342898279981092
sgg	TRINITY_DN20859_c0_g2_i3	1	3734	-	3734	-0.0910977944706291	7.9856512134697	3.02083244015289	0.0966564480655499	0.342898279981092
CG11583	TRINITY_DN17718_c0_g3_i1	1	1169	+	1169	0.152151906641666	3.81151671331339	3.01782752410966	0.096811963029083	0.343201909699418
vap	TRINITY_DN20597_c0_g1_i1	1	741	+	741	-0.188192380811562	2.70367362159398	3.01116009852842	0.0971580692232428	0.344202568496534
Sec16	TRINITY_DN21143_c5_g2_i1	1	3783	-	3783	-0.126049194012444	4.63449616811147	3.00784479527783	0.0973307039213925	0.344587758072323
tutl	TRINITY_DN19228_c0_g1_i1	1	2321	+	2321	0.443542775798694	-0.278130297778348	3.00525084475812	0.0974660258900662	0.344840427558554
CG5397	TRINITY_DN16262_c0_g1_i1	1	1936	-	1936	-0.404655047808909	0.107704622579449	2.99791105852359	0.0978501211689886	0.345972362847991
Dyrk3	TRINITY_DN17409_c0_g4_i1	1	2744	+	2744	-0.104507210320484	6.10772525878712	2.99039361087109	0.0982453461657103	0.34651008243932
Pabp2	TRINITY_DN18238_c1_g1_i1	1	711	+	711	0.117161698400838	5.18180716903521	2.99121149120395	0.0982022564099699	0.34651008243932
OstStt3	TRINITY_DN18914_c0_g1_i1	1	3374	+	3374	-0.0953787611938814	7.81338176321491	2.99025381195775	0.0982527136339966	0.34651008243932
Art4	TRINITY_DN19186_c0_g3_i1	1	1902	-	1902	-0.135532709880242	4.6534756352317	2.99012965266718	0.0982592574276187	0.34651008243932
car	TRINITY_DN18462_c0_g3_i1	1	1307	+	1307	0.169041446655966	3.7504963858533	2.98392466293829	0.0985869394032731	0.347438416511404
fray	TRINITY_DN17573_c0_g2_i1	1	2132	-	2132	0.1047652145851	6.04288533831881	2.98027007579019	0.0987805330887736	0.347666210453438
CG42542	TRINITY_DN17671_c0_g3_i2	1	1682	-	1682	-0.118176795494089	5.64574942180618	2.98041974438128	0.0987725960129845	0.347666210453438
CG32857	TRINITY_DN18367_c1_g2_i2	1	1867	+	1867	0.145789673795828	4.13854947035861	2.97529685526057	0.0990446920296286	0.348368544960051
Sgf29	TRINITY_DN19813_c0_g3_i1	1	1085	-	1085	0.159850531549189	3.6381821130622	2.97194653682755	0.0992231135996187	0.348768597476626
CG6540	TRINITY_DN17213_c0_g1_i1	1	1290	+	1290	0.108285099762332	6.18161932915254	2.96926360020174	0.099366264413672	0.348833156973473
su(r)	TRINITY_DN19810_c0_g1_i1	1	3511	+	3511	-0.158406627410667	3.62790124490699	2.96917736384828	0.0993708696422951	0.348833156973473
CG2246	TRINITY_DN16841_c0_g1_i1	1	1679	-	1679	-0.0954136969853334	6.73831333530063	2.9673080951836	0.0994707543857921	0.348956608749636
Hexo2	TRINITY_DN16472_c0_g1_i1	1	2106	+	2106	-0.249886941555431	2.77992932901483	2.96033361061266	0.0998444740821354	0.349642707277937
prel	TRINITY_DN17068_c0_g3_i1	1	1075	-	1075	0.12104629920439	5.82166883635664	2.95447360595983	0.100159744438442	0.349642707277937
Snap29	TRINITY_DN17359_c0_g1_i1	1	1238	+	1238	0.129824712145423	4.71356564202664	2.9551172785792	0.100125057805367	0.349642707277937
SmB	TRINITY_DN17521_c1_g2_i2	1	551	+	551	0.131828022083218	4.52233070951225	2.95821889151999	0.0999581128133502	0.349642707277937
Lrch	TRINITY_DN17550_c0_g2_i1	1	3509	+	3509	-0.102696601749548	7.33855368871359	2.95970616979409	0.0998781751329079	0.349642707277937
CG15743	TRINITY_DN18059_c0_g1_i1	1	1335	+	1335	0.109022920200442	5.79265202521597	2.95831793906414	0.0999527869197156	0.349642707277937
MED28	TRINITY_DN18615_c0_g1_i1	1	1036	+	1036	0.111729304341323	5.60924862684701	2.95400351587723	0.100185085820551	0.349642707277937
RhoGAP1A	TRINITY_DN19945_c0_g1_i1	1	5609	+	5609	-0.113261429423937	5.6297649674699	2.9557800286976	0.100089357779682	0.349642707277937
Fgop2	TRINITY_DN18024_c0_g3_i1	1	904	-	904	0.12738736308424	4.71459653889852	2.95182481012771	0.100302632291873	0.349658584598163
CG34120	TRINITY_DN19879_c0_g1_i1	1	5390	-	5390	-0.163834178684902	4.04070214694482	2.95151555239545	0.100319330558857	0.349658584598163
CG7970	TRINITY_DN18046_c1_g2_i1	1	1291	+	1291	0.127288107274432	5.3743441752491	2.95003800020592	0.100399155350139	0.34971075300255
CG9328	TRINITY_DN17559_c1_g2_i1	1	1925	+	1925	0.135289441661435	4.19780575803474	2.94672301252359	0.100578517926771	0.349727104411416
Adam	TRINITY_DN19450_c0_g3_i1	1	1193	+	1193	0.0987974026025343	7.25558231888649	2.94689075629357	0.10056943289646	0.349727104411416
Mys45A	TRINITY_DN20185_c0_g1_i1	1	365	+	365	-0.268223333233813	1.52632733126442	2.94635540783221	0.100598430812705	0.349727104411416
ND-13B	TRINITY_DN19590_c0_g2_i1	1	256	-	256	0.324538348125841	0.944143622575027	2.94205631858444	0.100831651884486	0.350312027681153
Non2	TRINITY_DN18068_c0_g4_i1	1	1351	+	1351	0.120419621775585	6.20247178047537	2.93947439202197	0.100972022492271	0.35057382181476
CG1315	TRINITY_DN16365_c0_g1_i1	1	1738	+	1738	-0.272836453214915	1.55986343113872	2.92788338115498	0.101605008757663	0.350906764706675
CG9286	TRINITY_DN17417_c1_g2_i1	1	971	+	971	0.140372678827843	4.23272152149056	2.93067326293103	0.101452229999031	0.350906764706675
Oli	TRINITY_DN17771_c0_g2_i1	1	1395	+	1395	-0.279066297451053	1.63433139575212	2.92751501545282	0.101625201205508	0.350906764706675
MTF-1	TRINITY_DN18182_c0_g4_i2	1	2626	+	2626	-0.208337673327755	2.53311571876381	2.92783723785887	0.101607537905686	0.350906764706675
CG11164	TRINITY_DN18317_c1_g1_i2	1	1177	-	1177	0.107046915191053	5.72438916777379	2.92699656319429	0.101653628796704	0.350906764706675
Chro	TRINITY_DN18536_c0_g1_i1	1	2803	-	2803	0.104257595425019	6.93119282789265	2.93444163778884	0.101246293591241	0.350906764706675
Tudor-SN	TRINITY_DN19300_c0_g2_i1	1	3219	+	3219	-0.106959154983019	6.78390128217803	2.93435894558914	0.10125080735513	0.350906764706675
CG9005	TRINITY_DN19828_c0_g1_i1	1	4847	+	4847	-0.101776045844612	7.21563252695779	2.93264570031378	0.101344378024269	0.350906764706675
CG5004	TRINITY_DN20959_c3_g1_i1	1	2494	+	2494	-0.132754492269031	4.50396690499081	2.92802753688075	0.101597107950556	0.350906764706675
Dab	TRINITY_DN18904_c0_g1_i1	1	1238	-	1238	0.192007774501871	2.77081460193718	2.92452337611755	0.101789365799644	0.350925997692889
Sec61gamma	TRINITY_DN20729_c0_g4_i1	1	594	-	594	0.112141165403838	5.77559668759809	2.92496254163119	0.101765247414201	0.350925997692889
CG7694	TRINITY_DN18371_c2_g1_i1	1	693	+	693	0.218919734447423	2.6176778740418	2.92326656942555	0.101858424907175	0.350939697827148
sd	TRINITY_DN16624_c1_g3_i2	1	2613	-	2613	-0.0965627181445579	7.09394807485715	2.92145884661884	0.101957851930479	0.351057942279145
Axud1	TRINITY_DN20637_c1_g4_i1	1	297	-	297	0.210870220410563	2.27348408709341	2.91912840916465	0.102086196496545	0.351275540210191
CG5262	TRINITY_DN21248_c0_g1_i1	1	1542	+	1542	0.187278430058963	3.05102468941181	2.91634829394723	0.10223955356438	0.351578872971389
Mt2	TRINITY_DN19044_c1_g1_i1	1	1137	+	1137	0.23514136431056	2.28299303872051	2.91470636278929	0.102330252584256	0.351666489441878
Vinc	TRINITY_DN19814_c0_g1_i1	1	4100	+	4100	-0.119333241874826	5.82547966029115	2.90553025147977	0.102838870821453	0.353151502500608
SIDL	TRINITY_DN20706_c0_g1_i1	1	213	-	213	-0.421788434754519	-0.0609712046528008	2.90455030477142	0.102893362468185	0.353151502500608
gammaCOP	TRINITY_DN18740_c0_g3_i1	1	3051	-	3051	-0.094204963323803	6.80368652879045	2.90180561236233	0.103046165866316	0.353450970961309
CG30020	TRINITY_DN21073_c4_g2_i2	1	3715	+	3715	-0.143115451835648	4.44528383695031	2.90059976375523	0.103113382233241	0.353456679594175
CG12104	TRINITY_DN18764_c1_g2_i2	1	3348	+	3348	-0.14624844293527	4.77176429993929	2.89890179519803	0.103208117372165	0.353556651124976
Srp14	TRINITY_DN19306_c0_g2_i1	1	489	-	489	0.179781804338624	2.83418723749381	2.89481037874245	0.103436809570273	0.354115096636769
ytr	TRINITY_DN16643_c1_g2_i2	1	1433	-	1433	0.13597605097842	4.45698816777151	2.88834689590009	0.103799300047795	0.35468049800869
shrb	TRINITY_DN19294_c0_g3_i1	1	875	-	875	0.107640781541795	5.71492759670903	2.88864030121723	0.103782812846948	0.35468049800869
mts	TRINITY_DN20841_c2_g2_i1	1	2104	+	2104	0.101596130174412	7.67468567837155	2.88970440996856	0.103723043558823	0.35468049800869
CG12325	TRINITY_DN15527_c0_g1_i1	1	232	+	232	-0.518918854960644	-1.02113779856365	2.88682027137052	0.103885134530332	0.354748983779323
Ssb-c31a	TRINITY_DN18870_c0_g2_i1	1	725	+	725	0.138134644510171	4.13402184441763	2.88206017230399	0.104153305353449	0.355214814968878
Wee1	TRINITY_DN19449_c0_g1_i1	1	2534	-	2534	-0.100803967693404	6.28890418738789	2.88210920216482	0.104150539016854	0.355214814968878
CG34376	TRINITY_DN18296_c3_g3_i1	1	1258	-	1258	0.210379954907962	2.55226523233505	2.87904069149927	0.10432383486697	0.355484385776901
Hakai	TRINITY_DN18812_c1_g1_i1	1	640	+	640	-0.149259177790202	3.76009071815255	2.87832675907779	0.104364203020184	0.355484385776901
GluRS-m	TRINITY_DN16103_c0_g1_i1	1	411	-	411	0.485714601639716	-0.618842995523766	2.8712507806557	0.104765293885034	0.355951143432959
CG1598	TRINITY_DN19771_c0_g1_i2	1	1489	+	1489	0.120594531493324	4.9811903825149	2.87185646758752	0.104730890866253	0.355951143432959
DNApol-epsilon58	TRINITY_DN20353_c0_g2_i1	1	1813	+	1813	-0.12265448237396	4.70525821363227	2.8729890761841	0.104666594209051	0.355951143432959
CG10600	TRINITY_DN20720_c2_g2_i1	1	2580	-	2580	-0.140572435956494	4.59314681303312	2.87153690321878	0.104749040473064	0.355951143432959
CG5532	TRINITY_DN16858_c0_g2_i1	1	311	+	311	0.155566849051369	4.00280869128773	2.86426139571574	0.105163250621669	0.35631263651735
Spn88Ea	TRINITY_DN17017_c0_g1_i1	1	1689	+	1689	-0.117718218550978	5.12441424219256	2.86049714407755	0.10537831085569	0.35631263651735
barc	TRINITY_DN17959_c0_g1_i1	1	2341	+	2341	0.141234593538877	4.16170539290354	2.86185638682571	0.105300594826064	0.35631263651735
Rtf1	TRINITY_DN18432_c0_g1_i3	1	2519	+	2519	-0.121154151815427	5.41558500721	2.86476963092458	0.105134253424317	0.35631263651735
CG8323	TRINITY_DN18592_c0_g1_i1	1	591	+	591	0.273753744691081	1.47093290803984	2.86011199987234	0.10540034407366	0.35631263651735
Vps35	TRINITY_DN18982_c0_g1_i1	1	2991	+	2991	-0.0982989396180675	6.27951346070957	2.86764892045209	0.104970153284879	0.35631263651735
fu	TRINITY_DN18995_c0_g2_i2	1	3015	+	3015	0.108202928668865	5.60597233838652	2.86119036884847	0.105338666656222	0.35631263651735
Alp4	TRINITY_DN20132_c0_g1_i2	1	1800	+	1800	-0.135502736487659	4.07545257222405	2.86206292798007	0.105288791514666	0.35631263651735
l(2)35Be	TRINITY_DN17721_c0_g2_i1	1	542	+	542	0.208155572351361	2.57704837639674	2.85557854520371	0.10566009894186	0.356966950811097
Mkrn1	TRINITY_DN18951_c1_g3_i2	1	1592	-	1592	-0.0910259802682919	7.38478564396006	2.85325359663666	0.105793603383597	0.357194182494901
Ccm3	TRINITY_DN19189_c0_g3_i1	1	1035	+	1035	0.112299793052413	5.92644742937143	2.84779592626002	0.106107774474818	0.357897604628409
CG3764	TRINITY_DN20555_c0_g2_i2	1	2210	+	2210	-0.150452026651399	3.90828655181573	2.84732917199728	0.106134693954159	0.357897604628409
CG33695	TRINITY_DN20436_c0_g1_i1	1	634	+	634	0.119233103221446	5.34036796296814	2.84576066851737	0.106225214161291	0.35797897172355
Rap2l	TRINITY_DN18869_c1_g3_i1	1	1895	+	1895	-0.109227527586407	5.6401219653503	2.84300050953142	0.106384726169681	0.358292594320376
SP555	TRINITY_DN18073_c0_g1_i1	1	1899	+	1899	-0.156947222545315	4.21609327720063	2.83662680423787	0.106754142792599	0.358640708995449
CG9601	TRINITY_DN18678_c0_g1_i1	1	1940	-	1940	-0.121836465563241	4.9132928531655	2.83809595236745	0.106668858470949	0.358640708995449
Rcd-1	TRINITY_DN19319_c0_g1_i1	1	1907	+	1907	-0.100595230702855	6.08880963245419	2.83695739355468	0.106734945049278	0.358640708995449
ND-SGDH	TRINITY_DN20045_c0_g5_i1	1	621	-	621	0.12400717837359	4.60878656091092	2.83691770086797	0.106737249840283	0.358640708995449
CG7536	TRINITY_DN18553_c0_g1_i2	1	2683	+	2683	0.128395239911768	4.73778984441391	2.83477080507836	0.106861998268589	0.3587795109989
Lmpt	TRINITY_DN17502_c1_g1_i2	1	823	+	823	-0.3034623190325	0.804035676197911	2.82747994470653	0.107286922723151	0.359806850802209
CG15863	TRINITY_DN19302_c0_g2_i1	1	695	+	695	0.190488328346375	2.66124426740483	2.82723129203503	0.107301449571579	0.359806850802209
CG11134	TRINITY_DN18649_c0_g1_i1	1	1056	-	1056	0.180765103902265	3.2337198776947	2.8244735620353	0.107462717215139	0.360036770765422
CG8516	TRINITY_DN20346_c0_g3_i1	1	3351	-	3351	-0.097236547533132	6.64680370899469	2.82377589045986	0.10750356100377	0.360036770765422
MCTS1	TRINITY_DN17005_c1_g2_i1	1	692	+	692	0.114706733530986	5.55038200649477	2.82168488789261	0.107626083742043	0.360223366565546
dpr9	TRINITY_DN18272_c0_g1_i1	1	1428	-	1428	-0.29518930387068	1.46147403773515	2.81958782379035	0.107749126291426	0.360411469580253
CG17292	TRINITY_DN17492_c0_g1_i1	1	1860	-	1860	0.0845564007276691	8.95769298570027	2.8167534501968	0.107915692016421	0.360744830348755
CG6674	TRINITY_DN17785_c0_g4_i1	1	440	+	440	0.320976522198999	1.15699323992328	2.81231439237984	0.108177166920703	0.361217309699273
Arl2	TRINITY_DN18541_c0_g1_i1	1	821	+	821	0.202058947067737	2.47497941172131	2.81207963774856	0.108191015423651	0.361217309699273
CG11070	TRINITY_DN19920_c0_g1_i2	1	3188	-	3188	0.29211001712188	1.48599435669844	2.8084581187334	0.108404917836623	0.361707498128137
GNBP3	TRINITY_DN14018_c0_g1_i1	1	1563	-	1563	-0.365065056564354	0.442811171923412	2.80262611134058	0.108750425795623	0.36201054484518
CG11398	TRINITY_DN16662_c0_g1_i1	1	1347	+	1347	0.156782400085538	3.57569054291381	2.80390854182164	0.108674339468659	0.36201054484518
mnd	TRINITY_DN17448_c0_g3_i1	1	2157	+	2157	-0.135599423353285	4.0477229753122	2.79900319165783	0.108965711106032	0.36201054484518
CG3907	TRINITY_DN17905_c1_g2_i1	1	1606	+	1606	-0.109614059308252	5.62396290788364	2.79989849934218	0.108912462571788	0.36201054484518
CG16865	TRINITY_DN18198_c0_g4_i1	1	851	-	851	0.182325960723299	3.04080339023838	2.79992863794728	0.108910670606348	0.36201054484518
CG3961	TRINITY_DN18680_c0_g1_i1	1	2601	+	2601	-0.107249270692522	6.16037344398769	2.80567043039456	0.108569908911907	0.36201054484518
NFAT	TRINITY_DN19452_c1_g1_i1	1	1277	+	1277	-0.163968845181854	3.36003814592029	2.79949036331278	0.108936732720719	0.36201054484518
Cas	TRINITY_DN19586_c0_g1_i1	1	232	-	232	-0.455504407895268	-0.622286456246146	2.79625397101327	0.109129412558744	0.362331153027555
CG8199	TRINITY_DN20775_c1_g2_i1	1	2019	+	2019	-0.12369807361704	4.951854712752	2.79321746370558	0.109310556260927	0.362709242682411
FK506-bp1	TRINITY_DN17465_c0_g1_i1	1	1414	-	1414	0.0938987504112818	6.81346059316465	2.78917867339027	0.109552039106698	0.363286958710525
CG3625	TRINITY_DN17026_c0_g1_i1	1	1795	+	1795	0.101606458031959	6.39149206576155	2.78601694756804	0.109741518964823	0.36369162277709
ttk	TRINITY_DN18108_c0_g2_i1	1	1140	-	1140	-0.197519228946562	3.63201676603031	2.78365403902473	0.109883377771181	0.363938066917819
CG33993	TRINITY_DN18730_c0_g1_i1	1	3128	-	3128	0.158644126503963	3.8175386258404	2.78090183781668	0.110048879790734	0.364262467668285
tapas	TRINITY_DN20573_c0_g1_i1	1	892	-	892	-0.14852563347286	4.27310575771757	2.77771468551521	0.110240903552014	0.364674203651814
CG6073	TRINITY_DN18694_c0_g1_i11	1	2522	+	2522	0.102766765550644	6.48789766091312	2.77617973569493	0.110333523729277	0.364756811740199
VhaAC45	TRINITY_DN17978_c0_g1_i2	1	1163	+	1163	0.106598038667969	6.28153421318325	2.77233267274004	0.110566060995471	0.365301593681115
borr	TRINITY_DN20528_c0_g1_i1	1	1076	-	1076	0.11021755742554	5.55353008899596	2.76999965776772	0.110707361671083	0.365320743041908
Not11	TRINITY_DN21093_c0_g1_i2	1	656	+	656	-0.312365257448416	1.10514269948195	2.77098197823771	0.110647840887211	0.365320743041908
Ostgamma	TRINITY_DN16649_c0_g1_i1	1	1202	-	1202	0.0973155988749132	6.2354042078614	2.76162168581744	0.111216532658521	0.366300984840295
CG10543	TRINITY_DN16855_c0_g1_i7	1	1670	-	1670	-0.108254986480659	5.36324640956916	2.76064364650114	0.111276152293843	0.366300984840295
Mgat2	TRINITY_DN17596_c0_g2_i2	1	3246	-	3246	-0.156844833698835	4.12806470561141	2.76240204784177	0.11116899004322	0.366300984840295
Thd1	TRINITY_DN18367_c1_g1_i1	1	2746	+	2746	-0.0928501480960513	7.40978071293876	2.76215811783564	0.111183848616314	0.366300984840295
mip130	TRINITY_DN18228_c0_g1_i1	1	1484	+	1484	-0.120372571088707	6.06110184188282	2.75936572587464	0.111354108843866	0.366333956611424
Phb2	TRINITY_DN17278_c0_g1_i1	1	1147	+	1147	0.114208371145919	5.19561333654399	2.75662556058236	0.111521482843974	0.366523580742927
shtd	TRINITY_DN19807_c1_g1_i1	1	1103	-	1103	-0.224168031265574	2.20770447738992	2.75619679161685	0.111547699554737	0.366523580742927
CG43088	TRINITY_DN17222_c0_g1_i1	1	2621	+	2621	-0.165091494788307	3.79189461382758	2.74788466003345	0.112057373242368	0.367170147031817
PICK1	TRINITY_DN17848_c0_g3_i1	1	1565	-	1565	0.296448381237916	1.33318256031613	2.74808061937677	0.112045326140006	0.367170147031817
CG3436	TRINITY_DN18909_c1_g2_i1	1	1182	-	1182	0.158048801402743	3.52114567404301	2.74844718050027	0.112022794947706	0.367170147031817
beta-PheRS	TRINITY_DN19208_c0_g1_i1	1	799	-	799	-0.117295295633657	4.90774911681724	2.74855088850677	0.112016421357513	0.367170147031817
CG13298	TRINITY_DN20824_c0_g2_i1	1	1295	-	1295	0.141904957841967	5.53866280948905	2.74743615207763	0.112084952154	0.367170147031817
CG6891	TRINITY_DN19788_c0_g2_i1	1	928	+	928	0.0980181129091925	7.262465640727	2.74444992743557	0.112268779913749	0.367549035394617
su(sable)	TRINITY_DN19440_c0_g1_i1	1	3269	+	3269	-0.122351872726933	6.09914458096111	2.7426354623607	0.112380649092161	0.367692026641341
CG9067	TRINITY_DN17484_c0_g1_i2	1	782	+	782	0.138004344936002	4.07387692482017	2.73990067892991	0.112549507626389	0.368018627948944
CG8149	TRINITY_DN20534_c0_g4_i1	1	1155	+	1155	0.103593264711735	6.54341721576404	2.73880932621054	0.112616976282596	0.368018627948944
Usp30	TRINITY_DN17225_c0_g1_i1	1	2164	+	2164	0.109095080321673	5.36183434391334	2.73487594327031	0.11286053775762	0.368356360856
ASPP	TRINITY_DN18356_c0_g1_i1	1	4577	+	4577	-0.26444086336768	2.03823391708213	2.73578937430532	0.112803921388732	0.368356360856
Atg3	TRINITY_DN18416_c0_g4_i1	1	1235	+	1235	0.106123753668768	5.50891043803597	2.73383220807733	0.11292527160515	0.368356360856
Usp8	TRINITY_DN16807_c0_g1_i2	1	2206	+	2206	-0.255385825909261	2.84846801900036	2.72613259405522	0.113404164984477	0.368394012895434
CG7560	TRINITY_DN17254_c1_g1_i1	1	1572	+	1572	-0.226776300454302	1.94031005574251	2.72595769823407	0.113415070735612	0.368394012895434
CG31100	TRINITY_DN17361_c0_g1_i4	1	2442	-	2442	0.138172653802847	4.21643969505669	2.72949440060575	0.113194776982028	0.368394012895434
Rtca	TRINITY_DN17912_c0_g2_i1	1	670	+	670	0.10611435953733	5.41053213236462	2.72974256565832	0.113179338228386	0.368394012895434
Jheh2	TRINITY_DN18229_c0_g1_i1	1	588	-	588	-0.162831133082482	3.35334873440353	2.72903179174928	0.113223563255285	0.368394012895434
or	TRINITY_DN19359_c1_g2_i1	1	1207	+	1207	0.100974430733987	5.95933637500724	2.72695543353597	0.113352872822258	0.368394012895434
Incenp	TRINITY_DN20439_c1_g2_i1	1	983	-	983	0.112724987697224	5.05523907542465	2.73237135469493	0.113015949097411	0.368394012895434
mahj	TRINITY_DN19891_c0_g2_i1	1	979	-	979	-0.145348300461371	3.74853927838516	2.71996334211263	0.113789600688127	0.369388035466815
CG6766	TRINITY_DN17498_c0_g1_i1	1	1658	-	1658	0.0870761135488429	7.68256082244566	2.7183989586385	0.113887583600883	0.369483664726811
CG4629	TRINITY_DN17549_c0_g1_i1	1	3335	-	3335	-0.170214021235017	4.29114073160838	2.71164529479849	0.114311731997099	0.370636716132506
CG3527	TRINITY_DN17931_c0_g1_i1	1	792	+	792	0.196709252463369	2.69721505521015	2.70506913950155	0.114726521855708	0.371534778285873
CG3511	TRINITY_DN19943_c0_g1_i1	1	588	-	588	0.129387017864399	5.17732084918613	2.70534546231416	0.114709057184117	0.371534778285873
CG9288	TRINITY_DN17223_c0_g2_i2	1	943	+	943	0.145832767327502	3.68266233670728	2.70095721026867	0.11498678235082	0.372052755546111
Cyt-c1	TRINITY_DN17817_c0_g3_i1	1	1655	+	1655	0.0894940421116546	7.18174894878998	2.70036267803195	0.11502447023282	0.372052755546111
CG11103	TRINITY_DN16393_c0_g1_i1	1	588	+	588	0.462205494336966	-0.60875158711016	2.69427372692941	0.11541129318243	0.372415286073658
Thor	TRINITY_DN16781_c0_g1_i1	1	1765	-	1765	-0.159500054266682	4.63122098972663	2.68994845579068	0.115687003666029	0.372415286073658
CG5114	TRINITY_DN18063_c0_g1_i1	1	492	+	492	0.235101957713109	2.06997771919464	2.69360622803329	0.115453791699134	0.372415286073658
Cypl	TRINITY_DN18814_c0_g2_i1	1	685	+	685	0.175299051927875	3.25357861383936	2.68991568254377	0.115689095729484	0.372415286073658
ProRS-m	TRINITY_DN18930_c0_g1_i1	1	1423	+	1423	0.113809043406288	4.92097228503716	2.69219618247439	0.115543627564667	0.372415286073658
sun	TRINITY_DN19628_c0_g1_i1	1	398	-	398	0.195069564630795	2.38734093658266	2.69603820147839	0.115299040876874	0.372415286073658
CG7974	TRINITY_DN19928_c0_g1_i1	1	706	+	706	0.12586573914738	4.75478859635267	2.69303418304918	0.115490227509769	0.372415286073658
Gmer	TRINITY_DN20290_c0_g1_i1	1	1188	+	1188	0.109531900853237	5.18403792870885	2.69050551262121	0.115651451050179	0.372415286073658
CG9220	TRINITY_DN18226_c0_g1_i1	1	3630	+	3630	-0.117714868466372	6.09277843577055	2.68670732284234	0.115894115852233	0.372852668660646
ab	TRINITY_DN17228_c0_g1_i1	1	3139	-	3139	-0.210753998699835	2.23409913174406	2.68105978580071	0.116256045816685	0.37312654704974
sax	TRINITY_DN17268_c0_g1_i1	1	2351	+	2351	-0.115854391376731	5.15309595117146	2.68233613951468	0.116174132524726	0.37312654704974
Hus1-like	TRINITY_DN17966_c1_g3_i1	1	1296	+	1296	0.133627435555673	4.36987758913238	2.68301914570735	0.116130326801666	0.37312654704974
lama	TRINITY_DN20825_c2_g1_i11	1	3446	-	3446	-0.128589440566076	4.89771639027294	2.6815142268748	0.116226873081391	0.37312654704974
AP-2mu	TRINITY_DN18105_c0_g1_i1	1	1778	-	1778	-0.0897231466981978	7.89315483042471	2.67494804671071	0.116649227879958	0.374165756531072
brat	TRINITY_DN18607_c0_g1_i1	1	4962	-	4962	-0.110914620236248	6.20787523864176	2.67321154118971	0.116761227266722	0.374302340916864
Scp2	TRINITY_DN16185_c0_g1_i1	1	977	-	977	0.494834463469342	-0.858507295640045	2.66996430782906	0.116971004713592	0.374752024608251
Su(var)205	TRINITY_DN16503_c0_g1_i1	1	1546	+	1546	0.0980752180144179	7.71216128158052	2.667402077894	0.117136843588889	0.375060487310741
Mi-2	TRINITY_DN14170_c0_g1_i1	1	237	-	237	-0.245308700734124	1.53553024742091	2.65534702005384	0.117920834482583	0.375414987414722
Shc	TRINITY_DN17410_c0_g1_i1	1	1701	+	1701	-0.1013465126741	5.98676324369692	2.65948919203349	0.117650755202457	0.375414987414722
Osbp	TRINITY_DN17731_c0_g1_i1	1	2990	+	2990	-0.0901757839854102	7.08797468793118	2.65743239228844	0.117784771962294	0.375414987414722
CG8611	TRINITY_DN18021_c0_g4_i1	1	1453	-	1453	-0.185674029010404	2.63148125096181	2.6610944568118	0.117546284571347	0.375414987414722
fwe	TRINITY_DN18546_c0_g2_i1	1	1032	+	1032	0.282625943444127	1.05408471728967	2.65832083707518	0.117726860664147	0.375414987414722
Ctr1A	TRINITY_DN19163_c0_g2_i1	1	1030	-	1030	0.0905699438512761	7.79619770874871	2.65617541261395	0.117866762848794	0.375414987414722
Pak3	TRINITY_DN19753_c0_g1_i2	1	989	-	989	-0.145919630696714	3.74747856345652	2.65499526339299	0.117943803538676	0.375414987414722
Rabex-5	TRINITY_DN20027_c0_g2_i1	1	795	-	795	0.113848262039707	4.8787689183508	2.66387804332512	0.117365388211277	0.375414987414722
Hcs	TRINITY_DN20125_c0_g1_i1	1	4231	+	4231	-0.0946324568212696	6.41181575954525	2.66045848350998	0.117587660610249	0.375414987414722
CG31549	TRINITY_DN20215_c0_g1_i1	1	1132	-	1132	0.113767823064909	5.34765364877848	2.6593365233497	0.117660696586823	0.375414987414722
Ace	TRINITY_DN18716_c0_g1_i1	1	911	+	911	-0.229238224652194	1.82622697359758	2.65347247269757	0.118043299893989	0.37551001358607
CG9422	TRINITY_DN18267_c3_g3_i1	1	1932	-	1932	0.280438920812984	1.51192699308453	2.65177251335267	0.118154489219136	0.375642102517441
CG12375	TRINITY_DN18004_c0_g2_i1	1	1201	+	1201	0.103079600165367	5.59716012954995	2.65036849725218	0.118246415029363	0.375712828425649
pygo	TRINITY_DN19722_c0_g2_i1	1	2952	+	2952	0.0975699236022489	6.13091767389067	2.64709748303091	0.118460907484904	0.376172681483275
U2A	TRINITY_DN20211_c0_g1_i3	1	964	-	964	0.111683770882199	5.72110520214248	2.64594081723135	0.118536864271654	0.376192332049886
bigmax	TRINITY_DN18301_c1_g2_i2	1	1558	-	1558	0.104064544055341	5.64474233634505	2.64440712343891	0.118637668735244	0.376290770482611
CG14483	TRINITY_DN17432_c0_g2_i1	1	452	-	452	0.206029660614335	2.57030271600998	2.63674307018873	0.11914292073664	0.377449253003503
CysRS	TRINITY_DN19396_c1_g1_i1	1	1678	+	1678	0.232051476402681	2.13895437437098	2.63763985520916	0.119083669127288	0.377449253003503
CG7006	TRINITY_DN18243_c0_g5_i1	1	661	-	661	0.187711564389697	2.72001527932425	2.62797094380348	0.119724345935668	0.37886385629447
CG9246	TRINITY_DN19670_c0_g2_i1	1	2408	+	2408	-0.104424466067435	5.85787779466193	2.6278863020032	0.119729972389795	0.37886385629447
CG11658	TRINITY_DN18065_c0_g1_i1	1	3246	+	3246	-0.10056200112609	6.71073693608147	2.62464272225746	0.119945820811404	0.379324261475128
CG6013	TRINITY_DN16542_c0_g1_i1	1	1908	-	1908	0.150212691651862	3.36595673601204	2.62167513054875	0.12014370627156	0.379668742594714
scu	TRINITY_DN16900_c0_g1_i1	1	1039	+	1039	0.105919552393308	5.3280798557447	2.62016613933513	0.120244477093127	0.379668742594714
CG6700	TRINITY_DN20489_c0_g1_i1	1	4009	-	4009	-0.101977308929385	6.23047944736444	2.61984420417345	0.120265988937643	0.379668742594714
SLC5A11	TRINITY_DN16703_c2_g2_i1	1	2083	+	2083	0.178809359783265	2.89176356930183	2.61731840246057	0.120434922067463	0.379979578576806
shf	TRINITY_DN16853_c0_g2_i1	1	399	+	399	-0.458036464569244	-0.340723701717087	2.6150051072984	0.120589888337755	0.380246010477879
GstS1	TRINITY_DN18201_c1_g2_i1	1	937	-	937	0.161527415559721	3.65370958594125	2.61225023411913	0.120774743367208	0.380606321587366
CG8520	TRINITY_DN18381_c0_g1_i1	1	1775	+	1775	-0.10073563377699	6.10277670435725	2.60764446011963	0.121084544959656	0.380914503330662
CG17528	TRINITY_DN19119_c0_g1_i1	1	1902	+	1902	-0.131360609037301	4.52936623248491	2.60810382452916	0.121053604227353	0.380914503330662
Ubc2	TRINITY_DN19229_c0_g1_i3	1	2054	+	2054	0.0951648272065599	7.64583645832003	2.60846721108324	0.121029134759085	0.380914503330662
ND-42	TRINITY_DN20323_c0_g2_i1	1	534	-	534	0.111995495593891	5.14723788386423	2.6065972737481	0.121155113726277	0.380914503330662
CG3662	TRINITY_DN17750_c0_g3_i3	1	1204	+	1204	0.0879765792200794	7.07588613318483	2.60002659124842	0.121599017061342	0.381523613583097
CG4789	TRINITY_DN17753_c0_g1_i1	1	391	-	391	0.328124249784062	0.423446638837225	2.59809641611312	0.121729781653343	0.381523613583097
CG9008	TRINITY_DN18963_c0_g1_i2	1	2495	-	2495	-0.101058954537242	6.80475176933673	2.59745950627785	0.121772967226732	0.381523613583097
CG3829	TRINITY_DN19596_c0_g1_i1	1	1565	-	1565	-0.102892874112475	6.24267278708418	2.59745321749453	0.121773393727098	0.381523613583097
Cyp6a23	TRINITY_DN19863_c0_g1_i2	1	1382	+	1382	-0.159366260672314	3.37434114614266	2.60245165180465	0.121434960719243	0.381523613583097
TpnC25D	TRINITY_DN20028_c1_g3_i1	1	706	+	706	0.403270187732123	-0.138314130080668	2.60025581359933	0.121583498857915	0.381523613583097
CG9265	TRINITY_DN18417_c0_g2_i1	1	2641	+	2641	-0.103521511959928	7.13987109852664	2.59420769761391	0.121993738404327	0.381548861645087
skd	TRINITY_DN18893_c0_g2_i1	1	3720	+	3720	-0.156581526697729	3.40504476713686	2.59523838031125	0.121923712255224	0.381548861645087
rho-4	TRINITY_DN20393_c1_g1_i1	1	1651	+	1651	0.118846432615846	4.87933864642855	2.5950686875566	0.121935238166971	0.381548861645087
CG7332	TRINITY_DN18078_c0_g1_i1	1	1463	+	1463	-0.0951216536190871	7.06815075263569	2.5915452393273	0.122174850277283	0.381893792866731
dx	TRINITY_DN20314_c0_g2_i2	1	1008	+	1008	-0.165880375637461	2.95657293224263	2.58931995274177	0.122326468042941	0.382146185218737
spidey	TRINITY_DN17089_c0_g1_i1	1	1770	+	1770	-0.0960358475715924	6.75981085181766	2.58588520875299	0.122560928469024	0.382214300928269
TRAM	TRINITY_DN18503_c2_g3_i1	1	1784	-	1784	-0.103804701048379	6.05973307125617	2.5874176840197	0.122456253897467	0.382214300928269
rtet	TRINITY_DN19693_c1_g1_i1	1	527	-	527	-0.184636691895423	2.84198016233351	2.58623263077897	0.122537188786637	0.382214300928269
peb	TRINITY_DN14091_c0_g1_i1	1	230	-	230	-0.426930501847122	-0.379598120485125	2.57796411427666	0.123103664826104	0.382300478206614
magu	TRINITY_DN17108_c0_g4_i1	1	1524	-	1524	-0.251733118389303	1.55962781436459	2.5772057784847	0.123155773487554	0.382300478206614
CG8765	TRINITY_DN17576_c0_g2_i1	1	967	-	967	0.200600005385859	2.19400710089252	2.58229470977776	0.122806589929219	0.382300478206614
pcx	TRINITY_DN18579_c0_g2_i1	1	1682	-	1682	0.207994224403358	2.07099648563292	2.58415426901128	0.122679286428281	0.382300478206614
CG17768	TRINITY_DN19051_c0_g1_i1	1	618	-	618	0.121552615008323	4.84043430252767	2.57943452577959	0.123002700619376	0.382300478206614
Gk1	TRINITY_DN19957_c1_g1_i1	1	296	-	296	0.418236821048783	-0.203342153875468	2.57905314535051	0.12302887827009	0.382300478206614
Hipk	TRINITY_DN20343_c0_g1_i1	1	5255	+	5255	-0.09222725015838	6.91462378000867	2.58186865944439	0.122835778913917	0.382300478206614
CG31342	TRINITY_DN20682_c0_g1_i1	1	4052	+	4052	0.105295044943973	5.71151814784288	2.58081860168152	0.12290775413309	0.382300478206614
CG8892	TRINITY_DN19162_c0_g1_i1	1	908	+	908	0.115978575437078	5.32643133726209	2.57528940209269	0.123287572787099	0.382489408784833
CG3437	TRINITY_DN17601_c0_g1_i1	1	1263	-	1263	0.141607685178043	4.0194085822749	2.56706604724852	0.123855036306755	0.383587797682953
CG10639	TRINITY_DN18632_c0_g1_i1	1	363	+	363	-0.43771830452784	-0.639265332599781	2.56794408992535	0.123794298471758	0.383587797682953
CG17163	TRINITY_DN20242_c0_g1_i2	1	773	+	773	0.135493439983166	4.7818495184137	2.56852613929007	0.123754055164912	0.383587797682953
CG12034	TRINITY_DN17691_c0_g1_i1	1	368	-	368	-0.440662190857623	-0.582621125707729	2.56448493163845	0.124033787281564	0.383920884628125
Cyp4d1	TRINITY_DN15548_c0_g1_i1	1	1904	+	1904	-0.399314297600253	-0.288227353306599	2.560351302445	0.124320692280723	0.384015736535631
CG8924	TRINITY_DN18500_c0_g2_i2	1	1167	+	1167	0.09641439720442	6.39465151939521	2.56170822946654	0.12422642470196	0.384015736535631
CG12975	TRINITY_DN20274_c0_g1_i2	1	312	+	312	0.2784215252302	1.19200596495956	2.56038896260041	0.124318074834625	0.384015736535631
Smg5	TRINITY_DN20667_c1_g2_i1	1	3614	+	3614	-0.128459752291284	4.18837241703523	2.55993961767782	0.124349309345551	0.384015736535631
trbd	TRINITY_DN19367_c0_g1_i1	1	2664	+	2664	-0.105404532645097	5.77126968442245	2.55685082186079	0.124564267180343	0.384459375292735
Cct1	TRINITY_DN18006_c0_g1_i2	1	2025	-	2025	-0.0900880673378119	6.71362029697851	2.55266323933699	0.124856396381383	0.385140554512824
CG42376	TRINITY_DN17967_c0_g1_i1	1	577	+	577	0.373806923444107	0.169427454467835	2.54443366848524	0.125432868090638	0.386697555600182
CG7519	TRINITY_DN17330_c0_g1_i1	1	525	+	525	0.238377103319326	1.67272788810463	2.54276100254989	0.125550421978905	0.386838785891575
Hs3st-B	TRINITY_DN16128_c0_g1_i2	1	2004	+	2004	-0.52714409215266	-0.527628537470081	2.53935892812194	0.12578992098093	0.38691343635435
Mef2	TRINITY_DN17285_c0_g2_i1	1	2139	+	2139	-0.15783874151503	3.68807297251402	2.54094561267176	0.125678154304652	0.38691343635435
elB	TRINITY_DN21265_c2_g1_i1	1	2879	+	2879	-0.0897884445258214	7.66858648725217	2.54006839869721	0.125739931031991	0.38691343635435
cdm	TRINITY_DN20083_c0_g1_i1	1	3434	-	3434	-0.101683870733699	6.55518152033526	2.53663338185922	0.125982184850848	0.387283888663496
CG5757	TRINITY_DN17012_c3_g1_i10	1	441	+	441	0.139323090236245	3.7246402749587	2.53448997723063	0.126133628536064	0.387528504311372
mtTFB2	TRINITY_DN19462_c0_g2_i1	1	1495	+	1495	-0.10698337754262	5.27452749346856	2.52734849129694	0.126639776112715	0.388862000455444
ash1	TRINITY_DN19438_c0_g1_i1	1	11164	+	11164	-0.102148353341233	5.51038849685576	2.52525841575806	0.126788364348043	0.388875347306398
CG10576	TRINITY_DN21079_c0_g1_i1	1	1507	+	1507	-0.0940476659370101	8.56404816869589	2.52554749824192	0.12676780048998	0.388875347306398
CG4557	TRINITY_DN18253_c0_g1_i1	1	3762	-	3762	-0.121183452225625	4.50290089625683	2.52166596725916	0.127044243483493	0.38943863607902
l(2)k14710	TRINITY_DN15953_c0_g1_i1	1	291	+	291	0.413983656887513	-0.455187321686659	2.51484986742883	0.127531420461771	0.38959333911832
CG42750	TRINITY_DN17147_c0_g2_i2	1	886	+	886	0.22165260962324	2.31373736262987	2.51324246612092	0.127646631599571	0.38959333911832
GlyP	TRINITY_DN18027_c1_g1_i1	1	2257	-	2257	-0.0967029608391388	7.06785357156254	2.51287840496073	0.127672742993707	0.38959333911832
CG8768	TRINITY_DN18521_c0_g1_i1	1	1116	-	1116	0.165233382819907	3.14821817216105	2.51378517977522	0.127607718564974	0.38959333911832
CG8368	TRINITY_DN18829_c0_g2_i1	1	1913	-	1913	-0.15252573933115	3.44457515445254	2.5157471327457	0.127467162307923	0.38959333911832
CG34126	TRINITY_DN20180_c0_g2_i1	1	3939	+	3939	-0.107674438264757	5.5218380490625	2.51660972060643	0.127405423839195	0.38959333911832
CG18815	TRINITY_DN20248_c3_g2_i9	1	1769	-	1769	0.113627098783766	6.11247253174661	2.51560756064948	0.127477155315765	0.38959333911832
RluA-2	TRINITY_DN20707_c0_g3_i1	1	2550	+	2550	0.130363647987328	4.10729818909875	2.51774439146137	0.127324265485946	0.38959333911832
CG32521	TRINITY_DN18655_c0_g1_i1	1	1057	+	1057	0.0963925490149791	6.03125708389924	2.50989543198205	0.127886928493559	0.390026198211125
Atg18a	TRINITY_DN18450_c0_g1_i1	1	1942	+	1942	-0.0907053701191149	6.96948347778572	2.50415206454533	0.128300520850814	0.391066369942109
CG3529	TRINITY_DN19941_c1_g1_i2	1	1377	-	1377	-0.0980013172253336	6.57209075931164	2.50200244885623	0.128455727839767	0.391318239837302
CG1344	TRINITY_DN17147_c0_g4_i1	1	2089	+	2089	-0.111748721458393	5.00284803620057	2.49559462345587	0.128919712308512	0.3921068950133
UbcE2M	TRINITY_DN17965_c0_g1_i1	1	850	+	850	0.112792639889153	5.25731467049247	2.49689470134882	0.128825414101377	0.3921068950133
l(1)G0004	TRINITY_DN18833_c0_g2_i1	1	742	-	742	0.127623220562104	4.18478381395258	2.49541461357447	0.128932775381784	0.3921068950133
CG41378	TRINITY_DN17263_c0_g4_i1	1	1062	-	1062	0.1039695015662	5.30738988321137	2.49436553311162	0.129008937034676	0.39211735540641
olf413	TRINITY_DN18448_c1_g1_i1	1	3974	-	3974	-0.257409670494429	1.18532990165121	2.49316114631468	0.129096439628165	0.392162254915531
EndoB	TRINITY_DN17930_c0_g2_i1	1	1117	+	1117	0.09876902235888	5.63465747881545	2.48675267296677	0.12956322397952	0.392956552118993
CG33671	TRINITY_DN19003_c0_g4_i1	1	1787	-	1787	-0.110814321605918	5.48065937035872	2.48713467971893	0.129535342962602	0.392956552118993
Pburs	TRINITY_DN19297_c1_g3_i1	1	495	+	495	0.376288824692753	-0.00254663617320197	2.48657014355526	0.129576548528852	0.392956552118993
CG4554	TRINITY_DN20948_c0_g1_i1	1	8288	+	8288	-0.178033793977634	3.68841101339578	2.4840741258506	0.129758920046966	0.393288418714581
CG33977	TRINITY_DN20252_c0_g7_i1	1	1243	+	1243	0.164029196973906	3.86176600526624	2.48137577651572	0.129956418327601	0.393665734619338
ckn	TRINITY_DN17019_c0_g1_i1	1	1951	-	1951	-0.169063255512399	3.327313228239	2.47299917513219	0.130571802071869	0.395204842991653
CG8134	TRINITY_DN17303_c0_g1_i1	1	748	+	748	0.140591311319069	4.72277737948906	2.47147169965531	0.130684390774131	0.395204842991653
CG5045	TRINITY_DN17993_c0_g1_i1	1	1610	+	1610	0.141257993179608	3.69300254633139	2.47173648035765	0.13066486577908	0.395204842991653
Prosbeta5	TRINITY_DN17018_c0_g3_i1	1	444	+	444	0.123817337024132	4.29580533192458	2.46723696085657	0.130997133654098	0.395928556425392
CG2678	TRINITY_DN19469_c0_g1_i8	1	1150	+	1150	0.123563837943003	4.16218728641272	2.462372913165	0.131357451652175	0.396795170480968
Trn-SR	TRINITY_DN20176_c1_g1_i10	1	3901	+	3901	-0.0919405702233578	6.53655565101113	2.45907060677601	0.131602751570251	0.397313570250163
CG8180	TRINITY_DN18335_c0_g1_i1	1	1290	-	1290	-0.101958884987427	5.52884052380389	2.44855426116163	0.132387561837336	0.399459280037446
CG17360	TRINITY_DN15292_c0_g1_i1	1	258	+	258	0.474552639469717	-0.696490367028334	2.44717251366721	0.132491092103969	0.399545849590121
CG10754	TRINITY_DN17321_c0_g1_i1	1	777	+	777	0.119904394048285	4.91570571308305	2.44185145658294	0.132890684957623	0.399545849590121
CG31688	TRINITY_DN18038_c0_g1_i1	1	3247	-	3247	0.087577383783094	6.75380971319164	2.43827610847362	0.133159987616269	0.399545849590121
TfIIFbeta	TRINITY_DN18521_c0_g5_i1	1	746	-	746	0.116695482628776	5.22967130342231	2.43821214966636	0.133164811042971	0.399545849590121
CAHbeta	TRINITY_DN18854_c0_g1_i1	1	1318	-	1318	0.115235862683246	4.87233566561696	2.4448073674439	0.132668529409572	0.399545849590121
CG9915	TRINITY_DN18865_c0_g1_i1	1	2051	-	2051	0.108942172505206	5.02547299993614	2.44115479878315	0.132943107740692	0.399545849590121
ari-2	TRINITY_DN19253_c0_g1_i1	1	1982	+	1982	-0.10047097306619	6.71667781651283	2.44289607301128	0.132812124782156	0.399545849590121
Lsm10	TRINITY_DN19938_c0_g1_i1	1	514	+	514	0.249328827763958	1.62656454096302	2.44616020571767	0.132567002554824	0.399545849590121
Vps29	TRINITY_DN20204_c0_g2_i1	1	1072	+	1072	0.14283791453533	3.42032837204383	2.43733012635266	0.133231349696409	0.399545849590121
axo	TRINITY_DN20227_c0_g1_i1	1	493	+	493	-0.428655677966317	-0.266608100829109	2.4377517397357	0.133199538808649	0.399545849590121
Duox	TRINITY_DN20482_c0_g2_i1	1	2240	-	2240	-0.0926650658525247	6.73389860422595	2.44031930443637	0.133006010323115	0.399545849590121
Dhap-at	TRINITY_DN20243_c0_g1_i1	1	649	-	649	-0.153156830378255	3.27915376195102	2.43460360521048	0.133437285428401	0.399940991122811
CG32795	TRINITY_DN18747_c0_g1_i1	1	3782	-	3782	0.0890177866308287	6.85360435637391	2.43171250411364	0.133656066464278	0.400151865838639
CG7049	TRINITY_DN19391_c1_g3_i1	1	1315	-	1315	0.153386733931664	3.14003062212675	2.43201150275849	0.133633420247677	0.400151865838639
CG8079	TRINITY_DN18049_c0_g2_i1	1	1052	+	1052	0.100496937344808	5.86617012942434	2.42687645575119	0.134022985779639	0.400805290806329
Smg6	TRINITY_DN20600_c0_g1_i1	1	4743	-	4743	-0.111331724247919	4.79783597468403	2.42712713036196	0.13400393718508	0.400805290806329
Spn43Aa	TRINITY_DN17518_c0_g3_i2	1	1090	+	1090	0.107182214275146	4.91967060026527	2.419479374688	0.134586540815285	0.401436785085747
ade3	TRINITY_DN17607_c0_g1_i1	1	3267	+	3267	-0.205189572423449	2.14858834825543	2.4206016582245	0.134500856813381	0.401436785085747
CG17565	TRINITY_DN17620_c0_g1_i1	1	1571	+	1571	0.115202614081134	4.80943428260542	2.41921938529408	0.134606399746853	0.401436785085747
CG5734	TRINITY_DN18359_c0_g1_i1	1	1606	+	1606	-0.101563818434349	5.70476012497881	2.41989884818059	0.134554507275747	0.401436785085747
CG6739	TRINITY_DN18524_c2_g3_i1	1	1870	+	1870	-0.467565154673053	-0.892670528050289	2.41923422828399	0.134605265891478	0.401436785085747
rasp	TRINITY_DN19481_c0_g2_i1	1	1808	+	1808	-0.147794930951909	3.61075580596306	2.41711940195579	0.134766932244651	0.401693365761834
hay	TRINITY_DN17791_c0_g1_i1	1	2566	-	2566	0.137875925919317	4.36664007696446	2.41246538707805	0.135123521275221	0.402089418717435
CG6696	TRINITY_DN18172_c0_g2_i2	1	947	-	947	0.167667712127104	3.5334476891828	2.41304002126528	0.135079432155548	0.402089418717435
dod	TRINITY_DN19711_c1_g1_i3	1	1815	-	1815	0.102174646722482	5.370596574665	2.41384295084158	0.135017855683898	0.402089418717435
Snp	TRINITY_DN17063_c0_g3_i1	1	942	+	942	0.14951811921818	3.24574962799349	2.40952096518253	0.135349703154315	0.402540319585254
CG7849	TRINITY_DN18370_c0_g1_i1	1	620	+	620	-0.342865752068185	0.201533115057406	2.4067285060111	0.135564629124964	0.402957265844436
rtv	TRINITY_DN18563_c0_g2_i4	1	2390	-	2390	0.112426854019421	4.67491063864155	2.40471584703826	0.13571978909516	0.403196199890416
CG6923	TRINITY_DN20677_c0_g1_i1	1	584	-	584	-0.147841493056109	3.79956644676736	2.40233015385979	0.135903981581851	0.403521073066819
CSN6	TRINITY_DN17357_c0_g1_i1	1	2499	+	2499	0.0990266671890029	6.00238393822376	2.3996437497733	0.136111748309394	0.403915545891167
Ykt6	TRINITY_DN18126_c2_g3_i1	1	2114	+	2114	0.0964908692271966	6.43176581382709	2.39711221814584	0.136307884226186	0.404275088970075
eIF2B-gamma	TRINITY_DN17955_c0_g1_i1	1	1644	+	1644	-0.0854705722993909	7.93053799313946	2.39499735693259	0.136471996387768	0.404317035452113
CG14174	TRINITY_DN18074_c0_g2_i1	1	1138	-	1138	0.130515112133741	3.9809543450707	2.39593284630383	0.136399373810046	0.404317035452113
Tsp39D	TRINITY_DN17760_c0_g1_i1	1	1027	-	1027	-0.109845080646208	5.4183186151194	2.39346629482872	0.136590953241655	0.404447237714993
grn	TRINITY_DN17153_c0_g2_i1	1	3018	+	3018	-0.125239848999937	4.35947501637649	2.38605478225605	0.137168548715159	0.405732302059392
CG16935	TRINITY_DN17729_c0_g3_i1	1	755	+	755	0.214488021375492	2.03375198748705	2.3859665470398	0.137175442628759	0.405732302059392
PrBP	TRINITY_DN17923_c0_g1_i1	1	584	+	584	0.143712759679409	3.70781343256355	2.38168775154359	0.137510246753631	0.406499589087489
holn1	TRINITY_DN17963_c0_g2_i1	1	1216	-	1216	0.106297812173062	5.26916263828228	2.38033313605873	0.137616445102311	0.40659061478995
Arp8	TRINITY_DN17757_c0_g1_i1	1	438	-	438	-0.418595764195586	-0.408419675688279	2.37880878336965	0.137736067596842	0.406637531031155
Dnz1	TRINITY_DN18220_c0_g3_i1	1	1774	+	1774	0.119999397762975	5.20616183826735	2.37781580155458	0.137814057960746	0.406637531031155
CG2292	TRINITY_DN19631_c0_g1_i1	1	3344	+	3344	-0.129621024218988	4.36786075742403	2.37724937672076	0.137858569496467	0.406637531031155
tty	TRINITY_DN19556_c0_g1_i2	1	2672	+	2672	0.123292050190464	4.15864455287072	2.37549602211386	0.137996462821937	0.40682172090535
CG11035	TRINITY_DN18805_c0_g1_i1	1	1004	-	1004	0.138445299726865	4.03437254555628	2.3728613923239	0.138203974438424	0.407210836159553
Ssadh	TRINITY_DN19823_c0_g1_i1	1	542	+	542	0.163073604350351	2.79612575583507	2.36553512799687	0.138782977204842	0.40826783230273
CG3209	TRINITY_DN20372_c1_g2_i1	1	1073	-	1073	-0.0881186910192014	6.89897846729565	2.36544823125704	0.138789862131102	0.40826783230273
nst	TRINITY_DN20411_c0_g1_i1	1	223	+	223	0.584246092439954	-1.24829275896067	2.36685096765324	0.13867877163721	0.40826783230273
CG4730	TRINITY_DN20470_c0_g1_i1	1	1148	+	1148	-0.174949407233722	2.62688776927773	2.3631012455349	0.1389759709934	0.40859238582138
CG3756	TRINITY_DN17305_c0_g4_i1	1	1752	-	1752	0.105820548168038	5.72594859199438	2.35870356794929	0.139325497542044	0.409396775338801
CG10424	TRINITY_DN17931_c0_g2_i1	1	612	+	612	0.175477769960723	3.02409919856586	2.35561862073622	0.139571316005928	0.409895716723291
slx1	TRINITY_DN17368_c0_g1_i1	1	626	-	626	0.200328552927329	2.51722630679604	2.35460593727235	0.139652122930656	0.409909769647305
fs(1)N	TRINITY_DN21069_c0_g1_i1	1	7535	-	7535	-0.101300954687582	6.48839442419363	2.35208860787613	0.139853235429655	0.410276738540097
Grip84	TRINITY_DN17597_c1_g3_i10	1	3244	+	3244	0.116431614333443	5.0611072861319	2.34501376511223	0.140420311294178	0.411516469025568
hdc	TRINITY_DN18775_c0_g2_i3	1	3843	+	3843	-0.194775974723298	2.29365908927059	2.34301388015073	0.140581108298423	0.411516469025568
CG7326	TRINITY_DN19434_c0_g1_i2	1	767	-	767	-0.221296625892968	1.87121134767735	2.34466001090386	0.140448738208826	0.411516469025568
GIIIspla2	TRINITY_DN20072_c0_g1_i3	1	1664	+	1664	-0.128274314452306	6.20683741039843	2.34339481364573	0.140550463071813	0.411516469025568
CG13123	TRINITY_DN19731_c0_g2_i1	1	688	-	688	0.115146892462757	4.52244569723829	2.34192435101055	0.140668802576685	0.411549746876553
Catsup	TRINITY_DN20282_c0_g2_i1	1	2823	+	2823	0.0827680624006419	7.31762323667954	2.3395126470072	0.14086314935691	0.411894848878774
pnut	TRINITY_DN17496_c0_g1_i10	1	2360	+	2360	-0.0824699802686309	7.09462651116259	2.3358309130726	0.141160461549786	0.412540492507558
SamDC	TRINITY_DN17287_c2_g1_i1	1	1449	+	1449	0.0858093697710657	6.74700632190857	2.33082339407476	0.141566042039077	0.412612528082357
p24-1	TRINITY_DN18466_c0_g3_i1	1	565	+	565	0.123172090691248	4.37372260929633	2.33033598330695	0.14160559400613	0.412612528082357
CG34001	TRINITY_DN18504_c0_g5_i1	1	668	+	668	0.235904980491342	1.81198626723732	2.33240721615244	0.141437610787719	0.412612528082357
DCTN3-p24	TRINITY_DN19105_c0_g1_i2	1	1016	+	1016	0.0963042635238926	6.35965975352059	2.33266620596407	0.141416622723229	0.412612528082357
CG6084	TRINITY_DN19795_c0_g1_i1	1	227	-	227	0.217539544552236	1.78961784118744	2.3298554519275	0.141644600686239	0.412612528082357
Oaz	TRINITY_DN20503_c1_g1_i1	1	8185	+	8185	-0.23284721673521	2.8275164467297	2.33007808146448	0.141626527344607	0.412612528082357
Bet1	TRINITY_DN21285_c0_g4_i2	1	723	+	723	0.147594904368392	3.95793566588214	2.32891753986991	0.141720771885854	0.412612528082357
CG16790	TRINITY_DN16536_c0_g1_i1	1	925	+	925	0.216088582591912	1.92833567038591	2.32380930946952	0.14213649190177	0.413153619587249
CASK	TRINITY_DN18558_c0_g1_i1	1	4387	-	4387	-0.177103112115469	2.78124763925912	2.32547702380708	0.142000608918203	0.413153619587249
p115	TRINITY_DN20141_c1_g1_i1	1	1390	+	1390	-0.131073307707287	4.31590277794402	2.32460620242017	0.142071542778682	0.413153619587249
apt	TRINITY_DN17188_c0_g1_i1	1	652	+	652	-0.19940481566072	2.53032641599945	2.31984609981741	0.142460034029311	0.413648090191732
Vps8	TRINITY_DN19649_c0_g1_i1	1	3877	-	3877	-0.0982353346755482	5.86077148094302	2.32012932662989	0.142436883158963	0.413648090191732
CG7655	TRINITY_DN17465_c0_g5_i1	1	795	-	795	0.129636315093905	4.35403782457544	2.31659765069553	0.142725883921889	0.414152731086769
Ube3a	TRINITY_DN18241_c0_g1_i1	1	2113	+	2113	-0.122591094589421	4.37996755280234	2.31584640944827	0.142787449386184	0.414152731086769
CG14806	TRINITY_DN17246_c1_g2_i2	1	1131	+	1131	0.13954493694649	3.50256055635006	2.31150349950149	0.143143982549847	0.414317559636164
CG10516	TRINITY_DN18132_c0_g1_i1	1	1325	-	1325	0.0976257025275099	5.55199884049246	2.3138984644333	0.142947235024259	0.414317559636164
dbo	TRINITY_DN18968_c0_g1_i1	1	1788	-	1788	0.109632519027647	4.79354130556091	2.31160700593149	0.143135472738275	0.414317559636164
BOD1	TRINITY_DN19784_c0_g1_i1	1	2016	+	2016	-0.247382788002895	1.26584762666156	2.31141043284543	0.143151634570136	0.414317559636164
SerT	TRINITY_DN16757_c0_g3_i2	1	3395	+	3395	-0.12558948458113	4.94532426897779	2.30322636487418	0.1438264575583	0.416047349331733
Archease	TRINITY_DN17528_c0_g1_i1	1	968	+	968	0.232512973558193	1.90590911039802	2.2978811563253	0.1442692601412	0.417104477577132
CG4404	TRINITY_DN18529_c0_g3_i1	1	413	+	413	-0.397938383069006	-0.427423616876842	2.29331651920019	0.144648694417105	0.41797736350323
mav	TRINITY_DN17866_c0_g1_i1	1	2388	+	2388	-0.131487118891569	5.18470951424276	2.29046410664358	0.144886408372859	0.418339232323693
ico	TRINITY_DN19825_c0_g1_i1	1	1898	+	1898	0.0930059628205415	6.01517878695467	2.28995247693055	0.144929096064662	0.418339232323693
CG17746	TRINITY_DN19115_c0_g4_i1	1	1762	-	1762	-0.0960838871690983	6.40035320592616	2.28572310874924	0.145282551009308	0.418910970610795
CG6664	TRINITY_DN20121_c0_g3_i2	1	1229	-	1229	-0.0881612547829512	6.67035040071963	2.28663069372467	0.145206615599927	0.418910970610795
CG11999	TRINITY_DN19891_c0_g4_i1	1	883	-	883	0.10826975230712	4.9640167538375	2.28079391457851	0.145695798052994	0.419878002726746
Camta	TRINITY_DN18473_c0_g1_i1	1	3016	-	3016	-0.146856890886155	3.74025582617199	2.27968945627063	0.145788585549958	0.419920968635348
CG33129	TRINITY_DN18620_c0_g1_i2	1	1025	-	1025	-0.11262250178118	4.65859093993111	2.27463227593454	0.146214355584071	0.420581662455571
CG11679	TRINITY_DN19327_c0_g1_i1	1	787	+	787	0.151744049249391	3.32548152564628	2.27418636380941	0.146251969047514	0.420581662455571
Rbf	TRINITY_DN19641_c0_g1_i1	1	3394	+	3394	-0.0880992665474433	7.22180777125682	2.27575688589939	0.146119544363741	0.420581662455571
Nna1	TRINITY_DN16629_c0_g1_i1	1	2243	-	2243	-0.336750841564695	0.341491605078305	2.26895155672444	0.146694404379815	0.421180100327989
CG14512	TRINITY_DN16784_c0_g1_i1	1	637	+	637	0.253673654555253	1.47744855203123	2.27010390437579	0.146596872430587	0.421180100327989
vn	TRINITY_DN17580_c0_g1_i1	1	3069	+	3069	-0.222435061527615	2.3546348149437	2.26907734963579	0.146683753779166	0.421180100327989
trh	TRINITY_DN16471_c0_g1_i1	1	3018	+	3018	0.491582652639404	-0.686739997648615	2.26369764363185	0.14714007225757	0.421487076654246
CG15449	TRINITY_DN16901_c0_g1_i1	1	2352	-	2352	-0.131621657891491	3.97421313495016	2.26173915471513	0.147306618991432	0.421487076654246
vri	TRINITY_DN17035_c0_g1_i2	1	2384	-	2384	-0.194223831298929	2.36137584079627	2.25941162543705	0.147504843035342	0.421487076654246
DhpD	TRINITY_DN17331_c0_g1_i1	1	1143	+	1143	0.145180027193114	3.3205884016652	2.26267657773841	0.147226873800884	0.421487076654246
CG10866	TRINITY_DN17432_c0_g1_i1	1	711	-	711	0.161881762549584	2.73564866558272	2.2637224337149	0.147137965599639	0.421487076654246
cbc	TRINITY_DN18205_c0_g1_i1	1	237	-	237	-0.354604496528526	0.0897429720274299	2.25981189382941	0.147470731360023	0.421487076654246
Sirt4	TRINITY_DN19353_c0_g2_i1	1	831	+	831	0.163172492390309	3.07878812986883	2.25964658605754	0.147484818070499	0.421487076654246
PNPase	TRINITY_DN19604_c0_g1_i1	1	1821	+	1821	0.112339716192257	4.65144761102404	2.25974061159794	0.147476805480799	0.421487076654246
Set1	TRINITY_DN20861_c1_g1_i1	1	1781	+	1781	-0.116816311368326	4.89339782951267	2.26443499021839	0.147077428134125	0.421487076654246
Bdbt	TRINITY_DN19235_c0_g1_i1	1	1940	+	1940	0.133682390754866	3.58431239801713	2.25713244451926	0.147699260263317	0.421819073802862
Blm	TRINITY_DN18456_c1_g1_i3	1	2624	-	2624	-0.108635052674342	5.3672221824964	2.25568646290052	0.147822764171719	0.421948303024832
pAbp	TRINITY_DN18029_c0_g1_i1	1	1672	-	1672	-0.094840911506052	6.81507176896844	2.25375930084529	0.147987559632109	0.422195196580069
CG10062	TRINITY_DN20558_c1_g3_i1	1	245	+	245	-0.298536140953934	0.492437191905523	2.25260159946645	0.148086663183055	0.422254515009536
kis	TRINITY_DN21204_c5_g1_i1	1	10024	+	10024	0.127269890739294	5.73497229927455	2.2463874058909	0.148619987257997	0.423551253327229
tmod	TRINITY_DN17155_c0_g1_i1	1	3037	+	3037	-0.118000247837463	4.21031886223978	2.24485112562137	0.148752192214978	0.423704078406318
CG32264	TRINITY_DN19492_c0_g2_i1	1	1076	-	1076	-0.121294437600827	4.28647383222648	2.24332253368878	0.148883875979884	0.42385525833344
PPP1R15	TRINITY_DN17337_c0_g2_i2	1	2354	+	2354	-0.0961221128312632	5.96543655769296	2.24078114989193	0.14910311937121	0.423857099358115
Patr-1	TRINITY_DN19093_c0_g1_i2	1	3337	+	3337	-0.0868385048827693	6.68914081004116	2.24077018371522	0.149104066256889	0.423857099358115
dan	TRINITY_DN20913_c3_g3_i1	1	1385	+	1385	-0.0972056525857471	5.80793148123078	2.24058163061479	0.149120348197764	0.423857099358115
AP-1sigma	TRINITY_DN17905_c1_g1_i1	1	2283	-	2283	0.0987560278145688	6.48932979970922	2.23667256889245	0.149458386002124	0.424594108178849
CG11360	TRINITY_DN18942_c0_g1_i1	1	1156	+	1156	-0.097193975849067	5.81122448525431	2.23266872825032	0.149805576312079	0.425356328317394
Chmp1	TRINITY_DN17382_c0_g2_i1	1	882	-	882	0.0995429132695861	5.53196399094365	2.23120504570602	0.149932740799473	0.425493335995136
SF2	TRINITY_DN16853_c0_g3_i1	1	1379	-	1379	0.11787428659467	4.35706468766947	2.22817044118944	0.150196800959285	0.425794506189518
l(2)k14505	TRINITY_DN17528_c0_g1_i15	1	1432	+	1432	0.128532976106989	4.58667712802514	2.22832024013836	0.150183752873518	0.425794506189518
akirin	TRINITY_DN17468_c0_g1_i1	1	2613	+	2613	-0.0793140812071917	7.88849071141016	2.22537202102648	0.150440805622596	0.426223723391871
CG9356	TRINITY_DN19940_c0_g2_i1	1	644	-	644	0.153821506583286	3.04698971334986	2.22462181544963	0.150506299951432	0.426223723391871
CG3918	TRINITY_DN19282_c0_g3_i2	1	1729	-	1729	0.144308313954204	3.94076480155488	2.22157302748738	0.150772818334029	0.426754349846239
Trip1	TRINITY_DN19597_c0_g1_i1	1	1327	-	1327	0.10647170635722	4.83772839091741	2.21896215566936	0.151001506977226	0.427177400640716
chinmo	TRINITY_DN17126_c0_g2_i1	1	1930	-	1930	-0.256745975122064	1.29977575891336	2.2148545199982	0.15136214497431	0.427668189331706
Tfb4	TRINITY_DN17222_c0_g3_i1	1	982	+	982	0.208996247946248	2.04999749943798	2.21540632627088	0.151313637762009	0.427668189331706
CG9960	TRINITY_DN17577_c0_g3_i1	1	1097	+	1097	0.137593782634072	3.62436100454186	2.21427691443611	0.151412940176971	0.427668189331706
Sgt1	TRINITY_DN16737_c0_g2_i1	1	797	+	797	0.101931228610562	5.41228323400338	2.20622772751496	0.152122935861261	0.429448623122472
CG6195	TRINITY_DN16785_c0_g3_i1	1	1509	-	1509	0.102622090617015	5.07364634319051	2.20470902891821	0.152257345523605	0.429543650805392
CG31301	TRINITY_DN16948_c0_g1_i1	1	1023	-	1023	0.226398725417789	1.82903533662416	2.20404765856263	0.152315923653544	0.429543650805392
CG31638	TRINITY_DN17570_c1_g1_i1	1	2292	-	2292	-0.153699663889445	3.75785880800682	2.19707669072741	0.15293500378501	0.430347872000741
CG6345	TRINITY_DN17767_c0_g1_i1	1	1885	-	1885	-0.152404832075973	3.2000652350067	2.19816969761342	0.152837735344135	0.430347872000741
Rassf	TRINITY_DN17792_c0_g2_i1	1	2641	+	2641	-0.0872539525558656	6.29352844455092	2.19776370897213	0.152873856214217	0.430347872000741
Fancd2	TRINITY_DN20781_c1_g1_i1	1	1325	+	1325	0.13632924315459	3.56330175878845	2.19833199668196	0.152823298451586	0.430347872000741
CG9416	TRINITY_DN20793_c1_g1_i1	1	518	+	518	-0.216323032365754	2.247713860356	2.19634498173745	0.153000161466139	0.430347872000741
CG8915	TRINITY_DN20373_c1_g1_i1	1	586	-	586	-0.196201593539226	2.09017770503523	2.19099107243675	0.153477940002685	0.431466659277621
bs	TRINITY_DN18634_c0_g1_i1	1	2442	-	2442	-0.114470084704267	4.46796638687748	2.18948261378091	0.153612878503867	0.431620969720088
jar	TRINITY_DN19966_c0_g1_i1	1	3065	-	3065	-0.110056084367078	4.8143160238684	2.18528456262146	0.153989167587116	0.432452912307151
TfAP-2	TRINITY_DN17236_c0_g1_i2	1	1122	-	1122	-0.228619292895722	2.31751520773175	2.18158492137013	0.15432170459193	0.432885220004795
stck	TRINITY_DN19482_c1_g1_i1	1	362	+	362	-0.178632924978036	2.79416822028478	2.18089343860836	0.154383953647853	0.432885220004795
lin	TRINITY_DN20171_c0_g1_i1	1	1573	+	1573	0.153459079759194	3.26636557390578	2.18092488001219	0.154381122554136	0.432885220004795
vig2	TRINITY_DN17389_c1_g3_i1	1	1675	+	1675	0.0824745905936085	8.67242483074296	2.17938060869191	0.15452024822243	0.433042192523567
CG6665	TRINITY_DN17209_c1_g2_i1	1	1550	-	1550	0.0929140650561407	5.9413943248851	2.17525762065005	0.154892436512463	0.433409453905138
Kal1	TRINITY_DN17557_c0_g3_i1	1	2173	-	2173	-0.0950364385255851	6.35638201790168	2.17529003735903	0.154889505988438	0.433409453905138
kuz	TRINITY_DN20622_c1_g1_i1	1	2709	+	2709	-0.118749361119262	4.19263627317763	2.17683859478794	0.154749591797805	0.433409453905138
CG2126	TRINITY_DN16835_c0_g2_i2	1	1364	+	1364	0.123017464383491	4.29623012333444	2.17057390329714	0.155316556970129	0.433653167617331
MICAL-like	TRINITY_DN16853_c0_g5_i1	1	798	-	798	0.177284251169733	2.58502534160288	2.1705449876537	0.155319179695729	0.433653167617331
CG42353	TRINITY_DN16917_c0_g1_i1	1	2160	-	2160	0.18983538154133	2.3262196861564	2.17124834380539	0.155255398598413	0.433653167617331
Hr3	TRINITY_DN19042_c1_g1_i1	1	4614	-	4614	-0.191105805587189	2.24605906818338	2.17195960218625	0.155190933086093	0.433653167617331
abs	TRINITY_DN19802_c0_g2_i1	1	1456	+	1456	-0.201120985143937	1.97324577123289	2.1698562957678	0.15538166169078	0.433653167617331
CG14995	TRINITY_DN18925_c0_g1_i1	1	2846	+	2846	-0.115027744423913	4.46500261086662	2.16829353650786	0.155523556642729	0.433824633945987
CG30157	TRINITY_DN18284_c0_g1_i1	1	1062	-	1062	0.207689442419429	2.19844025827916	2.16738342597726	0.155606264716635	0.433830909696018
P32	TRINITY_DN17264_c0_g1_i1	1	1220	+	1220	0.0928978696201915	6.12026201981666	2.16199258006301	0.156097259515137	0.434596176817448
CG15771	TRINITY_DN18854_c0_g2_i1	1	1261	-	1261	-0.0894400261715538	6.28307544151931	2.16171544991148	0.1561225509079	0.434596176817448
nod	TRINITY_DN19122_c0_g1_i1	1	2479	-	2479	-0.0988626369068339	5.67605831187894	2.16317155349564	0.15598971961495	0.434596176817448
Cdep	TRINITY_DN19808_c0_g1_i2	1	4137	+	4137	-0.105687233384612	5.41897785616692	2.15888613430935	0.156381042897074	0.435091116254397
pont	TRINITY_DN16877_c1_g1_i1	1	1194	-	1194	0.0952878320254973	5.35521375976424	2.1554389201769	0.156696686830303	0.435101562415306
CG15098	TRINITY_DN17147_c0_g1_i1	1	1315	+	1315	0.0773799026383801	8.34868133215654	2.15649150771272	0.156600225109664	0.435101562415306
CG14434	TRINITY_DN17505_c0_g2_i1	1	654	+	654	0.128346214287339	4.20217399540328	2.15532017859471	0.156707573110261	0.435101562415306
fand	TRINITY_DN19161_c0_g1_i1	1	2662	+	2662	-0.103765949982546	5.10911107120661	2.15625182119182	0.156622184260558	0.435101562415306
fne	TRINITY_DN16579_c1_g1_i1	1	2139	-	2139	0.295498743254017	0.751512105323792	2.15339631235969	0.15688408149502	0.435367456212634
CG12547	TRINITY_DN18164_c0_g1_i1	1	2259	-	2259	0.191346601648347	2.54427768871039	2.14973932581392	0.15722026120258	0.436075950825262
CG12262	TRINITY_DN17519_c0_g1_i1	1	967	-	967	0.0927620252702164	6.10286270704224	2.14844523654616	0.157339432970067	0.43618211957563
CG6227	TRINITY_DN20352_c0_g2_i1	1	867	+	867	0.231060846374436	1.49993753158677	2.14404846277675	0.157745145822036	0.437082130664142
Traf6	TRINITY_DN19675_c1_g1_i1	1	528	+	528	-0.212346666254309	1.87558515594986	2.13944570925173	0.158171222249627	0.438037611900354
Hira	TRINITY_DN17690_c0_g3_i1	1	1403	-	1403	-0.111486244937636	4.54169879343085	2.13395215718915	0.158681584352122	0.439092551450999
eIF2B-alpha	TRINITY_DN18350_c0_g1_i1	1	1250	+	1250	0.101314384441802	5.09608626606474	2.13359301164204	0.158715019061201	0.439092551450999
snRNP-U1-C	TRINITY_DN17659_c0_g3_i1	1	955	-	955	0.110306166121599	4.6778171837181	2.1318270285374	0.158879547646782	0.439171501592524
CG7154	TRINITY_DN19401_c0_g1_i1	1	2537	+	2537	0.0899190670315318	5.93898008210603	2.13153843801099	0.158906453933052	0.439171501592524
Noa36	TRINITY_DN17344_c0_g2_i1	1	1114	-	1114	0.0844291446743575	6.32673013471936	2.12861735273273	0.15917910751676	0.439699665845475
wun	TRINITY_DN17353_c0_g3_i1	1	1673	+	1673	0.268589899723063	1.27559360026427	2.12647873759478	0.159379084712038	0.439764969638222
ec	TRINITY_DN18585_c0_g2_i1	1	6013	-	6013	-0.146343475333976	3.88914608256619	2.12574863120601	0.159447425007924	0.439764969638222
Ciao1	TRINITY_DN19550_c0_g2_i2	1	1803	-	1803	0.129631151152666	3.6998271803957	2.12586034498447	0.159436965941211	0.439764969638222
CG42553	TRINITY_DN18994_c0_g1_i1	1	997	+	997	0.179140252464159	2.38724618013072	2.12434058154801	0.159579323214606	0.439903737614088
CkIIbeta	TRINITY_DN18688_c0_g1_i1	1	1685	+	1685	0.0807859323982048	7.25340101346235	2.12337031747586	0.159670289030327	0.439929585309924
Cam	TRINITY_DN17110_c0_g3_i10	1	1712	+	1712	0.0876217276115033	6.34669187418044	2.11985733921348	0.160000169477805	0.440368573582173
CG1942	TRINITY_DN17766_c0_g1_i1	1	2024	+	2024	0.0969705840986735	6.03962287488199	2.11974206696439	0.160011007912213	0.440368573582173
inc	TRINITY_DN18528_c0_g2_i1	1	1517	-	1517	0.088520937709736	6.43830823066584	2.11906560592847	0.160074629862956	0.440368573582173
CG10555	TRINITY_DN17832_c0_g1_i2	1	2119	-	2119	0.0913333808276706	5.86463081896875	2.11264463915699	0.160680058220803	0.440669719810097
cta	TRINITY_DN18240_c0_g1_i1	1	1565	+	1565	-0.0867194467728344	6.49252753861846	2.11097533913187	0.160837909604279	0.440669719810097
CG12659	TRINITY_DN18273_c0_g3_i1	1	1160	-	1160	0.230500882370027	1.84731228302642	2.11460331619747	0.160495082285281	0.440669719810097
temp	TRINITY_DN18508_c0_g4_i1	1	741	+	741	0.107364779862986	4.5116957459056	2.11511443807815	0.160446854799806	0.440669719810097
CG1208	TRINITY_DN19240_c0_g1_i1	1	2687	-	2687	-0.0837191069667368	6.90776591639858	2.11126940630912	0.160810088558722	0.440669719810097
CG9231	TRINITY_DN19331_c0_g1_i2	1	855	-	855	0.104114115267667	4.75499345222697	2.11274710351084	0.160670375164072	0.440669719810097
dup	TRINITY_DN19424_c0_g1_i2	1	2102	+	2102	0.091041301043458	6.64742751279105	2.11691446911319	0.160277150599693	0.440669719810097
CG7706	TRINITY_DN19772_c0_g1_i1	1	578	+	578	-0.202085892802097	2.16289659278033	2.11439451491217	0.160514789021948	0.440669719810097
CG8549	TRINITY_DN17110_c0_g2_i1	1	983	+	983	0.100390774284055	5.14422068635096	2.10698305855958	0.161216188386737	0.441481811976275
CG9119	TRINITY_DN19011_c0_g2_i1	1	1252	+	1252	0.157355925242818	3.19293531278849	2.10490120311535	0.161413877407049	0.441798795420714
GlcAT-I	TRINITY_DN17654_c2_g2_i1	1	620	+	620	-0.18311201427592	2.45451133060736	2.10345834891079	0.161551060566003	0.441949933319072
CG5641	TRINITY_DN17381_c0_g1_i1	1	1359	-	1359	0.0870120493902616	6.17513187246159	2.0999085834397	0.161889166188227	0.442512047386543
CG10000	TRINITY_DN20874_c3_g2_i6	1	2595	+	2595	-0.119245182851295	4.14752120168992	2.0995782506948	0.161920673125677	0.442512047386543
sim	TRINITY_DN17522_c0_g3_i1	1	2681	+	2681	0.498762503454791	-0.56285348760068	2.09736017817916	0.16213242431234	0.442866277554275
RunxA	TRINITY_DN14153_c0_g1_i1	1	1447	+	1447	-0.475246481420151	-1.03136550433521	2.0943580830735	0.162419558581958	0.442977369688375
CG10268	TRINITY_DN19833_c0_g1_i1	1	746	+	746	0.166838606065236	2.74961200822365	2.09492130337594	0.162365642596255	0.442977369688375
tum	TRINITY_DN20598_c2_g1_i6	1	3892	-	3892	0.0806418025157189	7.04488447607845	2.09573286433859	0.162287991627041	0.442977369688375
UQCR-C2	TRINITY_DN18664_c0_g2_i1	1	447	+	447	-0.284607083282728	0.572591002199128	2.09264610593857	0.162583576261828	0.443200527403325
CG1662	TRINITY_DN16494_c0_g1_i1	1	794	-	794	-0.606872326954304	-1.16368427531849	2.08525085821123	0.163294399303956	0.444840415441113
DCTN5-p25	TRINITY_DN16653_c0_g3_i1	1	566	-	566	0.179437033432833	2.77565808460145	2.08381704013764	0.163432652631462	0.444840415441113
Nplp1	TRINITY_DN19732_c0_g1_i1	1	1773	-	1773	0.372649554422903	-0.373298185502236	2.08398763108026	0.163416196260073	0.444840415441113
alph	TRINITY_DN16890_c0_g1_i1	1	2097	-	2097	-0.086060451419627	6.88417254226368	2.07687014647066	0.164104510555454	0.445801951512418
CG9344	TRINITY_DN17593_c0_g1_i2	1	729	-	729	0.383672065438992	-0.346862979787881	2.0772115439531	0.164071414547553	0.445801951512418
MED25	TRINITY_DN20246_c0_g1_i1	1	1274	-	1274	-0.0965290798745087	5.18306330899318	2.07589272537847	0.164199309292222	0.445801951512418
Chi	TRINITY_DN20391_c0_g1_i1	1	3293	-	3293	-0.0960101316463927	6.17527238703262	2.07747467522563	0.164045911413342	0.445801951512418
Cep135	TRINITY_DN20830_c1_g1_i1	1	4277	+	4277	-0.106195407762734	5.57603310776028	2.07641393545063	0.164148749562792	0.445801951512418
CG9630	TRINITY_DN15558_c0_g1_i1	1	295	-	295	0.368567323134366	-0.272571300289823	2.0738373122711	0.164398878147051	0.446119149959185
CG17737	TRINITY_DN18485_c0_g2_i2	1	1041	+	1041	0.0823326207982123	7.37336585865831	2.07232976009664	0.164545440201792	0.446202131077452
Trax	TRINITY_DN21317_c1_g6_i1	1	1050	+	1050	0.107677923556662	4.48813016445639	2.07182073572316	0.164594962669335	0.446202131077452
CG11307	TRINITY_DN18375_c0_g2_i1	1	1498	+	1498	-0.104723030511135	5.63960003571561	2.07010395154318	0.164762120476389	0.446430830959141
CG10737	TRINITY_DN17111_c0_g1_i1	1	3507	+	3507	0.303809660289011	0.373099316697238	2.06648997064122	0.165114677076872	0.446960960238983
CG11550	TRINITY_DN17119_c0_g2_i1	1	1432	+	1432	0.410236429901207	-0.496049966383738	2.06555073560799	0.165206452847977	0.446960960238983
hep	TRINITY_DN18453_c0_g1_i1	1	2179	-	2179	-0.101263875632827	4.87445097286541	2.06566366429734	0.165195414932019	0.446960960238983
CG4338	TRINITY_DN19030_c0_g4_i1	1	969	+	969	0.138945785350106	3.38194968882257	2.06209584839727	0.165544575389013	0.447456432753538
CG11414	TRINITY_DN19086_c0_g1_i1	1	1973	-	1973	0.0947414741197254	5.62243110847535	2.06113719409153	0.165638545952534	0.447456432753538
CG17734	TRINITY_DN19300_c0_g1_i1	1	754	+	754	0.120335826960409	4.29437091829575	2.06166004014196	0.165587286761762	0.447456432753538
CG31689	TRINITY_DN15909_c0_g1_i1	1	1373	-	1373	0.443906127877426	-0.978653007673825	2.05909929849859	0.165838523020473	0.447772316538003
CG4660	TRINITY_DN19706_c0_g2_i2	1	1775	+	1775	-0.240977376396058	1.46387252003942	2.05751124253066	0.165994561260821	0.447969306465639
Wsck	TRINITY_DN19159_c0_g1_i2	1	2664	-	2664	-0.0992020101502968	6.09745534580459	2.05598981121761	0.166144220653391	0.448148893328206
[truncated: 3,393 more rows]
