# Supplementary material for: Embryo polarity in moth flies and mosquitoes relies on distinct old genes with localized transcript isoforms
Source: eLife. 2019 Oct 8;8:e46711. doi: 10.7554/eLife.46711 (PMC6783274; doi:10.7554/eLife.46711)
Supplement: Supplementary file 3. — Gene names are those indicated as best-reciprocal-blast hits (see Methods). Contig names correspond to transcriptome assembly. Read counts are given based on non-unique mapping of pre-processed RNA-seq data to annotated transcriptome. [file elife-46711-supp3.csv]

GeneID	Length	logFC	logCPM	LR	PValue	FDR
nos	1138	-3.19093832026522	5.68827112799163	1708.89101306685	0	0
CG9215	2944	4.39789559789573	5.20227942620263	471.493394840127	1.51633852152931e-104	6.24655653943999e-101
cher	7976	0.988428448601699	6.27307903918098	400.855646356385	3.58650705278709e-89	9.84974386930428e-86
Mkp3	2983	0.72118291161214	7.74199100139679	175.123523666789	5.62642248121601e-40	1.15890237056847e-36
CG9248	3398	0.871693457319851	6.3946777861199	164.66660654539	1.08178132570528e-37	1.78255926849716e-34
cathD	1773	0.671255745795135	6.86003942212647	147.584264300874	5.84803283606238e-34	8.03032375605299e-31
cad	2205	-0.589088826325635	7.31181269198857	143.159457835502	5.4245828814945e-33	6.38473405151903e-30
FBgn0037702 eval 0.008	2271	0.798911545515262	9.03459170057527	137.130846382969	1.12895412651099e-31	1.16268163104051e-28
CtsB1	1188	0.596036618871433	7.08881404579043	131.572811277553	1.85542637216294e-30	1.69853976447227e-27
CG4572_v2	1843	0.609694000106218	6.83960398584384	126.466093865454	2.4312014765757e-29	2.00306689655072e-26
vanin-like_v2	1622	0.615756973275928	5.65385046540912	118.825772101518	1.14344471251067e-27	8.56440089670494e-25
Dhc64C	14101	0.724499935075433	7.98048119646524	110.718503768516	6.81984791860658e-26	4.6823939167833e-23
Cnx99A	2160	0.461632625759079	7.15780258918466	98.1568810036736	3.8651531446562e-23	2.44961513529403e-20
VhaM8.9	1402	0.566333951710067	6.94569640435019	97.906228390031	4.38671737612254e-23	2.58158317584811e-20
CG4572	1633	0.619330916417216	8.26855281227477	96.9880491537575	6.97470434935557e-23	3.83097260895604e-20
Idgf4	1320	0.473461731495615	7.11151023375471	95.8002656653547	1.27078659681098e-22	6.54375673195355e-20
FBgn0266171 eval 0.008	4223	0.643276461399457	8.63420827578625	85.0847519808548	2.85846406253938e-20	1.38534620066247e-17
Nup160	4055	0.40501381767744	7.59926824956616	82.9080296061287	8.59612854978765e-20	3.93463906231669e-17
UGP	2027	-0.423483746257914	7.227361400991	78.1210762124263	9.69143610676165e-19	4.08527898953785e-16
DNaseII	1995	0.423666507990672	7.14909445631093	78.0756425403356	9.91692921358866e-19	4.08527898953785e-16
nuf	2637	-0.869327131782789	4.27011356047897	77.1419885498329	1.59098694175388e-18	6.24197210148105e-16
CG14805	1255	-0.69865623279235	4.44977242150027	75.1658296864748	4.32792886257468e-18	1.62080935903422e-15
btsz	10830	-0.468281002717936	5.98909110029289	74.9771183061218	4.7620117881629e-18	1.70583544011627e-15
Actn_v2	2840	0.569612556335801	5.6796609129037	72.2633258797796	1.88314748857496e-17	6.46468839932047e-15
CG3011	4096	-0.376805006781585	7.47295194668007	69.2198975536392	8.80749921629271e-17	2.90259944172143e-14
CG3662	2035	0.388593495586177	7.84152436779751	68.5650608752353	1.22759935102419e-16	3.89007348195704e-14
CG3523	8682	-0.421517206206297	7.21801664626073	67.8433918720474	1.77010826782896e-16	5.40145259949734e-14
apolipoprotein D [Culex quinquefasciatus] eval 1e-171-os	910	0.398258416135985	7.89290458057276	67.3337202097696	2.29227058864404e-16	6.74500620708509e-14
Golgin245	4891	0.836028680982476	11.726572613513	67.019615516926	2.68819018955906e-16	7.63724102475071e-14
CG32829	1034	0.496414774581322	8.35744301095987	66.0423779429512	4.41331235386985e-16	1.21204268278446e-13
Oat	1829	0.462195761163948	6.84791562808542	64.5683783248348	9.32397847570441e-16	2.47807286004286e-13
CG17202	695	-0.662425167299717	4.83251911794116	64.3294180285787	1.05262266829529e-15	2.71017442627652e-13
Ugt	16962	0.390807485604851	7.73359090875792	62.9556098312311	2.11418044189137e-15	5.27840383658879e-13
Cpr	2787	-0.364320931352685	6.38058790349456	60.5046458103352	7.34050296494987e-15	1.77877658612418e-12
Catsup	2167	0.392682486601775	8.1039765395931	60.2196820564501	8.48395960642982e-15	1.99712409135358e-12
CG2852	846	0.463251121273736	8.83495245479271	59.1143087139358	1.48773479340286e-14	3.40484637856837e-12
14.5 kDa salivary peptide [Culex quinquefasciatus] eval 3e-105-os	1066	0.476386039608284	5.9869624564522	57.6567086202409	3.1209670339233e-14	6.94963443040381e-12
faf	8065	0.463282500934001	7.18756918068715	57.417819729639	3.52400002037507e-14	7.640588465229e-12
Alg10	1430	0.44308374016197	5.97812709516266	57.3232658623824	3.69755284814868e-14	7.81131741433256e-12
CG17664	1163	-0.520319356627889	6.34787462212852	56.6599772298812	5.18073254606487e-14	1.06710138617571e-11
CG31731	4818	0.784256536807601	4.15369973821738	56.2395657706291	6.41574043161708e-14	1.28925086380715e-11
CG9302	2446	0.495329582377128	7.72053780526216	54.5028596911049	1.55221783000629e-13	3.04493397652901e-11
CG5210_v2	1368	0.362637954997517	6.69325273324432	54.2455602717177	1.76936465668664e-13	3.39018497824214e-11
Spase22-23	841	0.451113072185678	6.25442566479485	54.0696643349746	1.935058090917e-13	3.62339627524208e-11
Tsp39D	2374	0.359046077990346	7.00913453663269	53.8613641075346	2.15147085681111e-13	3.93910408650371e-11
CG2862	426	-0.51025819302693	5.28232656718116	53.2312632917488	2.96502136343029e-13	5.3106110898483e-11
CG18858	1410	0.365130752481846	7.0812058024636	52.6242256876565	4.03876528930905e-13	7.0798696209824e-11
CG9452	1535	-0.333400298525749	7.00258389974133	51.864630973707	5.94619343580828e-13	1.02063932745051e-10
Crk	1576	0.442151240881856	6.55325354946394	51.8146604609214	6.09946746175184e-13	1.02558188606885e-10
tra2	782	-0.893104023692674	2.72802578072942	50.9837717557642	9.31327712390299e-13	1.50455078870268e-10
CG10463-os	3282	-0.385994330292338	5.9345174060087	50.9921094324644	9.27380131057445e-13	1.50455078870268e-10
FBgn0004101 eval 3e-04	326	0.576500164598803	4.79227125134474	50.4102028399419	1.2474399518788e-12	1.97647264683258e-10
CG32479	3583	0.331144577548938	8.52364438033713	50.3236627362736	1.30368049419499e-12	2.02660822484388e-10
Cont	4032	0.577022284756292	7.70815173169758	49.8160744559988	1.68854906594075e-12	2.57628810264552e-10
Sp7_v2	1346	-0.43699468944024	6.05891725855873	48.3890676582692	3.4951125446395e-12	5.23567859186997e-10
CG5262	2191	0.374754233799131	6.03239891184697	47.508721794384	5.47597660008726e-12	8.05653057287839e-10
Hsc70-3	2470	0.53425525477301	9.72985673292144	46.7417875110873	8.09836032219991e-12	1.17056825780009e-09
CG43340	3089	0.304582008413509	6.60923409357332	46.6882874189457	8.32249459440225e-12	1.18222470626345e-09
CG42748	7015	-0.362689024284581	7.51980970032618	46.2472788823455	1.04231205760038e-11	1.45552695636772e-09
Uro	1568	-0.377948093662235	5.69927981878324	46.0497084969261	1.15290299555154e-11	1.58312796339152e-09
Dhpr	1071	-0.341203165560373	6.6853428717844	45.7099789952548	1.37122443090876e-11	1.85205214528808e-09
CG10669_v2	4130	0.410902806896822	5.74594693754589	45.1525775806292	1.82265650518776e-11	2.39183427248088e-09
galectin_v2	1448	-0.303813306676392	6.47925373974737	45.1458483530306	1.82893019985794e-11	2.39183427248088e-09
CG14476	3035	0.37582096648978	8.06809826874295	44.3955039998946	2.68302569909723e-11	3.4539763648222e-09
CG9318	2920	0.324227550448684	8.2990014361305	44.3072477023889	2.80675147972784e-11	3.55766545253503e-09
aub	2934	-0.383119075075596	7.8227304652108	43.4486150989258	4.35239568227846e-11	5.43324061004428e-09
Spase25	834	0.408576940045071	5.95756931201764	42.91427339653	5.71918573766474e-11	7.03289123770445e-09
yps	996	-0.333016275597775	6.07935474126243	42.7847070390007	6.11080182087099e-11	7.40395532384649e-09
Spat	1414	-0.299891795627165	6.77766559221095	42.6816477557429	6.44137940211086e-11	7.69138041941904e-09
fwe	1558	0.294851384222991	6.55707769793273	42.2668200887018	7.96321739929751e-11	9.37270687897316e-09
CG17167	2532	-0.512924563830242	4.73699700498399	41.414738319019	1.23125583730365e-10	1.40893289493677e-08
wtrw	3008	-0.304604188774997	6.21998122825189	41.4419816146716	1.21421580944707e-10	1.40893289493677e-08
CG3409_v2	4703	-0.289590929759589	6.61030921340886	40.7751659750015	1.70789767926895e-10	1.9275847917119e-08
CG8378_v22	1970	-0.500990015503951	5.62729975838458	40.6571328603609	1.81423783924771e-10	2.01993318345431e-08
ex	6065	-0.31902370340138	6.45531977640522	40.5142706955493	1.95185248112146e-10	2.1441750122613e-08
Pgd	1665	-0.28941022196811	6.83466227473022	39.6640780199774	3.01622613839097e-10	3.269827257132e-08
CG31998_v2	3398	-0.32908790517656	6.22112656080589	39.2942879601957	3.6450608615258e-10	3.85686454821967e-08
mol	2018	0.306151822092477	8.42250966102934	39.29091733929	3.65135859644537e-10	3.85686454821967e-08
CG2556	1875	-0.319168618301861	6.29432160538299	39.2604323121318	3.70881452209452e-10	3.86796491740971e-08
CG4829	2835	0.435452063528328	6.23008836610546	38.6319147516709	5.11752499812204e-10	5.20534425426265e-08
CG11360	2538	-0.297373340711301	7.4665860357012	38.6386279346643	5.09995368542753e-10	5.20534425426265e-08
CG12896	903	-0.401545260295748	5.35091649515125	38.5976930852594	5.20804441648689e-10	5.2328143838336e-08
hiw	8184	0.356807619308539	5.78588667707204	38.3370575637669	5.95215390086265e-10	5.86045942211284e-08
Est-Q	1578	1.01642891003387	1.83733344927751	38.329588220431	5.97497986961377e-10	5.86045942211284e-08
AcCoAS	3192	-0.371381424907383	5.7703341016289	38.3000427337805	6.06613173048595e-10	5.8798658032322e-08
LKR	2935	-0.386957173296123	5.89761053562692	38.2443026309889	6.24190563013174e-10	5.97989075426226e-08
X11Lbeta	1707	-0.301447167927467	6.31803491654094	38.1040465292814	6.70708896865949e-10	6.35169034629719e-08
CG9272-os	2120	0.580267617341498	4.95033659385986	37.9059580716863	7.42381746275693e-10	6.95054909950617e-08
CG8507	1356	0.288887482444493	7.10204915614038	37.7644444920712	7.9823470185025e-10	7.30739523171579e-08
Trpm	6848	0.276936280419805	6.97620877070622	37.7715115121608	7.95348195326527e-10	7.30739523171579e-08
Eogt	1937	0.452554474560764	5.36428300457948	37.4321925789881	9.46469138681347e-10	8.56918597098419e-08
Spt6	6212	0.468583532803902	9.42911483583243	37.3834079825031	9.70442141794137e-10	8.69073131113249e-08
Tpi	989	-0.393748005925016	6.560898419967	37.3234918261884	1.00071874922185e-09	8.86550728477295e-08
ovo_v2	4097	-0.303383428349016	6.54723232827279	37.1790684421986	1.07764311145242e-09	9.44542722899628e-08
Rgl	3700	-0.343516044513993	6.47319487481181	37.1498656031807	1.09390285847443e-09	9.48701647470615e-08
Piezo	8707	0.418188610349248	7.4215408553758	36.9478564283964	1.21331012092139e-09	1.04129813398659e-07
CG10516	1574	-0.527435554449302	4.25494550688049	36.7029785023965	1.37569090630303e-09	1.16848632752893e-07
poe	16217	0.481580621913269	9.32365373443244	36.6484953660154	1.41468167949765e-09	1.18934309769195e-07
CG17493	939	0.305467521847226	5.95458348747141	35.9385556088946	2.03638955411427e-09	1.65312297499511e-07
Sema-1a	4693	0.30191259580038	7.23600279579486	35.9336171922982	2.04155741130934e-09	1.65312297499511e-07
CG3764	4663	-0.343711299953047	5.74116710738197	35.9210599664463	2.05475727830994e-09	1.65312297499511e-07
nuclear pore complex protein nup93 [Culex quinquefasciatus] eval 6e-16-os	323	1.9448665033559	-0.314510482995692	35.9098109609055	2.06665452633203e-09	1.65312297499511e-07
FBgn0086687 eval 0.001-os	659	0.97721294752981	2.26474759628387	35.9360247634046	2.03903634514345e-09	1.65312297499511e-07
CG5191	1934	-0.276588255572249	6.66577330055681	35.7738837645476	2.21598601921733e-09	1.75552969349342e-07
shi	2606	0.349009981628835	5.62374583369711	35.5813161477809	2.44622595368456e-09	1.91947196499116e-07
CG9427	775	-0.407903119176255	4.91309075361209	35.5363535489938	2.50334678412896e-09	1.94576171268287e-07
CG12213	2692	0.314252942148843	6.24524866847369	35.4550239467948	2.61008297821972e-09	2.00976389322918e-07
onecut	1857	0.6296067445736	4.87749744219133	35.3062745203146	2.81722971365119e-09	2.14918107507149e-07
CG31342	4863	0.272597631716011	7.39497621930501	35.1364208606563	3.07397456894749e-09	2.3235299517026e-07
AAEL001558-PA [Aedes aegypti] eval 2e-15	2231	-0.269510715387312	7.65864159003264	35.1118678644617	3.11297806492542e-09	2.33162057062914e-07
AAEL008259-PA [Aedes aegypti] eval 1e-149-os	943	0.376710572549584	5.23169928351876	34.9845196905745	3.32337001424336e-09	2.46677887813973e-07
spel1	2941	0.303102963124288	7.71129373561809	34.7136697347793	3.81940236266166e-09	2.80964786303298e-07
CG8677	5139	0.284349256925245	7.27786558188137	34.6617071639632	3.9227237248276e-09	2.86011688219952e-07
Mi-2_v2	864	0.645761962201424	4.00343215957788	34.5860084067801	4.07827134953924e-09	2.94744540779419e-07
CG9925	3124	-0.867108976436159	6.16482777012217	34.5498896071612	4.1546510716031e-09	2.97653653729895e-07
LpR1	4659	0.355865872615675	6.18831425380786	34.1435170371111	5.11935100037143e-09	3.63606318035002e-07
CG4707_v2	2470	0.266662878735142	6.85395858534414	33.9031516830335	5.79247905490815e-09	4.07899443875113e-07
nonC	10863	0.330820067365388	5.96622295881547	33.7971909033951	6.11671219263128e-09	4.27081286060077e-07
EcR	4637	-0.282822725613308	6.36948244557041	33.1703898306101	8.44264112003918e-09	5.84528741075654e-07
CG31075	1672	-0.296449477858078	7.11364777796525	33.1276899493455	8.63009199514387e-09	5.92527732899919e-07
stet	1503	-0.915051197073676	2.70330933593342	33.1004789738833	8.75171599558949e-09	5.95912298245139e-07
Argk	2285	-0.260380766021684	7.92110005682408	32.8217221851077	1.010097829418e-08	6.82147214473351e-07
CG15012	949	0.396274938813795	5.23702762345424	32.8027099016304	1.02002547174162e-08	6.83251208266603e-07
BI-1	1443	0.307750968298001	6.2584516213084	32.7537113751166	1.04606385504283e-08	6.92066599699829e-07
kst	13523	0.338882765681273	8.3829511293792	32.7464372838391	1.04998573810509e-08	6.92066599699829e-07
CG32549	2233	-1.03278740010552	2.40836283909601	32.7033944529321	1.07349588535652e-08	7.01947031702567e-07
Pink1	2604	0.281594869086128	6.2251167101804	32.4204817558828	1.24170814715438e-08	8.05545938929523e-07
Alas	2314	-0.286488602553838	7.33635250314031	32.3962304415603	1.25730132266279e-08	8.09289499798336e-07
Spt	2187	-1.06477703760003	2.90765518396889	32.3377368901214	1.29572352193181e-08	8.2755551141056e-07
VhaPPA1-1	1184	0.313758957577494	5.83618799880179	32.2090408475446	1.38445044232853e-08	8.70724213308763e-07
CAH2	1732	-0.499164653587241	5.32687313240605	32.2118589925953	1.38244382424777e-08	8.70724213308763e-07
Idh_v2	1615	-0.260415068679036	6.96948445093155	31.9683851176631	1.56702224066825e-08	9.78083048550431e-07
CG31998	2692	-0.289299338140927	6.08574276371018	31.373133966048	2.12906665522794e-08	1.31890076484384e-06
Tsp42Ea	1424	0.278226688814205	6.27984307419	31.2739309650178	2.24068314401239e-08	1.36873408940381e-06
dmrt99B	2834	0.572210720168661	3.8581003287852	31.2721522707169	2.24273700776204e-08	1.36873408940381e-06
GlcT-1	2079	-0.374784867309576	5.57981262754377	31.1636469886472	2.37166142282156e-08	1.43677341636962e-06
Sucb	1365	0.306546820530278	5.7719733957247	31.1194139854162	2.4263250617911e-08	1.45916001343773e-06
Gl	3967	0.318348505250635	6.24939165144554	31.0831655916373	2.47206090708831e-08	1.47589201547106e-06
grsm	1752	-0.264396150008787	6.16832423258583	30.6238983316586	3.13211931877373e-08	1.84349559923279e-06
Lamp1	1109	0.259027727676509	8.58593765780564	30.6236421635044	3.13253287890023e-08	1.84349559923279e-06
MRP	5575	0.276351770302605	8.58770867673662	30.4918867204564	3.35265694459049e-08	1.95904543024688e-06
timeout	4369	0.278318786356375	7.12630295264114	30.2386014143976	3.8202983351014e-08	2.21658013964088e-06
RanGAP-os	2622	-0.617128758558608	4.7470043410903	30.0758373071966	4.15475839533334e-08	2.39378002931129e-06
CG11089	1925	-0.248399515862054	7.30818844268264	30.0570169324835	4.19527727608531e-08	2.4003395470602e-06
CG12909	973	-0.3400797830948	5.34288229447807	29.9137757303458	4.5169219482077e-08	2.56654620215746e-06
CG5455	3134	-0.479868277521315	4.07848168063476	29.8529931297103	4.66076797204762e-08	2.63014159737674e-06
PlexB	6405	0.390690326746824	7.16811902742387	29.7914729568188	4.81103380273959e-08	2.69646989801167e-06
tetratricopeptide repeat protein	tpr [Culex quinquefasciatus] eval 1e-125-os	1816	0.666921220377908	3.0844330735723	29.4039363534776	5.87581724981692e-08	3.27100394062443e-06
CG7384	2941	0.287739153079838	8.81114537709262	29.32473420342	6.12093963361599e-08	3.38459205646726e-06
Lerp	3509	0.351874857654443	5.15232488376781	29.2499569417493	6.36176400927116e-08	3.49430491149234e-06
CG7922_v2	2035	-0.312436976204523	5.73805022775567	29.2238308524746	6.44812374858995e-08	3.51828420957831e-06
CG4300	1875	-0.265547703345645	6.74434303949582	29.0123696409717	7.19176078601861e-08	3.89821823131627e-06
bru-3	1654	-1.20816010124486	3.09296004920281	28.9697864248302	7.35160338547347e-08	3.93310781122831e-06
spin	3465	0.248542355630548	6.47454088221219	28.9783379648033	7.31922073501831e-08	3.93310781122831e-06
CG18012	1501	0.330030679438269	5.50564713789739	28.942242894623	7.45688323686215e-08	3.96369425732305e-06
Sdc	2317	0.258993478020024	6.40646802173205	28.8630140544156	7.76821908447079e-08	4.10271519467659e-06
Aats-ile	3997	0.327848958672835	8.32511261385451	28.7420326985618	8.26894008881404e-08	4.33935015234006e-06
FBgn0031107 eval 0.003	327	0.738068589461394	4.4644420554851	28.6223945625996	8.79590211125733e-08	4.58667325915501e-06
CG1640	2710	-0.267251534896347	5.93900173553323	28.2456448204579	1.06854784050061e-07	5.53695953326071e-06
r	7076	-0.296335222907548	7.02251494906582	28.1364772613899	1.13054828039685e-07	5.81885112733374e-06
CG2865	3213	-0.386642545019178	4.67126222113987	28.125338433688	1.13707371222325e-07	5.81885112733374e-06
SpdS	1075	-0.270471160362259	6.0370333859965	27.7708251511921	1.36570148585561e-07	6.94568798886689e-06
CG9485	4947	-0.25402453582153	6.53883128144322	27.7421520809009	1.38609354506464e-07	7.00615013361201e-06
Prat	2139	-0.254486664816139	6.87054325574963	27.6992989325779	1.41714059799899e-07	7.07625538600829e-06
tuberin [Culex quinquefasciatus] eval 2e-12-os	274	0.287153312889025	7.89739257092689	27.7020852844108	1.41510087175529e-07	7.07625538600829e-06
pAbp_v3	996	-0.515884939640599	4.11178736379786	27.6354294701874	1.46471216888441e-07	7.26973708399921e-06
Abl_v2	3677	0.235269017825827	7.52656883511837	27.4070134652202	1.64832351851524e-07	8.13205836469885e-06
CG17124	2021	-0.513008303533973	3.9111696002944	27.349716401905	1.69789344377397e-07	8.32675243050819e-06
ste24a	1565	0.323814302045667	5.63416805416545	27.3066877001555	1.73609914064392e-07	8.46374013003862e-06
CG6638	1509	-0.323564616176588	5.24158746453293	27.2498784211333	1.78786371558852e-07	8.66482891337285e-06
CG33156	2913	-0.233192618235842	6.87797881257701	27.2004194304787	1.83418879081096e-07	8.83735757163243e-06
papi	2359	-0.275349457253946	6.56995837056714	27.1469494329138	1.88562504145431e-07	9.03236320729191e-06
beta4GalNAcTA	2378	0.29179081540671	6.72465831781756	26.8705746249841	2.17545983512736e-07	1.03604702783898e-05
CG6499	1726	-0.351008128166404	5.13217001531333	26.715556896989	2.35716078436671e-07	1.10975129727985e-05
CG2493	2038	0.363189534512191	5.04859455978878	26.7264084317392	2.34396035880507e-07	1.10975129727985e-05
dgt5	1950	0.252509373072837	6.52996633447731	26.62493283153	2.47035131951501e-07	1.15643321144796e-05
Atg8a	902	-0.322104996460597	6.53368942360413	26.6078621587477	2.49227483570342e-07	1.16010465374918e-05
ade2	4148	0.245479307528282	6.70012491965254	26.5167160274239	2.61267534885336e-07	1.20931641568555e-05
CG10341	1518	-0.338563807910944	5.4308993702174	26.3735885750701	2.81361617699874e-07	1.29504936772584e-05
SP1029	2967	0.614743253170285	4.83269725192355	26.3230120731664	2.88826695407572e-07	1.32202396859055e-05
spartin	1460	-0.439264000197831	4.17531768353573	26.2796871258656	2.95379131097957e-07	1.34454622161109e-05
CG10639	1500	-0.452844327734225	4.08249097848123	26.1129156236394	3.22022756602108e-07	1.45092912805224e-05
CG16974	5544	0.238451774926037	7.90152964486759	26.1114207846811	3.22272157341377e-07	1.45092912805224e-05
Pu	1306	-0.244614798492126	6.22245162100627	26.0954840691418	3.24943124078414e-07	1.45500347787068e-05
sip3	2330	0.229720478036978	7.12297273553245	26.0496176697874	3.32754737723322e-07	1.47396036779701e-05
CG31368	4599	0.300340902194102	6.29917416802609	26.0543594653918	3.31938502884921e-07	1.47396036779701e-05
tara	3465	-0.334872645548764	5.21682811903072	25.9447673625547	3.51326439455789e-07	1.54790295971992e-05
Pxt	2252	-0.374789165170546	5.17924474598897	25.9226182737779	3.55380650064593e-07	1.55743679568201e-05
su(Hw)	2626	-0.260216405694857	6.81135941626555	25.8930033299639	3.60874797093265e-07	1.57314680066212e-05
CG15368	5424	-0.317852982174462	7.49660112542428	25.8188283067615	3.75012340089123e-07	1.62617193157594e-05
Apc	7615	0.24991545743677	6.14920775121465	25.6482503713659	4.09666752502564e-07	1.76714365124012e-05
Meltrin	5511	-0.253085700815001	6.15000699340457	25.3867854723695	4.69120675837603e-07	2.01306523345105e-05
Jafrac2	2176	0.226978226129907	7.54165757057168	25.3664744733256	4.74086155606801e-07	2.02383203940126e-05
apt	2725	-0.249288931915476	7.01491524926646	25.348068542467	4.78631394417253e-07	2.03270312299162e-05
CG6701	3216	-0.529755935027765	4.13068729652127	25.3251770482148	4.84345321304543e-07	2.04642107806571e-05
CG12267	1443	-0.66931914140303	3.55390528284879	25.0174483833494	5.68138438670006e-07	2.38821050826642e-05
Got2	1759	-0.239675386542115	6.21532524132377	24.8265118468912	6.27287459131817e-07	2.61021281605406e-05
CG3714	2762	-0.356568546671512	5.10794219740987	24.8317050074675	6.25599783432832e-07	2.61021281605406e-05
CG5590_v2	1592	0.217526920726164	7.08083571521852	24.7570060756021	6.50319845134759e-07	2.69245487641471e-05
Pdi	2378	0.340604425968983	9.5406754555436	24.4724009242594	7.53819408893027e-07	3.10535905493482e-05
CG6287	1219	-0.392271839870821	4.53476308644885	24.3891482383641	7.87108235391959e-07	3.22636057283301e-05
Thor	1340	-0.253733733159857	5.9895828643029	24.3360590526243	8.09101817950214e-07	3.30009399905535e-05
ssp6	3762	-0.231270111948126	6.93277769608634	24.3245976779579	8.13930290430219e-07	3.30343431667713e-05
FBgn0004650 eval 5e-05-os	641	-0.826531274898561	1.72033745364534	24.2957914065632	8.26193815032523e-07	3.33677002061419e-05
Sap-r	3589	0.276132506794619	8.55873299172352	24.2739016625986	8.35636554368594e-07	3.35844369338675e-05
GalNAc-T2	3949	0.216660250672481	6.90619664028701	24.252312247799	8.45055738590267e-07	3.37981273312874e-05
meigo	1389	0.312402330767258	5.22704573973035	24.193712644657	8.71162153793891e-07	3.4673937126125e-05
Gclm	2270	-0.339515937035626	5.32867056112619	24.1418078751706	8.94960672658788e-07	3.54499085674796e-05
CG6454	3295	0.33382914299673	5.28132915612412	24.1099600186287	9.09884647728669e-07	3.58686105867775e-05
comm2	1614	-0.217541810314297	6.64534983882385	23.9096525827712	1.00964251939977e-06	3.96116415111176e-05
DNApol-epsilon255	7179	0.250182466342446	8.44146697145101	23.8188986740934	1.05838192681159e-06	4.13270554265435e-05
CHES-1-like	6149	-0.244411442856161	8.81504079667935	23.7981299930794	1.06986350957617e-06	4.13831242037468e-05
CG6688	1604	-0.394718301548708	4.33028916654778	23.8008654898149	1.06834412701663e-06	4.13831242037468e-05
InR	6505	0.337880796086824	8.33099462514031	23.7425762670028	1.10119305214373e-06	4.23959325075336e-05
CG31937	1383	-0.344364671312486	4.86268067874143	23.6647761952448	1.14662110839141e-06	4.39395874978458e-05
CG17646	3408	-0.310994219003961	5.21682203666653	23.4857575826529	1.25841905716173e-06	4.77793300090115e-05
corn	4934	0.278423528358633	7.38445867278703	23.4859679777679	1.25828144647744e-06	4.77793300090115e-05
AdipoR	2094	0.233007971837355	7.54198988681282	23.4692294813756	1.26927670044597e-06	4.79705079585977e-05
Men-b	2688	-0.209016633332867	6.98794180352295	23.4139280060981	1.30629311051664e-06	4.91440590755552e-05
Lsd-1	1582	0.232906764825895	6.34425485148935	23.3589768891195	1.34414745200398e-06	5.02019198229579e-05
GstT3	723	-0.443477805095801	4.15817534467219	23.3554726569944	1.34659840767978e-06	5.02019198229579e-05
PCID2	1339	-0.233151258443312	6.11345818174368	23.2223256935025	1.44312215611185e-06	5.35580335324575e-05
rdx	1100	-0.5595852639278	3.32839041347937	23.1744533783762	1.47949779377131e-06	5.45994719202216e-05
Drice_v2	1192	-0.385611951165076	4.41337376777019	23.1680434897623	1.48443763929235e-06	5.45994719202216e-05
nuclear body associated kinase [Culex quinquefasciatus] eval 2e-28-os	210	0.316454448225963	7.81965449157772	22.8943218956999	1.71156709712664e-06	6.26737836143396e-05
CG1399	3782	0.218096175621808	6.52346683778373	22.7489542914319	1.84604566249846e-06	6.70025119529726e-05
Sec61alpha	2180	0.21517591305445	7.63998224111769	22.751925933401	1.8431932233342e-06	6.70025119529726e-05
CG1105	1805	-0.289590293296842	5.56997418704349	22.7376329458369	1.85695349874116e-06	6.71028064742473e-05
fok	845	-0.823672018333543	1.40247536000699	22.729111911645	1.8652059258921e-06	6.71066883118994e-05
FBgn0261845 eval 4e-11	661	0.609802363684928	2.83057912000643	22.720718418439	1.87337079813044e-06	6.71074000252029e-05
CG10420	1428	-0.248028707380077	5.89418347516787	22.575619050554	2.02032293156028e-06	7.20581845589832e-05
VhaAC45	1311	0.208423892717863	7.0074437159475	22.5544006185713	2.0427606240046e-06	7.25444171602325e-05
CG13868	2519	0.256983599783332	6.6323141116905	22.5106683268161	2.08979756382546e-06	7.38963181474591e-05
CG15093	2363	-0.226626707642965	8.05727549070863	22.175028462638	2.48890022888918e-06	8.76326879735811e-05
CG7737_v2	1864	-0.436796628317404	3.77323825238132	22.0797890197323	2.61549065717681e-06	9.13094386630496e-05
FBgn0264307 eval 0.001-os	754	-0.838284303762822	1.10316036304269	22.0853329977231	2.60794773199223e-06	9.13094386630496e-05
Atet_v3	2004	-0.39934390289335	4.11892142130727	21.9987771180401	2.7282423880734e-06	9.48438355921383e-05
MFS3	2823	-0.207661535035895	7.37237125981155	21.9050425578611	2.86480147911505e-06	9.91726864976004e-05
dap	1820	-0.399023404744785	4.48295234519828	21.8623795093529	2.92920699014207e-06	0.000100977976534646
CG14969	1129	0.349313998799023	4.8104135347488	21.757055651898	3.0944971136844e-06	0.000106231507165191
Taz	1924	-0.241245086353781	6.24812861689875	21.7076380786303	3.17524499574751e-06	0.000108551217925161
CG12121	2068	0.220817900080011	6.52787445919593	21.6155156638329	3.33145932725852e-06	0.000113421047096211
hoip	595	-0.329871298783834	6.5438014338455	21.5782263916237	3.39686335771718e-06	0.000115171840346633
Cep135	3349	0.214633193893362	7.1126853479194	21.505880352338	3.527453336611e-06	0.0001191093772145
CG9222	1373	-0.276448793781765	5.57594333705356	21.4441585248259	3.64284110928378e-06	0.000122503542446486
Oga	3649	0.203427390383749	7.42488532819232	21.4214491855051	3.68624247678589e-06	0.000123459153521296
CG10444	3004	-0.25882015052742	5.65614318566116	21.3656138159581	3.79517244957224e-06	0.000126592817052736
CG6891	1552	-0.333564321021321	5.89191431699036	21.3175833726319	3.89145673645972e-06	0.000129281096982627
MESR6	1897	-0.225160158903611	7.34549013457613	21.2919262870521	3.94389081799027e-06	0.000130496853210529
CG8249	2508	-0.507237022528699	3.15219084684544	21.2818279886497	3.96472210764178e-06	0.000130661381779442
CG6398	2746	-0.234780045233609	6.37278287891031	21.1950816967369	4.14827664681432e-06	0.000136165941406786
Dscam1	4693	0.277439615452261	5.47595199003872	21.1791028559949	4.18300644784639e-06	0.000136761071919867
Tango9	597	0.350397596208525	5.74006283115698	21.1712353905757	4.20021333146116e-06	0.000136780860228888
Atpalpha	4841	0.252213419673025	8.16089255278399	21.0889947496513	4.3843893716015e-06	0.000142216472569389
Fkbp14	1477	-0.433112035521549	4.26437584607465	21.0453173570558	4.48547711699077e-06	0.000144924886144655
otu	2830	-0.405069942453237	7.94910379642938	20.8345148017588	5.0072422477705e-06	0.000160524003421716
Gfat2	2621	-0.398502401215879	4.03924934809505	20.835303686503	5.00518026628159e-06	0.000160524003421716
CG8963	2598	0.206445213832812	8.11960033924698	20.7222746428692	5.30947681114187e-06	0.000169553408709294
r-l	1801	-0.213050204062641	7.99387803863631	20.6988296243026	5.37488442381827e-06	0.00017048260353728
CG13284_v2	1289	-0.393909193909199	4.42778653261607	20.697022883599	5.37995835898688e-06	0.00017048260353728
CG12099	3025	0.220245975276201	8.0796079697242	20.5175961428483	5.90855813832569e-06	0.000186515749048526
CG2217_v2	1734	-0.241469986096459	6.96250725870922	20.3961625403372	6.29559118930444e-06	0.00019797471682702
Exn	7911	-0.225572954100029	8.28477877319208	20.3874762901572	6.32423214230009e-06	0.000198119196275325
Nlg4	4219	0.468621692242205	3.68940642000011	20.2454561997935	6.81150482056043e-06	0.000212575712941657
Hexim	2529	-0.210566995981603	7.54319569952492	20.1703608125552	7.08421370679477e-06	0.000220252214076536
su(r)	3250	-0.335254179689894	4.6014260601228	20.1077491087423	7.31994945773837e-06	0.000226725802941002
ltd	1512	-0.219353058584859	6.78411863356508	20.0802515820456	7.42595230904838e-06	0.000229147644472845
Socs36E	5362	0.225920547256647	6.87469972066937	19.8801299477553	8.24528757565571e-06	0.00025348106095458
CG13366	3209	0.245658407502269	8.12682287513841	19.8496294384522	8.37789719687624e-06	0.000256600353178674
P32	882	-0.255744747893294	6.20219822479133	19.81122800594	8.54790777748718e-06	0.000260837822884136
CG6388	1879	-0.262456110558251	5.63014277765684	19.7619713401652	8.77105738927299e-06	0.000266659563949152
CG3408	776	-0.519741084929751	4.13755099248704	19.7154465745269	8.98719958443729e-06	0.000272226240353598
mael	1763	-0.205972465660824	6.55208406609544	19.6567454661406	9.26755724332447e-06	0.000279690125010075
vih	1820	0.214938861619215	8.06819306552399	19.6146597314179	9.47394883681687e-06	0.000284875417761074
loj	1214	0.34425878126116	4.68352087407182	19.4847408765375	1.01406534831216e-05	0.000303813978354323
a	4585	-0.296949175110424	6.01187460309032	19.445370727234	1.03518437634987e-05	0.000309017539012559
CG15717	1629	0.204958142950074	8.49548980085888	19.4231063573097	1.04732239840109e-05	0.000311512246946809
Got1	1974	-0.212552798741985	6.98663866371388	19.239898142312	1.15278745544832e-05	0.000341648051994199
CG17896	1865	-0.197322534609553	7.79711385144809	19.224522173815	1.16210964146179e-05	0.000342115300640675
CG16952	4422	-0.190241514189152	7.03931035355453	19.2236038069797	1.16266882120875e-05	0.000342115300640675
CG30338	826	0.658425256093306	1.99535968604227	19.2048870770088	1.17412420783532e-05	0.000344256560439688
shot_v2	16919	0.244642509705985	7.57444632721304	19.1343672498837	1.21831256455119e-05	0.000355946000685717
ALiX	2583	0.203431289496197	7.06814830392179	19.0632837713831	1.26454466045973e-05	0.000365564331843078
sm	2837	0.208024811147178	7.31536991334105	19.0645250279577	1.26372243396397e-05	0.000365564331843078
CG9527	2373	0.312884522708189	5.50868648530473	19.0701980065637	1.25997139886867e-05	0.000365564331843078
CstF-64-os	2925	-0.65198867896177	3.00250536483493	19.0164650232438	1.2959535563496e-05	0.000373334312963788
CG15735	2329	0.242400516644814	6.79614362518248	18.9804383207368	1.32065490414532e-05	0.000379124590775376
fz3	2583	-0.235234051158759	6.1997829958482	18.9580297843353	1.33625705068799e-05	0.000382271591688136
CG31559	3436	-0.366054203042946	4.36329950451486	18.9063303814582	1.37296313682088e-05	0.000390063561526456
CG5604	9111	0.291704967140311	9.50721554758357	18.9104241718282	1.37002002566928e-05	0.000390063561526456
spen	7163	0.24405577300921	8.02409944112549	18.8864139656092	1.38737230639746e-05	0.000392802764000299
Cbl	3385	0.196195723190106	7.74677521140738	18.8613801261805	1.40569946875029e-05	0.000396628695994304
alpha-Est9	1795	-0.237209002542592	5.8166712346615	18.8281749124642	1.43038457228971e-05	0.000402046022398004
CG5656	1739	0.215267017327714	6.52377921690737	18.822484060654	1.43465870354428e-05	0.000402046022398004
rau	2083	-0.859607154429708	2.29042664020031	18.8065500038831	1.44669438557852e-05	0.000404044577721405
CG5850	2380	0.226881891910422	5.86943181088615	18.7913216015668	1.45829181938739e-05	0.000405907645267996
CG9953	1616	0.371351293898051	4.04716901077598	18.7031588876249	1.52729260938095e-05	0.000423682283120865
CalpA_v2	2480	-0.210088645538972	6.18656488925625	18.6662066778956	1.55717994445798e-05	0.000429573877242246
CG7593-os	1534	-0.226100476351104	6.46391835397541	18.6640302354405	1.5589584815564e-05	0.000429573877242246
CG11247	3201	-0.500638951866607	6.52744570470807	18.6284580792437	1.58831810546667e-05	0.000436205095697998
OstDelta	2209	0.211960928150777	7.52450529505746	18.5879383403428	1.62243849119501e-05	0.000444095373055005
Mdh2	1431	-0.211962689332087	7.21140510478758	18.5785558930811	1.63044355876214e-05	0.000444808757637128
lig_v2	838	0.210944050958616	8.20283534018628	18.4625890778405	1.73272417016094e-05	0.000471152291681715
CG17544	2860	-0.191257707807864	6.94802751467283	18.3650972046351	1.82368178753161e-05	0.000494253758140557
CG11138	3464	-0.225850598301074	7.02051376127952	18.35233537281	1.83593805307896e-05	0.000495944053092378
Pgi	2065	-0.211272677425238	6.06750255936732	18.3115064333419	1.87570814215244e-05	0.000505031352391961
Cks30A	761	0.20138311902644	7.07794490284934	18.2387208354827	1.94876513247386e-05	0.000522992701187366
Aats-tyr	5072	-0.187767571658041	6.6819480814792	18.2189959157992	1.96905135761556e-05	0.000526721238162164
CG5521	558	0.974630512364739	0.374760408487744	18.2023004377459	1.98638762617825e-05	0.00052963908259167
numb	2969	-0.31557913358167	5.26944235382564	18.0417912687887	2.16108425010588e-05	0.00057436042376201
Cdk9	1467	0.21182842964356	7.44294506331324	17.9417798119089	2.27765961792746e-05	0.000603396707141619
FBgn0002431 eval 5e-08	748	0.479292708878837	3.04651400333189	17.9221903903428	2.3012230393162e-05	0.000607685148106609
Slc45-1	2627	-0.43065997491445	3.66587716870211	17.8240720992188	2.42298381785137e-05	0.000637794366622283
mfas	3103	0.20340488763171	6.62545138043977	17.7447683268533	2.52611219786191e-05	0.000662822878923065
CG9399	581	-0.50244986619393	3.73627443221241	17.7099446682617	2.57278050823521e-05	0.000672925035153964
CG13321	1022	-0.27749686683248	5.01982990120006	17.6831511580648	2.60927627510344e-05	0.000679435878850872
CG1316_v2	1666	-0.186260687291308	7.49898567768202	17.6795896593955	2.61416644733252e-05	0.000679435878850872
AdSS	2176	-0.25436502689984	6.09237154426808	17.6443468419993	2.66305641718408e-05	0.000687803191886509
CG31739	2716	-0.276812893535063	6.63223306208431	17.6494772434392	2.65588262277221e-05	0.000687803191886509
CG43736	5569	-0.199410980321665	8.47939788378601	17.6314453750474	2.68118259096812e-05	0.000690320730218322
slx1	982	-0.528030048123743	2.87369252123767	17.6236390932103	2.69221033201711e-05	0.000691000651884392
Fer1HCH	978	0.18700307581949	7.53438857350764	17.5660629475992	2.77496706728325e-05	0.000710029616998344
Dark	5504	0.216324859582928	5.99346941233193	17.4305341514677	2.9800029570085e-05	0.000760131404420838
CG14512	860	-0.39232606190173	4.1078587826212	17.2440882187668	3.28718779444842e-05	0.000835899390075942
CG2217	1648	-0.199001426150662	7.4154772990904	17.2303104012847	3.31111256804003e-05	0.000836817682456497
trr	19007	0.335193353218991	10.2056398954639	17.2326004548737	3.30712386454679e-05	0.000836817682456497
CG14997	1559	-0.322514822382036	4.78070475349267	17.2089892270742	3.34848160414316e-05	0.000843674004175397
CG5861	805	0.269686980927868	5.26882402900342	17.1873905729479	3.38676921583606e-05	0.000850719255160772
Spn27A_v2	1375	0.24058880556745	6.26165524977459	17.173072433882	3.41239300257702e-05	0.00085455033277301
CG7369	3940	0.321262706338588	5.53155581381965	17.0730239966765	3.59696176183184e-05	0.000896110579773111
tai	5936	-0.330476818466731	4.80678756241637	17.0713655190382	3.60010440472023e-05	0.000896110579773111
Pgant35A	2135	0.245158144634525	6.02832462590933	17.0471590027892	3.6462886116476e-05	0.000902155311452391
CG10576-os	2726	-0.385007875597622	4.17333192334309	17.0503561560487	3.64015471385154e-05	0.000902155311452391
cutlet	2946	0.194278146351805	7.5843804886545	17.0241449799085	3.69074980354883e-05	0.00091042178537242
CG7382	618	-0.523919628447996	3.09674368603712	17.0123874491513	3.7136742936128e-05	0.000913342164330623
CG9008	2541	-0.374988052697445	4.87858077841128	16.9395864924916	3.8588413107046e-05	0.000943412271777305
FBgn0260439 eval 0.001-os	452	0.564509967807803	3.54060680762062	16.9443220877452	3.84922730504068e-05	0.000943412271777305
CG3107_v2	3351	0.199996103514397	6.25076832778864	16.9224349397121	3.8938641463463e-05	0.000949158186442224
Xbp1	1917	-0.358620232654715	5.45322583825845	16.8671618441795	4.00891877411666e-05	0.000972209317969029
CG43427	4052	0.2340081734642	7.59170562657749	16.8656893330844	4.01203019916822e-05	0.000972209317969029
CycJ	1022	-0.444328962611629	4.61199071427725	16.8269853831214	4.09468814041199e-05	0.00098932948940922
SMC3	3669	0.271023902766627	8.40877457152342	16.7927462905045	4.16923686065456e-05	0.001004395979384
tio	3691	-0.418080754121997	4.06181838041724	16.7592056788731	4.24358772073945e-05	0.00101932709128782
tna	5488	-0.199939227834749	7.55505001504165	16.7081552283788	4.3593200497013e-05	0.00104408249678747
CG6852	542	-0.353543911050845	4.73870643772876	16.6583579065564	4.47526856395594e-05	0.00106874602024444
Liprin-alpha	3585	0.348054369231578	5.57093255496215	16.6436964983951	4.50999352112333e-05	0.0010739259138883
Npc1a	6206	0.183636363261676	7.49627103467997	16.628489185527	4.54629768187872e-05	0.00107805635052568
CG10298	923	-0.268213720410926	5.21728143188364	16.6254829846205	4.55350904215242e-05	0.00107805635052568
pcx	9504	0.198890046087195	8.28232413403019	16.5810370114035	4.66147921899984e-05	0.00110045636920744
Debcl	1391	-0.187274326529449	6.87553305337289	16.4825220272864	4.91006251519099e-05	0.0011525357567709
CG32432_v2	3055	-0.233636712856499	6.91569186674042	16.4848373339672	4.90407004376886e-05	0.0011525357567709
CG43340_v2	942	0.375025069470415	4.28931466057636	16.4605202699499	4.96737611546918e-05	0.001162676472027
CG42684	5291	-0.185118836359042	6.37427949240423	16.3789898363588	5.18568732816017e-05	0.00121033648432611
rod	6496	0.186479429434077	7.07084158979131	16.3524198769359	5.25889718600017e-05	0.00122395632529535
how	2051	-0.223397541395442	6.28912240276339	16.3441647341967	5.28185403284001e-05	0.00122583648948081
Mms19	2965	0.210075734244935	6.47584662776718	16.3354930350425	5.30607782558189e-05	0.00122799930351037
osk	1745	-1.21871700312754	10.183001009536	16.3283976364235	5.3259814100069e-05	0.00122915296462316
CG34049	1612	-0.521738723016596	3.55123723370051	16.29750851874	5.4135082838656e-05	0.00124586298186505
CG3238_v2	957	0.509738668951054	2.77529844629118	16.2214376878066	5.63527939064101e-05	0.00129328877157357
Nup205-os	6165	1.34047908439666	-0.913190720362312	16.2135624364896	5.65875395051676e-05	0.00129506871661966
CG34422	7249	0.208966318637472	8.78239569512013	16.2050516906681	5.68423336986328e-05	0.00129729636383112
Trx-2	435	-0.188601568613067	8.01206432284685	16.1540512394185	5.83935388609318e-05	0.00132171529306378
Smox	2280	-0.401423698638693	3.67552215453485	16.1544590990239	5.8380966253583e-05	0.00132171529306378
CG10340-os	2769	-0.388862275216141	3.71364814420795	16.1584168317106	5.82591071813002e-05	0.00132171529306378
CG5001_v2	1827	0.336821546296295	4.44879616526255	16.1375016380018	5.89059974035476e-05	0.00132966167837761
CG6966	3906	0.244449191302698	9.22237483667743	16.0509237753571	6.16615372083818e-05	0.0013880584837701
CG10638	1173	-0.256873019608352	8.08874866732201	16.0207192013935	6.26530708894943e-05	0.00140653583394698
cdc14	4578	-0.291931419270216	4.90131963071489	15.9841404638483	6.38753466698027e-05	0.00143007875329485
CG10366_v4	1694	-0.32210546697914	4.35144034457127	15.9624387284886	6.46118148779504e-05	0.00144264699940226
Drat	2764	-0.222063602094293	6.1246875686285	15.9275938672061	6.58122156678239e-05	0.0014654779591546
26-29-p	3924	0.319742902577199	10.2282024915894	15.9147416701362	6.62606131640808e-05	0.00147148569234194
Set1-os	7467	-0.227972138121113	5.5925720789511	15.8383490750568	6.89900015647428e-05	0.00152798016906429
CG16953	3136	0.177767503783657	6.51422811974245	15.7708541362883	7.14954607264294e-05	0.00157922547164893
AGAP013220-PA [Anopheles gambiae str. PEST] eval 7e-32	538	-0.533746730404139	2.54975485439937	15.7153515121492	7.3624202337224e-05	0.00162189786913473
CG32687	1887	-0.187102313712101	6.38831637901167	15.6814731340688	7.49547909549763e-05	0.00164680672714147
Cpr76Bc	1697	-0.288640178700675	4.95751395095605	15.6695737517485	7.54278632581494e-05	0.00165279299304227
shtd	5884	0.176598880647086	7.48602246991768	15.6180468330949	7.7511281288762e-05	0.00168500117820082
CG9391	1058	-0.280346231153084	4.98563365298463	15.6210860179362	7.73868048982268e-05	0.00168500117820082
FBgn0033853 eval 0.004	1777	0.473455171855129	4.48139160721776	15.6248910741948	7.72312440482567e-05	0.00168500117820082
CG10889	3089	-0.195378231965505	6.07243119688305	15.588552599019	7.87297937315026e-05	0.00170698623829961
Rcc1-os	1886	-0.404145279848825	3.48793927322339	15.574173417147	7.93308188175724e-05	0.00171550292975847
CG12163-os	6674	-0.372273330102982	3.77386634598877	15.5489599147769	8.03958653895678e-05	0.00173398307577133
tos	2478	0.176920421787262	7.69981931502291	15.4340643850009	8.54342967305318e-05	0.00183784117692651
myoneurin [Culex quinquefasciatus] eval 6e-163-os	964	-0.330528476067645	4.23395716450611	15.4104548183305	8.65083500360781e-05	0.00185609972902929
BTBD9-os	3390	-0.327188873719184	4.2193795442765	15.3807420753214	8.78793813141223e-05	0.00188061876012222
CenB1A	3654	-0.18780838981934	6.30779912294138	15.3434442804792	8.96314013480235e-05	0.00191314278680406
CG6766	1421	0.221269060560464	5.59864455145244	15.306046334571	9.14234188796283e-05	0.00194635025361565
FBgn0032586 eval 3e-04	867	-0.20297721897865	5.90304036406792	15.2684747532381	9.32600653183157e-05	0.00198033422205568
fabp	854	-0.228838483829997	9.02641856975889	15.2316787306385	9.50947855362758e-05	0.00199765088832072
CG9293_v2	634	0.21050483080271	5.77128092451076	15.2427859357621	9.45371640610619e-05	0.00199765088832072
twr	899	0.225929012800658	5.83825179694502	15.2342952180984	9.4963131211326e-05	0.00199765088832072
XNP_v3	6916	-0.465670795390101	7.40293673273626	15.2278478795511	9.52878746340626e-05	0.00199765088832072
arx_v3	787	-0.219911797877605	7.23989364121671	15.2288914109902	9.52352377161735e-05	0.00199765088832072
CG3209	2625	0.196512125621173	7.56316970120861	15.2029806550622	9.65509040445148e-05	0.00201899212797654
Cep97	3166	0.186343419624878	6.63146857539321	15.1921821980392	9.71046011566206e-05	0.00202542989602379
Nhe3	3096	0.177580468218544	6.48483346513957	15.1539453363207	9.90910359026329e-05	0.00206164405252978
l(2)k14710	2903	-0.244155964499907	5.20074124843078	15.1006091375613	0.000101930392684306	0.00211537658772291
CG10171	1240	0.246930297682272	5.25162488526637	15.0544582561881	0.000104453240824416	0.00215686779737435
CG8297	924	0.315230264196317	4.27467870630415	15.0549102688281	0.000104428229213183	0.00215686779737435
Dscam1_v2	2373	0.293695286631918	4.5202297476179	15.0120764356686	0.000106825377845885	0.00220033572018061
Eap	776	-0.301852898127659	4.66643209839438	14.9940009689711	0.000107853496419557	0.00220846265617066
mdy	2782	0.200551842137864	7.85839068765229	14.9993496054234	0.000107548236955111	0.00220846265617066
Sos	7112	0.183905170144204	8.57588994568347	14.9910185853177	0.000108024086714016	0.00220846265617066
asparagine-synthetase	1898	-0.308466069728592	5.15821665382959	14.9571465976925	0.000109980703919619	0.00224289856335084
cl	537	-0.297479028873775	4.77770202445553	14.9327312991164	0.000111413142032812	0.00226650093137861
gb	2422	0.169461726880146	6.69432986421588	14.9213728841559	0.000112085922330869	0.00227457121695574
Inos	2219	-0.423306011255628	3.59460450008562	14.8963793150557	0.000113580773046466	0.00229924321653521
putative integrase core domain protein [Trichinella spiralis] eval 0-os	4083	0.939728799304462	8.1345202272621	14.8889370370871	0.000114029756665426	0.00230267442442756
NHP2	669	-0.206671728646782	5.84242063906655	14.8435670211613	0.000116805781402942	0.00235296536180645
CG3309	3522	-0.188776383719349	6.25231342350519	14.8273062167208	0.000117817195890131	0.00235605795373493
cora	6924	0.236532406428217	6.35038951365185	14.8340206834595	0.0001173984949969	0.00235605795373493
spn-B-os	1306	-0.832161305292229	1.57631412118426	14.8289486100115	0.000117714640821116	0.00235605795373493
PhKgamma	3193	-0.186465402540452	7.26032874518425	14.808391151177	0.000119004801496583	0.00237404493833014
bmm	1974	-0.199592251264488	6.78530444929349	14.782874482162	0.000120626013510575	0.0024005742157334
CG7627_v2	4404	-0.259089470370963	4.98390459784019	14.6817794615695	0.000127270679444806	0.00252670633239942
ade3	4390	-0.16502598789564	6.96418045273292	14.6479227514433	0.000129577373522053	0.00256631726069277
spn-F	1826	-0.238112050566771	5.37563913659568	14.6300019624358	0.000130815324453553	0.0025846222018533
Bsg25D	5493	0.379512207645509	8.76737699735772	14.592713378639	0.000133429482882322	0.00262368856674809
CG8366	1532	0.202167095544349	7.42015040614484	14.595721539973	0.00013321665585653	0.00262368856674809
kibra	4243	-0.352916949892431	4.81033390525606	14.5852668593255	0.000133957796867458	0.00262780544854996
Lpin	3457	0.203384373597621	8.17517505690897	14.520092521097	0.000138672594931717	0.0027120125985071
CG18764_v3-os	3293	-0.388814338318097	5.53556827728048	14.5168867994093	0.000138908765210583	0.0027120125985071
prominin-like	3327	0.21294265178514	5.83879769425644	14.4637487971027	0.000142883045775546	0.00278301043533032
BubR1	4623	0.217845894845551	6.51740336759299	14.4492288022947	0.000143988802419644	0.00279793335645153
ubiquitin conjugating enzyme 7 interacting protein [Culex quinquefasciatus] eval 4e-53-os	873	-0.584378185675786	1.77545991416335	14.4286756391729	0.000145568756487911	0.00282197878753858
CG3603	916	-0.294621933763008	4.60014717546173	14.3989062358258	0.000147888183851711	0.00286021302054988
DCX-EMAP	4225	-0.166470306540218	7.06960731971238	14.3689850340383	0.000150256941588264	0.00289922000408831
CG12379	511	-0.509549210102279	2.94062283160648	14.3211657254149	0.000154122216065283	0.0029668526592567
CG34417	8469	-0.186630712673164	6.03666035951899	14.3058865587824	0.000155378231349945	0.00298405885336176
ftz-f1	4347	-0.169699925490371	6.91240545368281	14.2776437687747	0.000157727115081042	0.00302212488640163
FBgn0025864 eval 4e-04	339	0.293633811456115	5.00373777808284	14.2679750362155	0.000158539429545088	0.00303064120654752
CG9249	1529	-0.35126127935521	3.93606633191249	14.2484232345046	0.000160194962789755	0.0030551997648722
CG11158-os	2060	0.171012825479023	6.76364521385519	14.2238607360254	0.000162299471126656	0.00308818785822752
wts	3795	0.230202792863666	6.08509553945661	14.1975019080622	0.00016458887336076	0.00312453393460669
Jwa	1115	0.264055574103365	5.19747762345437	14.1824055284044	0.000165914692481964	0.00314246241691701
CG5731	3161	0.191760030974447	6.3539665690168	14.1352407245317	0.000170126580140014	0.00321484608663665
lid	4075	0.211086517972961	8.57491398174819	14.1144357239703	0.000172018569422977	0.00324316016813708
dmrt99B-os	2834	-0.325556385447525	4.73990089313603	14.0963277460167	0.000173682535969292	0.00326705573938584
CG15436_v3	1924	-0.33821320305186	4.04768615295583	14.0908563685506	0.000174188490420866	0.00326910927694195
tripartite motif protein [Culex quinquefasciatus] eval 8e-30	309	-0.954009345505607	0.23885763888239	14.0818932513986	0.000175020546339679	0.00327725973021049
O-fut1	1833	0.241952721667037	5.3500900448016	14.0753065627293	0.000175634546619958	0.00328129938685224
CG11070	3490	-0.172817823589196	6.54493597044852	14.0605796755572	0.000177015222776341	0.00329961181098252
ubiquitin conjugating enzyme 7 interacting protein [Culex quinquefasciatus] eval 0_v3-os	1563	-0.277930328373136	4.95850263614017	14.0302823700967	0.000179890136051122	0.00334563167251737
CG12272	3672	0.202488812096984	5.85542169758092	14.0086004783651	0.0001819763618882	0.00337680911170468
santa-maria	2280	-0.177425959739183	7.6333483020401	13.9998180891153	0.000182828320403209	0.00338499445348773
CG6479	1763	0.170303669705297	6.87075851092146	13.9600410776879	0.000186737583302369	0.00344962096149824
GstO3	1086	-0.18270812104009	6.26262895450871	13.9453866263645	0.000188198946256477	0.00346109624599802
CG8420	919	0.66224735773738	1.45810939542194	13.9456266409227	0.000188174919109028	0.00346109624599802
Itp-r83A	10189	0.214193551114547	7.71673270349613	13.9196339568931	0.000190795007545787	0.00350102464848494
FBgn0011224 eval 0.003	1330	-0.211503132265033	7.11990046169848	13.9059924451406	0.000192184758771345	0.00351868939448246
Desat2	1221	-0.449283803218683	3.59012436702641	13.8881536443595	0.000194017514777138	0.00354436874556284
CG33303	1775	0.1668305160646	7.31786590558516	13.8521840828204	0.000197766745986488	0.00360486774376698
dan	1517	-0.178297063856641	7.0726775970212	13.8087172173327	0.000202394986726454	0.00368108674534051
CG12773_v2-os	1164	-0.871905040087352	0.217062978651963	13.8043716269355	0.000202863652704573	0.00368148377672462
tor	4019	0.176795608985991	7.46598055473173	13.7941270918948	0.000203972843385822	0.00368537775582409
CG10527	595	-0.311761426162304	4.22274105469278	13.7972664293011	0.000203632295017329	0.00368537775582409
Aldh	1635	0.172278089738372	6.35369392080081	13.7761597797717	0.000205932966570477	0.00370827194640483
CG1544	1155	-0.532860250662098	2.51027658343475	13.7742708866061	0.000206140132474015	0.00370827194640483
Zw	2013	-0.246252644367276	5.6526268519733	13.728045376235	0.000211275923219026	0.00379237980697506
HtrA2-os	3047	-0.249264471258159	5.38235648636375	13.6952552370465	0.000214996986705895	0.00385078298580405
Abl	2977	0.198568206353324	7.39920508523115	13.6812179469206	0.00021661007380125	0.00386287964945563
CG4730_v2	1158	-0.416548772668249	3.48129898732434	13.6844680283447	0.00021623551104859	0.00386287964945563
CG7530	1747	-0.486296992329781	2.46162648840247	13.6719161925562	0.000217685691730548	0.00387367692044921
CG17360	5074	0.18322363104296	6.24924859672086	13.6322276232178	0.000222335925256245	0.00394790019005647
cn	2897	-0.475222206410982	2.69132638710897	13.6249177603268	0.000223203261375397	0.00395477778596106
Ssb-c31a	624	-0.253871564387591	6.08797441753722	13.6060591622084	0.000225456664934848	0.00398498719716467
CG4045	690	-0.354568432497961	3.81526903767832	13.602574113783	0.000225875594256087	0.00398498719716467
l(3)02640	2145	-0.191307236855901	5.97451325175291	13.5707677186688	0.000229735397872722	0.00404442295528496
scramb1	1998	-0.310034237974875	4.333086906767	13.5502349737227	0.00023226234393278	0.00406956953612505
cnk_v3	1570	0.175044061496371	6.54476154876945	13.5471403436602	0.000232645618584161	0.00406956953612505
sfl	5539	0.186296890887557	6.98059249343326	13.5512557167224	0.000232136062958163	0.00406956953612505
bbg	7050	-0.393126842271784	4.24410985547115	13.527128428721	0.000235139558984651	0.00409580301580241
Ret	5340	-0.26068117518378	6.55161355734171	13.5282166345505	0.000235003253662799	0.00409580301580241
BicC eval 7e-04	1035	0.171380406404595	8.60055102272917	13.5068291930082	0.000237696834094692	0.00413161227026617
beta4GalT7-os	2961	-0.425421627285178	2.91092188981576	13.4625060399932	0.000243378459201485	0.00422146342181271
Vha55	2824	-0.16287968946055	7.61223342087346	13.4371063182611	0.00024669584597982	0.00427001486350364
CG9289	1861	0.167622946774141	8.37978284816416	13.4280982196985	0.000247883284200533	0.00428157312060418
syd	3810	0.274121885013946	4.62785797641813	13.3715993706669	0.000255463409069457	0.0044032699316386
cnn_v2	1311	0.211189757462988	6.15661726115135	13.3558880758484	0.000257612521810797	0.00443104293778529
CG11807	1850	-0.408933533517407	3.13020345191978	13.3243066590702	0.000261987764042438	0.00448756172130073
AMPdeam	2787	-0.289066943699207	4.44455369413817	13.3278275089959	0.00026149630430133	0.00448756172130073
CG42588	10986	-0.174325621395317	8.2450646819772	13.3107841903102	0.000263883975120352	0.00450399559008993
CG2277	3261	-0.268841930101961	4.73725762716526	13.3096721781493	0.000264040523123369	0.00450399559008993
chico	6713	0.165478549592736	7.69404647211562	13.3040900207433	0.000264827789410816	0.00450809123337958
Pkc98E	3454	-0.371543195711646	3.46045554117455	13.2543513907334	0.00027194786361465	0.00461974937798165
Gs1	2695	0.193500588689867	8.94948873763536	13.2262740186232	0.000276052022783706	0.00467982019694435
CG3726	2994	-0.195559524880435	5.65856994260785	13.2135027377335	0.000277939445612747	0.00470214187351832
CG6330	1914	-0.209388888518021	5.49448355368066	13.2022095280599	0.000279619264455733	0.00472086704887455
ken	2494	-0.427678737523258	3.23752121693925	13.1872118672384	0.000281865937234808	0.00474906637398278
Dgp-1	2114	-0.169626020065866	7.07685294408554	13.1500219383662	0.000287515877025136	0.00483437410369407
Nse1_v2	837	-0.391120969286631	3.76515081822104	13.127991314062	0.00029091650509009	0.00487166887283994
GstE12	546	-0.450893301353353	2.74809608611665	13.1316240042215	0.00029035298707614	0.00487166887283994
CG8726	3353	0.15865709657849	6.76534500241351	13.1214578653232	0.00029193277706003	0.00487877109573547
CG3902	1626	-0.192906858576935	7.34454554579513	13.0814318158102	0.000298237399433058	0.00497404440066593
Nhe1	2492	-0.251547986697255	5.02564447356081	13.047410829953	0.000303703969967506	0.00505498385568137
wake	6431	-0.16363539081564	7.71216530779145	12.9838121178212	0.000314195610737315	0.00521906781625956
CG42724	3489	0.162873159675797	7.31042824082249	12.9737568417906	0.000315887532777241	0.00523661445181426
vas	2330	-0.269168828086081	10.1118478381984	12.9332853809504	0.000322790762794555	0.00534030741900469
CG17829	2148	-0.198820338096118	5.73042647844478	12.9107309084757	0.000326703692239941	0.00539421186445867
Ino80	4732	0.194475444685116	7.44009706940351	12.9043707430961	0.000327815725348761	0.00540174752229688
CG6345	1821	-0.25913015076214	4.70484037080504	12.8993020587698	0.000328704683883197	0.00540558461180371
CG13887	1227	0.181545170274321	6.8637280152291	12.8898477073449	0.000330369312698306	0.0054221369866959
CG15117	2620	-0.370164326339989	3.38441399460852	12.8633095914051	0.000335087445082945	0.00548863908556339
Spec2	1592	0.17066982777784	7.64042533755571	12.8293341535293	0.000341227164264044	0.00557811628248305
CG1827	1238	-0.193497062817149	6.10239487762634	12.8138017724877	0.000344071695494669	0.00561347861223877
CG2818	2981	0.18300864837625	6.46243988628179	12.8057108528801	0.000345562891134118	0.0056266653360751
APC10	581	-0.391282215410782	3.14020394037017	12.7833277307464	0.000349722254307842	0.00568315907937339
AnxB9	2091	-0.169572340536382	7.1446380610949	12.7587249723362	0.000354352361531329	0.00573880024453218
CG12279	426	-0.241648826945144	6.11212531467863	12.7577384484042	0.000354539303855672	0.00573880024453218
CG31917	1447	0.294624960480088	4.56784066812492	12.6786300015356	0.000369858467016179	0.00597502727401234
mei-41	7802	0.225137526405317	6.25877463743733	12.6626748694594	0.000373028144814623	0.00601444008831248
CG45071	877	-0.483794203459075	3.02173126316165	12.5885100317407	0.000388125433530327	0.00624563563839134
CG5447	1300	0.208903223374892	6.06795963641356	12.5684311584433	0.000392317782721519	0.00630079183595048
l(1)G0196	3688	0.174331605109901	7.46161000791008	12.5620939020038	0.000393650425307647	0.00630989465780099
Nle	1704	-0.183908269354699	7.02494294077681	12.5539710006288	0.000395365245934016	0.00632053017331431
CG13876	1203	-0.356585317741684	3.96436137775299	12.5516895752414	0.000395848230298602	0.00632053017331431
nac-os	2032	-0.381799434315509	3.59119454836551	12.5035021046879	0.000406189880378277	0.00647311107241126
galactokinase [Culex quinquefasciatus] eval 0-os	1713	-0.304197535880092	4.05664557345804	12.4981272469735	0.000407360162625312	0.00647922853256746
Eaat1	2273	-0.361860626323851	3.51371158904668	12.4639769053222	0.000414875694508663	0.00658605172843328
TfIIFalpha	1893	0.159145718625557	7.11294850366693	12.41686519616	0.000425473846133904	0.00674130580441776
CG11880	1202	0.272926692190016	4.8296925566432	12.4030217193497	0.000428639667336122	0.00677843036311383
CG2943	3247	0.164131436149753	6.2688387638194	12.3027201427749	0.000452298635913384	0.00713818805741118
CG9471	1265	-0.400367332113458	3.64158727829274	12.2993254684394	0.000453122023792456	0.00713818805741118
CG3326	1985	-0.248651886212993	4.7901805900885	12.2719508621287	0.000459817333422068	0.00722983780546645
Ady43A	1362	-0.27445040234331	4.72973583660372	12.26753958991	0.00046090554898672	0.00723314441543159
CG16941-os	4627	-0.225113100981681	5.17637959196255	12.2628424411269	0.000462067144574678	0.00723758784059082
baz	6052	-0.158777931984221	7.75160153319464	12.2482492492757	0.00046569489332873	0.00727361937294411
CG30491	1421	-0.291643670304233	4.50532139934408	12.2464940614607	0.000466133150736071	0.00727361937294411
aux	4013	-0.225455185551609	6.94509385270135	12.2258105091845	0.000471329141127561	0.0073407954513232
GLaz	1090	-0.285632779535277	5.17801618195386	12.195826332877	0.000478965548485416	0.00744565500749309
hgo	1809	-0.441366006383732	2.61331113696692	12.1620986786938	0.000487704695492406	0.00756722972911851
hang	2144	0.167677168794924	7.86423251735119	12.152891054888	0.000490118319253803	0.00759038502318061
trbl	3078	-0.326534108572579	6.10790701812551	12.1394369141076	0.000493666791692948	0.00763099567872083
Aef1_v2	1284	-0.194437375449596	5.60311204016744	12.1189831380437	0.000499111129393179	0.00770070523421424
cni	1116	0.171302631475938	6.15750962587844	12.0964990860004	0.000505165837618673	0.00777955389932757
CG2254	1255	-0.333725350163705	4.35474151681559	12.0713981739738	0.000512012870414358	0.00787028738683563
mub_v2	1890	0.161039186328984	6.88379538669541	12.0267235460122	0.000524431818271372	0.0080461708579848
CG10802	1156	-0.530888902975642	1.77693603717986	12.0131300806453	0.000528270626239854	0.00809000314050214
Ubp64E	4621	0.210026216900469	9.29308792603503	12.0062786921924	0.000530216203933733	0.00810473340298705
Edem2	3443	0.161731607533124	7.21482568666054	11.9998822388236	0.000532039122881127	0.00811753765447705
CG31233	3061	0.274147057268152	4.71841759368394	11.9730353074783	0.000539759467583905	0.00820929138861395
garz-os	6859	-0.46896234438472	2.95389923902023	11.9720476697637	0.000540045628429271	0.00820929138861395
CG2006	1490	-0.277256084241375	4.50947212674812	11.9617868468332	0.000543027703796487	0.0082394203528163
yip2	1378	-0.152149814326698	6.98654467937698	11.9443323780721	0.000548138692021708	0.00830168140361554
CG5599	1828	-0.216475536517387	5.7966040070695	11.88033208971	0.000567298252967278	0.00857609230494937
ome	3372	0.178418724939374	7.77164408124216	11.8683418768175	0.000570962236684552	0.00861567375099638
FBgn0051158 eval 1e-09	1025	0.69841762431134	0.980924851085995	11.8571393194833	0.00057440711597534	0.00865181028980041
Glg1	4151	0.214700987833759	7.48149884852155	11.8529001528831	0.00057571616128681	0.00865570338109858
Amun_v2-os	2529	-0.406912688048476	5.77376653288658	11.8221078751438	0.000585315594271321	0.00878399850856359
CG8378_v17	1179	-0.591967674515412	1.4179799210211	11.7776817526449	0.000599450907600727	0.0089797745958589
eIF5B	4484	0.163292892677562	7.87017473468826	11.752680471272	0.000607556780264541	0.00908468296297559
AGBE	2466	-0.196023776626246	5.92019343483441	11.7393189621463	0.000611934118618559	0.00913356015090273
CG17919	763	-0.231281084656935	5.00586339639324	11.7272131025863	0.000615927590974863	0.00917654145034701
CG11902_v3	2480	-0.199314162154832	5.99313829115035	11.6998297120587	0.000625058178802922	0.00927901682010319
tmod	2679	0.180827428167383	6.65379415680596	11.7011811019986	0.000624604387697112	0.00927901682010319
Moe	3787	0.184428659305462	8.93056266976308	11.6775937490936	0.000632572916911344	0.00937368392523842
IntS6	3958	-0.16090755802768	8.24282641420002	11.664560254152	0.000637019989655731	0.00940574855694188
eIF4G_v2	5105	0.182335687505627	8.92690838783588	11.6658874226529	0.000636565715080514	0.00940574855694188
Ostgamma	1378	0.167707533072826	6.58672851262265	11.6535689979521	0.000640794776900518	0.00941237057646492
SRPK	609	0.715588724951202	1.0950424927256	11.6532759550134	0.000640895726835395	0.00941237057646492
Rich	5088	0.159708389177958	7.14734990511986	11.6564346666382	0.000639808432862097	0.00941237057646492
CG3887	1253	0.158807289304643	6.3338004064049	11.6450570558281	0.00064373359549282	0.00943722614460025
whd	3570	-0.163397224826851	7.10425184939723	11.6390942538272	0.000645800406807459	0.00945070968328003
FBgn0032587 eval 6e-10	467	0.276659258305969	4.53724280722276	11.6259071259961	0.000650395128889873	0.0095010735229143
gig	6402	0.164737829859479	6.86503564440816	11.6092681735976	0.000656239697449673	0.00956948472086346
CG12207	1864	-0.159563493537123	6.41277205019439	11.5870635082394	0.000664121990795398	0.00965026645884177
high affinity copper transporter [Culex quinquefasciatus] eval 6e-147	1517	-0.273281233709931	4.71233752714564	11.5877570080037	0.000663874368909369	0.00965026645884177
alpha-Man-Ib	2868	0.168974461505808	6.43093208811799	11.574987239411	0.000668448946134308	0.00969604025915592
CG12926	1290	-0.212336459064455	5.59290796026807	11.5510552967396	0.000677108136538059	0.00980438301746409
CG7971	4737	0.170955665072617	8.50043180493542	11.5340802317687	0.000683318758716507	0.00987695307555316
betaCOP	3305	0.175546422350219	7.41905546158895	11.5178642035256	0.000689305412323834	0.00994603728920503
angel	1530	-0.281358698722464	4.42556999432356	11.5143630782455	0.000690604901028619	0.00994736674750838
CG5149	2695	-0.223491114339856	5.782610341755	11.5084895791014	0.00069279048816772	0.00996143251660357
unk	3909	0.225121928988544	8.85051082025656	11.4984789194001	0.000696531669335146	0.00999777774155448
FBgn0024285 eval 9e-04	379	-0.666352703057492	0.976891725910815	11.4921853350889	0.000698894148122904	0.0100080230056294
CG8323_v2-os	586	-1.16343588709055	-0.736165256153122	11.4901102360912	0.000699674869673812	0.0100080230056294
dah-os	2663	-0.429341344976858	3.53360799601067	11.4785510380703	0.00070403997711011	0.0100530075761009
Src64B	2066	0.148333275139558	7.26599189020832	11.4636850323666	0.000709694305810548	0.0101162134698497
gpp	1035	0.172993208534965	7.28003038354758	11.4580482627285	0.000711850243592317	0.0101294199602022
sxc	4521	0.156816465436332	8.48645062243155	11.4523155421737	0.000714049667170645	0.0101346883565757
Klc	1983	0.190741688955307	9.01166494293753	11.4506741813501	0.000714680657260651	0.0101346883565757
defl	2936	0.177059703916151	6.58652015383969	11.4265418591963	0.000724023167336628	0.0102495307142379
CG11550	1110	-0.368628469770783	3.43893406526931	11.3519149645288	0.000753702146542815	0.0106513756181239
CG6962	2513	-0.251404776832935	4.80370752914466	11.3425714193038	0.000757503642200406	0.0106685000138276
sip2	2798	0.152874551642299	7.44677611512431	11.3426487288136	0.000757472108858379	0.0106685000138276
CG31886	2986	0.175984084598107	6.31113556087507	11.284279287261	0.000781661715604636	0.0109899502984072
snRNA:U6:96Aa	365	0.193412622387551	5.64038518715232	11.26206008748	0.00079107368368366	0.0111033323336792
CG14341	853	-0.368987987578674	3.38303998757656	11.255711207973	0.000793784023287024	0.0111097319134448
CG3505	1765	-0.460285297459025	2.64703718530421	11.2546768120027	0.000794226495572152	0.0111097319134448
RhoGAP19D	5719	0.150181749002871	7.27242880080623	11.2427888563497	0.000799329605340215	0.0111621637599967
cbx	1076	-0.467097626013336	2.72665274526749	11.2239917528579	0.000807466295597417	0.0112567086453928
CG14767	1684	0.151471638651476	7.45602545104578	11.2156084094405	0.000811122129989714	0.0112885730219346
CG10362	4089	0.216522574395971	5.26751113785914	11.1991454163386	0.000818350117149376	0.0113699605652508
Rabex-5-os	2423	0.484124718475742	2.05587490977722	11.1738447569028	0.000829585343529749	0.0115066559685886
Coq2	1720	-0.220466583315712	5.53536476834848	11.1439367009932	0.000843067838678615	0.0116740099544086
CG6453	2239	0.150450940463364	7.47475108217626	11.0928846770423	0.000866595765839442	0.0119536740474177
CG10077	2562	0.168740553150767	7.23765595681706	11.0967435758818	0.000864794386203463	0.0119536740474177
crm	3208	0.165704352396396	7.67433095497411	11.0876019879169	0.000869067939604708	0.0119536740474177
CG2493-os	2038	-0.550621779688525	2.71975582445981	11.0889781788695	0.000868423228892231	0.0119536740474177
jar	4562	-0.148802346548526	6.69052592787705	11.0768897386479	0.000874102926656688	0.0119829184903901
Hexo1	2425	0.167862185550149	5.93182166417435	11.0785459587002	0.000873322544909877	0.0119829184903901
CG33276	774	-0.250925132987393	4.98070485491175	11.0650542132044	0.00087970017373053	0.0120375365544522
CG32829-os	1034	0.560916280975166	1.80150903858019	11.0622972922686	0.000881009168871791	0.0120375365544522
FBgn0032817 eval 1e-04	3156	0.777869715646421	2.92612303681992	11.0422349716582	0.00089059431335308	0.0121483552114504
cert	2381	0.148511619061292	7.13829393839846	11.0198189478328	0.000901428750251809	0.0122758206170656
CrebA	3298	-0.272783269783045	5.49356548863855	11.0028589758015	0.000909714557511634	0.0123682149163999
dpa	2819	0.153796022963954	8.62685229604092	10.9504352329255	0.000935816306786699	0.0126812344598941
CG6144	717	-0.695084802874163	0.647689906845893	10.9511330850819	0.00093546392105327	0.0126812344598941
Zwilch	2091	0.150776486954185	6.4551007726713	10.944760047924	0.000938687022779937	0.0126992485725516
CG12268	1149	-0.339422551741533	3.48867251372229	10.9154537347475	0.000953653555059451	0.0128594953193696
GlyP	3692	-0.152073658614184	8.38648273997286	10.9179713873346	0.000952358387520252	0.0128594953193696
sbb	7104	0.169093341269952	8.62666888068905	10.8935920838937	0.000964975088007701	0.0129908982844697
FBgn0030228 eval 4e-07-os	416	0.50176152382401	2.05523930623798	10.8839129973226	0.000970030927952721	0.0130376587526957
CG30159	1379	-0.204539750608084	5.5282580663045	10.8781849329915	0.000973035571714701	0.0130567427937417
AAEL004530-PA [Aedes aegypti] eval 1e-24	1769	-0.325472350770314	3.7178160397029	10.8689527431596	0.000977898117810436	0.0131006546221792
CG2930	3122	0.163713739977184	6.45183481395887	10.8564299095161	0.000984533124499453	0.0131681305401802
Pmi	1809	-0.154554632184423	6.92890655347668	10.8035822633357	0.00101303875911498	0.013527433284195
Sip1	2358	-0.153254081179484	6.43918162046167	10.7848360761321	0.00102334966414004	0.0136430062829285
CG2862_v2	467	-0.364118065440243	3.76080679209003	10.7684852373051	0.00103242969525006	0.0137418227127064
foi	3260	0.156437283487277	8.39882440178994	10.7476185373377	0.00104413595406626	0.0138752195573419
Spn42De	1624	0.154166326700446	6.7228563895459	10.7341023496194	0.00105179011403951	0.0139544263278124
CG9360	893	-0.419002276741905	3.56032116224926	10.7167518156099	0.0010616988981615	0.0140632431221103
mub	1725	0.169560931460672	7.42717461006912	10.7092735962737	0.00106599873137614	0.0140975337846036
DNApol-alpha73	2349	0.158826673688307	8.02336549213466	10.6974635403433	0.00107282519203691	0.0141198191009459
Asph	3136	0.162274713229029	6.06451144823224	10.6999919117479	0.00107136002987031	0.0141198191009459
CG34401_v2	7651	-0.297725378590411	5.5990361414428	10.6995772814287	0.00107160016455945	0.0141198191009459
CG14408	1883	-0.387329575183245	3.59544089667017	10.656876334662	0.00109662438289788	0.0143642103190709
CG8920_v3	2619	-0.274143748049522	7.6348562359351	10.659635835633	0.00109498949988548	0.0143642103190709
CG15202 eval 1e-10	495	-0.278663287986708	4.76405323153765	10.6600568242593	0.00109474029948378	0.0143642103190709
Cdk1	1261	0.148868049620023	8.14782640512045	10.6366774753594	0.00110866674950375	0.0144759197292573
CG3662-os	2035	0.891373967610787	-0.392574394587997	10.637493080118	0.0011081779117046	0.0144759197292573
Pfrx	1837	-0.163485964986087	7.353640235852	10.6194177179022	0.00111906280127867	0.0145885418033781
Mys45A	2279	-0.155650659886983	7.19815603437318	10.5893119275758	0.0011374330141102	0.0147881613604249
CG7523_v2	1070	-0.25641189530141	4.87529473865472	10.5884473037924	0.00113796508101826	0.0147881613604249
CG3909-os	1609	-0.484539557734716	3.42924758249054	10.5836781588644	0.00114090441655217	0.0148030102172808
yellow-b	3051	-0.145063293831215	6.60197841346668	10.5765067379781	0.00114533879694152	0.0148203518048238
CG15093-os	2363	-0.267095127130283	4.22038682790216	10.5757002273089	0.00114583858473999	0.0148203518048238
P5CDh1	2513	-0.268652745981323	4.53034650336906	10.5696758409606	0.00114957883219622	0.0148454231950856
CG17065	1684	-0.335995060529734	3.5717255546891	10.5434704630005	0.0011659927425816	0.0150338250487165
CG8372	698	-0.254402217224215	5.05219239058014	10.4877474194392	0.00120168790091599	0.0154698540869482
CG11596	2270	0.16703708082616	5.96185266335642	10.4625896010882	0.00121816391223035	0.0155603914307998
CG1213	1890	-0.150138028088464	6.52300589411284	10.4655873934946	0.00121618870338265	0.0155603914307998
CG14964	3298	0.249499600844716	4.5184298126929	10.4738249925861	0.00121077772210708	0.0155603914307998
l(2)k09913	1715	-0.183745833045368	5.61876642238808	10.4649191487075	0.00121662872083533	0.0155603914307998
CG11986-os	1550	-0.251243722907116	4.49779858372434	10.4678424483747	0.00121470501141781	0.0155603914307998
Vha16-1	807	0.163628800089719	8.78863633804994	10.4401833095735	0.00123303032304338	0.0157259084079789
EndoG	879	-0.44379069144876	2.28395984154733	10.4251545892123	0.00124310451736865	0.0158298889004641
Nup93-2	2591	0.142726484650212	7.41435113472053	10.4041330773729	0.0012573357679542	0.0159741811752446
Dys_v2	10554	0.213152087007611	7.41936603039327	10.4026979241683	0.00125831333690178	0.0159741811752446
CG31961	1660	0.156172500163829	6.50606717784063	10.3994245835255	0.00126054588460124	0.015977903912661
ssh	4602	-0.155602233964255	8.27040990030097	10.3935846582338	0.00126453890543356	0.0160038956096268
CG42271	5127	0.142699330184599	6.75693516210404	10.3894981131778	0.00126734067183303	0.0160147542871662
CG15087	3131	0.263465057474367	4.99643789482128	10.3838341904917	0.0012712342919357	0.0160393557905945
CaBP1	1569	0.164864161255501	7.80512618629954	10.3460335234486	0.00129753196756236	0.0163211692835821
Ssl2	1522	-0.222432748018865	5.83413350700235	10.3468450147682	0.00129696167494348	0.0163211692835821
Fsn	1774	0.189638087924861	5.60676710675167	10.3431975049788	0.0012995270335777	0.0163213463866565
CG8272	2013	-0.45390062012968	3.23342285037549	10.3387577165776	0.00130265654752328	0.0163357493075256
Irk1	2155	0.155342893861469	6.43873096766524	10.3272558330477	0.00131079951112512	0.0164128832403646
Aats-asn-os	3092	-0.311034934220723	3.90317156923272	10.3127530059627	0.00132114053330399	0.0165172638147065
pgant6	2663	0.215627346964416	5.53298406985846	10.3015004353158	0.00132922087222076	0.016568004184912
shu	1746	0.153126019980443	8.07249229507908	10.3027503245802	0.00132832087722517	0.016568004184912
mod(mdg4) eval 6e-06	793	0.214519013634029	5.55136052596671	10.2918950587533	0.00133615794869968	0.0166293132014149
Der-1	1129	0.162587168730867	6.46029621932936	10.2873884989783	0.00133942524005441	0.0166448334129839
CG30497	3574	-0.144227698612048	7.59614856437906	10.2637179725177	0.00135671983687369	0.0168056957972586
Mkrn1	2215	0.148733271958988	8.19367339742399	10.2614493746162	0.00135838918738711	0.0168056957972586
fliI-os	5116	-0.308407569522299	3.63008767100401	10.2613134046517	0.00135848930707297	0.0168056957972586
Eno	1820	-0.205620350274828	8.04534735926635	10.2421503084493	0.00137267478171346	0.0169557234280917
osp	6664	0.749547267627319	7.49259774406049	10.2386012124925	0.00137531841120395	0.0169629466914811
CG8520	1663	-0.228333708491696	5.11456774796016	10.1908080214499	0.00141142453916394	0.0173361326749427
CG42668	3650	-0.293902120228845	6.10770314978202	10.1940336334043	0.0014089577756913	0.0173361326749427
brat	4672	0.222005591094291	9.62668964403588	10.190202656329	0.00141188797486182	0.0173361326749427
aralar1	3196	-0.15181920520967	6.45870479879584	10.1803453842879	0.00141945590015314	0.0173514794678957
Sec61beta	768	-0.222342980567914	5.945235131447	10.1837840281854	0.00141681122612699	0.0173514794678957
CG15011	4178	-0.150669032649094	6.56749486879577	10.182642652233	0.00141768850907746	0.0173514794678957
Msh6	3613	0.142919586018925	7.6116783950032	10.1677506843474	0.00142918528581523	0.0174445297330839
CG31365_v2	1232	-0.234805508082829	4.77698331844775	10.1599601047433	0.00143523726989375	0.0174924850098441
CG7337	6561	0.157592991828998	8.32531424327978	10.1497941207355	0.0014431735900251	0.0175632307359184
24-dehydrocholesterol reductase [Culex quinquefasciatus] eval 0-os	1423	-0.532784782155253	1.42749802011567	10.1460667212687	0.00144609459467917	0.0175728220730998
FANCI	6002	0.156912094661975	7.74745123680628	10.1260923032428	0.00146185000469554	0.0177381180982129
Hrd3	3122	0.153351086381226	6.6364505715854	10.076014938821	0.00150211857321058	0.018181226286175
CG17119	1434	0.345531639783833	3.61365716282394	10.0752022050026	0.00150278129638126	0.018181226286175
Hsp60	2673	-0.193317114672626	9.30450829388394	10.0565917827825	0.00151803798265069	0.018338878209764
CG4080	3854	0.155030933538859	6.03741608500167	10.0465062495121	0.00152637147160336	0.0184125542526209
CG12773-os	2163	-1.0546680800635	-0.192876243855301	10.0252981133294	0.00154404683661725	0.0185985407703063
CG3107	3040	0.15655970076151	6.08379018774747	10.0225681301644	0.0015463370796733	0.0185989360575596
CG8920	4134	-0.153789651755977	6.83164598873164	10.0103236392509	0.00155665165188163	0.018695704023109
l(3)neo18-os	1153	-0.355069838356656	3.38058521195438	9.99809693061699	0.00156702078364804	0.0187928445945797
Golgin245-os	4891	0.528715603740084	3.10648975714809	9.99193602690849	0.00157227215449987	0.0188284161059949
CG31915	2014	0.195435311789239	5.92428347274248	9.98267727065055	0.00158019758603353	0.018852618523245
Rab5	1655	-0.183940783661877	6.27546616396225	9.97947844707106	0.00158294515227056	0.018852618523245
CG1792	3174	-0.187329590897786	5.37298624925375	9.97943307430325	0.00158298415909766	0.018852618523245
CG14764	2869	0.165044554026756	6.89092027919224	9.97889588686289	0.00158344605147294	0.018852618523245
l(2)tid_v2-os	2507	-0.316152744216747	4.63865593173266	9.96947713325077	0.00159156683945519	0.0189219613135228
Nmdmc	1717	-0.216891928743811	5.1549383639859	9.95779330374521	0.00160169921387695	0.0190149853359253
alphaTub84B_v3	483	0.813676141325139	0.117681733477741	9.92887274019275	0.00162706148569991	0.0192882871664483
CG8155	4387	-0.252067628314752	4.54634252099766	9.9210784825663	0.00163396609909306	0.0193423084632582
FBgn0035532 eval 0.007	267	0.425747944847281	3.48721896679325	9.90781245934016	0.00164578625231819	0.0194542796741027
clu	5694	-0.157481613838623	8.15096670602572	9.89535667697133	0.00165696331848415	0.0195583392277806
RhoGAP54D	3802	0.169848385341586	6.97806943791284	9.88922371224388	0.00166249489336793	0.0195738253741642
nmdyn-D6	496	-0.584073729673692	2.71667055681679	9.8886350727195	0.00166302679474632	0.0195738253741642
SmD1	1228	0.148753688117351	6.52368767331345	9.88236302859841	0.00166870500208112	0.0196126398176124
zfh1	5173	-0.166977052715172	6.50728559316322	9.87452470216175	0.00167582881747103	0.0196683100101764
Bruce	3366	0.253618796783221	4.35592424129385	9.86239263771073	0.00168691577439152	0.0197702689405572
CG12772	2618	-0.207889931367042	5.13927862208951	9.85266301383942	0.00169586092526465	0.0198468723909879
robo3_v2	3757	0.387607937523326	3.22972985976985	9.8103999953663	0.0017352776036892	0.0202793647897806
yellow-f2	1650	0.210164361045151	9.60995536444787	9.79759609242689	0.00174740145556547	0.0203921254849914
CG8525-os	2112	-0.292822944979836	4.37142090450001	9.78467231918206	0.00175972586303655	0.0205069043642972
CG10321	2014	-0.233810364252891	4.69845426565513	9.77908996583763	0.00176507652938237	0.0205112348738806
CG8783-os	3503	-0.163325026986929	6.14597797195081	9.77914151797745	0.00176502704148898	0.0205112348738806
SNF4Agamma_v2	1585	-0.17483542245271	5.68973474554177	9.75136837001575	0.00179189282596183	0.0207935281592951
CG1907	1474	-0.168037847330358	5.81748364070129	9.73317696298736	0.00180971416934973	0.0209707947134633
fz	2791	0.226043155693532	4.9051050399965	9.72376099473557	0.00181900903466115	0.0210488980850748
Cpsf73	2292	0.145205427988151	6.75632375147871	9.71616002310044	0.00182654752954172	0.0211064868105109
Sec61gamma	740	-0.160430720596485	6.18549597607509	9.70143928669566	0.00184123743455986	0.0212464358870289
Tace	2843	-0.293916827140513	3.90657563826886	9.68781611170763	0.00185493874844658	0.0213263711567342
CG8378_v14	1788	-0.17245128739309	6.68685068690647	9.68683437085419	0.00185593010309241	0.0213263711567342
Spn88Ea_v2	1631	0.143401935638469	8.56651356890407	9.68953624901627	0.00185320306038463	0.0213263711567342
Nup54	2519	0.138558205289391	6.85129958481952	9.66359488109064	0.00187955463517842	0.0215105246151761
janA	384	-0.248216350510796	4.35371714909009	9.66344214538255	0.00187971090554253	0.0215105246151761
CG7206	1745	-0.238342267408775	4.642564039016	9.66336627860819	0.00187978853294415	0.0215105246151761
lola	2851	0.155521452817649	7.73908954653117	9.63189575721343	0.00191227128056999	0.0218216109149808
cnn	2598	0.148766964470242	7.6034336510426	9.63241417296064	0.00191173160762462	0.0218216109149808
CG30394	2313	0.15973343259109	5.83859636120696	9.61210538311314	0.00193298903598955	0.0220275195954604
Adk3	2251	-0.169913183972065	5.61295971297814	9.58839015413564	0.00195811553664247	0.0222830302574549
CG6769	1245	-0.173842408026525	5.65759443436845	9.58137133756271	0.00196561535024314	0.0223067560201835
primo-1	621	-0.482422780851464	2.08570108926278	9.58298360845057	0.00196389001860234	0.0223067560201835
CG34183	875	-0.329143883752363	3.78060973503161	9.5769151308596	0.00197039204673458	0.022330206427849
CG30016	1445	-0.253975029375664	4.93722927930838	9.5678023571846	0.00198019688293455	0.0224104974155189
CG14967	7147	0.165365920423291	5.93953871589616	9.55243584555866	0.00199684256303447	0.022567881861236
Lrr47	1226	-0.179219316343878	5.45650124541386	9.54218191923282	0.00200802891759306	0.0226371423131168
Tom40	1528	-0.142179789135298	7.38379318407448	9.54178248407575	0.00200846595835519	0.0226371423131168
Glut1	2282	0.286335775103723	3.98771620266187	9.53467009888018	0.00201626412094486	0.0226630287755317
Etf-QO	3239	0.166310424604654	6.13924150688014	9.53594853503682	0.00201486015809159	0.0226630287755317
FBgn0266177 eval 6e-10	247	-1.00036750467649	-0.827692416996147	9.52466193852013	0.00202728929262999	0.0227559080135947
ClC-b	3140	0.14737075381966	6.21653082697176	9.51476489776338	0.00203825216945995	0.0228478362233748
Rga	2467	0.146502627852574	8.09839350748119	9.50433536876712	0.00204986994050112	0.0229468457062347
CG9125	1191	-0.308395141508705	4.30785477758544	9.47908962416496	0.00207827072712844	0.0232332055913313
Yeti	1089	0.146528532216655	7.5136688157549	9.46740569725469	0.00209154958210869	0.0233499688441646
grass	1275	-0.146878492099431	7.27271475329726	9.46263493043414	0.00209699629599154	0.0233790967289233
CG11137-os	2916	-0.224002560538601	5.06435539788384	9.44030205310813	0.00212268531998522	0.0236335193937273
shep	2409	-0.137449171792579	6.81629641913472	9.43330548829431	0.00213079879380061	0.0236811756577068
pgant5	3175	0.137818686122393	7.06653060875117	9.43165769640536	0.00213271420536697	0.0236811756577068
CG42732	1209	0.275309028567529	3.9117564032825	9.42505671088722	0.00214040478943536	0.02373458285351
path	1994	-0.228670493450326	5.70263252788375	9.41744369991925	0.00214930938277695	0.0238012903288969
CG31869	3907	0.17853733831245	5.48215889769838	9.40992997842981	0.00215813468282077	0.0238669418144434
Mcm6	2617	0.175710376263136	9.10351048288966	9.38679590819432	0.00218553846111871	0.02413760238761
CG1319	940	-0.181534480994662	5.44672733585041	9.32767225403024	0.00225718904909561	0.0248955563259688
kin17	1410	0.175941751812302	5.68017502206086	9.31371958394171	0.0022744426965165	0.025052317348395
eca	819	0.19405269667483	6.14576725263866	9.30112618281348	0.00229013035319697	0.0251243461784153
Vamp7	1305	0.203461142902045	5.12616701062538	9.30212526181922	0.00228888179694906	0.0251243461784153
receptor for activated protein kinase C [Culex quinquefasciatus] eval 9e-79	1700	0.300774309352615	5.50111248640959	9.30362877837257	0.00228700414291433	0.0251243461784153
CG9330_v2-os	3962	-0.280224956635031	4.43515533901463	9.2968384237233	0.00229549664747184	0.0251497298916496
LBR	2921	0.157140177205283	8.85160273360146	9.29258089877516	0.0023008377251883	0.0251747702759979
AAEL017413-PA	partial [Aedes aegypti] eval 4e-16	468	-1.04157321142166	3.70597458341885	9.26479276296357	0.00233600909986729	0.0255257015567726
sob	1022	-0.501936445231516	1.90418820325522	9.25773766558391	0.00234502522665893	0.0255902819105204
CG5377	917	-0.297214167397038	4.09723679102021	9.25155014731323	0.00235296168114696	0.0256031237322134
Gclc	2827	-0.157108429249984	6.10664823136244	9.24981646891113	0.00235519027720353	0.0256031237322134
CG2145	1594	-0.534871067008159	1.76829237011249	9.24714216184368	0.00235863222633207	0.0256031237322134
CG15771	1297	-0.260893572630593	4.07622453625013	9.24841709515574	0.00235699069575646	0.0256031237322134
UBL3	1692	-0.436107799041917	2.46977031286081	9.2385454677704	0.00236973115642721	0.0256652695722509
Surf6-os	1032	-0.672562173483452	0.58174952538049	9.23788390915066	0.0023705874674697	0.0256652695722509
thoc6	951	-0.244097528709505	4.69004508019068	9.22554800677489	0.00238661250240886	0.0258048561776202
side	2741	-0.449030213557972	2.47809535904985	9.22087511460322	0.00239271152048896	0.0258368941249129
CG1882	1418	-0.276704000774219	4.01077398932156	9.20849987741556	0.00240894008825587	0.0259102576855615
cmet	7699	0.212543000386125	9.32817260305151	9.21059833512567	0.00240618038142001	0.0259102576855615
CG1791	778	0.527161979497153	1.16978629520594	9.21230694063541	0.00240393574348851	0.0259102576855615
FBgn0032120 eval 0.008-os	514	0.709202794756333	0.400825397524257	9.20513701246384	0.00241336933162884	0.0259240546587875
Spn28Dc_v3	1710	-0.20295882005833	4.97195851378908	9.19737815258432	0.00242362011425608	0.0260002683871821
CG30016-os	1445	-0.234328364302727	5.92731576755126	9.1688840632875	0.00246164627455633	0.0263738669129644
Pmp70	3095	-0.148031140456909	6.55641013008988	9.15293922012344	0.00248318875588628	0.0265701196879832
Gbeta5	1321	-0.278311972908708	4.32941259256555	9.12839868685802	0.00251671905641693	0.0268591299298175
FBgn0004856 eval 0.002	524	0.695853973961986	0.334102557723725	9.13025110269563	0.00251417209992316	0.0268591299298175
CG8378_v19	2503	-0.133613737500725	6.69198090358084	9.12118674984164	0.00252665999108354	0.0269303385078102
Unc-115a-os	3651	-0.825467008017277	0.0333553275850705	9.10670120139837	0.00254674746078563	0.0271093699346419
gw_v2	5355	0.160733808901901	7.82098949348184	9.10228875551726	0.00255289846002094	0.0271397811769194
Atg4a	1662	-0.258534536877584	4.1664272636442	9.09631999284226	0.00256124298547429	0.0271584053504796
Bap60-os	1693	-0.89931671746003	-0.474036352875865	9.09704919058954	0.00256022206042935	0.0271584053504796
CG9240	637	-0.330015978680039	3.75202726558012	9.07522751269467	0.0025909533911792	0.0274381298071021
Duox_v2	5391	0.167397195811728	8.10588144605658	9.07237598334632	0.0025949967501531	0.0274456716617605
ATP-binding cassette transporter [Culex quinquefasciatus] eval 0-os	2423	-0.240750454910479	4.38868282976993	9.06792597087906	0.00260131949837851	0.0274772709578724
Dic1	1319	-0.181875281564726	5.46185674535761	9.03496217954781	0.00264864534154781	0.0279413431101311
d4	1565	-0.430756607616603	4.01127725836809	9.02353718326965	0.00266525131688864	0.0280688280588761
Tl	5265	-0.144820966448571	7.42421887793609	9.02196570567469	0.00266754367885666	0.0280688280588761
EloC	1254	-0.177451816329784	5.82382822173269	9.01754424557984	0.00267400414135521	0.0280792258489015
dlt	5121	0.13350549341613	6.67889360363394	9.01662587824599	0.00267534801449055	0.0280792258489015
l(1)G0148	2736	-0.141452766293382	7.72406642641064	9.01388017996069	0.00267936996423143	0.0280856604774844
Rad1	1533	0.200718971136244	5.20021071161524	9.00611767152108	0.00269077387254756	0.0281336115938063
CG33143	1816	0.143690991405718	6.45653412173628	9.00829053110544	0.00268757676509013	0.0281336115938063
CG14803	3517	0.14671657881824	6.06113415585911	9.00298384937478	0.00269539172537983	0.0281461754441121
Aats-tyr-os	5072	-0.203014438827378	8.96009761989233	8.99055072140487	0.00271379202577835	0.0282666656136382
AAEL017413-PA	partial [Aedes aegypti] eval 4e-16-os	468	-0.554026861494422	12.0619612807604	8.99060952655327	0.00271370469810496	0.0282666656136382
CG8602	2103	0.164481130363534	6.07037519578021	8.97461615947358	0.00273756085556822	0.0284782372336194
RapGAP1	2683	-0.220617307924136	4.95414964505647	8.93930843723952	0.00279098368102009	0.0289497524321272
scra	4537	0.166651871505271	8.10149123283658	8.93541330669389	0.00279694173273131	0.0289497524321272
CG2064	1189	-0.494821260142227	1.82284232998644	8.93751562593689	0.00279372439029402	0.0289497524321272
Crag	5673	-0.175852474188605	6.68129669336829	8.94150916477645	0.00278762311386616	0.0289497524321272
CG7841	1451	-0.158719844017012	5.92713825477589	8.92161295609748	0.0028181551048078	0.0290962154241998
KdelR_v2	1418	0.161894900435982	6.12096278828707	8.9217520769206	0.002817940440382	0.0290962154241998
dos	2273	0.142547293747212	6.91501764516775	8.91181117656085	0.00283332119901632	0.0292161869320344
CG8773	3788	0.439651743381353	8.27036418383814	8.90199146831526	0.0028485981552016	0.0293370002508825
Mdh1	1235	-0.142749448631544	6.97688252166329	8.88951760895348	0.00286812498982779	0.0295002748265541
Seipin	1065	0.244488678266666	4.44629036771292	8.88502334163296	0.00287519367468418	0.0295002748265541
y	1820	0.154613214174435	5.88002072854923	8.88517703664755	0.00287495164775521	0.0295002748265541
CG1597	2418	0.188570564238864	6.06295852248539	8.88180172467263	0.002880271591603	0.0295156189592253
CG9300	2211	-0.207805615615552	5.09472024530661	8.8698904402824	0.00289912540053034	0.0296719182297758
Parg	2231	-0.190414505353	5.25240236420183	8.85636605519187	0.00292068453284579	0.0298554837048592
CG17999	1530	-0.436973503888284	1.98817557030485	8.85236265690445	0.00292709750673473	0.0298839607905669
AAEL008835-PA [Aedes aegypti] eval 4e-18-os	470	-0.72291409987548	0.0920672529630523	8.84447928924669	0.00293976757962199	0.029976169663992
CG16986	2615	0.347540708041736	3.52784769582598	8.84139256051316	0.00294474370378166	0.0299897940364117
IntS3	3009	0.176216197222199	6.49188497192828	8.83877239379786	0.00294897439522668	0.0299958025213242
Krn	3621	0.172616592845167	8.07867328311708	8.82402198437656	0.00297290684432064	0.0302019475836717
glu	4341	0.148981342741237	8.74533523093915	8.81520233496761	0.0029873108287209	0.030310903839694
Poc1-os	2172	-0.334087943850236	3.41866558177302	8.81086982971301	0.00299441249119796	0.0303455898093235
l(1)G0156	1579	0.132539873386048	7.04418592434582	8.80749177038341	0.00299996156289942	0.0303644758190765
Adar	4320	-0.224225970584564	4.90636291827363	8.80465722958969	0.00300462586707439	0.0303743711887434
Als2	4701	0.161884459488938	5.92223035831276	8.7983532301013	0.00301502567719621	0.03044215264022
p120ctn	4588	0.148765539215594	7.40229024450932	8.77790906670583	0.00304900503033509	0.0306724694077299
CG10144	4248	-0.146380401108598	6.4737075436371	8.77956232771493	0.00304624281658877	0.0306724694077299
nuclear pore complex protein nup93 [Culex quinquefasciatus] eval 4e-14-os	208	1.01833527926808	-0.712417669925338	8.7796071711289	0.00304616792912172	0.0306724694077299
MAGE-os	2233	-0.348574206568359	3.16266477860846	8.76882158441192	0.00306423359373034	0.0307880738765174
CG2017	2281	-0.140846434318058	7.26956332821148	8.75910217951949	0.00308060665546545	0.0309148821368817
chb	5010	0.164028805063698	8.03686677423478	8.75636836575472	0.00308522796519141	0.0309235927070706
Camta	973	0.304721093776039	3.47772151665083	8.72723081236052	0.00313492264924752	0.0313835087571693
Ten-a	817	0.599328179931893	0.669901840142971	8.7222780173842	0.0031434502645905	0.0313925899757104
pain	2272	-0.228522781183501	4.45915392669938	8.722487321669	0.00314308941244989	0.0313925899757104
tripartite motif protein [Culex quinquefasciatus] eval 9e-78-os	474	-0.405273765985539	2.43964925341764	8.7184424612542	0.00315007043416261	0.0314206178051644
CG12702	2754	0.154898837967864	6.78813737282815	8.70599647907407	0.00317164993058801	0.0315976103725691
Ptpa	1095	0.248852257239844	4.59642658445474	8.6957564861446	0.00318951717181939	0.031734549700485
Rev1	3175	0.137712795844763	6.26586465529189	8.69371076657414	0.00319309888356622	0.031734549700485
CG5199	1559	0.133341339594365	7.64247838633715	8.69074390613432	0.00319830062202339	0.031738300119772
jub	5039	-0.140560018953073	6.60266282846739	8.68910336173337	0.00320118065293489	0.031738300119772
Cyt-c-p	987	-0.13531126259528	8.40288054086122	8.68587911863788	0.0032068486022843	0.031756280810361
lva	10107	0.161005880718935	7.69214460048098	8.68129764678142	0.00321491999235406	0.0317598630899341
Alh	5405	0.137339286813078	8.17299030957894	8.68304876637254	0.00321183252972045	0.0317598630899341
Pka-R2	2094	-0.228255706693797	4.57264957106697	8.67657091433487	0.00322326893314162	0.0318042068744357
CG2918	3372	0.16935798184028	8.41229284654463	8.67237308144877	0.00323070213842404	0.0318394197589421
CG31229	688	-0.302815969420065	3.74229687911256	8.66155122799651	0.00324994510467252	0.0319907977507729
Ssadh	1855	-0.22497060873816	4.7963721101163	8.65780148828048	0.00325663987388186	0.0320184438197049
ea	1177	-0.153755754648562	6.1841184847017	8.65159622789557	0.00326774952289374	0.0320893782111103
CG31648	706	-0.318249625614039	3.60003148935704	8.63994155086459	0.0032887198120457	0.0322568601564815
und-os	2013	-0.476348966548175	1.47087838318279	8.6358471322876	0.00329611933179477	0.0322909954514353
CG8569	2589	-0.138900175512278	7.91095840539715	8.62642279653569	0.00331321555696496	0.0324199322729623
l(2)37Bb-os	2997	-0.181280917352134	5.70673622770965	8.62129010605672	0.00332256440065762	0.0324728447176965
IntS2-os	4432	-0.189658673990575	5.22331235818141	8.61344827284184	0.00333689956669318	0.0325743074999823
KCNQ	1577	0.147953257758585	5.98840644329128	8.60801487078399	0.00334686888470642	0.0326025024662881
Cyt-b5_v2	1317	-0.154373518035693	6.38246794983473	8.60756153729498	0.0033477020374414	0.0326025024662881
zinc finger protein [Culex quinquefasciatus] eval 9e-31	489	-0.414512948259584	3.54996334325962	8.60045051617763	0.00336079855418702	0.032691404118001
CG5009	2133	-0.247853529745548	4.56504424189047	8.59510800318045	0.00337067222463292	0.032710210198764
CG4576	716	-0.570245919647669	0.781012172420222	8.59558326143239	0.00336979269095849	0.032710210198764
Moca-cyp	3227	0.15284559522806	7.67924607018648	8.59155317237244	0.00337725835444636	0.0327355665673924
CG5026	2038	-0.140964937159471	8.4683924987663	8.58045692920067	0.00339790092908156	0.032819819173157
CG10353	4562	-0.144458153492366	6.68832749615128	8.58177908296682	0.00339543458306576	0.032819819173157
row-os	3892	0.808293014212867	-0.454681525840848	8.58226899096414	0.00339452117069007	0.032819819173157
CG8067-os	4009	0.143013432777807	6.51954661222473	8.57831671387397	0.00340189714789438	0.0328199421563253
Eip75B	4384	-0.300030846299442	4.09993378966754	8.5493656411705	0.00345642655458336	0.0333070156528798
scrib_v2	5027	0.145388794836325	7.94264141619867	8.54120961620376	0.0034719482809049	0.0334175022037097
Pms2-os	4225	-0.142876081059118	6.6318547293931	8.53698096521451	0.0034800237005237	0.0334561438373567
CG4662	2092	-0.278942032976139	4.85473625904311	8.53184354388404	0.00348986028938602	0.0335085159483737
cos	3307	-0.298617320906008	3.51314732522842	8.5298914088997	0.00349360543751099	0.0335085159483737
CG2915_v2	1255	0.248194327316224	4.46332596776139	8.52676097075421	0.00349961967877274	0.0335271703876844
Ost48	1566	0.136505691886966	8.38730433081675	8.52321835807594	0.00350643849357851	0.0335534805442432
Hr78	3023	-0.150070903163377	6.21400914121183	8.52107859852072	0.00351056364114937	0.0335539835724242
GTP cyclohydrolase i [Culex quinquefasciatus] eval 3e-73-os	578	-0.190944386743038	5.45800560331228	8.51379563203605	0.00352464116416187	0.0336495000597099
Gel	1142	-0.427289798626115	2.15801980663808	8.49872452132028	0.00355395525321583	0.033890089503756
CG12093	1185	-0.213670282765132	4.73781599982823	8.49435034413436	0.003562509581222	0.0339323889476163
CG9166	788	-0.336697206619032	3.2575923063814	8.48815041548669	0.00357467030891191	0.0339696755191756
CG8481	731	-0.333977622215579	3.2972078032842	8.48914746445882	0.00357271182242933	0.0339696755191756
jdp	1469	-0.275469041022792	3.75212759346118	8.46592799499293	0.00361860590374662	0.0343475737799175
sky	3839	0.130755169800519	7.26622193908269	8.45580254005856	0.00363880650356653	0.0344599158423961
CG2906	1095	-0.58265750067014	1.00023624941712	8.45680344954136	0.00363680456040177	0.0344599158423961
Ect4	4931	-0.31580462088083	6.48167018803352	8.4510468076004	0.00364833388215811	0.0345104740012637
FBgn0265298 eval 4e-07	850	0.568471982206737	1.24540702167531	8.44381335660067	0.00366287365006066	0.0346082752326259
Galphaq	3096	0.141327228419884	8.23627536106594	8.43207974870536	0.00368658450619494	0.0347924052079497
CG3835	1432	-0.539680658347236	2.12880073646135	8.42208274753714	0.00370690921604017	0.0349441933992619
Vhl	661	-0.353824568122847	3.89084208835632	8.40784880801579	0.00373604478992792	0.035166690205869
CG8858	5653	0.15057182745898	6.996465560672	8.40638779339707	0.00373904850350058	0.035166690205869
Aef1	1547	-0.2251582403411	4.92966070982182	8.38671903039262	0.00377972564444858	0.0354682910986468
godzilla	3766	0.156724007662295	7.86544546530671	8.38763716421619	0.00377781686591677	0.0354682910986468
gammaSnap1-os	1520	-0.598262085512829	0.734411895829877	8.38114224327398	0.00379134074752583	0.0355368104879013
RnrL	1828	0.214340742837621	9.97904700739228	8.3737088289181	0.00380687922987035	0.0356419067896612
Got1-os	1974	-0.949745511405056	-0.924519550126466	8.3713100560459	0.00381190733187557	0.0356484727665413
CG9596	4143	-0.130431699096168	6.73337340687506	8.36627402501118	0.00382248541854427	0.0357068677589413
kek5	5030	0.144442007735643	7.34944545907064	8.35632809783113	0.00384346445453094	0.0358418777034356
FBgn0011824 eval 0.009-os	792	-0.359911616853167	2.93979755209988	8.35530032081206	0.00384563902049243	0.0358418777034356
zf30C	1331	-0.397089083834213	2.21644429581744	8.35057589271219	0.0038556510551393	0.0358945864895963
CG10324	1712	0.144233000541239	6.09067272566153	8.33079723991889	0.00389785480756846	0.0362465302026598
Bruce_v2	14962	0.16729799166506	8.83469572239683	8.32800361880145	0.00390385360813175	0.036261386558509
Zip71B	2616	-0.34015623034094	4.2525892395109	8.32549744053244	0.00390924316901024	0.0362705568349948
CG4049	10535	0.196908149617619	9.22067028642407	8.31675317579879	0.00392810715103738	0.036404583596622
by	5208	0.247942125468182	5.86900536252009	8.30642184513193	0.00395051430307774	0.0365143983102441
PGRP-SA-os	2705	-0.270295254107399	3.94625763569214	8.30546928006277	0.00395258681491748	0.0365143983102441
zinc finger protein [Culex quinquefasciatus] eval 0_v2-os	1789	0.151564893081029	6.18155240846492	8.3051636527144	0.00395325200785748	0.0365143983102441
Cyp28d1	1476	0.435976806151448	2.46440877300079	8.30191605479061	0.00396032739121284	0.036538787655322
slgA	3292	0.150758275213579	8.46970241758484	8.29404885828336	0.00397752072804962	0.0366563683203589
Cht11	2408	0.170396999836234	5.60559056092911	8.28283324597392	0.00400216325571791	0.0368422604065473
CG6972	2171	-0.220668790774798	5.16576274701897	8.25425509796185	0.00406565873686771	0.037351018963358
CG3061_v2-os	2463	-0.7474957219417	0.283223699021276	8.25388111466505	0.00406649642069816	0.037351018963358
coro_v2	2882	-0.21300126871633	5.37546516679014	8.24690797987525	0.00408214772867822	0.037453023537394
CG1518	2901	0.1335601829108	8.03510634951228	8.23575914812069	0.00410729891993286	0.0376418640726661
Eip55E	2174	-0.148684387631276	7.28997178342375	8.23192875898039	0.00411597643218866	0.0376676095193359
CG5641	1323	0.136764132272049	7.35993343348235	8.23020178656503	0.00411989488252706	0.0376676095193359
Prosalpha1	1512	-0.163018835114096	6.58142292482191	8.22847190527268	0.00412382373909952	0.0376676095193359
Acph-1	1894	0.149697653918362	7.61774093781912	8.2247475190062	0.00413229540489775	0.0377031914074779
CG15912	1025	-0.356561155089208	2.89663286447096	8.21537128601634	0.00415370154043057	0.0378565785305392
CG9099	1394	-0.161332767826166	6.02007527469155	8.21046524905565	0.00416494706527565	0.0379171258240951
CG3702	2510	0.144996358688674	6.90854127807909	8.20389906297655	0.00418004645885945	0.0380125858438664
Tsp74F_v2	1543	0.147450349541426	6.02195358091878	8.19507600345979	0.00420042346040599	0.0381557760642612
cue	3646	-0.138139487356142	6.63364180385596	8.18837779073992	0.00421596058456359	0.0382547348636777
tadr	1409	-0.39270667851883	2.53630350862012	8.18541380262871	0.0042228544866175	0.0382751354403098
comt	3577	0.152324777073184	6.25853325580862	8.17680784309388	0.0042429360729443	0.0383306472642413
CG34347	2998	-0.422314543237456	3.50079965377584	8.17767600421112	0.00424090586063961	0.0383306472642413
Ca-beta	2278	-0.417452592049002	2.33828141359745	8.18033120048231	0.00423470276509229	0.0383306472642413
Adk3-os	2251	-0.256388672222483	4.03738778682711	8.15991561300102	0.0042826363946465	0.0386469236095208
Sec71	6232	-0.127526493871074	7.64743616797666	8.15169843081627	0.00430208502010378	0.0387799545739989
sws	4136	0.149282453157901	6.23514575401982	8.14883278830679	0.00430888861667292	0.0387988342216046
Hsc70-1-os	535	0.732587135026676	0.129646951675691	8.14565811511826	0.00431643870230621	0.0388243869741276
CG13321_v2	557	-0.645644364820088	1.47518942435055	8.14206990752779	0.00432498848042686	0.0388310433997195
CG9289-os	1861	0.858715631570196	-0.671025966282034	8.14139232977753	0.00432660490847706	0.0388310433997195
wry	3687	-0.332049854526193	3.11830909512681	8.13118664498196	0.00435102609806736	0.0390077301653721
PyK	2247	-0.145995407809382	8.38041775874183	8.12281594840562	0.00437116106875353	0.0391456478755004
CG10590	2610	0.137374065662507	6.93971314539482	8.11788486859362	0.00438306672031007	0.0392096489778878
Trn	3877	0.183373715746295	9.10884787226862	8.11098088173742	0.00439979127271174	0.0392839050430291
Smg6	6283	0.130309552456391	8.38942397550797	8.11052267525897	0.00440090355076051	0.0392839050430291
Cbp20-os	1339	-0.290874066718517	3.43716310598078	8.10131282547716	0.00442332090410009	0.0394412780615591
Papss	7797	-0.136534925277398	6.22910166486324	8.09718595822869	0.00443340364527856	0.0394884460902163
Tif-IA	1921	-0.267380656893965	6.84579776657397	8.08967736771788	0.00445180865742254	0.0396095588860737
lin	3873	-0.17438234453052	5.32821285088624	8.0862766419303	0.0044601700748012	0.0396411448180012
Top3beta	2735	0.149601935530854	6.36216937606054	8.08082859192772	0.00447359862236481	0.0397176498379996
koko	1488	0.129164126665978	8.01026251715311	8.0757273445851	0.00448620967768421	0.0397439586391831
orb	5057	0.183042466499997	9.33853127496132	8.07583795188589	0.00448593585613167	0.0397439586391831
CG1628	3857	-0.20470783316403	5.21142286493317	8.05884353842122	0.00452820777395084	0.0400729364657153
CG6583	728	0.218714401122145	4.79162923167801	8.05225761283033	0.00454469846834166	0.0401326588217224
CG15628	491	-0.765357814193936	0.00262925577717872	8.05257937854025	0.00454389137047685	0.0401326588217224
Sym	3773	0.126996470355526	7.13676491221876	8.04163500587184	0.00457142570742128	0.0401963462149882
Atet	2175	-0.213598211666491	4.81637299938512	8.04371357569839	0.00456618331005193	0.0401963462149882
mus210_v4	3809	0.131500350028907	8.64729674802732	8.04403824372667	0.00456536501212961	0.0401963462149882
FBgn0266723 eval 0.005	733	0.250447046620673	8.4360741897832	8.04180829575779	0.00457098841586202	0.0401963462149882
dpr13_v3	947	-0.407880436125338	2.20877237432261	8.02509374081711	0.00461336380712998	0.0405218597088954
WDR79	4703	-0.198209451331364	5.02868836802268	8.01758041211518	0.00463254202233732	0.0405914586498251
CG6426	415	-0.702897300310894	0.0767659772304663	8.01795165282786	0.00463159250433667	0.0405914586498251
CG7322	2252	-0.31022353709169	4.22140682715609	8.01620258889874	0.00463606779821404	0.0405914586498251
ZnT41F	1850	-0.187274505977719	5.04322566828479	8.01285142987577	0.00464465464655579	0.0406234709479545
alpha-catenin-related	2177	-0.25766452199109	4.11049345031242	8.00587840581932	0.00466257394407411	0.0407369530490208
CG1358	3367	-0.186129586000008	5.3398801119519	7.99570084286831	0.00468885474841278	0.0409231718984882
CG9086	5489	0.171762302462167	7.68221857872439	7.99080419984137	0.00470155271421259	0.0409845605723685
Snr1	1361	0.124720611339512	6.84564782315133	7.98915496198029	0.00470583739549225	0.0409845605723685
Ccm3	1138	0.173428491277862	5.35724976446146	7.98139880445672	0.00472604110923332	0.0411170567043013
CG11674	1523	-0.14622859596888	7.01897976873949	7.97629841239119	0.00473937505567363	0.0411461655254953
CG17337-os	1597	1.09526547096401	-1.3496334650148	7.97751928470821	0.00473617984676496	0.0411461655254953
Ccs	708	-0.257367991381605	4.18396721444504	7.9718689617121	0.00475098604925391	0.0412035516418979
rogdi	2056	-0.161398376922937	5.76584441210014	7.96502240573926	0.00476899007813385	0.0413162032110881
CG17514	8431	0.145560134892941	8.64885245265064	7.961144861657	0.00477921746346584	0.0413225829006816
CG9149	1455	-0.26851214398056	3.80830885678487	7.95904214341394	0.00478477291992356	0.0413225829006816
CG11537	3220	0.13597427224268	6.28141663030382	7.95965751728647	0.00478314639969424	0.0413225829006816
CD98hc	1996	-0.15167801794801	6.24239405130045	7.94783147923594	0.00481450312263257	0.0415358023323243
CG11590	612	-0.248471008865891	3.97122956876398	7.92209521612301	0.00488346857474535	0.0420867129574549
bl	2213	-0.152954367983713	7.88630811235575	7.91903712820988	0.0048917299601434	0.0421138590821541
grass_v2	575	-0.600437945643263	0.470115672216654	7.90554367154111	0.00492835273243857	0.0423763890257042
FBgn0264562 eval 0.003	1288	0.159621677268815	6.16463004816367	7.90401809052981	0.00493251087215079	0.0423763890257042
Rgk1	3168	-0.413450152962797	2.75331670073939	7.89939331040863	0.00494513807811954	0.0424406173183614
CG5003-os	3809	-0.287459647787587	3.76203158036889	7.88276176213072	0.00499082064565404	0.0427881074917207
CG7357_v2	1408	-0.38509669068754	2.29923621073245	7.87381825273513	0.00501556371568221	0.0429243964138565
ERR	1616	-0.299928226614621	3.3170415996283	7.87299509631748	0.00501784732896258	0.0429243964138565
sip3 eval 7e-08	486	-0.35415847806081	3.59456314144095	7.87137419837977	0.00502234714685735	0.0429243964138565
phl	3277	0.125334672710809	7.31197134472706	7.86725257982276	0.0050338078127374	0.0429777643203559
cyp33	912	0.167219960018955	5.40209167341298	7.86528922253726	0.00503927653609686	0.0429799165433768
Nup358-os	8940	0.654907782541246	0.214225025866552	7.8567989583931	0.00506299505364877	0.0431375555811915
CG13919	621	-0.305014787744883	3.44522960900704	7.85228238721057	0.00507565893441339	0.0432007788849503
lolal	1727	0.137579504973181	7.67454576459125	7.83812600191376	0.00511556115366761	0.0434359048908732
FBgn0003963 eval 2e-04	384	0.233315193986984	4.71934311986352	7.83916292272958	0.00511262759239299	0.0434359048908732
CG32176-os	1994	-0.58652882052914	0.60030192096033	7.83687599182622	0.00511909984816578	0.0434359048908732
Ank2	4996	-0.2393201904816	4.20481004262351	7.81924468684962	0.00516927949160036	0.0437408656219531
CHIP	1780	0.160621056549282	5.98247202951028	7.8186545389249	0.00517096772858142	0.0437408656219531
Socs16D	2000	0.267296879295287	4.17202976898311	7.82181545147438	0.0051619318528216	0.0437408656219531
l(3)76BDm	4124	0.132264665587485	6.81832989935517	7.79770825291838	0.00523125417594067	0.0442054391339233
Zir	6384	0.147158315922371	7.06662887197216	7.79500223188363	0.00523909457985988	0.0442263322166656
CG9386	3184	-0.443667548944312	1.72292458233415	7.79090253756228	0.0052509958282913	0.0442814274608926
CG15894	359	0.818889806532972	-0.22600787633713	7.78453310338459	0.00526954073350881	0.0443733848082156
elm	795	-0.223304282946729	4.38285223636346	7.78345993019479	0.00527267189309906	0.0443733848082156
wun	1831	-0.224174580100343	4.39743655563751	7.76505867915235	0.00532665662495451	0.044781963196939
CG4406	2604	0.18024650243529	5.15248062131872	7.75756176499374	0.00534881195959566	0.0449223870898151
RanBP3	2046	0.120668947601857	7.13482801038163	7.741961275827	0.00539521711386981	0.04526598146759
rdx_v2	1346	-0.260660803173613	4.10849807695428	7.73689510312604	0.00541037505767791	0.0453469787387673
CG5543	2913	0.139242122398547	6.58629684127302	7.73042477670006	0.00542979737524017	0.0454635168441096
shot	1190	0.32633410831369	3.65265877302487	7.72838924286916	0.00543592223177474	0.0454685921498396
CG32000	5924	-0.120049749143346	7.10352745312175	7.7195774173026	0.00546251809458523	0.0456447125570869
Manf	683	-0.262519447828561	5.9961204792321	7.68780265785743	0.00555952750929285	0.0464082544570049
CG3808	1946	0.162958392482173	6.26576220451213	7.66657300668822	0.00562531970169235	0.0469099281601653
Uch-L5	2561	0.125239706164248	6.4768494161062	7.6566369277858	0.00565638456346878	0.0470736893115346
Non2	1400	-0.482553031093991	8.52223863290017	7.65673048805945	0.0056560912355143	0.0470736893115346
Ranbp16	3855	0.12297191052288	7.52994496238534	7.64159880156139	0.00570373397851682	0.0473797036602151
spen_v2	9966	0.179439655900098	8.15652024334347	7.64130703250788	0.00570465663684104	0.0473797036602151
eIF5	2452	0.19851904327707	9.84284114945163	7.63750985993374	0.00571667828892691	0.0474317345644197
Fcp1	2990	0.122774433669373	7.07226112909824	7.62329657706536	0.00576190665673452	0.0477109034621465
Sam-S	607	0.126301529886641	7.76077235312206	7.62478715780177	0.00575714636805417	0.0477109034621465
CG14291	1775	0.188350102302701	5.27486565827671	7.6139043673029	0.00579199392106916	0.0479118854575189
drosha	5207	-0.123514294671108	6.56893840295888	7.61087899796534	0.00580171955921883	0.0479442000485496
CG6512	2617	0.129838552721834	7.47473092104886	7.60888499608365	0.00580813877260197	0.0479491536547772
Prestin_v2	2770	0.218375710708133	5.21008735537575	7.60383999013312	0.00582441233980437	0.0479588229032005
dan_v2-os	1914	-0.753932273380757	-0.366828631012118	7.60657569703303	0.00581558206473611	0.0479588229032005
FBgn0037702 eval 0.008-os	2271	0.937805472387743	-0.88721487451615	7.60310938921359	0.00582677287608978	0.0479588229032005
CG7950	809	-0.180416603777746	5.48920721439148	7.59994925801864	0.00583699435250808	0.0479777688897022
CG8258	2331	-0.13931570130641	8.75946473122177	7.59700178220086	0.00584654447933743	0.0479777688897022
CG12975	574	-0.216440136536055	5.27700974979646	7.5984821818619	0.00584174584036839	0.0479777688897022
CG32262	861	-0.302174088519247	3.23723018196411	7.59030416790519	0.00586830475040062	0.0480592005677133
Rab9	1655	-0.210315174715971	5.36002393649792	7.59043297272575	0.00586788549066359	0.0480592005677133
Rbm13	1242	-0.14304590993863	6.93574497916905	7.58856550066013	0.00587396710422228	0.0480592005677133
Afti	4232	-0.126804059480994	6.36180387819885	7.58379392557131	0.0058895354477648	0.0481387723751331
bif	3486	0.138442213900475	8.81567093992947	7.58082740412472	0.00589923560965562	0.0481702697601116
CG42542	2394	0.130880295143491	6.7155460125972	7.57063557185937	0.00593268602190416	0.0483954456776915
PGAP5	1296	0.207866285539329	4.63250106423064	7.56342485997387	0.00595646898987032	0.0485413926879739
Mgstl	460	-0.549101130105478	0.680872450799761	7.52936039114082	0.00607014545704366	0.0494189016013663
Dek_v2	905	0.1242905569738	7.7048571146388	7.5242182094271	0.00608749672569114	0.0495063531972745
gro	3119	0.122522845719295	7.47253937660182	7.52261856006476	0.00609290473868629	0.0495063531972745
RnrL_v2	955	0.165361206299206	9.19749988809701	7.51995163259718	0.00610193185378734	0.0495308537372944
Gug_v2	2659	0.126958049357899	8.1511850034276	7.51471145283429	0.00611970878365665	0.0496262605005385
Dek	1061	0.125700975243411	7.80728967895045	7.50720743346404	0.00614525770209721	0.0497651954371384
uex	3912	0.127316070791682	7.7463501581442	7.50606896369345	0.00614914334656949	0.0497651954371384
CG11398_v2	2995	-0.199805099062121	4.9131595542467	7.50436542708755	0.00615496227096056	0.0497651954371384
DNApol-alpha50	1325	0.127786549850776	6.55426776794342	7.49714990770278	0.00617967135091298	0.0498061817255216
Hydr1	2314	-0.251519735501933	4.22627104288684	7.49939636271658	0.00617196767736548	0.0498061817255216
Graf_v2	4278	0.136866798230059	7.73893079283313	7.49582711143023	0.00618421215016489	0.0498061817255216
CG10984-os	3488	-0.785418494263248	-0.569106682654979	7.49868141192466	0.00617441836417578	0.0498061817255216
CG13321_v3	1121	-0.230765677861343	4.37955476219615	7.49180991140425	0.00619802298780112	0.0498686634731381
osk-os	1745	-1.1772901674234	0.495181961269572	7.47672981799212	0.00625014872202441	0.050207649529607
CG9099-os	1394	-0.206907232772969	5.66373618598648	7.47609802133629	0.00625234232520655	0.050207649529607
l(1)G0045	2466	-0.141544135431322	5.80610917257317	7.46549458300745	0.00628927503729439	0.0503569844822823
sd	496	-0.722148846425712	-0.0934120283716404	7.46708792974137	0.00628371108541549	0.0503569844822823
Klp67A-os	3246	1.00093925563815	-1.21997942258379	7.46843921022036	0.00627899636390981	0.0503569844822823
homer	2284	0.16185693147457	7.00595334691116	7.45417247292298	0.00632895683777417	0.0506255100839043
Men	2479	-0.144358895796785	5.79594709039837	7.44663808474503	0.00635550494102339	0.050717366240535
Cpr67B	1267	-0.411756163865387	3.47747859991694	7.44567474226526	0.00635890755267298	0.050717366240535
uricase [Culex quinquefasciatus] eval 9e-123	741	-0.381270661222956	2.6260533694994	7.44728840117564	0.00635320901617486	0.050717366240535
ash2	1999	-0.161030733335304	6.38675243633748	7.43236243330836	0.00640611867569345	0.0510444988095148
Iswi_v2	2503	-0.271941739737644	7.28465145549032	7.42840932250152	0.00642020688095458	0.0511073280117727
HDAC4	4952	-0.132090883806138	7.18750355797611	7.42246388470325	0.00644145497836761	0.0512269764158019
cGMP-dependent 3	5-cyclic phosphodiesterase [Culex quinquefasciatus] eval 1e-63-os	288	-0.930177605168105	-0.669010607209965	7.41326836827305	0.00647445984926986	0.0514398020232733
Nep2	3110	-0.212260755375137	9.03303543639856	7.40917710928852	0.00648919978654521	0.0515072418510077
NELF-B	1798	0.149890837836729	5.78519234498444	7.40477572066927	0.00650509531331778	0.0515837153863572
Ts	1188	0.127877670642456	6.61274661417303	7.39428186496015	0.00654315423859651	0.0518356228574968
omd	3326	0.140669437631624	6.09963554780078	7.38842452117715	0.00656449633394091	0.0519547409177129
arm	2782	0.14673159631806	6.44570420145514	7.3818554033035	0.00658851645806786	0.0520948052764118
RFeSP	1147	-0.142268601787477	7.07291613017307	7.37841964965111	0.00660111509104726	0.0521443789406888
FBgn0264975 eval 0.002-os	534	-0.507083166995111	1.48302407871599	7.36818726182151	0.00663878235977338	0.0523916933545717
Amph	2887	0.130452521185945	6.53166293191061	7.3642923236391	0.00665317793929114	0.0524550555424112
CG12050	3404	0.119227402267877	7.08223083602398	7.36022272083101	0.0066682531287607	0.0525236496442251
CG8001	2916	0.119557638688758	7.34053455678299	7.35190950914363	0.00669915658454579	0.0525236988306316
armi	3971	0.128221761869101	8.39210620227492	7.3529246954223	0.00669537491431507	0.0525236988306316
CG5514	3878	0.138642341556993	7.74934651823968	7.35164710574185	0.00670013441813252	0.0525236988306316
Vha100-2	2831	-0.131264478807973	6.81184191210823	7.35718365455416	0.00667953360812653	0.0525236988306316
ncm	2323	0.124755549256592	6.86937282985112	7.35314526263503	0.00669455356774679	0.0525236988306316
for	5075	-0.119606094987158	7.11609499672177	7.3410749126929	0.00673965266452356	0.0527832683488684
Hdac3	1889	0.124229338070458	7.15305971595077	7.32875150382239	0.00678601744212387	0.0530786397812707
CG2767	1036	-0.470676269874365	1.9194269284088	7.32763027544147	0.00679025201231452	0.0530786397812707
cib	1257	-0.172141911169202	6.58725923473638	7.29525049379723	0.00691371298940493	0.0539924941419026
Osbp	495	0.178206781144852	5.16158108017005	7.28999811370188	0.00693395488645183	0.0540481119294954
simj_v2	2111	0.128764291908108	6.86066983078607	7.29167215398834	0.00692749681842296	0.0540481119294954
tou_v2	6767	0.162973648888632	9.04814641897588	7.27728682992023	0.00698319321214351	0.0543804620745278
Scm	3616	-0.129095161263444	6.13883105859157	7.26740606837889	0.00702171388154435	0.0546288013881434
CR40621_v2	353	-0.607014654435578	1.36367484208843	7.26441694008988	0.00703340987148869	0.0546681735199956
grp	2943	0.13391217997886	8.75132770386152	7.25774703580845	0.00705957996925884	0.0548198674521429
klu	2076	-0.162575246194569	5.5210092028528	7.24314172994935	0.00711723347255452	0.0552155240869837
FBgn0259213 eval 1e-15	583	-0.597629880983978	0.271103179977681	7.239377379982	0.0071321708224164	0.0552793559791991
sphingosine-1-phosphate phosphohydrolase [Culex quinquefasciatus] eval 0	1964	-0.20985045108202	4.40115147362716	7.23510216307763	0.00714917420006524	0.0553070856660446
CG8239-os	1673	0.16988626782409	5.52025451692963	7.23544739941662	0.00714779959133406	0.0553070856660446
zpg	1431	-0.129573323429362	6.31357407632349	7.23038098838575	0.00716799937059409	0.0554007005762896
CG34126	5261	0.130590440772519	7.48216562206067	7.22377450745182	0.00719442705784754	0.0555528439827609
CG17765	811	-0.324495008001807	2.8979530590589	7.21850788935434	0.00721556624356031	0.0556639047572036
sad	796	-0.594482786345492	0.564352567968348	7.21243585282521	0.00724001701050242	0.0557481309808687
Uch	1194	0.153491254587043	5.60776172516174	7.21293998886573	0.00723798374561498	0.0557481309808687
Ofd1 protein [Culex quinquefasciatus] eval 9e-57-os	291	-0.887274828250039	-0.825432621632897	7.19988537951981	0.00729082374204207	0.0560869251266896
trsn	827	0.164922065428658	5.29231450340426	7.19312815585464	0.00731832902885671	0.0562460008104015
Membrin	1010	-0.168759765921357	5.43529566025368	7.17508745271844	0.00739228442795887	0.0567614458545695
c11.1	7067	0.159902509510451	6.92417138690724	7.16671935125231	0.00742684720278676	0.0569737375267785
Samuel	3253	-0.26944843860747	3.79722702109462	7.16074694412466	0.00745161601034619	0.0570163263851408
CG13667	2868	-0.322814246261862	3.46775481555999	7.16037537029988	0.007453159790848	0.0570163263851408
Vha100-1	2576	0.12982619872134	7.76410106917063	7.16274500200565	0.00744332026675413	0.0570163263851408
Slu7	2154	0.155436769716594	6.00647863764886	7.15782334431779	0.00746377154863849	0.0570445396931656
betaTub56D	653	-0.61735937176927	0.317588592353395	7.13373791054821	0.00756468676686093	0.0577622375089594
mv	12334	0.147579050871271	8.19740984288939	7.12173539516291	0.00761549557869796	0.0580963593267523
CG7154	2725	0.118660846754505	7.40942322921211	7.11438509514547	0.00764678283548082	0.0582272123673997
CG1486	2823	0.129976136593644	6.43824068538114	7.11590979016316	0.00764028204045231	0.0582272123673997
CG30392	1081	-0.249189885171313	4.6173701262606	7.10737370102804	0.00767674997193222	0.0584014247633883
CG7427	1495	0.122612463859194	6.35804913557508	7.10027306268822	0.00770722092509024	0.0584714446257441
CG5734	614	-0.667891196643735	0.276716761364236	7.10026753984278	0.00770724467332906	0.0584714446257441
Sep4	2409	-0.196979349925425	5.28854912926189	7.10278195575934	0.00769644041614966	0.0584714446257441
CG9649	1651	-0.474665346681716	2.66755697368232	7.09336448826201	0.00773698636612151	0.0585659133257798
CG6746_v2	584	-0.542593607534629	0.794229405049901	7.09242992621724	0.00774102192156502	0.0585659133257798
S2P	1921	0.419086234378316	3.54545710175854	7.09397299620211	0.00773435990927312	0.0585659133257798
CG8272_v2	2283	-0.248152314909708	5.18726649635316	7.08986399092377	0.00775211302015884	0.0585960175899896
CG16940	3824	0.121056170898039	7.51048239643687	7.08321296890312	0.00778093735979679	0.0587542131811191
CG8334_v2	3070	0.130620879926832	7.0905498449135	7.08174721891456	0.00778730438084502	0.0587542131811191
Faa	1296	-0.323783331593946	3.20233649388486	7.07866953487742	0.00780069076922834	0.0588013643620058
CG32365	3517	-0.125421853498744	6.8829554176936	7.07252146137271	0.00782750231218567	0.0588957000457514
histone h3 methyltransferase [Culex quinquefasciatus] eval 4e-32-os	959	0.156020698177246	5.7323539559657	7.07283926816734	0.00782611406052575	0.0588957000457514
CG7852	5037	-0.125888278542366	7.27131452712085	7.05724244429916	0.00789454243821379	0.0593459262303316
N-acetyl neuraminate lyase [Culex quinquefasciatus] eval 0-os	972	-0.33901324935712	2.64195104753048	7.05494361463607	0.00790467976877026	0.0593679640974459
CG33052	1438	0.149074515247266	5.59250081159904	7.04613794058983	0.00794363416265396	0.0596061947778743
CG3709	1552	-0.269554531361808	3.89895775446842	7.03118967862768	0.00801021213858164	0.0599419961941636
CG14275	1022	0.183988653879249	4.94382610523391	7.03375844844244	0.00799873063182535	0.0599419961941636
lama	2455	-0.115706892395098	7.16079134521809	7.03271153028222	0.00800340795813223	0.0599419961941636
CG9293	497	0.182940111540201	4.94746250103169	7.02731311228138	0.00802757096234992	0.0600173839916525
AGO2	3470	0.119221953592497	6.51477909732598	7.02393646014252	0.00804272257793033	0.0600761480685113
Ca-P60A	4828	0.177646751020406	9.63307720257952	7.01620073558581	0.00807754445856178	0.0602270486824349
GstT3_v2	718	-0.173777926885536	5.43242193511306	7.01777577951275	0.00807044201589559	0.0602270486824349
CG11417	2291	0.126762872137302	6.58708069066509	7.00797461363569	0.00811474304705499	0.0602861749005285
CG10747	2201	-0.158104985923828	5.38802770606977	7.00939141503773	0.0081083237914709	0.0602861749005285
FBgn0038934 eval 2e-14	447	0.915019618985104	-0.32232767691305	7.01020894114205	0.00810462210091025	0.0602861749005285
Ranbp11-os	3521	0.940029930190508	-1.14300152643839	7.01171476502855	0.00809780837849675	0.0602861749005285
l(2)k12914	508	0.159983413937488	5.52137152277122	7.00353790591685	0.00813487856709538	0.0603813193822512
l(2)efl_v3	536	-0.620418681699096	1.083698685115	6.9939885168257	0.00817839100725451	0.0606496521231052
Lac	1115	-0.370093217288335	2.42967862752645	6.98448612002847	0.00822192568000539	0.060917666976227
Stim	4727	-0.120502745641665	8.20504195952138	6.97617081663513	0.00826021622868421	0.0611463805104485
Roc1a	671	0.142091984170258	7.95493255681976	6.97085037509617	0.00828481161202595	0.0612733957553696
CG2116_v2	1939	0.134530298810988	6.32773788231185	6.96682357859422	0.00830347652514438	0.061356361516291
CG6701_v3	2117	-0.276536815604065	3.39290374050766	6.9467660828355	0.00839708945328182	0.0619924910444345
CG8378_v11	1876	-0.232128307211969	5.40014864271493	6.94083382063432	0.00842498308210765	0.062087151711525
Atg1	3741	0.116654134007354	7.27444538457568	6.94183962993878	0.00842024707826452	0.062087151711525
pr	845	-0.199061926454475	4.76964770260066	6.93828354620853	0.0084370036524303	0.0621201725579743
aop	4193	-0.278823894134243	4.31794314472956	6.93065975912921	0.00847304268333451	0.0623298202392795
CG1233_v3	823	-0.231364975630951	4.52867731965275	6.92251850047839	0.00851170185919013	0.0625583511310147
CG5645	2459	0.161621396778756	7.06760940189121	6.91756938691133	0.00853529114321222	0.0626758143751564
Inr-a	6528	-0.118775477548428	7.40203202821589	6.91264294770446	0.00855883879965727	0.0627368975715091
CG11596-os	2270	-0.313182935140935	3.30100085813812	6.91361559422858	0.00855418443051925	0.0627368975715091
polypeptide of 976 aa [Culex quinquefasciatus] eval 0	1329	-0.651537728349393	-0.00924823456521498	6.90191062271751	0.00861036819657602	0.0630585098414131
CG2469-os	3618	-0.562864637350891	0.948349550421414	6.89678243169672	0.00863510231174967	0.0631834884071985
gny	1724	0.325290960591731	2.9844510275206	6.89066483435377	0.00866470363887426	0.063343827223323
CG42382-os	1943	-0.250138539297804	3.8865079709255	6.88897561842002	0.00867289556174613	0.0633475057918673
Arc42	1464	-0.16627593228271	5.68305075362259	6.87846758127079	0.00872403306731941	0.0636079882803623
conu	3829	0.118611783907145	6.56934657266348	6.87689363492409	0.0087317192311069	0.0636079882803623
CG8839	2008	-0.376763424410966	2.67792241148745	6.87827024719705	0.00872499634297138	0.0636079882803623
ird5	3505	0.128815764095841	6.07195043848819	6.86267841857608	0.00880145218964109	0.0640027931071959
Pkc53E-os	3118	-0.888796724899712	-0.782312386745099	6.86287961655951	0.00880046124326605	0.0640027931071959
CG10948	2103	0.231782260974068	4.47612531828539	6.85418567480721	0.00884338524555814	0.0642351587014859
CG7288	1765	-0.254021543050362	4.66292851469893	6.85305178744603	0.00884899928707203	0.0642351587014859
cta	2108	0.129179548474146	6.28552815690431	6.84697539215864	0.00887914663009669	0.064284085312273
eIF2B-gamma	1517	-0.216479432964429	6.79489863027924	6.84777734315074	0.00887516182657123	0.064284085312273
CG5885	925	0.135958298336692	6.58165956153104	6.85005299021761	0.00886386435961317	0.064284085312273
Treh	2525	0.143703713452574	8.94593298034777	6.8418758222867	0.00890452870560843	0.0644112484684003
CG14270	675	-0.209314473942475	4.35635745608219	6.83083202660086	0.00895975189884577	0.0647538560478862
FBgn0028932 eval 1e-05	1161	0.334243909579197	3.55539479776892	6.82911855460494	0.00896835128078441	0.0647591991256641
Topors	3475	0.121130925545333	7.33032335165707	6.8188276632568	0.00902017613902321	0.0650763845966832
CG11210	2629	0.186086171964109	5.57046482561593	6.81244325144717	0.00905248202060383	0.0652486241278258
Hen1	1537	0.195478165074641	4.67601821247321	6.81098273083406	0.00905988906447782	0.0652486241278258
Nedd8	575	-0.139128169433595	6.03701354724179	6.80596158948774	0.00908540120451728	0.0653752144314567
CG6091-os	2431	0.810793530203523	-0.736481480503303	6.79713405630987	0.00913043190278923	0.0656419096396863
CG2316	3245	0.165902754733646	6.32941100564949	6.79215266218102	0.00915594362228605	0.0657679333077722
Ire1	4189	0.126211523519407	7.06885069520375	6.78225187574632	0.00920686647429757	0.0658715876211002
alpha-Man-II	4597	0.153976009453723	6.25602503233123	6.78203468388925	0.00920798680547912	0.0658715876211002
CG3358	1913	-0.305585181283398	3.05479504786055	6.78157674514039	0.00921034942826889	0.0658715876211002
CG17266-os	1941	-0.306648187149533	3.42377003212995	6.78334929160736	0.0092012078566598	0.0658715876211002
CG5728-os	4479	0.926043385937077	-1.08562612004035	6.78449106647979	0.00919532429051148	0.0658715876211002
CG9286	1079	-0.132676316797809	6.34984342405212	6.7772388001481	0.00923276081091198	0.0659746021865601
dan_v2	1914	-0.115134012025248	7.49154154057672	6.76894218697914	0.00927577977800773	0.0662245663700222
FBgn0039282 eval 0.005	791	0.181374016918941	5.00721683758248	6.76526256255807	0.00929492474661129	0.0663037965258272
CG17486	3060	-0.230021387219572	4.10154013887202	6.76247083987674	0.00930947698754186	0.0663165002856861
CG3823	1369	-0.195872615792214	4.72940268057039	6.76029157276628	0.00932085293492227	0.0663165002856861
CG31381	1738	-0.144684847283738	5.73856703255654	6.76080599456548	0.00931816632916994	0.0663165002856861
CG10638_v3	1056	-0.192022121039229	5.21984850678858	6.74938546045681	0.00937799800001855	0.0666655095100542
Lmpt	3281	-0.262882281850642	3.80939461324047	6.73360343267743	0.00946132761884354	0.0671998950445275
cp309	6417	0.131572525344633	8.35932681139721	6.73114924936871	0.0094743537654268	0.0672344536376843
DMAP1	1407	0.148663200725105	5.50569473766605	6.72793073791962	0.00949146461039253	0.0672412455716195
CG5045	658	-0.228332191949232	3.959138396342	6.72588687422637	0.00950234700733794	0.0672412455716195
PMCA	5065	0.119610413904418	8.35949538880972	6.72232713921206	0.00952133107276506	0.0672412455716195
CG5188	983	-0.242924087883161	3.87951858308928	6.72421512250267	0.00951125762485268	0.0672412455716195
CG7536	2898	0.116109109906485	6.69472607782413	6.72241954354536	0.00952083778963179	0.0672412455716195
FBgn0004449 eval 0.004	365	0.349082346991674	3.37296764884333	6.72024741781603	0.00953244020240947	0.0672412455716195
HPS4-os	4934	0.135001841687661	6.2116360525845	6.72170978316436	0.00952462738363178	0.0672412455716195
CSN1b	2898	0.14224320166812	6.81457905733691	6.71366193245174	0.00956770519023105	0.0673655736095602
CG7215	479	-0.239579169553866	4.36431517618609	6.71237824770597	0.0095745948169432	0.0673655736095602
coro-os	2800	-0.69019844158285	-0.243751594401156	6.71282282663063	0.00957220815531828	0.0673655736095602
GNBP1	1168	-0.18273363179883	4.78032512853213	6.69152565916744	0.00968722679064532	0.0680503864894098
Nacalpha-os	1049	-0.457059057744617	1.82078741327904	6.69130136966292	0.00968844560651507	0.0680503864894098
CG30499	773	-0.156851868925257	5.6546168829349	6.68953382742234	0.00969805614121325	0.0680598675872709
lig	346	0.136628362633161	7.07902828248302	6.68379305838539	0.00972933746287453	0.0682212862609559
rb-os	3941	-0.324488336287646	3.76490782665318	6.68134424548778	0.00974271242765478	0.0682569793294624
CG42588-os	10986	-0.672847072050609	0.178410543431743	6.67499597659874	0.00977747330070421	0.0684423131049294
Pde8	3402	-0.120833426048665	6.64595710732484	6.66802273092256	0.00981580282541523	0.0686522915777556
CG4825-os	2936	0.793857469647697	-0.781677027083578	6.65257691758344	0.00990125236037906	0.0691911943996294
kra	1978	0.219770976405856	10.9133711988979	6.65047300208062	0.00991295051833744	0.0692142367123578
pds5	4248	0.136896467686954	8.89505222190945	6.64588055810819	0.0099385345826617	0.0693341121308634
Dl	3290	0.119889238992898	7.97991963458718	6.6426882257326	0.00995635862072803	0.0693996943114875
cnk	4335	0.11934890961772	8.13010526110576	6.63685328042625	0.00998902211359964	0.0694544875495247
CG5245_v7	2895	-0.180663592481152	4.79533832792377	6.63676638494844	0.00998950937567505	0.0694544875495247
CG8132_v3	629	-0.576851771003951	0.343119469120899	6.63828137497805	0.00998101763331533	0.0694544875495247
DCP2	1399	0.213564187784884	5.56413887009523	6.63426982915983	0.0100035190974729	0.0694932494469468
FBgn0010409 eval 4e-06	231	-0.493311745755606	2.33844817721557	6.6215133570496	0.0100754185506301	0.0699337602684425
Ptp69D	5790	0.131900901581762	8.29733185449164	6.61793522714481	0.0100956809761805	0.0699565311713635
sbb-os	7104	0.542415460893812	0.493506059098513	6.61935522851324	0.0100876347221474	0.0699565311713635
CDC45L	3317	0.116483594913404	7.73890936553737	6.61460721807389	0.0101145644958271	0.0699696867179842
CG11975	1882	-0.152592871103994	5.56117498891032	6.61562734179952	0.0101087723474239	0.0699696867179842
CG9259	1748	-0.204386560029485	4.58031356576259	6.61274240946471	0.0101251614656073	0.0699842326469284
FBgn0004652 eval 0.001	493	0.15217555455267	7.32053234697406	6.6108434652312	0.0101359641100734	0.0700001746042704
CG11164-os	1471	-0.378804076178164	2.77475662877495	6.60730207669739	0.0101561418042826	0.0700807808421143
CG11802	1444	-0.224482726157669	4.24226443295377	6.60457408483399	0.0101717130983023	0.070129493068546
Spn88Ea	492	0.336789974718663	2.65118215119186	6.60246620351236	0.0101837615798122	0.0701538558997261
Dg	5532	0.169452693150793	6.27415778856227	6.5968222127293	0.0102160942644868	0.0702320478606441
htt	8697	0.195525209083593	4.85974921510181	6.59453802925855	0.0102292095439705	0.0702320478606441
CG18624-os	1139	-0.450079119090445	2.08360200806245	6.59564489350239	0.0102228520185467	0.0702320478606441
sesB-os	340	0.965534987543222	-0.510232412651368	6.59612591046788	0.0102200904514851	0.0702320478606441
loqs	1822	0.125443671091128	8.14729765467529	6.58900061818505	0.0102610758335886	0.0703921763471575
dikar	10379	0.152967066692802	9.06558550069025	6.58287953745122	0.0102964194350758	0.0705758733157979
nst	2236	-0.146116877984466	5.81878622919743	6.5772135813403	0.0103292463471826	0.0707420288066808
CG31800	679	-0.235828128909901	4.02337723406907	6.57276347103205	0.0103551042231406	0.0708602190153284
ref(2)P	2969	0.118514756839728	7.71971428312473	6.56283898065666	0.0104130109446736	0.0710793679976516
CG8378_v13	1724	-0.288890945516748	3.60612692620572	6.56309942223222	0.010411487104066	0.0710793679976516
bora	2193	0.118674532057401	6.58651505635528	6.56427281931581	0.0104046244067426	0.0710793679976516
CSN3	2179	0.118401810911903	7.6476221113248	6.55289906316399	0.010471340534967	0.0714183565129084
FBgn0038181 eval 0.002	1180	0.274206460165804	4.34609111450362	6.54739367234314	0.0105037914311378	0.0715804281233618
dnt	3741	-0.164486231230326	5.09245159860293	6.54135367947695	0.0105395121332416	0.0717644962527089
CG3308	3015	-0.16707041854975	5.62002480103862	6.53673387169144	0.0105669178817705	0.0718323732903527
Dcr-1	6847	0.11203355828948	6.89633607103116	6.53805423174086	0.0105590777558343	0.0718323732903527
His1:CG33846-os	441	-0.609521951154143	0.0953684315264045	6.53372051812139	0.010584833150014	0.0718948395078036
CG32176	1994	-0.111113200077904	6.81657860858608	6.52893278350519	0.0106133617207133	0.0719699483267138
m-cup	3208	-0.118575294759387	6.48096059889643	6.52941579457699	0.0106104800401331	0.0719699483267138
CG14184	950	-0.225389638470678	4.58749585799652	6.52509268718779	0.0106363006022189	0.072066184754672
myoneurin [Culex quinquefasciatus] eval 3e-54-os	324	-0.303544926582243	2.80994918757522	6.52217137861052	0.0106537851388633	0.0721253375177443
Tango11	1635	0.132132026485346	7.29670007591154	6.5159209980595	0.0106912938245565	0.0723198438592128
CG2016	705	-0.499243345219238	0.99560994340896	6.51409882099773	0.0107022542318963	0.072334596075959
step	2762	0.119502283454961	6.60009459764913	6.51072252856007	0.0107225931240347	0.072412659630264
kis	18376	0.21739043729934	10.736369085451	6.49841539927024	0.0107970679175724	0.0727962705179045
Cf2_v3	1931	-0.170256671664945	5.00985658336179	6.49975539433057	0.010788933458282	0.0727962705179045
CG4884	659	-0.21616214770212	4.65075448059267	6.49614319776239	0.010810875730685	0.0728297670851297
tra2_v2	2118	0.13460905474529	7.909591343828	6.49462662692538	0.0108201017725693	0.0728323680589857
CG5783	884	-0.269031326812384	3.29461452685875	6.49049399662134	0.0108452835959544	0.0729422788139333
pug	2687	-0.135784564479873	5.95367197031052	6.48063660602561	0.010905591760145	0.0732880673016594
pea-os	5120	-0.177746652154499	4.95849110667759	6.4706794713595	0.0109668594966506	0.0736397354465399
bai	982	0.134907681678444	5.74021346645224	6.46406808695985	0.0110077353087846	0.0738540156425703
gkt	1949	-0.144735949131164	5.95036939541709	6.45717750460485	0.0110505036772056	0.0740523472889408
Nipped-A-os	12176	0.881246954778485	-1.05772688609477	6.45641093447001	0.0110552721404779	0.0740523472889408
CG32698	923	-0.284186499454104	3.12778784659883	6.45089331306281	0.0110896569502141	0.0742223262492395
CG15270	3143	0.493130913800835	3.76765277415963	6.44713680105474	0.0111131296159142	0.0743190543064263
qkr54B-os	1058	-0.450571877017672	1.42874312576848	6.44394013619609	0.011133144207817	0.0743925183521529
AAEL011849-PA [Aedes aegypti] eval 5e-24-os	768	0.148564467018328	6.7173736724285	6.4414896687704	0.0111485118349619	0.0744348371217591
CG11899-os	2074	-0.243562393095873	3.64291445653147	6.43342572711542	0.0111992371178362	0.0747129672986662
E(bx)-os	10871	-0.393665919999718	2.15311033472483	6.42992938098896	0.0112213040212887	0.0747996147503214
CG17598	2333	-0.114451535745661	6.51117785520383	6.41822463260361	0.011295502848177	0.0752333451625952
coro	2800	-0.117435004487519	7.53347384578987	6.40706643034912	0.0113667058287232	0.0755244268732665
Pis	1684	0.143395174280974	6.48765463494513	6.40935730083854	0.0113520497874438	0.0755244268732665
OstStt3	397	0.1831942932741	5.2623469909552	6.40827340042988	0.0113589817147957	0.0755244268732665
ham_v2	1831	-0.205993177857294	4.52516020484879	6.40128337028198	0.0114037899059159	0.0757097703745698
CG2091	2826	0.13128710957205	8.75401479687611	6.39915994335871	0.0114174376047995	0.0757393465587306
CG6923	4249	0.113439725373449	7.66142836644071	6.39657050829103	0.011434103122441	0.0757888782186576
CG33253	1431	-0.302547745098125	2.92850712397124	6.393790905721	0.011452020339811	0.0758466202409187
CG14971	2597	-0.161207296933947	5.26568042240258	6.37448075302413	0.0115772910596128	0.076602828559437
GstE3	632	-0.408296851372368	2.00275771392742	6.37333088815462	0.0115847948033813	0.076602828559437
Pabp2_v2-os	1344	-0.854329193785402	-0.437245402343237	6.36941029530299	0.0116104172105111	0.0767106875680841
CG5555	1719	-0.133097880841569	5.84763942922016	6.36303891728802	0.0116521804911354	0.0769249319442824
oys	2934	0.111876717498352	6.97051925775765	6.35766846745787	0.0116875026322775	0.0770963444254077
Saf-B-os	2867	-0.365720773478914	2.14526060899757	6.34472007568939	0.0117731186333623	0.0775989795362175
RanBPM_v2	2066	0.112937081177877	7.46482861362736	6.33894139431104	0.0118115353863463	0.0777899600704293
CG15561	1686	0.126957708472477	8.79820654385765	6.319681362908	0.0119405083432646	0.0785106189068787
Ubqn	1964	0.140861929120105	7.9338379423265	6.32042843817131	0.0119354787656301	0.0785106189068787
CG4598	1003	-0.181377357690669	5.86494400063464	6.3183396346074	0.0119495468029161	0.0785106189068787
CTCF	3355	-0.11224051455501	6.78122261730722	6.31110369212579	0.0119984124898839	0.078768860959485
CG6115	382	-0.363579078709292	3.35141299794856	6.30786435408021	0.0120203548042948	0.0788500821915484
RunxA	1378	-0.449426426406236	1.32011755416878	6.29950492722811	0.0120771696774426	0.0790968211227738
ed-os	1088	-0.208200915663091	4.80924450775769	6.30006492562879	0.0120733550416657	0.0790968211227738
GM130	2976	0.111786481419889	7.37730944521082	6.29296024211571	0.0121218430948613	0.0792723637516561
Arl2	646	-0.201003959608276	4.43603751120531	6.29275947294063	0.0121232162067104	0.0792723637516561
fs(1)M3	5185	0.218357605279059	7.21231144415162	6.27194241685601	0.0122664600090428	0.0801402694590798
CG17233	2746	0.127405576662245	8.24899693253628	6.27065150283246	0.0122753999341375	0.0801402694590798
snama_v2-os	5361	-0.332462597139212	2.54501997357514	6.26867704986742	0.0122890864983902	0.0801660994934578
Unc-76	1574	0.182764985103794	6.11163944809728	6.26053908283588	0.0123456631316627	0.0804078407444812
aret	2587	-0.182971289114415	9.23979737299766	6.2605499331803	0.0123455875202121	0.0804078407444812
mle	5066	0.11761925054707	8.24159815767751	6.25202110603212	0.0124051683323356	0.0806588221941685
CG5726	2771	-0.114264306846593	7.59322785206029	6.25137642557408	0.0124096839422113	0.0806588221941685
SmD1-os	1228	-0.291090737189936	3.43363580345111	6.25082210637072	0.0124135679745364	0.0806588221941685
MED11	1867	-0.258413549409278	4.10999276378446	6.24668436791842	0.0124425999773392	0.0807837519411332
CG3560	501	-0.136119529063901	6.06441654498901	6.23609447493683	0.0125172210028537	0.0811937213136854
BicC	6061	0.177517697282133	9.50127372214065	6.23492998521283	0.0125254545199289	0.0811937213136854
fh	681	-0.206586291423629	4.50976483881487	6.21789609835561	0.0126465305808709	0.0815933950319461
icln	869	-0.134290685307138	6.11878181381768	6.21921447810607	0.0126371168077512	0.0815933950319461
CG8132_v4	797	-0.387990560184556	2.2819370846424	6.22152155789795	0.0126206606318109	0.0815933950319461
Dcr-2	5532	0.121492530235985	7.2504924290771	6.21923235516772	0.0126369892076795	0.0815933950319461
CG18858_v2-os	213	0.68292861233964	-0.241563279011558	6.22451820269807	0.0125993187259929	0.0815933950319461
peptidoglycan recognition protein-lc [Culex quinquefasciatus] eval 6e-177-os	888	-0.473457514340607	1.16723071972483	6.21906352146542	0.0126381943350506	0.0815933950319461
Edem1	2253	0.198689326840826	4.51956892411728	6.214714421013	0.0126692787559796	0.0816564811862125
Unc-115a	3651	-0.131550044003592	7.64531711794205	6.20839926913914	0.0127145551108119	0.0816564811862125
Nmda1_v2	1152	0.183492214504091	5.94346678633323	6.20926514773303	0.0127083373884098	0.0816564811862125
dsh	3275	0.114360805922423	7.04896474940306	6.20862840642604	0.0127129094119998	0.0816564811862125
mle-os	5066	-0.224722768715313	5.24008611998073	6.20822952088295	0.0127157744097476	0.0816564811862125
Mon1-os	5151	-0.116085989981161	6.90081525787121	6.21177526556933	0.0126903303248253	0.0816564811862125
Prosalpha3	1600	-0.119685671027296	6.58904040688527	6.1972908656801	0.0127946005023567	0.0820986865567887
CG2540	670	-0.401567306775249	2.28548982027374	6.19307770883725	0.0128250951426662	0.0821025321526241
CG8378_v5	1785	0.301521772509409	3.36926339428165	6.19348022837183	0.0128221784997161	0.0821025321526241
CG31683_v2	257	0.201469352168148	10.6361083055404	6.19546243378102	0.0128078254474834	0.0821025321526241
CG45186_v2	3149	0.120077189011151	8.52228623506664	6.19105137139411	0.0128397882751149	0.0821121414025924
zinc finger protein 436 [Culex quinquefasciatus] eval 0-os	1146	0.14210460720313	5.52758530941659	6.19012258806159	0.0128465287374611	0.0821121414025924
Myo28B1	6188	0.137687027765481	8.96294597116809	6.18540342279312	0.0128808333796502	0.0822675862131304
CG8929	2255	0.147730245338417	6.62724270831806	6.17928534848424	0.0129254472014222	0.0824261185182882
CG13016-os	1975	-0.347245537544952	3.09848633536511	6.17788674185602	0.0129356683146191	0.0824261185182882
l(2)34Fd-os	2068	0.881479725635204	-1.03112042231725	6.17855085425857	0.0129308139001755	0.0824261185182882
sip1	2448	0.119048604312935	6.13364336047679	6.17243478193482	0.0129755909914248	0.0826166106478738
CG7429	337	-0.600469878839392	1.57642122301931	6.16766726771167	0.0130106055191601	0.0827742012535428
ZnT63C	3846	-0.127919802607904	6.62609003688774	6.16633126008797	0.013020435104332	0.0827742012535428
CG5903	782	-0.204427977794898	5.12953851587631	6.16305578475483	0.0130445665050895	0.0828636726564631
simj	1470	0.117464127628078	6.68713881927849	6.15707221439158	0.0130887680228296	0.0830804004160964
aub_v3	775	-0.282035238582999	3.02023055726596	6.14119226219598	0.0132068236907747	0.0837007849140715
dup	2579	0.14410467810636	9.1636227962512	6.14184079079188	0.0132019809857381	0.0837007849140715
akirin	1154	0.120228824896715	7.92944733530548	6.13361241742427	0.0132635596577236	0.0839957479016022
Nurf-38	1540	-0.115326348664611	8.313816059336	6.12672185949023	0.0133153536893712	0.0842589854429566
CG14103	1132	0.157235352069477	5.31470045685874	6.11951971473138	0.013369712136778	0.0845380339945618
CG7702	819	-0.457529606713598	1.28921177497272	6.11675236385214	0.0133906594543572	0.0846055546353136
CG8159 eval 2e-05	299	-0.650905865797225	-0.135861457103785	6.10959990065311	0.0134449561297666	0.0848835199640971
CG14215	6682	0.131800048162286	7.84120577609618	6.10531519008345	0.0134775911502799	0.0850244054266124
ATPCL_v2	1858	0.121175481561228	7.29085965626188	6.09895930501261	0.0135261516453644	0.0852654654982074
kuz-os	5457	0.663794850274653	-0.349220829269417	6.09687986236644	0.01354207812462	0.0853005976060737
sti	5774	0.136575455017611	7.17080378115221	6.0932545278363	0.0135698907485434	0.0854104888290673
sro	1371	-0.219622408419958	4.01704060659832	6.07356610079669	0.0137219644926289	0.0863017293547856
Shawn	3020	-0.193460735795162	4.56665791083263	6.06758124411985	0.0137685382051317	0.086462641975671
histone H1 [Culex quinquefasciatus] eval 9e-151	2200	-0.311308983366403	3.14204771742842	6.06876083510739	0.0137593458664976	0.086462641975671
Smg5	4481	0.127721382197223	6.43907668395877	6.06504740654878	0.0137883053072123	0.086520828199636
FBgn0000404 eval 0.008	337	-0.213587593105898	5.74079816850755	6.04858165343495	0.0139174720462171	0.0871985187747398
Dhc64C-os	14101	0.60128150260732	0.0681575411696484	6.04889749253428	0.013914982750991	0.0871985187747398
tok	3663	-0.289032332114235	3.32555689821897	6.04628161726414	0.0139356136712911	0.0872458366548387
C1GalTA	2564	-0.149269311647554	5.35625234780654	6.02920401762014	0.0140710771610283	0.0880175325505012
CG5522	1972	0.127240797031696	5.87635475057921	6.02805483206041	0.0140802412794709	0.0880175325505012
Arc42_v2	913	-0.460129459571637	0.906936235660914	6.0251918573402	0.0141030986345649	0.0880935782033209
Acn_v2	1465	-0.154287469049042	5.57944606060114	6.01300854714334	0.0142007952524479	0.0886366303673622
CG15387	948	-0.264826884382497	4.69713364078571	6.00065204807618	0.0143005921814947	0.0891244924230972
Trap1	2235	0.114805508640345	6.40950210970354	6.00111640384884	0.0142968288035179	0.0891244924230972
CG1662	711	-0.362694131069461	2.02115894470132	5.99612528188819	0.0143373328801507	0.0892859301583991
TppII	4548	0.157978538486822	9.45583261410137	5.99450529247497	0.014350504830113	0.0893004601928256
CG18858_v2	213	0.190362392689364	10.3368710230509	5.98877606314886	0.0143971885398723	0.089523348211327
tum	2473	0.110157728146328	7.57068026932224	5.98441529438987	0.0144328263120531	0.0896042940462364
Nup205	6165	0.118137724160659	8.73837684428919	5.98453901921836	0.014431813937742	0.0896042940462364
bun	6067	0.109291730418908	7.5565087731244	5.98319281115477	0.0144428331707006	0.0896042940462364
TyrR	2360	0.128441373357831	5.94276192654291	5.98056392073188	0.0144643766291083	0.0896704281769928
BicD	3937	0.114444580057713	8.59521773356278	5.97700627824834	0.0144935837863853	0.0897839374556607
Aats-tyr-m	1390	-0.252834054384439	3.77456085720033	5.97213525104477	0.0145336719221928	0.0898970893145244
fru	2541	-0.17398472574273	6.24968215784757	5.97284398104323	0.014527832047329	0.0898970893145244
Snm1	1194	-0.362512735525675	1.96490943223043	5.96368183072315	0.0146035139812928	0.090193666935436
CG7101_v4	5570	0.113639065098959	7.95994240272343	5.96412332877785	0.0145998577926051	0.090193666935436
Aats-ala-m	3102	-0.129749786756041	5.82334888088395	5.95800029492999	0.014650648823615	0.0904170004927073
Pka-C3	2494	0.24133617816961	4.41079660121314	5.95228150028989	0.0146982509487223	0.0905891451598171
ubl	323	-0.179619234725437	4.76206409836021	5.95200788249246	0.0147005324770816	0.0905891451598171
Clamp	2602	-0.263998028100228	7.28603826374951	5.94768943175569	0.0147365896751814	0.090675700025257
PMCA-os	5065	-0.67053370945851	-0.275231643096788	5.94835433150467	0.0147310321246755	0.090675700025257
alcohol dehydrogenase [Culex quinquefasciatus] eval 0-os	2139	0.109614836219003	6.55625190680523	5.93550431220106	0.0148388219104544	0.0912366072539057
Tomosyn	3488	0.186007652964967	5.46006920076025	5.92973298163645	0.0148874975025721	0.0914676300698669
zinc finger protein 60 [Culex quinquefasciatus] eval 0-os	1546	-0.21222456097605	4.19945293006903	5.91947068883575	0.0149744565189831	0.0919333437108062
barc	2269	0.127612939628253	6.35484207394692	5.91451436713908	0.0150166417661978	0.0921236869037256
caz	1662	0.122275383088234	8.72234547874231	5.90890404371373	0.015064541190319	0.0923342390227872
CR41583-os	206	-0.282356246018066	9.51624711747026	5.90787116057777	0.0150733768036957	0.0923342390227872
l(2)dtl	2554	0.114184328543387	7.717430730293	5.89949239494976	0.0151452489941876	0.0927055768670963
fus	4338	-0.147110880572726	6.54547343582258	5.88776966954131	0.0152463981714909	0.0932554376651177
snRNP-U1-C_v2	467	-0.188570182929262	5.15106665838546	5.88592859032118	0.0152623469734242	0.0932837364347494
smg	3739	0.212351080662053	11.4900806325601	5.88087751374042	0.0153061914755288	0.0934823658761167
tral-os	1016	-0.229938390825366	4.83488280038984	5.87741845760137	0.0153362917040851	0.0935968202592274
CG3267	1939	-0.112076529839855	6.39136661027252	5.87000174075558	0.0154010366576675	0.0939223841765527
crol_v7	1638	-0.244452817166033	3.70260243142314	5.85993891123461	0.0154893315946903	0.0943909785566963
DUBAI	2497	0.147662551287969	6.99321571511882	5.85621666515479	0.0155221239220226	0.0945209009560565
Nipped-A	12176	0.131968991226123	8.64491797201309	5.84529261342669	0.0156187764939851	0.0946199261278995
CG32533	4100	0.149153851086834	5.44568531505761	5.8458799865124	0.0156135638611467	0.0946199261278995
Snx16	1969	-0.113853452421135	6.71416406625196	5.84936516864882	0.0155826715181767	0.0946199261278995
CG6750	1046	0.118460567137285	6.17144080158525	5.85146280191772	0.0155641086490813	0.0946199261278995
Ugt-os	16962	0.162708195036124	9.43106356183601	5.84756278486469	0.0155986398163042	0.0946199261278995
yellow-f2-os	1650	0.882089272200275	-1.18828467812159	5.85155565989802	0.0155632874352279	0.0946199261278995
AAEL005193-PB [Aedes aegypti] eval 8e-56-os	793	-0.578844139591277	2.68700284935255	5.84863491504264	0.0155891392014777	0.0946199261278995
stv	2057	-0.110865512356538	7.40752292811752	5.83736166140612	0.0156893354196261	0.0949078080193092
rasp-os	2131	-0.312128840269702	2.42334652590603	5.83754738047771	0.0156876793916412	0.0949078080193092
CG7544-os	2539	-0.164039962797112	5.42557297301545	5.83577763686861	0.0157034672415007	0.0949235998552638
CG7371-os	2784	-0.160320262659116	5.19322604988627	5.83084433469026	0.0157475636267491	0.0951203641647989
Flo2	1861	0.209558734467047	4.28599196090276	5.82513545499408	0.0157987518254432	0.0951505236036743
Pepck	2110	-0.374886301829146	2.01133583777538	5.82601707381689	0.0157908356818035	0.0951505236036743
trus	1837	-0.17673214689398	4.78470928032271	5.82619872249721	0.0157892051480414	0.0951505236036743
su(w[a])-os	3049	-0.551932246695297	0.18239573358032	5.82860054037708	0.0157676620070505	0.0951505236036743
CG5789	4702	-0.118514470042652	7.3841370975988	5.82151057800795	0.015831342958344	0.0952771618946647
Tango2	1320	-0.176397235461776	4.62838026231606	5.80597318087071	0.0159718260367568	0.0955136915373941
CG7048	676	-0.160435482635446	5.38828746465125	5.80691003067273	0.0159633191189828	0.0955136915373941
CG1698	2649	-0.147746841347275	5.37196158114972	5.81406890728752	0.0158984680469893	0.0955136915373941
Rack1	1301	-0.37647949760327	1.92338000230483	5.81033969774639	0.0159322163841085	0.0955136915373941
CG10960	1625	-0.330347817812913	2.47131161240418	5.81253502699442	0.0159123403199136	0.0955136915373941
CG11899	2074	-0.22118485561972	4.05560799858343	5.80562588213621	0.0159749808154544	0.0955136915373941
CG42724-os	3489	-0.702658258573414	-0.58829144596845	5.81085913609811	0.0159275111852868	0.0955136915373941
ema-os	4809	-0.222419531861783	4.43676085864583	5.80612433892149	0.0159704531537151	0.0955136915373941
FBgn0011224 eval 0.003-os	1330	0.433144116549668	1.46379902192698	5.80830976045964	0.0159506177919139	0.0955136915373941
Gpo-1	2970	-0.108952622043865	7.42739416960235	5.8032605923867	0.015996483631189	0.0955728996645149
CG1785	1367	-0.120475172827934	7.66115371735966	5.79622915681138	0.0160605826447207	0.0958863336303287
aPKC	3558	0.11532062778697	6.56512505163111	5.79294130726835	0.0160906456711119	0.0959962561073795
CG5941	697	-0.15068001726217	5.76389427995052	5.78923448546266	0.0161246092171196	0.0961292730389639
zyd	2608	-0.118928919642477	6.52746435493058	5.78430131845764	0.0161699237310715	0.0963297191759204
CG10289	5202	0.110743563555735	8.16666854400358	5.77968673126388	0.0162124307052952	0.0965131622694563
CG30467	1376	0.145720268291506	5.47729663477153	5.77441325593896	0.0162611480528511	0.0966651071552973
Atg18b	2481	-0.129853592582011	5.79941790901783	5.77438387570316	0.0162614198952837	0.0966651071552973
CG13298	576	-0.216402923824689	5.07423040285406	5.77188393721562	0.0162845678974453	0.0966665047264087
FBgn0027508 eval 3e-06	1134	0.143180853645864	5.67561752688528	5.7707003792559	0.0162955388138671	0.0966665047264087
Cad88C-os	6137	-0.675956046244314	-0.538971739721591	5.77055861624252	0.0162968533881517	0.0966665047264087
CG1371	3688	0.114506127357217	7.75322379612799	5.76661027695199	0.0163335104631983	0.0968142393570435
e(r)	898	0.106039004960926	6.67873121477246	5.75547878349053	0.0164373155811802	0.0972919416726173
CG14509	1157	-0.358258104042683	2.80331184274478	5.75543545745248	0.0164377209380123	0.0972919416726173
CG2807	4024	0.110292703922272	7.69080818861485	5.75298072176307	0.0164607041990531	0.0973580343833443
CG14812	307	-0.391607943753726	3.40993005087908	5.74776656929374	0.0165096334046918	0.0975773813638852
Gp93	2724	0.161005928362535	9.0600341337311	5.73080518386092	0.0166698377312233	0.0984536151021855
flw	2645	-0.124165627581457	7.39672619794774	5.7245108730673	0.016729696093318	0.0987363654103486
Pp2B-14D	1867	-0.111305316050352	7.89584387778319	5.7169433593786	0.0168019560886023	0.0990918512627015
FBgn0051301 eval 2e-04	1044	-0.155674877981787	5.18041855322499	5.71283304267041	0.0168413391423226	0.0992530709539313
PlexA-os	7232	0.670372083836253	-0.482112500673265	5.71012907715799	0.0168672991333043	0.0993350089773371
CG7197	1784	0.117247628473418	6.77004920274931	5.7041900607176	0.0169244629031197	0.0996004641848595
Aats-gln	2362	0.109434737021497	7.19501725796625	5.70070928673781	0.0169580586286713	0.099655809587463
CG43347	1606	0.112417017613472	6.41776415487871	5.70081569976706	0.0169570305329501	0.099655809587463
CG3609	1152	-0.34905790061452	3.06761938433928	5.69330182987282	0.0170297830734524	0.0999941593992125
rdx_v9	1241	-0.159307184239104	5.42734490341276	5.69225878252596	0.0170399077310953	0.0999941593992125
Arf102F	883	-0.156563479124901	6.23574477262706	5.68711026247438	0.0170899744646602	0.100216583355399
CG4678	2891	0.174745402348881	5.20312228302393	5.68359188940622	0.0171242761209132	0.100346309360031
CG6765	2721	0.167707519560572	6.63847870888632	5.68229962443593	0.0171368926211948	0.100348868732071
gammaCOP	3198	0.10982206238204	7.30548254942467	5.67817856218533	0.0171771910205464	0.100513406831166
CG3967	1367	-0.107965058106576	6.48993242145021	5.66320660210812	0.0173244212171471	0.101225366050594
pav	2730	0.114586976693623	6.52825158591035	5.66164089808085	0.017339892946962	0.101225366050594
Rcd-1	1720	0.106892159645561	6.92302900219685	5.65957880558927	0.0173602915680894	0.101225366050594
CG3160	2861	0.193880994401954	5.64270842355466	5.65974586320563	0.0173586380801739	0.101225366050594
Sdc-os	2317	0.73278860314119	-0.385047963809918	5.66068134281453	0.0173493819763045	0.101225366050594
CG12547	2387	-0.205189390453281	4.3707089028781	5.65783255527287	0.0173775851798421	0.101254543349872
Sin3A-os	6283	-0.387187300800936	2.57093507940946	5.63825191633216	0.017572719509459	0.10231917741232
NijA_v2	1413	-0.179686536809267	4.815655546358	5.63312057300038	0.0176242298225905	0.102483056530195
cv-c	6070	0.384482448982345	5.61528894467574	5.63297013382537	0.0176257423356337	0.102483056530195
CG11414	3986	-0.158394779982042	7.71046301796101	5.62806313995705	0.0176751506984201	0.102697860792866
Tsp97E	1861	0.140422694352027	5.74510365107091	5.62538797840839	0.0177021470035954	0.102782233377465
CG2118	2338	-0.118749000239889	5.98318568754648	5.62395583834365	0.0177166168856186	0.102793807408881
CG33260	927	-0.248759717513838	3.63456427098155	5.61426927021464	0.017814807949517	0.103104569368819
CG5830	2273	-0.200935038224793	5.50852923672914	5.61714748493412	0.0177855734639224	0.103104569368819
CG8745	1858	-0.181644123826195	4.65978162792597	5.61474858382525	0.0178099360444448	0.103104569368819
CG31106	1558	-0.259186897014958	3.11432890229405	5.61127613898995	0.0178452622793951	0.103104569368819
Prosalpha2	870	-0.116945502888537	7.64361497653089	5.61239136295838	0.0178339088894443	0.103104569368819
l(1)G0232-os	3615	-0.854000455439525	-1.2357651792324	5.61266232068399	0.0178311515662724	0.103104569368819
pen-os	2900	-0.131677085719412	6.23949511512183	5.6084775983063	0.0178737853182456	0.103196998764559
CG17018-os	4189	0.54147315564312	0.178870545369473	5.60151818389371	0.0179449206772925	0.103535155084182
CG18812	2368	-0.105326849760934	6.70081916185819	5.59647570644967	0.0179966447058886	0.103760920736051
GPHR	1753	0.124612392585053	5.74779876643292	5.59243455252923	0.0180382085944746	0.103797949725442
Cad86C_v2	1816	-0.369300292855673	2.00699523796445	5.59217687159925	0.0180408622413925	0.103797949725442
Vap-33B-os	3485	0.107239477172368	6.80047742057632	5.59307762609672	0.0180315878590406	0.103797949725442
Ns1	1911	-0.114739974569731	7.64489109168826	5.58600657480836	0.0181045256525241	0.103946471673273
CG7789	1020	-0.238254533753275	3.62743982982346	5.58672098805222	0.0180971426761721	0.103946471673273
CG11403	2509	0.114203095496004	6.3762018711764	5.58768351358341	0.0180872005429042	0.103946471673273
CG4830	1548	-0.168295837984875	4.77847379909601	5.58468087279214	0.0181182341249348	0.103952737434079
mri-os	2570	-0.369260488754726	8.05862222516931	5.57083162688241	0.0182620852652616	0.104705163883431
FBgn0261841 eval 0.002	413	-0.542583398075536	0.535791485817101	5.56429683154185	0.0183303707676085	0.105023591623315
l(3)76BDr	5509	0.113212775997404	7.30762589135248	5.55700642671604	0.0184068633032995	0.105315379691586
CG9850	2302	0.309148771261651	2.70682929068126	5.55724805019386	0.0184043228619117	0.105315379691586
CG10778	1340	-0.117411848826336	5.9942682070008	5.55209363568186	0.0184585952547431	0.105538075158798
CG4752_v2	2864	0.273902896691694	3.09003812022344	5.54960008526716	0.0184849099022191	0.105615237645203
CG31345	1089	-0.294933288922084	2.78066616143638	5.54408958708181	0.0185432001724882	0.105874862246105
Axs	2971	-0.17956631369378	6.3272420712863	5.54188705485941	0.0185665517253566	0.105934778161505
Ddx1-os	2253	-0.193821593229659	4.29666762170944	5.53842472518535	0.0186033212490642	0.106071116796567
S6kII	3593	-0.108135197000775	8.06662673531252	5.53362194114709	0.0186544508176258	0.106289087335006
Gld2	1317	0.13203861334667	8.48734218185464	5.52642533819187	0.0187313364305743	0.106579751969269
CG32103	2914	-0.109889586196291	8.40177367078017	5.52746113279804	0.0187202502808044	0.106579751969269
Blos2-os	1513	-0.374589002148385	3.50438709487999	5.51778027594197	0.0188241298228723	0.107033820297201
CG9629	1756	0.122458508924196	6.17441546311942	5.51425931055412	0.0188620587463559	0.107175518628432
CG30460	4998	-0.138677611287071	5.6620483916905	5.50865708397701	0.0189225705005213	0.107445250416123
Aats-pro-os	2156	-0.238989062529063	3.68722479885031	5.50129859018154	0.0190023572580052	0.107823981713984
Trf4-1-os	4713	-0.362176941280933	1.63413683640798	5.49739544697298	0.019044819317839	0.107990548079611
uridine cytidine kinase i [Culex quinquefasciatus] eval 6e-178-os	1486	-0.21167836679218	4.15366395449784	5.49396940442466	0.0190821718291171	0.108127932393463
Hakai-os	2312	-0.221227953762613	4.07825082667683	5.49021586488513	0.0191231818003439	0.108285838386964
CG2025	3461	0.105473698169348	7.34183428374982	5.4814357649804	0.0192194664572212	0.10875630778918
SsRbeta	956	0.122121903420533	6.76163406444285	5.47126721798128	0.0193316035718505	0.109143353978115
CG11811	1532	-0.187195654086033	5.08586100711845	5.46979448604978	0.0193479005981552	0.109143353978115
CG3529	2651	0.124468413836702	6.5997309784288	5.47095330839521	0.0193350760571221	0.109143353978115
ci	929	-0.589206206846723	0.908796379865435	5.46923448178428	0.0193541012455427	0.109143353978115
CG30022	1432	-0.19269872589747	4.45100556165267	5.47099733480712	0.0193345889956422	0.109143353978115
CG15817	3786	-0.109833345078675	8.70241148384569	5.46471708281706	0.019404195321149	0.109339119104962
COQ7	537	-0.28732870854795	2.92406217632756	5.46371212988876	0.0194153575980773	0.109339119104962
RecQ4	5147	0.116202450552349	7.50176693198629	5.4498008283317	0.0195705577760689	0.110137858959721
CG30389	4413	0.106775287036682	7.94856006567373	5.44247133308909	0.0196528439409977	0.110456141307747
grp-os	2943	0.778817268673392	-0.977668752857808	5.44237508825026	0.019653926830581	0.110456141307747
CG15602	1088	-0.193570068125433	4.3772375525413	5.44039737060942	0.0196761925942909	0.110505896921856
mre11	2013	0.109640868139116	6.79658173206166	5.43709237901358	0.0197134594464552	0.110639776825166
TM9SF4	2665	0.129005457985521	7.2451430340649	5.43190081988229	0.0197721465190505	0.11089361141624
Tbc1d15-17	3771	0.128666435573387	6.36642332057979	5.41905011466128	0.0199181933693924	0.111636731408452
Ser_v2	802	-0.38694713757213	1.36201002209642	5.41421477568707	0.0199734348960678	0.111870244805373
CG3164	3006	-0.211965020150509	4.79830891164675	5.41218087159985	0.0199967186307048	0.111908720997626
CG18547	1249	-0.323741137721578	3.29142222155558	5.41124252620335	0.0200074700849015	0.111908720997626
CG7139	3243	0.122329074066944	5.71716340143636	5.39482325173217	0.0201965708712471	0.112595748364506
CG5757	763	0.109001220773706	6.70657963703602	5.39359662398911	0.0202107719433146	0.112595748364506
CG4557	3615	-0.118738725192847	6.0667034975391	5.39524017534537	0.0201917463601751	0.112595748364506
rig	3945	0.11883852931445	8.55144511240495	5.39346498216869	0.020212296617442	0.112595748364506
poly(A)-specific ribonuclease [Culex quinquefasciatus] eval 0	1850	0.113395393728121	6.70188413965405	5.39459188589284	0.0201992486795553	0.112595748364506
CG4619-os	2596	-0.24352447846915	4.05700816875887	5.39937228163851	0.0201439953043763	0.112595748364506
Mad-os	2548	-0.700764383451391	-0.670925330983508	5.38830628432808	0.0202721383740352	0.112852802745727
SMC2	3742	0.111039254829253	7.55932154889354	5.38479950813942	0.0203129221688053	0.113003488014036
Nup133	3627	0.124952545636012	6.92422710935275	5.38283611390839	0.0203357934893817	0.113054387691644
Tusp-os	7768	-0.602514086051781	-0.243333006462549	5.38113083198172	0.0203556797090563	0.113088634607495
CG8925	3033	-0.151499502457575	5.23328540883747	5.36993950099639	0.0204866881138659	0.113739773160472
CG8378_v7	1792	0.129493795560498	5.66327587636042	5.36639735297934	0.0205283348359993	0.113886671837772
CG32485	1423	-0.199637145503896	4.13254230843497	5.36533919392869	0.0205407931000036	0.113886671837772
Cbp80_v2	726	-0.429898468699659	0.916734130313454	5.36337149292592	0.0205639806822329	0.113938558736326
l(2)35Bc	826	-0.169303864366384	4.68041393699078	5.35470658563169	0.0206664114637706	0.114275546342286
CG14439	2457	0.107185056599004	8.32043881696305	5.35540317552778	0.0206581573607625	0.114275546342286
CG6574	2106	-0.207141754411082	4.64094519922743	5.35600930195989	0.0206509779618571	0.114275546342286
CG4692	761	-0.134538341136733	7.70735059396287	5.34483124523311	0.0207837951440065	0.114847544058665
FBgn0003900 eval 0.003-os	1593	-0.298210725925721	2.56743363154656	5.34081243713412	0.0208317622011569	0.115035448240839
zinc finger protein 671 [Culex quinquefasciatus] eval 0	1414	0.110803932524432	6.55293581509202	5.33461334601185	0.0209059771019012	0.11536794731585
CG12056	735	-0.233012783961261	3.52473704587696	5.32959635647453	0.0209662403079019	0.115459119167349
CG15881	658	-0.185462299205001	5.22826552930577	5.32857311268103	0.0209785533916157	0.115459119167349
CG9265	2432	0.203284647335171	4.42113944308505	5.32870361704662	0.0209769825664038	0.115459119167349
CG6726-os	448	-0.300216602350929	3.14395455089677	5.33036432428404	0.0209570039711793	0.115459119167349
homeobox protein pknox1 [Culex quinquefasciatus] eval 2e-84-os	464	-0.545066185326006	0.12985854860286	5.32340120171264	0.0210409035859215	0.115724969722568
CG15739	821	-0.566625289932343	0.859390881178228	5.31756417433466	0.0211115025569192	0.116035803580025
Nse1_v3	911	-0.158900471199705	5.25460196824843	5.31634540935932	0.0211262744615006	0.116039583525536
CG32280	1502	0.114749914788418	6.04507770806106	5.31261382597148	0.0211715692620141	0.116210898833934
CG4335	2511	-0.120329669226997	6.11732886389745	5.30263490444873	0.0212931901765477	0.116800661694125
CG3409	3979	0.107533761814047	8.22890015726459	5.29982731577712	0.0213275386564432	0.116911238183923
BRWD3-os	7760	-0.521296116172548	1.65171172877683	5.29108458087648	0.0214348665387728	0.117421453067121
CG1607	3064	0.140033693031779	9.0069370247114	5.28918851362926	0.0214582168046343	0.117471261297928
Txl	1049	-0.102945220214881	6.85346047719982	5.28685867111756	0.0214869451254815	0.117550425557
Cht2	1699	0.296605805104171	2.46142974244164	5.28282521175238	0.0215367742220544	0.117623594446738
CG4203	2035	0.110046925413837	6.41066504171894	5.27875351396828	0.0215871970791427	0.117623594446738
Mat1	901	-0.202156070244777	4.33449846508232	5.27885385167855	0.0215859530549071	0.117623594446738
M6	1473	0.127888907503198	5.57571108469083	5.28210467177942	0.0215456883148131	0.117623594446738
AAEL008073-PA [Aedes aegypti] eval 1e-21	532	-0.114707937640438	7.88771676009482	5.28080204827754	0.0215618132967514	0.117623594446738
RanBP3-os	2046	-0.637103119207592	-0.435994580490131	5.28040700616685	0.0215667059330651	0.117623594446738
Parp-os	3361	-0.674108804592028	-0.630112030863002	5.27770070356717	0.0216002546908501	0.117623594446738
Trs20	391	-0.335609901918715	3.15421040837357	5.2699537743808	0.0216965887969917	0.118070142072929
Prosbeta7	1553	-0.123234454598768	6.28315090014437	5.26449116157191	0.021764784502729	0.118363075589429
Cul2	2309	0.18389079990804	5.79281928410135	5.26261527783586	0.0217882543594924	0.118412551232096
CG1104	2495	0.134915106432691	5.76643917150867	5.25878770332122	0.0218362238576419	0.118595021992823
CG3184	2188	0.320914235848394	2.23387981125765	5.25473013926248	0.021887195172332	0.118742772310861
scaf6	2778	0.104160571439372	7.66356854228776	5.2543280582823	0.0218922528389607	0.118742772310861
Mat89Ba	3564	0.110360742340437	8.19596451375744	5.24431977203301	0.0220185351636343	0.119301663506809
CG42700	1985	0.291396597793231	3.1778648703282	5.24386792955646	0.0220242541805869	0.119301663506809
CG7065	4183	-0.1058038316634	7.18907196143647	5.23701978790052	0.0221111204470393	0.119614918820195
CG2116	1074	-0.215283081930787	3.92195848975603	5.23802293771928	0.0220983736915672	0.119614918820195
Prosbeta4-os	1924	-0.21543734960241	4.02023760071656	5.23528103432472	0.0221332323668481	0.119655972093479
Mcm5	2363	0.113296067985569	8.79250648338071	5.22861266691328	0.0222182473359252	0.119893413951336
CG13604	2322	0.154332923220506	4.9665440700958	5.2297173145503	0.0222041408474214	0.119893413951336
RhoGAP92B	3801	-0.100190964931115	6.89159961790655	5.22833382776807	0.0222218096140495	0.119893413951336
FBgn0002021 eval 1e-08	565	-0.27467948923359	3.56164646959069	5.22727353528973	0.022235360664843	0.119893413951336
CG17068	1974	-0.130289415143926	5.58174350944861	5.22450526796686	0.0222707808291619	0.119927426961742
Uba2-os	2211	-0.413912556487261	1.25254232227428	5.22511643494274	0.0222629558822388	0.119927426961742
CG10375	1327	0.147223216142426	5.985732669228	5.21713359915629	0.0223653871985138	0.12035821366986
CG8300	818	-0.176917360378248	4.45941119499348	5.21436242171753	0.0224010594779859	0.120471494150865
mbl	749	0.375435160326915	1.5531090592746	5.20978977877675	0.0224600502634294	0.120709950502541
CG32441	1767	-0.148578401060934	5.19751811072534	5.20142249186081	0.0225684121451519	0.12121326444844
Hnf4	1819	-0.185487706207186	5.59987100474375	5.19859331237882	0.0226051743244683	0.12125262451777
alphaTub85E	652	-0.362105139875734	2.21484870876232	5.19925143213066	0.0225966172230636	0.12125262451777
CG12203	714	-0.146089222420002	5.23776542544261	5.17339562084234	0.022935342117574	0.122943580811121
CG11679	2999	-0.174667724324318	4.57328909175813	5.16428564641877	0.0230559377926001	0.123509669358409
nrv2	1685	0.161541428024373	4.99649494951611	5.15745396087253	0.0231468052048826	0.12379624463124
mim_v3	2525	0.126388887565175	7.27805871474437	5.15366684446143	0.0231973370505969	0.12379624463124
nAChRalpha2	841	0.470355322855331	0.563820794392793	5.15237404438235	0.0232146131757818	0.12379624463124
crol_v27	2253	-0.149031326065131	5.15389523846019	5.15437997651116	0.0231878129304041	0.12379624463124
CG1172-os	1781	-0.505385604046495	0.274925201414649	5.15291279460278	0.0232074120535602	0.12379624463124
armadillo repeat-containing protein 8 [Culex quinquefasciatus] eval 0-os	2788	-0.108557948121193	7.47544525005201	5.15430316288123	0.0231888386076151	0.12379624463124
Thap4 protein [Culex quinquefasciatus] eval 1e-112-os	675	-0.304025845919374	3.03315870095036	5.15842360342338	0.023133885533409	0.12379624463124
CG42245	448	0.225777730615279	3.79144673510211	5.14773838974	0.023276670750959	0.124046888950292
CG15269 eval 2e-12	558	-0.473048675534376	0.980163630253166	5.14188945451127	0.0233552160370664	0.124385019346729
Pop2	1972	0.113302076623035	8.7340070699276	5.13756770479517	0.0234134292851513	0.124534050277832
dx	2865	0.320644017971312	2.95081749850766	5.13804297981365	0.023407020053376	0.124534050277832
Tapdelta	785	0.127830939088584	5.80345086619691	5.13363596625193	0.0234665198515915	0.124604352414365
ena	2647	-0.141245711780047	5.24462128938018	5.13322932814817	0.0234720178355498	0.124604352414365
CG14057	512	-0.347305104222141	2.71534662552073	5.1343276378458	0.0234571711162929	0.124604352414365
wech	4027	0.119834716453965	7.76102540039629	5.13064136573088	0.0235070399116198	0.124709917470596
jet	2030	-0.173390208697692	4.49059170061802	5.12403113178937	0.0235967403103355	0.125105240293986
svr	5009	0.120835734766023	7.63869177765057	5.1215109089843	0.0236310329551294	0.125206482647789
mr	2349	-0.1429637983643	5.24542960504881	5.11697890324004	0.0236928300126845	0.125453230382074
CG2082	2081	-0.159611465102906	4.93960613273299	5.11450659422776	0.0237266123028181	0.125551418601746
CG5355	2725	0.103950938127446	7.95033023641416	5.10643641779094	0.0238372334775858	0.125572229297845
CG17778	812	-0.374494140258116	2.53365025434482	5.11137496916139	0.0237694753979369	0.125572229297845
CG10011	8228	-0.101479451803299	7.23097855253267	5.10697318948478	0.0238298591497983	0.125572229297845
Mcm3	2700	0.144028819672334	9.44641400649759	5.10692119711914	0.0238305733327316	0.125572229297845
ZnT35C	1881	0.1188697940044	5.76731748839027	5.11200893965644	0.0237607916547062	0.125572229297845
CG3760-os	1465	-0.422637658727632	1.23787402680746	5.1080328479753	0.0238153081950177	0.125572229297845
Cdc37-os	3192	-0.770212807948984	-1.07195522976393	5.11064211526557	0.0237795176880484	0.125572229297845
FBgn0004652 eval 2e-06	357	-0.602032174120081	-0.323559661722175	5.10169017127686	0.0239025419044737	0.12583581006451
CG6204	3174	0.119252285902432	6.06466219374653	5.09578874586335	0.0239840045687775	0.126037722232952
PI4KIIIalpha	6324	0.153662672717066	5.28599826955951	5.09558745374023	0.0239867882584377	0.126037722232952
CG6745	2580	-0.10637091472884	7.02881172860461	5.09614752901081	0.0239790437503777	0.126037722232952
app	4026	0.110519522229824	8.06177757895746	5.08821666001882	0.0240889509180095	0.126413290836612
CG6767_v2	1358	-0.110970495226457	8.73969839748864	5.08854867688461	0.024084339313317	0.126413290836612
CG30373	1407	-0.221986482005014	4.57919674858384	5.07866579468686	0.0242220022632163	0.127030602575836
eRF1	2544	0.118317505677706	8.91571525719734	5.07621506412843	0.024256265711961	0.127048552575236
CG6621-os	1761	-0.321050567836414	2.37230292373002	5.07676999921065	0.0242485028113422	0.127048552575236
PHGPx_v2	783	-0.146419303102936	5.10177116506285	5.0688187268143	0.0243599785095541	0.127429754247756
CG32164	4283	-0.138714139849444	9.30506365694905	5.06933476303945	0.0243527276449636	0.127429754247756
TAF1B	2622	-0.106095414352841	6.37694047392456	5.057547280135	0.0245189146138334	0.128017324146624
RhoGAP18B	3185	-0.131775641970673	5.44668659797522	5.05884178676814	0.0245006064999035	0.128017324146624
Dmn	1310	-0.11660484125894	5.92491487365783	5.05803582694111	0.0245120034641153	0.128017324146624
CG7806-os	3036	-0.228266103411091	3.59511182587433	5.05377719577049	0.0245723155781764	0.128214887934513
Pez	5077	0.109339298432644	8.20785625992966	5.04849657678281	0.0246473153741862	0.128509646132193
mael_v2	1649	-0.159115970695675	6.62350589436538	5.04681603101744	0.0246712337068199	0.128509646132193
CG17612	1629	-0.191294966580219	4.19137350923409	5.04650949985553	0.0246755990024431	0.128509646132193
CG5705	1406	-0.153505490766987	5.35378582486158	5.03998638669355	0.024768684652008	0.128912945576686
Tps1	3910	-0.139387311466123	7.91216599242736	5.03528343017317	0.0248360225127103	0.129181811541805
Atg13	2434	0.0992785816157078	7.14409952304018	5.01993072548319	0.0250571714766945	0.130249864855827
crol_v4	2826	-0.143505463243248	5.54275232615353	5.01699859966503	0.0250996394500674	0.130388353990609
asrij	803	-0.184857172084094	5.17363974366468	5.01484610976038	0.0251308629884931	0.130468292477753
edl	2059	-0.20486296322062	4.87785114037327	5.01197624201471	0.0251725553926096	0.13060244576808
SNF4Agamma_v3	3396	-0.0996871238170097	7.26040998243757	4.9923514358311	0.0254595892036908	0.131925506571829
PrBP-os	2683	-0.153086359904584	5.14665207601258	4.99325799825472	0.0254462551645227	0.131925506571829
ari-2	4766	0.102302059913353	8.35774566707205	4.98371866731308	0.025586927160455	0.132502006835316
Mt2	995	-0.24365118371836	3.38839433744428	4.9825093108065	0.0256048185699742	0.132511369471117
Letm1	3513	-0.0979591503414488	7.40469514752596	4.9712963799808	0.0257713245256418	0.133107933822622
CG7457	4566	0.110948978413001	8.35903187432041	4.97223412213586	0.0257573565619561	0.133107933822622
Sap30	1195	0.125276566335235	5.60824873802323	4.9703979399152	0.0257847144533202	0.133107933822622
FBgn0028341 eval 2e-09	404	0.270310398406807	3.14600130020048	4.97288875635128	0.025747610241349	0.133107933822622
l(3)72Dn	1994	-0.110952792282626	6.40722920924141	4.96759584639	0.0258265219744857	0.133240272102559
IntS8	4295	0.109679141227127	6.06036512819776	4.96282638089274	0.0258978449052457	0.133524620885056
SCAR	3212	-0.105513364316117	7.04086467116383	4.95608845535371	0.0259989532518395	0.133962086205069
CG1317-os	4342	-0.769112332970596	-1.02935039582381	4.94705918806719	0.0261350886027611	0.134579371873843
Sod	1151	-0.115996289407876	8.14590772474749	4.94127349927439	0.0262227093090142	0.134861986265273
CG14464	524	-0.205822549056146	4.23508861539904	4.94171878591358	0.0262159548861304	0.134861986265273
eIF2B-epsilon-os	4191	-0.132017422147235	5.44266587995776	4.93433939047382	0.0263281244449142	0.135319661448315
CG16979	1819	0.137661038366161	5.28115563201508	4.9200756548878	0.0265463546228922	0.136245820684386
CG5745	2242	0.106006375267158	6.40881516970662	4.91933810133277	0.0265576899287087	0.136245820684386
CG7028	3530	0.101945321800139	8.47111091405623	4.91932246246337	0.0265579303336721	0.136245820684386
FBgn0264005 eval 3e-08	832	-0.158002454367748	4.83253038869001	4.91750743687356	0.0265858467728514	0.136304164008415
blue_v2	251	-0.371858825692561	1.51016789221931	4.90562544415603	0.0267693557070691	0.136993851866593
CG6463	521	-0.214124947788721	4.94826807593268	4.90556765521532	0.0267702514267769	0.136993851866593
DNA-ligI-os	3852	-0.126711689832182	5.57404921317705	4.9065749514597	0.026754642950371	0.136993851866593
CG7280	2019	-0.106193983839205	6.48929509207883	4.90422396071199	0.0267910872725398	0.137015374325547
AAEL001710-PA [Aedes aegypti] eval 9e-25	328	-0.622816391364048	-0.52935113075037	4.90110902698815	0.0268394535057629	0.137177579053338
CG15073-os	3286	-0.236123325666137	3.629543263915	4.89793175093508	0.0268888812699744	0.137345004825368
CG5742	2670	-0.0976856827864074	6.94788570817291	4.88681504911953	0.0270625660234511	0.138073944982397
CG8005	1103	-0.240908177364784	3.42756815335499	4.88558432660941	0.0270818661356419	0.138073944982397
FBgn0039338 eval 0.001	618	-0.219776338034265	4.1753850695662	4.88618649417723	0.0270724211945322	0.138073944982397
pins	3627	0.102171814814554	7.52937750656693	4.88209247384861	0.0271367030989215	0.138117834291521
CG43324	1287	0.10220560144588	6.52969073828699	4.88285596410161	0.0271247031946394	0.138117834291521
Vps13	11128	0.108816682766818	7.71337302623415	4.88183403214953	0.0271407663209094	0.138117834291521
Ent2	2410	0.142680030078392	5.22855239641284	4.8774322387716	0.0272100685805193	0.13838503397216
mmy	1829	-0.334895476743011	1.87203763053591	4.86775815808577	0.0273630256842881	0.139077093530444
CG10565-os	2881	-0.256994318148648	4.0840385848623	4.86349047177383	0.0274307861684458	0.139335540839596
CG33671	1704	0.116778134720491	5.71510500355535	4.86032255180329	0.0274811978809393	0.13941969787011
Osi2	1187	-0.312077967495361	2.16223521026435	4.86049777347518	0.0274784070291784	0.13941969787011
sni	1089	-0.193227284684629	4.31348194878878	4.85911125066532	0.02750049900486	0.139431760800641
Desat1	2993	-0.107454793166828	7.79933036118873	4.8558826673259	0.0275520128310669	0.139585107676501
polybromo	5610	0.117742909184721	8.96565755849752	4.85509297916416	0.0275646280118542	0.139585107676501
CG9601	1885	0.129113186590444	6.67915969368746	4.84933598899589	0.027656777049017	0.139965716281849
mon2	6282	-0.14500637246524	6.4745121735884	4.84761528701182	0.0276843815581859	0.14001941047139
cort	1867	-0.102660595702459	6.76386321186863	4.83873234707391	0.0278273435142673	0.140268584872943
mim	334	0.148748085215559	5.29157824757359	4.84222665485113	0.0277710147343354	0.140268584872943
CG14989	711	-0.369462032351609	1.97691982749837	4.83897103245342	0.0278234920893638	0.140268584872943
l(2)k05819	4321	-0.164197208750029	5.19013407856757	4.84045723029266	0.0277995232899346	0.140268584872943
Dyb	2791	-0.18562132313093	5.39362142189796	4.84049289940504	0.0277989482969193	0.140268584872943
FBgn0086357 eval 0.001	239	-0.489743520793137	0.334738855435078	4.83820854146882	0.0278357975806847	0.140268584872943
ari-1	3241	0.0988699719792051	7.81851213806943	4.83668707561337	0.0278603687430254	0.140306588064661
Tdrd3	3827	0.145681729871743	7.20153736094561	4.83180601586281	0.0279393486574381	0.14046438989945
CLIP-190	6865	0.102051327240226	7.12774972679111	4.83151275790831	0.027944101245875	0.14046438989945
CG14715	1621	0.170867362616202	4.89617806696489	4.83291123046964	0.0279214449171417	0.14046438989945
CG4101 eval 9e-08	802	-0.18833653777333	4.45171235146528	4.8302731229894	0.0279642002758528	0.14046438989945
CG14299-os	9762	0.112413339751071	6.40169484715835	4.82948745057088	0.0279769466955939	0.14046438989945
eIF-1A	1144	-0.113066581649914	8.28845084876499	4.82829128907397	0.0279963643274639	0.14047627630571
Nf-YC	1275	-0.236385165411666	3.75957438716143	4.82656814833305	0.0280243612188942	0.140531169861515
chromaffin granule amine transporter [Culex quinquefasciatus] eval 0	2648	-0.207734334089568	4.23325034828814	4.82257864830031	0.0280892928613808	0.140771097253599
prtp	1376	0.102325071425594	8.55335039121329	4.821007808112	0.0281149022198633	0.14081378686289
Mcm7	2443	0.156847860408931	9.89624068560658	4.81500603759736	0.0282129728764793	0.141105095043451
ytr	494	-0.12797010385747	6.4991929224894	4.8161053567177	0.0281949830896373	0.141105095043451
FBgn0020279 eval 0.001	703	-0.388710642004392	1.16745240820138	4.81430542285135	0.0282244443053292	0.141105095043451
dl	1779	0.105173962725003	6.1088169917245	4.80883827820744	0.028314126824536	0.141467611223379
ph-p	5872	-0.102491468412892	7.01230961112423	4.8038298311551	0.0283965452233428	0.141626649019706
Rif1_v2	902	0.0984866175941111	7.23925687870122	4.80089356074178	0.0284449802061246	0.141626649019706
CG32809	241	-0.189515920606605	4.20058757482646	4.80230328949265	0.0284217154304752	0.141626649019706
lic	3207	0.101958119750496	6.48271423528536	4.80064427316202	0.0284490962650337	0.141626649019706
CG9723	1588	0.104559333782433	6.66663527115209	4.80454757646501	0.0283847187820081	0.141626649019706
CG7888	2228	-0.176599226267099	4.48125108304767	4.80269459370572	0.0284152612432856	0.141626649019706
Klp61F	3527	0.113351670449352	8.22975458440914	4.79848266791147	0.0284848131561702	0.141718825841598
Prosbeta3	804	-0.107655828994339	7.06884535962252	4.79017797107044	0.0286224690322117	0.142209916085709
mago	2214	-0.128593305122923	6.59040104188747	4.78940590291906	0.0286353017096968	0.142209916085709
FBgn0266176 eval 7e-07	591	0.331461518325812	2.02181375187257	4.78979755769338	0.0286287912000027	0.142209916085709
CG12128-os	1686	-0.32239161959733	3.50936164405509	4.78560147313866	0.0286986233216729	0.142438528642929
CG17568	2033	-0.12803346741158	5.59043378252226	4.78294477534876	0.0287429283051095	0.142536852090852
CG10674	403	-0.209774863735593	3.823829627031	4.78233938839423	0.0287530341273208	0.142536852090852
CG3294	1412	-0.312994753809024	2.28604576329373	4.77995640621166	0.0287928495872861	0.142648399127871
FBgn0004859 eval 5e-12	337	-0.671861542373133	-0.759573420714277	4.77814622430711	0.028823132918992	0.142712615456475
Cdk8-os	3337	-0.227689210012901	3.38307318187187	4.77116337080324	0.0289402632131412	0.143163595765414
Dcr-2-os	5532	-0.746794245266349	-1.11438805482622	4.77064557739929	0.0289489683875688	0.143163595765414
Srp9	399	-0.160864498413389	5.102184875554	4.7616061126426	0.0291013805150598	0.143830998238499
CG11984_v2	501	-0.517577665364633	0.739219040926216	4.75769000824673	0.02916766815691	0.144072193012459
p53	1769	-0.115057865651784	7.76139885629936	4.74653431638373	0.0293573632357745	0.144575801374505
CG15523	11567	0.114259356067518	6.5392047191211	4.74892177530424	0.0293166583021834	0.144575801374505
CG42558	1122	0.101080149525628	6.67151977377344	4.74805927937797	0.0293313566228807	0.144575801374505
stg	3327	-0.101334476471531	8.63644839917816	4.7472411780164	0.0293453054817389	0.144575801374505
CG8478 eval 4e-06	2429	-0.103033472789739	6.96131147900493	4.74719337430392	0.0293461207621414	0.144575801374505
Aats-asp	2158	-0.1052589137865	8.08706258642428	4.74321065378123	0.0294141279992252	0.144768817554132
CG3226	861	-0.118411206320058	6.27332464605062	4.73728984473458	0.0295155327890757	0.145008034972686
Gs2_v2	504	-0.636541976656213	-0.268296280077128	4.738175832141	0.0295003354790795	0.145008034972686
DCP1-os	2141	0.614332621123496	-0.409522369656399	4.73809554509191	0.0295017123040154	0.145008034972686
Ipk1	3499	0.102566113192552	6.88913980119233	4.73328880217782	0.0295842641713045	0.145104655705059
Cf2	2183	0.134148331299656	5.32802497064554	4.73489987398303	0.0295565685569388	0.145104655705059
rdgA_v3	3626	-0.146981596986149	5.18592256105082	4.73306956355897	0.0295880351480153	0.145104655705059
CG4813	1465	0.108873582430143	6.04180038768608	4.72612269569794	0.0297077832572833	0.145605250598904
Upf1	4769	0.100538259838662	8.08004834232768	4.72285430790452	0.0297642973395784	0.145795508787625
mago-os	2214	-0.167798006804554	4.6150539377099	4.72040595137307	0.0298067055387832	0.145916486591821
MrgBP	704	-0.137844585984791	5.35369649622527	4.71666465386079	0.0298716305275353	0.146068184647883
Ge-1	4740	0.127179298041681	8.17172198437452	4.71586559617847	0.0298855161430785	0.146068184647883
CG10019	3540	-0.164030806172417	4.53640916524746	4.71555703977616	0.0298908798781808	0.146068184647883
Lon	3027	0.0956038010947556	6.67355421602569	4.71224938523166	0.0299484409511328	0.14626271784018
CG15096	2379	-0.196540128601554	4.11450551959478	4.71030865713735	0.0299822680016173	0.146341176578984
CG33217	2521	-0.11251333905089	6.0307938044085	4.70630755661335	0.0300521332309838	0.146595337886368
CG2059	957	-0.192279128379613	4.18919830945465	4.69676766518182	0.0302193994588841	0.147324042687424
Rif1	5252	0.15753393977152	9.92247044240027	4.69346463345602	0.0302775385448939	0.14752018927935
Sec24CD	546	0.606590708920237	-0.17161073240482	4.69053805938384	0.0303291487323009	0.147684312296352
CG1637-os	3297	0.178513597451448	4.65853891529236	4.6893751379475	0.0303496823231454	0.147697006887416
E(z)_v2	1288	0.295623782511757	2.98961720404551	4.6863304750704	0.0304035103000047	0.147871618277296
Vap-33B	3485	-0.104383824758415	7.58099561946266	4.68231386210643	0.0304746741036557	0.148096313354405
Girdin	1823	0.411196642462782	2.37763545069215	4.68169470586277	0.0304856593578189	0.148096313354405
CG6179	882	0.141552197360296	5.09710481361982	4.67999987877303	0.0305157506038716	0.148155138023157
Sec3	3070	0.101626965542056	6.23621470041169	4.67306320094098	0.0306392327235854	0.148667042644064
Bap170	4630	0.102547984614861	7.556671701674	4.67034578454069	0.0306877482655502	0.148814807510222
CG15073_v6	2227	-0.114328525070537	5.83441600603791	4.66608168921485	0.0307640390359237	0.149097010362927
Mcm6_v2	2854	-0.0981217659950137	7.03776513712981	4.65808145938949	0.0309077086409317	0.149705238972743
ssp3	5465	0.0950485310716963	7.22308153368719	4.65229265369077	0.0310121012332953	0.150122621657532
fal	1893	-0.122975573510298	7.23884399519968	4.64783615686642	0.0310927180542663	0.15033621129642
CG4733	1544	0.155888272064452	5.29544405244015	4.64834522518171	0.031083498099955	0.15033621129642
CG4069	1811	-0.0976887088796319	7.13007255536638	4.64191974383774	0.0312000821854975	0.150766848754436
Arp6-os	2414	-0.214085554454695	4.39023315715415	4.6399180729115	0.0312364936417882	0.150854320700289
Lrrk-os	10098	-0.148344303892183	5.11953230830031	4.63784586848486	0.0312742348336539	0.150948108256869
RhoGAP15B-os	7699	-0.113098043336209	6.39307699404996	4.63453668676718	0.0313346038282039	0.151150937318836
CG11159_v2	663	-0.414929406890761	1.54833714857698	4.63248608525015	0.0313720736855247	0.151154687190081
fru_v3	973	-0.366602694035153	1.85744527767483	4.63268129532224	0.0313685046745438	0.151154687190081
CG42233	4080	-0.106957573763322	5.96562956312046	4.62707172218212	0.0314712330667372	0.151543827724633
CG7504	4793	0.11426923555298	7.017295366791	4.6233328664289	0.0315398977770582	0.151785758052093
cm	1409	-0.142059548175727	4.99581200699989	4.62122375129493	0.0315787009606265	0.151883781211093
Prp8	7341	0.149482627898497	9.68321870759743	4.61578064694805	0.0316790726767234	0.152277642814191
Catsup-os	2167	0.51628986942163	0.347383608090894	4.61370615297778	0.03171741422954	0.152373047135382
CG6966-os	3906	0.601102733972011	-0.491747575230768	4.61248612143418	0.0317399859043447	0.152392624630475
CG11454	788	0.141293823042782	5.09940877622279	4.60759922798509	0.0318305659605268	0.152649611728044
FBgn0261841 eval 0.005-os	1342	-0.187786942668074	4.9552802170132	4.60855166828528	0.0318128910519837	0.152649611728044
CG10383	2713	0.198749197404699	4.67073564607758	4.60154938976086	0.0319430753423159	0.153100056861746
CG1703-os	2926	-0.3901258446852	1.10698843749149	4.59723403110246	0.0320235819776488	0.153396681345261
CG10413-os	4301	-0.270494574220763	2.77188093677294	4.5956883405026	0.032052469612473	0.153445843775226
Ns4-os	4318	0.109974582099511	6.16343843095006	4.59045876831626	0.0321504076670803	0.15382083433621
mv-os	12334	-0.188083523233146	4.23637816197303	4.58951374860262	0.0321681390413023	0.15382083433621
baz-os	6052	-0.688919687230291	-0.759443974145291	4.58802641141546	0.0321960665764422	0.153865076869668
CG10731	575	-0.369509758458063	2.25641497374886	4.58380356140919	0.0322754964850111	0.154155255385511
Irp-1B	2972	-0.111461530442529	5.91223665058899	4.58076496815882	0.0323327775787016	0.154212348265781
CG30122	2867	0.151045458588866	9.65466852337669	4.5809550141799	0.0323291918763993	0.154212348265781
CG11164	1471	-0.111810661330458	5.74308266767766	4.58019138983189	0.0323436021123037	0.154212348265781
Khc-73	878	-0.162464300877048	4.71089083538236	4.57821026357583	0.0323810189066658	0.154221789290852
CG12173	349	0.155049764891717	9.68232277957709	4.5781044184879	0.0323830192345156	0.154221789290852
CG2852-os	846	0.538008008535778	-0.072014819424185	4.5733079342846	0.0324738017500664	0.154523073911236
zinc finger and SCAN domain-containing protein 2 [Culex quinquefasciatus] eval 1e-18-os	249	-0.293821921218414	3.6141179378222	4.57278094463253	0.0324837922095231	0.154523073911236
Dhfr	1062	-0.285994209702057	3.81105507479058	4.56857114170959	0.032563715258879	0.154813877679114
Chc	5456	0.156369464480609	9.14612167855779	4.55938361349695	0.0327388541190303	0.155556758412163
FBgn0039936 eval 4e-10	669	0.114710380503854	5.68745199175536	4.55422566777561	0.0328376091577878	0.155936058703754
Der-2	917	0.136763736117406	5.1329790301573	4.5427931628341	0.0330576086009635	0.156709802798238
htl	1156	-0.402407416743861	1.27997119571386	4.54451836194107	0.0330243116636273	0.156709802798238
grh	382	0.617577443107982	-0.248262844789748	4.5432350623148	0.0330490764499159	0.156709802798238
asf1	1268	-0.13883150921587	6.53590930165102	4.53939051241046	0.0331233837402495	0.156931316064356
CG5642	1906	0.104593183123469	8.38135705178768	4.53579560126731	0.0331930238959799	0.157170875792516
AlkB	994	-0.238972311656903	3.46169492507864	4.53270594482542	0.0332529985168916	0.157274084259856
MP1	1226	-0.177660281661602	4.24892114452018	4.53335732831896	0.0332403448286597	0.157274084259856
ATP8B	6255	0.10277325314634	6.53093108152031	4.53003508745887	0.0333049348663338	0.157429350753714
CG11897	994	-0.34861200560726	1.72107435622427	4.52861121889606	0.0333326574244179	0.157455941860501
CG8066 eval 2e-05	418	-0.277574328496197	2.75381766306569	4.52778358475682	0.0333487824428418	0.157455941860501
S1P_v2	4690	-0.11972254677825	5.77710541403491	4.52671554639309	0.0333696033648149	0.157464010379559
Ser_v4	314	-0.58633433196426	-0.408742086149387	4.52263064733578	0.0334493619849683	0.157750024839241
Sk2	2456	-0.0958637185594315	6.88852215563538	4.52067503129092	0.0334876163183919	0.157840086297043
Sur-8	3004	-0.0986360490130448	7.58265257178262	4.51773732697274	0.0335451674647382	0.158020946107477
Tctp	207	-0.116484175819515	8.75843382530133	4.5141160875952	0.0336162516397071	0.158262193528832
B230208H17Rik protein [Culex quinquefasciatus] eval 0	2437	0.118530108992829	6.37629477854061	4.51317259581473	0.03363479801784	0.158262193528832
mkg-p	2378	0.0968710774303805	7.50424454812696	4.51058224589647	0.0336857719538496	0.158411572561511
Ing3_v2	1154	-0.117661557003346	5.65226679555623	4.50470060553597	0.0338018131510825	0.158866593583439
CG2453	892	-0.213294189544979	3.65314834541326	4.50319020420297	0.0338316798047324	0.158916311237851
Syx6	1943	0.1269352004702	5.45646234048814	4.49996690544164	0.0338955095222225	0.159125414788371
Pp2A-29B	2587	0.113103301497358	8.933025832191	4.49861658792206	0.0339222867192939	0.159160432961425
Noa36_v2	847	0.4262413599386	1.35968428191109	4.49310444804913	0.0340318236058712	0.159583491570161
CG9987	1591	0.10932870194871	5.95930924345279	4.49085459938786	0.034076638622731	0.159702744944642
CG31126	265	-0.255493592451115	2.85842041102845	4.4835225646097	0.0342231148646025	0.160137838079512
Asx_v2	3433	-0.102716968658779	8.32406868674598	4.48310827031793	0.0342314110757412	0.160137838079512
Rab1	1747	0.102036665169096	8.13542127949345	4.48231894619758	0.0342472230484404	0.160137838079512
CG34376_v2	827	-0.312209633818932	2.07290615567618	4.482398108561	0.0342456369003421	0.160137838079512
hrg	4025	0.105378848711085	8.78121084127726	4.48103843909686	0.0342728907834586	0.160166958119634
FBgn0032329 eval 5e-06	280	-0.297557414711152	3.15149545963517	4.47953928574231	0.0343029668315076	0.160216634764621
Rfx	3955	0.103495334674302	6.32489813212493	4.474928080494	0.0343956499952949	0.160558504425628
PI31	972	0.147841615430226	5.01434758607838	4.47231623489636	0.034448263018265	0.160713045870603
Trs31	1134	-0.268959511794211	3.10394384903122	4.47077589375477	0.0344793310866983	0.160766954625528
CG5946	1361	-0.103954885691251	6.10830593190363	4.46824811269417	0.0345303789200336	0.160913909458233
Akt1	3617	-0.0943491488197618	7.67105797856774	4.4672481900805	0.0345505938823951	0.160917096097825
CG8607	511	-0.402113950547817	1.00367421704872	4.46593471244255	0.0345771666406339	0.160949873419312
CG12107	693	0.0944591356045042	6.82677530457703	4.45822194966956	0.0347336340443331	0.161495717207257
zinc finger protein [Culex quinquefasciatus] eval 3e-70	1267	-0.339980602719282	1.94575751055157	4.45875081689161	0.0347228814074503	0.161495717207257
CG3225-os	3247	-0.186008165284403	3.96977836086446	4.45314882320162	0.034836955114045	0.161884756449304
Hsepi	2473	0.117618090401792	5.6649902408238	4.44782294774141	0.0349457696296289	0.162214510180816
CG18213-os	4243	-0.552640493955	-0.130566011459273	4.44774845957239	0.0349472940370129	0.162214510180816
lds	3587	0.0988929634837924	8.25587430067946	4.44379438907654	0.0350283143699189	0.162499032710451
CG14073	12222	0.13468826936291	8.5661202871841	4.4363019759121	0.0351823758752575	0.163121887921354
CG3608	1885	-0.157966703391764	4.70325149497208	4.43092602400725	0.0352933545828142	0.163544402929025
CG1440-os	2643	-0.218565508626982	3.55230058891712	4.42962835482464	0.03532019789801	0.16357679060242
CG5339	1263	-0.24037516975846	4.93711308775906	4.4269209770563	0.0353762709346948	0.163744436084804
zinc finger-containing protein [Culex quinquefasciatus] eval 0	1387	-0.12370666255441	5.86419824158302	4.42504129275301	0.035415256212657	0.16383284443351
Nup50	1323	-0.0967110180299624	7.10687039551941	4.4223442462449	0.0354712723806553	0.163981614255405
Strn-Mlck	3575	0.304382631349721	4.24003324279508	4.42138619999586	0.0354911927764751	0.163981614255405
FBgn0004856 eval 0.006	263	0.661814076297467	-0.703042583686272	4.42062038240542	0.0355071246306156	0.163981614255405
CG5028	1630	0.101047466048283	6.12018222227791	4.4163656149249	0.0355957759858605	0.164298934648462
EloA	2990	0.125020975607528	7.98993679852909	4.40982303604895	0.0357325477605743	0.164529052817948
SLC5A11	2381	-0.130615610698604	5.65758479662128	4.40637364967619	0.0358048780104174	0.164529052817948
HP1b	1132	0.132737025980909	9.34021251307191	4.41079607031162	0.0357121718456816	0.164529052817948
CG9776	3842	0.0964032571556978	8.45748789814317	4.40873724338568	0.035755299264729	0.164529052817948
CG13397	2157	0.164360202476508	4.43774476906099	4.40634935464263	0.0358053879964292	0.164529052817948
Drl-2	1073	-0.400327663121484	2.2757252939354	4.40831033495672	0.0357642487781778	0.164529052817948
Rab19	1266	-0.136703417179192	5.61010585313842	4.4074623891879	0.0357820316783999	0.164529052817948
zinc finger protein 58 [Culex quinquefasciatus] eval 7e-60	298	-0.232424001797285	3.20339594471562	4.41076397844944	0.0357128436744115	0.164529052817948
FBgn0031078 eval 3e-05_v2	536	-0.358169043298105	2.86610391747611	4.40402355991927	0.0358542448228582	0.164621645218426
Bruce_v2-os	14962	0.653148642249186	-0.780901182159871	4.40348824285571	0.0358654998382175	0.164621645218426
CG2789	690	-0.227622042062608	3.54766596734131	4.4009754357676	0.0359183809170964	0.164772572592404
RapGAP1_v2	6312	-0.101765065826327	7.77118052987159	4.39391782846494	0.0360673424820501	0.16534213205642
FBgn0000404 eval 0.008-os	337	-0.588951483973776	-0.510282044444853	4.39319315946677	0.0360826742854039	0.16534213205642
CG2982	2041	-0.0936438168017405	7.19698910927087	4.38960202101232	0.0361587526308525	0.165598645317173
Spn85F	1858	0.409135777780665	2.909099045067	4.38128841665735	0.036335521485361	0.166131166214145
mud	7457	0.134797699542716	9.20903586681655	4.38265300126125	0.0363064449295563	0.166131166214145
mixed-lineage leukemia protein [Culex quinquefasciatus] eval 5e-29-os	250	0.612440758133016	-0.511393035680697	4.38135939773783	0.0363340084203347	0.166131166214145
Oda	1044	0.145373477349495	9.66950612922215	4.37584231748349	0.0364518099188723	0.166570417039151
fry	10594	0.101225249543053	8.10326995973232	4.37230313510181	0.0365275895132943	0.166824174057667
Taf5	2164	0.099704994281067	6.21868725942631	4.36576149827411	0.0366680909827596	0.167280399560884
CG1815-os	4962	-0.574736916699237	-0.109402857224491	4.36587212998992	0.0366657101335867	0.167280399560884
dnk	1208	0.171531293002194	5.13483324942017	4.36098873223273	0.0367709575472383	0.167630403648918
GAPsec	1512	0.110361547728345	5.9889572829352	4.36031492644764	0.0367855042841659	0.167630403648918
CG4495	2800	0.110775854213919	6.02757481107353	4.35020333748245	0.0370045277853436	0.168467331397097
Lapsyn	2315	0.218195313512916	3.98285295324523	4.34900817909803	0.0370305057847	0.168467331397097
FBgn0003460 eval 0.002-os	263	-0.779476132689715	0.309256852554745	4.34911757610851	0.0370281271339967	0.168467331397097
CG4036	984	-0.225894474680086	3.16105638962009	4.34496686875968	0.037118489408045	0.168495445858337
CG17726	1226	-0.201676128555265	3.61497098585258	4.34535484548563	0.0371100332494448	0.168495445858337
CG32772	1215	0.235514264159668	3.64742714270473	4.34508980847436	0.0371158096533248	0.168495445858337
Rif1-os	5252	-0.344104759499422	1.53879952491771	4.34650740304047	0.0370849245438363	0.168495445858337
Pk92B	6063	0.118150835002805	5.68601900216437	4.34149188017944	0.0371943186784758	0.168746691405266
Wnk_v2	4963	0.102877461304693	8.34113636675325	4.333427467731	0.0373709217074199	0.169281257045393
CG4165	3676	-0.0984161972078912	8.56713149451656	4.33459443125741	0.0373453120460401	0.169281257045393
CG33143_v2	746	0.346546593785059	1.72348904173151	4.33329709174307	0.0373737840230089	0.169281257045393
CG13390	489	0.245412431183497	2.89856224942791	4.3270856807781	0.0375104177626545	0.169806775794786
CG11655	1935	-0.147420591091587	5.13037724856596	4.32458196230466	0.0375656404847468	0.169963378338182
Cwc25	1701	0.10487952842768	6.14227660541904	4.32287709794653	0.0376032921961418	0.17004035367948
Nup154	4585	0.0985640991984998	8.52915402423759	4.31860175628361	0.0376978865780141	0.170187883570552
CG3760	1465	-0.117236425068396	9.01322491597874	4.31962918690069	0.0376751313515813	0.170187883570552
CG11110-os	2488	0.101929318040365	6.2392193700588	4.3194039879117	0.0376801177596934	0.170187883570552
CG7928_v2	1627	-0.183504079011307	4.13983311311807	4.31672078027906	0.0377395831960679	0.170189614642804
zetaCOP	816	-0.121573258175812	5.6202271828773	4.31737993020125	0.0377249659639582	0.170189614642804
Pgk	1490	-0.0911596219654029	7.10468648959927	4.31535536876758	0.0377698812857081	0.170233069974261
l(1)G0136	442	-0.186489291231708	4.10275253506657	4.31308712503559	0.0378202693153052	0.17036697588234
CG10340	2769	0.133324400202789	5.2109610362068	4.31120766153517	0.037862074127842	0.170462092207263
CG6171	1309	-0.117456630653959	5.49797448491333	4.30613386335433	0.0379751723610355	0.170691459401294
CG8311	1505	-0.213943180179279	4.35088692971656	4.30767052434443	0.0379408818690373	0.170691459401294
CG13018	408	-0.245568668671703	3.21148076639057	4.3064870684752	0.0379672877376608	0.170691459401294
CG1969	1185	-0.206634124138906	3.84035307476275	4.3038590383999	0.0380259945758053	0.170733607253439
CG43867	4477	0.0906371011220459	7.10181532017864	4.30465356052939	0.0380082359389391	0.170733607253439
btd	1989	-0.097826720437316	7.01265856754815	4.3011570203289	0.0380864534110754	0.170854509487048
CG8892	1721	-0.154472023025487	6.61342849049251	4.30080235670096	0.0380943966413044	0.170854509487048
CG5009_v2	2125	-0.212604542149779	3.50646752787493	4.29944231000221	0.0381248730503671	0.170857171298181
larp-os	6206	-0.343711459158099	1.94460042292014	4.29892528870732	0.0381364653498428	0.170857171298181
CG8239	1673	-0.206742003613137	3.70792590298453	4.29600984081412	0.0382019027269963	0.171057324221588
betaggt-I	1614	-0.14608889925198	4.96012198557898	4.29198326443099	0.0382924730209851	0.171276702073776
trbl_v2	2536	0.11279151954804	6.23699734440344	4.29245526381047	0.038281844643403	0.171276702073776
CG9737_v3	1475	-0.175400200580784	4.12128381811018	4.29022930547714	0.0383319953917565	0.171360450370419
phosphatase 4 [Culex quinquefasciatus] eval 0	4722	0.100289978369228	8.41932961178774	4.28764908555472	0.0383902138340984	0.171527641962656
Ptp61F-os	3373	0.488756221804084	0.0371509729099907	4.279013131495	0.0385857452671828	0.172307834827273
GCC88	2156	-0.137025867393504	5.23119030103989	4.27737822615208	0.0386228794600229	0.172380229615996
CG11137	2916	-0.100961802595542	6.63026930179585	4.27607669259205	0.0386524684467849	0.172418888756395
Nopp140-os	2974	-0.294650048456634	3.73796247200881	4.27024361911553	0.0387853694444196	0.172918105439704
stai	2562	0.102448985162855	8.47126657876545	4.26638754677367	0.0388734893727421	0.173217241180109
CG15436_v4	1288	-0.174063053606008	4.20336792728248	4.2624440747603	0.038963823747665	0.173508999756867
transcription factor hamlet [Culex quinquefasciatus] eval 1e-83-os	372	-0.582873428241905	-0.195915200949633	4.26169164432938	0.0389810849071441	0.173508999756867
CG33096	3489	0.106787424842449	6.87792251890862	4.26067583517852	0.0390044008386821	0.173519038072301
CG11077	1066	-0.169274885635739	4.27591177028439	4.25633786559332	0.0391041352479117	0.173868845281999
CG7011-os	2528	-0.179772928369357	3.99582194303251	4.24947235425745	0.039262527468022	0.174478944880816
CG7484	551	-0.216084128772812	4.31189177864161	4.24568524189082	0.0393501866925389	0.174717591570942
CG34394_v2	2335	-0.147305000795845	5.08811701368484	4.2453204258794	0.0393586418200835	0.174717591570942
me31B-os	1691	0.289382545770472	2.09775683454556	4.2425345774934	0.0394232706769801	0.174910246153817
Pask	4960	0.0957024002641441	7.58282681531991	4.23988988005912	0.0394847279909629	0.175088629664986
CG13933	3485	0.0920531025045999	7.69855033742792	4.23837878186104	0.039519887909246	0.175150272449853
Best1	3926	0.0947587929663303	8.55942127474937	4.23187922787924	0.039671493086979	0.175727651367538
vfl_v2	1899	0.0957012415806431	8.55939340618472	4.23008325758859	0.0397134924578158	0.175819164083796
CG8060	3859	0.0972810705494401	7.0413069824265	4.22874338908571	0.0397448561193622	0.175863517490561
CG33281	2030	-0.0961193660663931	6.51774506097477	4.22689574612132	0.0397881484101819	0.175960576892908
geminin	1180	0.107731185046037	8.82593786109156	4.22348514772966	0.0398681924763824	0.176125489443922
YT521-B	3018	0.09437043663977	7.47920864076106	4.22379425465411	0.0398609310212056	0.176125489443922
CG17018	4189	0.171868059432648	10.5432336439699	4.22038786814551	0.0399410296078748	0.176352702539807
ppl	834	-0.101318329124355	6.10747657623385	4.21505739070078	0.0400667108739624	0.176812871392917
CG11107-os	3797	-0.0987055928144077	6.58512964352562	4.20926958409343	0.0402036451080118	0.177322179895562
crok	804	-0.183114973873299	5.26547144668154	4.20546612323702	0.0402938989215068	0.177608799592915
CG3505_v2	901	0.106488868558131	5.77782867580815	4.20471517614576	0.0403117435658152	0.177608799592915
CG6654_v7	1534	-0.165869544033438	4.63184566465427	4.19953012050938	0.0404351818810333	0.17805743640718
CG32512	1682	-0.184961997786206	5.29903235285037	4.19533123702901	0.0405354335850075	0.17820621697493
Dip-C	1780	0.188661851945327	4.22369532597186	4.19469886163846	0.0405505546480528	0.17820621697493
CG7943	1999	-0.136795549106095	5.39318547843353	4.1935886211191	0.040577116524453	0.17820621697493
CG42732_v2	4699	0.121311356041505	5.95854406728806	4.19700393547227	0.0404954653368559	0.17820621697493
CG3011-os	4096	0.142695636234806	5.09138075846252	4.19391481683948	0.0405693105818654	0.17820621697493
breast carcinoma amplified sequence 3 [Culex quinquefasciatus] eval 0	3363	0.104948948286882	7.42717048939552	4.19256594283348	0.0406015996867801	0.178218742578253
Nop60B	2180	-0.120446707139242	7.09313436993765	4.18855471464508	0.0406977792703318	0.178545795212068
CG8468	2929	-0.195782956224416	3.90149102958405	4.18579308119961	0.0407641356064132	0.178741731379052
CG30010	2379	-0.254342717301485	2.61237695782647	4.18018860324584	0.0408991490729528	0.179238345325563
mitotic protein phosphatase 1 regulator [Culex quinquefasciatus] eval 0-os	1521	-0.204136059518688	4.39189449178725	4.17868700408782	0.0409354027262883	0.179272809112253
phenylalanyl-tRNA synthetase beta chain [Culex quinquefasciatus] eval 1e-28-os	558	-0.185490128971381	5.47026386805594	4.17806080600707	0.0409505312233597	0.179272809112253
crol_v9	1746	-0.157317232393522	4.51284130098749	4.17346910039386	0.0410616430785344	0.179663769157751
CG6422	3793	0.105013761774073	8.79834997507594	4.16810373794947	0.0411918774466141	0.179997682946676
Atg17	5429	0.0969880200993783	8.58848834813611	4.1676258134235	0.0412034992156124	0.179997682946676
CG31688	3103	-0.0938081299897729	8.11640264735528	4.16765687962952	0.0412027436689437	0.179997682946676
CG3731_v2-os	645	0.363709850476648	1.29025060565268	4.16173430213174	0.0413470473108512	0.180529052885057
Pdk	1631	0.1160261086104	5.65953393222604	4.15939801596969	0.0414041168630598	0.180682478196372
CG31388	3111	-0.130055553923779	5.50204758067366	4.15676930138102	0.0414684286456263	0.180867328539606
JhI-21	2189	-0.142662851226139	7.49645680734714	4.15173412336393	0.0415919080096044	0.181214029662153
Jupiter-os	906	-0.428652713600417	0.618999578267967	4.15216284849945	0.041581379209584	0.181214029662153
Ef1beta	826	-0.140213399436694	9.59873522198203	4.14857981411751	0.041669458940013	0.181455957825987
Ogg1	1183	-0.233499591440553	3.32897398308644	4.14731069872626	0.0417007038884926	0.181496090510983
Sc2	1238	-0.0956566029632849	6.22354715828657	4.14537442424031	0.0417484213772298	0.181607837237062
CG10147_v3	1859	-0.117712644552663	5.60878644131742	4.14274489202468	0.0418133153695462	0.181794145292713
CG10467	1376	-0.163410749036049	4.39858461210001	4.14080382896499	0.0418612866870236	0.181906719944297
CG14881	870	-0.191610299561051	3.83019435623157	4.13792145195518	0.0419326283122588	0.181969792649045
Fis1	751	0.126040861219798	5.33745896018615	4.13914174892991	0.0419024091963034	0.181969792649045
CG1673	3215	-0.0945230870011999	8.02264561793421	4.1375407552038	0.0419420604734234	0.181969792649045
Gs1l	855	-0.150227472743123	5.29412906042045	4.13515781483793	0.0420011509979808	0.182130254248613
Art7	2029	-0.156289884418476	4.56386674029586	4.13388897393296	0.0420326505352747	0.182170966733366
sicily	985	-0.192261721448587	4.1543755069323	4.13127647588827	0.0420975851662031	0.182260643291827
CG17141	1623	-0.181691654886984	3.93132213244233	4.13192064393274	0.0420815643381599	0.182260643291827
CG1529	1598	-0.160918727742915	4.34149616283829	4.13021686228826	0.0421239523092361	0.182279014220481
CG42593	7493	-0.124166475606219	8.99536840021872	4.12670537577019	0.0422114553455259	0.182465991915943
CG1542-os	995	0.678887421450896	-0.693011554166222	4.12731948760116	0.0421961384665303	0.182465991915943
Dgk	5044	-0.0905159605803489	7.18866441792815	4.125310474871	0.0422462680023253	0.182520714248116
CG31683_v2-os	257	0.492878472052583	0.213871775266088	4.12294585829943	0.0423053508891774	0.182680181329105
rdx_v6	1182	-0.199246212797821	3.57955649624808	4.12176953623748	0.0423347751039522	0.182711478303542
vih-os	1820	0.639283644000116	-0.839631969671902	4.12032713829214	0.0423708842357126	0.182771578648187
CG42637	6584	0.121053237883233	6.00299083657908	4.1191651351527	0.0423999974825652	0.182801454347909
CycD_v2-os	2668	-0.859108882311848	-1.40205742430097	4.11424290650865	0.0425235541795077	0.183238265107199
CG2662	1608	-0.212382378023996	3.64141475036057	4.11241180863515	0.0425696145392389	0.183340854254464
Mio	5813	0.0941065812941753	8.07462749113021	4.10952097030549	0.0426424389469202	0.183558544662318
CG3520	3484	0.294578549281288	3.51290073889429	4.10532960492983	0.0427482582299443	0.183917963214888
CG31759	1876	-0.117047053088652	5.63214832695328	4.10181518690622	0.0428371994541212	0.184204429176672
arx	1517	-0.107947202797599	6.80218096741239	4.09564813202642	0.0429937429944018	0.18478114164365
Rab11	1585	0.0910286686522907	7.71592829266267	4.09409997700847	0.0430331355041627	0.18485401638102
CG12134	1185	-0.133887557762401	5.02216552686812	4.09250225460086	0.043073829048759	0.184932401007152
Drp1	3298	0.115010472740597	9.09514330620052	4.09068729196125	0.043120104744467	0.185034657807117
awd	705	-0.146602340031727	9.47460314308718	4.08636936518911	0.0432304082532526	0.185411417802472
NfI	530	-0.447845167520866	0.453746974303629	4.08270271971043	0.04332430747433	0.185480673606226
Cct5_v2	2099	-0.108102207829162	8.9288638003656	4.08322797555016	0.0433108430295275	0.185480673606226
CG17754	3416	-0.0878897911888645	7.20547149619905	4.08222309775383	0.0433366059827632	0.185480673606226
FBgn0039936 eval 4e-10-os	669	0.742198522942812	-1.26593631743751	4.08359393692334	0.0433014645518797	0.185480673606226
Tg	2801	-0.224686726866982	3.56431156021686	4.07969410504571	0.0434015153979012	0.185662038091022
AAEL007454-PA [Aedes aegypti] eval 2e-22	523	-0.171209763419187	4.16491788666138	4.07840246278597	0.0434347062819842	0.18570759992593
Rop	675	0.120474999448479	6.02431361320791	4.07410836106281	0.0435452424037882	0.186083637014943
Rab40	1721	-0.114203212456827	6.0033832271357	4.07279987240823	0.043578983508929	0.186131283115638
Pi3K92E	4434	0.114231494015153	7.44612530762271	4.07188487838991	0.0436025941769225	0.186135633898272
Prx6005	772	-0.124120590111326	5.90325249814919	4.06622003899058	0.0437490706085734	0.186664211674799
CG15141	1432	0.0969246290435489	8.20007632585189	4.06409271177333	0.0438042108010164	0.186720454043053
drd	2388	0.211672497826136	3.28006976461724	4.06308942495673	0.0438302413058945	0.186720454043053
CG11880_v3	2410	0.139136373648574	5.72268062822651	4.06331268493257	0.0438244473673447	0.186720454043053
tam	3519	0.0928763910974742	6.39843945298716	4.06169683638344	0.0438663993119575	0.18677791417634
alph	2679	0.095656486291878	8.38080151059999	4.0560610810017	0.0440130503101994	0.187305537967837
gdl	789	-0.144831465719675	4.72181981929509	4.05388478673426	0.0440698188280102	0.187450303213204
und	2013	-0.0922790019223992	8.41057711190359	4.05282492362049	0.04409749319626	0.187471231395246
CG42269-os	3517	0.660598083229159	-0.977594423961006	4.05171875174512	0.0441263962514749	0.187497358801393
FK506-bp2	503	-0.126693167408745	8.26570708023197	4.04824984277416	0.0442171643995827	0.187786194581527
CG5706	1927	0.0886047622406548	7.07032156385052	4.04376854287869	0.0443347139739908	0.188091507946298
CG12236-os	2141	-0.373405219809707	1.10498026181344	4.04392369890141	0.044330638563437	0.188091507946298
CG8388_v5	1277	-0.280383330987643	2.23081990609355	4.04143166822344	0.0443961432893451	0.188233761914562
CCAP-R	2135	0.239309343606241	3.33181764643288	4.04075537250753	0.0444139377548135	0.188233761914562
CG8134	900	-0.275856566031315	2.40286727713159	4.03833997157306	0.0444775522872619	0.188406454136119
CG32113-os	13276	0.61770089267945	-0.792806542672134	4.03690961794382	0.0445152687920926	0.18846932146868
CycD_v2	2668	-0.0901769978030183	6.94459121575848	4.0306649026526	0.044680328372164	0.189070994072039
Sam-S_v2	1579	0.132303381434868	9.57262316580295	4.02429409333905	0.0448493850190165	0.189688954400245
CG12018	1334	-0.107033223054055	5.78398565620606	4.02211691199909	0.0449073132975064	0.189836508085252
CG8891	647	-0.365822894999494	2.02824543714591	4.02098761177808	0.0449373916228225	0.189866240810479
CG8460	1370	0.376219358302857	3.79441628829656	4.01876141559928	0.0449967473498429	0.190019580428168
CG8321	1368	-0.153472977977347	5.05783371829334	4.01644748988809	0.0450585296691782	0.190183005094446
CG17803	1529	-0.0987034194643158	6.03818120167985	4.01466719058683	0.0451061248518657	0.190211808037514
CG4452-os	3129	-0.174442917396781	4.46782993908177	4.01446523923617	0.0451115272369588	0.190211808037514
sgll	799	-0.120142203971007	5.39217686447026	4.01188539470183	0.0451806004468062	0.190405609760223
Wbp2	1400	-0.117040679621804	6.05325019923357	4.00970521123903	0.0452390599015384	0.190554506405304
CG1440	2643	0.0931846621398015	8.20262170483901	4.006263525937	0.0453315074835023	0.190748871377209
Hsc70-4_v3-os	209	-0.21443331678788	4.40863652271954	4.00626716112592	0.045331409733285	0.190748871377209
CG15390-os	2429	-0.125709239187002	5.46506966606258	4.00473371120915	0.0453726639095659	0.190824593134718
gfzf-os	1644	-0.141670916363913	4.78663979672265	4.00191445587285	0.04544861314104	0.191046491667872
nudC-os	1184	-0.348179947011828	1.36563842065156	3.99926882039259	0.0455200069540819	0.191249024627578
Pmp70-os	3095	-0.194713708333318	7.49326997361273	3.99711028032971	0.0455783437665481	0.191396521046172
Cad87A	1054	-0.20504267261155	4.01521957783816	3.99540850135401	0.0456243916535066	0.191492288758656
CG8771	5741	0.103277986545807	7.34193211454264	3.99140388284249	0.0457329448106206	0.191850169192822
Pcmt	1010	-0.138323382897561	4.95866909354496	3.98670442770291	0.045860680034323	0.192288113385642
betaggt-II	1796	-0.159129746707174	4.9343388202401	3.98087295573475	0.0460197073206424	0.192856749041085
Pde11	311	-0.743145882074502	-0.814907801087737	3.97919154626645	0.0460656680866531	0.192951214725946
Lis-1	2728	0.0902486348267758	7.86900217483543	3.97656666645558	0.0461375150270212	0.193153956457128
Hcs	1252	-0.292922121405957	1.96315640065765	3.97470238288299	0.0461886150117588	0.193269679574343
Syx1A	580	-0.54481025786139	-0.18908748271364	3.97136039784523	0.0462803681336011	0.193555306118142
Rtc1	1154	-0.106864292531979	5.74572492272564	3.96348964926118	0.0464972168316598	0.193773682081965
SMC1	3766	0.0956450073094719	7.55094431595376	3.96733690986248	0.0463910866266477	0.193773682081965
CG34401	7703	0.101576326513263	8.19274931122854	3.96467887062471	0.0464643837701326	0.193773682081965
ham_v3	1750	0.111049510746806	5.56419337958254	3.96637238425053	0.0464176699425201	0.193773682081965
CG7368	2900	0.11040867958742	6.50074301084541	3.96490224888321	0.0464582192750475	0.193773682081965
Arc42_v3	1245	-0.267769218317516	2.35740431505463	3.96754271910477	0.0463854163903616	0.193773682081965
fs(1)K10-os	2128	-0.543962948847084	-0.137322134236535	3.96384023301882	0.0464875350678278	0.193773682081965
Myo10A	2840	0.290741160764016	2.81258071587661	3.95696327210743	0.0466778386875192	0.194428065190329
RanBPM	1780	0.0905810170261829	8.01844870176377	3.94981599850922	0.0468764931860284	0.195092952588332
Dip3 eval 2e-06	926	-0.261744611098872	2.47412513750288	3.94951704907753	0.0468848217168221	0.195092952588332
Cht5	1419	0.200729796204847	3.70653353501679	3.94686345124167	0.0469588176018345	0.195105243682055
CG14985	639	-0.21232740134995	3.60912291191083	3.94777785493256	0.0469333054523926	0.195105243682055
CG10732	6600	0.109885629710094	6.10615848709016	3.94705015275546	0.0469536073833057	0.195105243682055
CG4038	722	-0.148546325966978	5.38044005573869	3.93939679370894	0.0471676877359917	0.195874283899615
Ssrp	2167	0.0962903498567643	7.96378173030172	3.93670811969318	0.0472431396563004	0.195945764056241
CG12241	2698	-0.193957619377502	3.7119405238789	3.93570269118254	0.0472713875616599	0.195945764056241
CG5854	1794	-0.0912847384176455	6.54735834291715	3.93539515637572	0.0472800314290336	0.195945764056241
FBgn0003683 eval 4e-04	462	-0.481271332171412	0.304987353355849	3.93676683558554	0.0472414905607399	0.195945764056241
mask	7800	0.155412268857493	9.45653738960668	3.9313950773934	0.0473926134580095	0.196214945869618
CG3262	736	-0.324414395285534	1.66651361982174	3.93213370787087	0.0473718034733015	0.196214945869618
Ime4	1893	0.0874897991156486	6.72217502540447	3.92511915674434	0.0475698191491124	0.196849693605995
pnut-os	1342	0.677143706637633	-1.07251416469658	3.9206905137644	0.0476952860121426	0.197269809966889
heat shock protein 83 [Culex quinquefasciatus] eval 2e-26-os	417	-0.448627351365062	0.655925363806001	3.9158381631843	0.0478331577539329	0.197740786118742
virus-induced RNA [Culex quinquefasciatus] eval 8e-85-os	403	-0.583405398951852	-0.681924024250895	3.91267508320376	0.0479232579306732	0.198013902753669
dmGlut	2666	0.0857263977953709	7.12975796408411	3.90669157910162	0.0480941878925785	0.198461759980336
Papst2	1242	0.172822403066053	4.33144022559094	3.90796666696788	0.0480577087639654	0.198461759980336
Aats-cys-os	2434	0.624536433967682	-0.659421834614703	3.90635184015297	0.0481039124506287	0.198461759980336
sl	4023	0.102012061792334	7.29247945456894	3.90062721882329	0.048268084263085	0.198908546736566
Rcd5	3126	0.0932485262977125	6.55230394351785	3.8992270761796	0.0483083277586651	0.198908546736566
[truncated: 6,240 more rows]
