# Supplementary material for: Embryo polarity in moth flies and mosquitoes relies on distinct old genes with localized transcript isoforms
Source: eLife. 2019 Oct 8;8:e46711. doi: 10.7554/eLife.46711 (PMC6783274; doi:10.7554/eLife.46711)
Supplement: Supplementary file 4. — Gene names are those indicated as best-reciprocal-blast hits (see Methods). Contig names correspond to transcriptome assembly. Read counts are given based on non-unique mapping of pre-processed RNA-seq data to annotated transcriptome. [file elife-46711-supp4.csv]

GeneID	Length	logFC	logCPM	F	PValue	FDR
CG9215	2261	2.793895307	4.987103081	56.14640324	7.74E-14	4.49E-10
Meltrin	2860	1.838716324	4.9956707	26.92698071	2.18E-07	0.000633784
nonC	10805	1.1440978	7.143805647	20.92440369	4.88E-06	0.009432272
Krn	3657	1.125154562	7.668929602	19.59432741	9.75E-06	0.014143533
kst	2457	1.031308396	6.185917984	15.48617774	8.41E-05	0.097568945
Myo28B1	3852	0.985460404	7.553631247	15.09556201	0.000103341	0.099931033
CG2144	1754	0.933722949	7.341302171	14.58659781	0.00013526	0.112111245
AAEL000416-PA [Aedes aegypti] eval 0	13343	1.137784628	8.170826425	13.67115319	0.000219785	0.159398984
AAEL013913-PA [Aedes aegypti] eval 3e-29	345	-0.767623876	6.823941069	12.33181596	0.000448691	0.289256098
Ucrh	502	-0.708262386	6.713777532	10.34126333	0.001308024	0.659212867
HERC2	15342	0.812418879	7.587673926	10.11672483	0.001477037	0.659212867
LRP1	15686	0.854173748	7.90060702	10.3723916	0.001286192	0.659212867
AAEL001782-PA [Aedes aegypti] eval 0	2109	-0.725275037	7.027037368	10.18868971	0.001420587	0.659212867
fh	663	-0.896171068	5.116091999	9.884665556	0.001675028	0.694179491
AAEL004320-PA [Aedes aegypti] eval 4e-142	832	1.224289354	4.482244092	9.555534679	0.002002926	0.774731907
poe	2658	0.760733796	7.333078784	9.397341946	0.002182995	0.791608498
Sec61gamma	665	-0.715279933	7.477657519	9.133581547	0.002520553	0.85379347
CG10731	706	-0.835438462	5.18484054	9.042679928	0.00264879	0.85379347
Ptr	3402	0.84708712	5.347873684	8.918409871	0.002834899	0.865688551
gig	6447	0.698728594	7.53336173	8.214251968	0.004171218	0.942614189
Lpt	5480	0.700380663	7.271626143	8.051303036	0.00456287	0.942614189
Rbcn-3A	10632	0.788335676	8.36059112	8.375720934	0.00381684	0.942614189
spen	17344	0.811146817	8.691617162	8.321662609	0.003931935	0.942614189
CaMKI	1866	-0.613211752	6.775228264	7.993187464	0.004711446	0.942614189
Gld2	579	0.666965178	6.766383376	8.387905343	0.003791375	0.942614189
Sema-1a	4822	0.696604955	6.427571112	8.546806368	0.003474673	0.942614189
CG32448	473	-0.928002477	4.17609953	8.149611886	0.004322313	0.942614189
CG14036	693	-0.688953998	6.00161162	8.05928159	0.004542848	0.942614189
AAEL004274-PA [Aedes aegypti] eval 0	1848	1.004977424	5.184394188	8.433604269	0.003697397	0.942614189
toc	3804	0.701388525	7.602899086	7.917125824	0.004913381	0.950247975
CG42321	4886	0.659788646	7.12237252	7.668447937	0.005637331	0.991145367
CG1969	1172	-0.657660843	6.159008826	7.773346928	0.005319536	0.991145367
bchs	10226	0.713409398	6.254092791	7.718045699	0.005484728	0.991145367
wun	1888	-0.308970035	6.021188682	1.673109374	0.19589407	0.994397656
CG3321	320	-0.360235364	6.287620526	2.406452914	0.12089043	0.994397656
rin	572	0.302643117	7.141513985	1.660665492	0.197564876	0.994397656
Bet1	421	-0.300185841	4.623225053	0.954452654	0.328629228	0.994397656
CG11110	1045	-0.547903897	5.625739059	4.489368789	0.034148645	0.994397656
O-fut2	1809	-0.314964384	4.443980661	0.991470062	0.319424868	0.994397656
lqfR	1906	-0.243625846	2.309414895	0.280916164	0.59612164	0.994397656
Fibp	1184	-0.213023519	4.904802841	0.546607015	0.459737299	0.994397656
Sam-S	327	-0.145657985	7.371674068	0.383277313	0.535878779	0.994397656
KCNQ	1360	0.274622415	2.973030198	0.426173711	0.513898313	0.994397656
La	1558	-0.278310482	9.092681844	1.017437214	0.313169745	0.994397656
CG30280	996	0.238246997	3.020785098	0.295871074	0.586503441	0.994397656
hyd	382	0.428899996	6.028199391	2.847422317	0.091574318	0.994397656
CG10194	1160	-0.335811468	4.957173646	1.373693236	0.24122647	0.994397656
CG12851	4652	0.359421101	3.819933424	0.865891695	0.352133892	0.994397656
DCP1	635	0.12560977	6.186228437	0.277011023	0.598687142	0.994397656
l(1)10Bb	589	-0.460144468	4.856340394	2.459899026	0.116840822	0.994397656
mtd	944	0.364530472	6.375520845	2.385801043	0.122496653	0.994397656
CG14516	3812	0.527913431	5.01985019	3.20628165	0.07340813	0.994397656
CG9485	1374	0.30499316	6.309679015	1.618660922	0.20332959	0.994397656
spartin	2649	-0.188259348	6.044024936	0.530212765	0.466546808	0.994397656
CG18048	1355	-0.18658316	5.856175596	0.525201852	0.468660339	0.994397656
CG15432	469	-0.770969022	4.628274669	6.288945961	0.012176419	0.994397656
Dbp73D	2242	0.192685773	5.481937329	0.479629616	0.48861785	0.994397656
CG31638	1685	0.272344296	5.392996406	1.00823599	0.315367686	0.994397656
Rif1	1055	0.169572824	6.42018791	0.500576133	0.479275501	0.994397656
CG2862	614	-0.277067537	6.765579915	1.601078144	0.205801302	0.994397656
CG15084	1003	-0.226372068	4.703791282	0.56301812	0.453077173	0.994397656
CG5287	1688	-0.219974485	5.363822819	0.637784373	0.424546936	0.994397656
CG6356	917	0.218768445	3.611285701	0.339568958	0.560100778	0.994397656
Bet5	547	-0.318851962	4.392051124	0.996368074	0.318232553	0.994397656
jp	2788	0.33043254	4.877546543	1.321163451	0.250430733	0.994397656
CG6950	1523	-0.116253326	6.297352368	0.250721769	0.616586309	0.994397656
sba	4332	0.440585722	5.904163497	2.876074587	0.089958593	0.994397656
CG3335	2598	0.420877637	5.349268561	2.07611338	0.149674687	0.994397656
Crc	364	-0.185057548	7.718325057	0.574606654	0.448464927	0.994397656
CG42269	250	0.522740166	7.824971521	4.289479922	0.038393003	0.994397656
Atg10	626	-0.622253851	3.69631087	2.786231443	0.095131534	0.994397656
DCP2	1383	-0.275671322	5.898464471	1.216817116	0.27003195	0.994397656
Nmda1	828	-0.195133309	3.679262868	0.278554152	0.597670629	0.994397656
TH1	1837	-0.180731798	5.521486989	0.449911619	0.502403627	0.994397656
Hexo1	2580	0.299226622	6.150097211	1.50170275	0.220459293	0.994397656
Mt2	1177	-0.188517295	5.879986511	0.571872821	0.449546368	0.994397656
Prosbeta1	811	-0.267930759	6.593724699	1.420625113	0.233349289	0.994397656
alphaCOP	6806	0.24259802	7.420267838	1.025003356	0.31137735	0.994397656
CG5532	561	-0.500398579	5.191372267	3.193501372	0.073983689	0.994397656
CG14906	892	-0.823347189	2.210654738	3.195283538	0.07390314	0.994397656
His2A:CG33817	864	-0.284770455	2.39126947	0.417932529	0.51799605	0.994397656
His3.3B	684	-0.385392094	9.26027651	1.875826273	0.170862283	0.994397656
PIG-U	1627	-0.19234862	6.578618273	0.750420139	0.386379065	0.994397656
CG31917	949	-0.163303313	6.080383198	0.46388747	0.495839922	0.994397656
Tango5	586	-0.424793431	5.285134353	2.449750062	0.117598119	0.994397656
CG8060	3956	0.246503363	6.901902295	1.174301551	0.278564177	0.994397656
mor	460	0.208711793	5.738645675	0.628586273	0.427906771	0.994397656
CG6523	947	-0.275326953	6.712651687	1.56595785	0.210845456	0.994397656
Prx3	939	-0.39197459	6.301222583	2.864446958	0.090610522	0.994397656
RnrL	269	0.310861933	6.691120126	1.860334442	0.172639115	0.994397656
CG12304	866	-0.210189721	6.457811854	0.870345253	0.350898566	0.994397656
His2B:CG33884	325	-0.211392729	7.788267864	0.729978671	0.392925377	0.994397656
thoc7	961	-0.191603093	5.729985886	0.565623012	0.452033984	0.994397656
CG12863	1402	-0.24403828	5.622376105	0.884097574	0.347120981	0.994397656
CG6353	591	-0.632120059	2.99190761	2.265970426	0.132297786	0.994397656
CG1142	874	-0.39158783	7.316583686	2.83018193	0.092561689	0.994397656
CG6654	1951	0.176370019	4.969607011	0.379038701	0.538142306	0.994397656
CG7149	1867	0.227204921	3.453394978	0.316008713	0.574037909	0.994397656
CG5380	380	-0.256814702	2.708688249	0.34264811	0.558327422	0.994397656
CG30389	4484	0.260578161	7.870109184	1.074739917	0.299920464	0.994397656
CG2747	443	0.558007539	2.606269231	1.54000377	0.214667417	0.994397656
eIF6	640	-0.328078722	7.072707374	2.06059731	0.151204817	0.994397656
CG12123	757	-0.265071181	4.696455227	0.774525075	0.378857265	0.994397656
CG7713	950	-0.295500136	5.553436612	1.274969029	0.258883241	0.994397656
Pp1alpha-96A	273	-0.329813569	5.957790148	1.779684274	0.18224046	0.994397656
CG17565	1474	0.490874467	5.512188199	3.273348722	0.070465488	0.994397656
CG8531	2072	-0.129248543	6.950924545	0.332881872	0.563989429	0.994397656
bic	214	0.163523807	7.032968995	0.508820353	0.475678652	0.994397656
Fpps	1964	-0.135316377	8.280995744	0.277365763	0.598453142	0.994397656
vap	3329	0.157352525	6.842502962	0.497307271	0.480713988	0.994397656
ninaB	1439	0.472502423	4.230696207	1.96423132	0.161114998	0.994397656
CG11453	1969	0.237395637	6.135785052	0.854012642	0.355458085	0.994397656
CG16995	538	-0.802869878	0.892956759	1.985913723	0.158822385	0.994397656
CG43795	2256	-0.321971978	3.560662512	0.709492853	0.399646942	0.994397656
Nf-YC	1555	-0.247012756	4.866176781	0.68490251	0.407937694	0.994397656
CG10011	1645	0.134475374	6.237247859	0.33040093	0.565445388	0.994397656
CG2004	1345	-0.262652765	3.364773563	0.416124832	0.518902545	0.994397656
CG31475	1381	-0.185353156	5.024834604	0.429376524	0.512321016	0.994397656
Acon	2238	0.261807458	8.712740964	0.948796568	0.330066417	0.994397656
CG4866	654	-0.435443378	5.496825086	2.705906666	0.1000314	0.994397656
SmE	511	-0.406237038	6.479318061	3.285659746	0.069939197	0.994397656
unc79	2341	0.267009986	4.191040089	0.611649468	0.434199346	0.994397656
wek	1937	-0.227839386	4.942794698	0.63333361	0.426167712	0.994397656
Tal	822	-0.170374212	7.793108758	0.477174851	0.489732421	0.994397656
Abl	3257	0.329697555	6.901412742	2.092964449	0.148032704	0.994397656
CG5377	1133	-0.418807018	5.029133842	2.154126824	0.14224146	0.994397656
Vps13	3091	0.618039139	5.880694626	5.503816032	0.019008502	0.994397656
CG1116	299	-0.345318145	2.978311446	0.650141497	0.420095143	0.994397656
Alas	519	-0.114815371	6.684282842	0.268516224	0.604348602	0.994397656
Trs31	1233	0.275672408	5.104195086	0.983071532	0.321483016	0.994397656
CG6700	4481	0.12465285	6.769813149	0.306059472	0.580129693	0.994397656
CG42553	1167	-0.200026761	4.362304602	0.409722057	0.522135887	0.994397656
Syx16	742	-0.546569153	2.45724311	1.521728789	0.217408033	0.994397656
Arf79F	805	0.128491397	8.293811984	0.245834276	0.620042467	0.994397656
CG43058	1041	-0.207438962	6.2565552	0.782132712	0.376526319	0.994397656
GlyS	839	0.169252847	6.711122746	0.570745758	0.449993392	0.994397656
CG6852	314	-0.477175329	6.856324595	4.704948763	0.030116378	0.994397656
neb	3712	0.300606814	5.837566726	1.332747605	0.248364551	0.994397656
Osi2	1376	-0.33201606	2.909704063	0.548151061	0.459104114	0.994397656
CG8931	1411	-0.350941866	6.445488727	2.426522477	0.119351828	0.994397656
Ptpa	1139	-0.374735663	5.515014257	2.003537105	0.156986296	0.994397656
CG1418	867	-0.391400925	6.385118006	2.998010953	0.083419965	0.994397656
snRNA:U2:34ABa	1126	-0.127515049	6.9427803	0.327503198	0.56715518	0.994397656
Saf-B	552	0.221306484	7.244550956	0.878820362	0.348563996	0.994397656
CG10681	833	-0.314712843	3.285627132	0.624559803	0.429390163	0.994397656
CG17726	1264	0.227589712	4.463297853	0.437104917	0.50854936	0.994397656
CG14882	1439	-0.230769093	5.12754481	0.658475057	0.41713211	0.994397656
CG10274	1716	-0.336185761	5.544260393	1.631562997	0.201538111	0.994397656
SF1	1109	0.148043614	6.159351252	0.355917578	0.550805573	0.994397656
CG30497	1762	0.269292232	7.950595353	1.131931744	0.287407946	0.994397656
FeCH	1380	0.186169781	5.568896213	0.482145146	0.487480059	0.994397656
Sara	5148	0.244192217	7.029254381	1.152978762	0.282971112	0.994397656
Pak	251	0.168169412	4.411603397	0.264715686	0.606918365	0.994397656
Nipped-A	10324	0.339622073	6.565457651	2.161452795	0.141565064	0.994397656
CG2263	1713	-0.202421046	6.765553693	0.840075419	0.359413296	0.994397656
CG9099	767	-0.258672988	5.077707556	0.780734272	0.376953277	0.994397656
CG7950	921	-0.226784084	5.997563203	0.854918786	0.355203004	0.994397656
CG9302	3474	0.179843223	7.487430383	0.556303253	0.455783781	0.994397656
pck	392	-0.80136401	1.071180059	2.160616555	0.14164209	0.994397656
CG12375	966	-0.360269778	4.564752058	1.349691233	0.245379892	0.994397656
alpha-Spec	800	0.330430308	6.519815984	2.077672748	0.149521879	0.994397656
CG2493	1658	0.374284378	6.312163175	2.568046858	0.109096723	0.994397656
CG44085	626	0.648737073	1.431729475	1.420438917	0.23337992	0.994397656
CG6005	1141	-0.351276568	4.97686066	1.505668228	0.219851055	0.994397656
CG14749	2139	-0.123437298	6.076514908	0.262136915	0.608675338	0.994397656
CG17778	1244	-0.720516799	4.287621544	5.436751347	0.019751364	0.994397656
mdy	602	0.150501351	6.87956501	0.46283323	0.496329973	0.994397656
CG7275	749	0.149692664	5.323677961	0.278617833	0.597628758	0.994397656
Rab3-GEF	1191	0.311888091	2.114100115	0.441932496	0.506217614	0.994397656
CG6767	269	-0.138680726	6.516400107	0.371584107	0.542165928	0.994397656
mkg-p	2207	0.162207112	6.955704717	0.497570923	0.480597704	0.994397656
ATPCL	1457	0.335096846	7.63271951	1.855140606	0.17323957	0.994397656
mthl5	2733	0.247661967	5.290836451	0.82808823	0.362863721	0.994397656
CG3011	2538	0.131926612	8.321467354	0.259186916	0.610698666	0.994397656
smg	272	0.433490965	8.176289302	2.837766889	0.092125874	0.994397656
CG7609	326	0.653959578	2.006179283	1.680403366	0.194922421	0.994397656
l(2)35Bc	969	-0.29506027	5.074237862	1.085351599	0.297546852	0.994397656
Ent3	2053	0.554587287	3.077056072	1.737807779	0.187468874	0.994397656
CG3609	1335	-0.220143865	6.313672871	0.891713949	0.345052587	0.994397656
CG10306	736	-0.186382732	7.314174486	0.64549651	0.421760324	0.994397656
Ser6	2267	0.192486078	6.416861329	0.461683425	0.496865377	0.994397656
wds	2323	0.150224741	7.888569924	0.35882633	0.549182173	0.994397656
Sry-beta	2087	0.206891187	5.165418995	0.521504181	0.470229849	0.994397656
CG4365	928	-0.341938969	5.755375441	1.765109431	0.184040736	0.994397656
His3:CG33818	508	-0.294856241	6.458033611	1.755221115	0.185273885	0.994397656
CG1665	1253	-0.182916187	5.485250535	0.451509954	0.501645527	0.994397656
Vkor	854	-1.003335995	2.675696744	5.389124925	0.020297095	0.994397656
CG3420	494	-0.509396542	4.74018757	2.933447655	0.086815458	0.994397656
Prp8	356	0.519108729	4.783135482	2.715328635	0.099442647	0.994397656
His4:CG33887	426	-0.326946646	6.566390976	2.162807938	0.141440343	0.994397656
CG8004	863	-0.301599925	4.757927883	1.042367889	0.30731397	0.994397656
CG8745	1586	0.300481708	2.941961014	0.45296239	0.500958314	0.994397656
CG30394	2611	0.212038067	6.01785662	0.680963507	0.409289068	0.994397656
Csl4	739	-0.190947798	5.42361518	0.506564838	0.47665832	0.994397656
CG17341	2884	-0.255122116	3.357832937	0.42717148	0.513406034	0.994397656
CG13551	444	-0.412822785	7.384532317	3.090749611	0.07879125	0.994397656
CG5281	1684	-0.432961379	3.216164911	1.124145073	0.289071794	0.994397656
CG11321	2473	-0.286763851	2.8653755	0.413026509	0.520462747	0.994397656
CG8207	1545	-0.210574037	5.381120389	0.591191606	0.441989998	0.994397656
CG7988	1118	-0.146231621	5.689621935	0.319289661	0.572056692	0.994397656
CG5708	4483	0.255256988	5.721575325	0.925182172	0.336158056	0.994397656
CG45057	654	-1.281506797	1.649534589	6.732587609	0.009490539	0.994397656
Inr-a	6687	0.254192078	6.788635712	1.273888471	0.259085137	0.994397656
Gs2	767	-0.211545694	8.055079844	0.704755785	0.40122487	0.994397656
CG3238	2327	0.299381781	7.372926758	1.546505618	0.213702293	0.994397656
CG5191	788	-0.33600345	3.538717598	0.730022722	0.3929111	0.994397656
Nat1	3702	0.280920491	8.283113873	1.185105437	0.276364292	0.994397656
CG33506	998	-0.376515243	5.64920355	2.150212169	0.142604384	0.994397656
nxf2	3366	0.349444913	8.207069356	1.834581876	0.175640058	0.994397656
Drep-4	1536	0.35365447	4.714645521	1.287979872	0.256467451	0.994397656
CG13599	998	-0.324497705	5.648923099	1.557451204	0.212089165	0.994397656
Lrr47	1446	0.131158014	5.970382022	0.274085674	0.600624137	0.994397656
CG8773	3295	0.251059048	8.512410704	0.911488872	0.33975946	0.994397656
CG32113	13307	0.563856416	8.143291951	4.594400866	0.032118007	0.994397656
row	535	0.201376683	6.181244602	0.701062985	0.402461233	0.994397656
CG5567	1157	-0.331402531	5.861423329	1.758524485	0.184860865	0.994397656
CG15436	1788	-0.16906933	5.74660254	0.442991432	0.505708599	0.994397656
CG12773	3315	0.228162961	6.274391944	0.924388734	0.336365333	0.994397656
Tl	5660	0.657548001	7.18274548	7.50416381	0.006174461	0.994397656
pita	1710	-0.246918102	4.759174629	0.717301357	0.397065474	0.994397656
CG3961	2578	0.51825903	3.777107532	1.985059441	0.158912007	0.994397656
CG16947	1807	-0.209627363	6.298578265	0.796905809	0.372057118	0.994397656
Hen1	856	0.215215841	3.947752121	0.362979392	0.546879741	0.994397656
YL-1	1490	-0.402157381	6.14370439	2.863938342	0.090639156	0.994397656
CG10395	1068	-0.165977392	5.362603019	0.361651151	0.54761415	0.994397656
CG7857	1064	-0.197974077	6.729407334	0.794219226	0.37286432	0.994397656
CG3560	576	-0.214165063	6.847504522	0.942963158	0.331557436	0.994397656
CG9246	2571	-0.132587158	7.624273177	0.302638727	0.582254062	0.994397656
CG2127	666	0.412240165	2.882606821	0.828239119	0.362820006	0.994397656
AnxB10	1369	-0.22590188	6.883341103	1.063175231	0.302535083	0.994397656
Cog7	2292	-0.186394484	5.980643836	0.596078911	0.440109468	0.994397656
CG32982	3839	0.547233895	4.705319429	3.068739875	0.079864145	0.994397656
Arpc5	616	-0.240172973	5.056965624	0.737651691	0.390449646	0.994397656
CG14967	7107	0.421218682	6.258402804	3.035525427	0.081513159	0.994397656
CG33303	1820	0.18369454	7.197561004	0.635215496	0.425481277	0.994397656
CG4282	1806	-0.255011026	6.349345685	1.247258513	0.264122979	0.994397656
CG30345	1068	-0.174607308	5.840022172	0.463050457	0.496228931	0.994397656
thoc6	1015	0.191186452	5.016847661	0.452948119	0.500965059	0.994397656
Vps35	3139	0.274235684	6.965956209	1.473787047	0.224798544	0.994397656
Cand1	4261	0.361392196	7.031450559	2.507639387	0.11335003	0.994397656
spoon	1873	-0.203740822	7.976690002	0.611314029	0.434325388	0.994397656
CG8027	2688	0.138242266	6.07132712	0.323463712	0.569555492	0.994397656
CG31326	1925	-0.282670776	3.158192987	0.447055034	0.503763399	0.994397656
CG18528	930	0.246081785	3.204180026	0.349086612	0.554653647	0.994397656
Ubc2	871	-0.2826675	9.147756799	1.034406124	0.309168446	0.994397656
Trn-SR	1796	-0.215921853	7.161781323	0.890277846	0.345441313	0.994397656
asrij	943	-0.182701902	4.971875609	0.400281424	0.526968886	0.994397656
CG7741	1739	-0.233341656	7.008858356	1.07175996	0.300591397	0.994397656
CDC45L	1821	0.197604683	7.518409431	0.674485178	0.41152597	0.994397656
CG4797	2251	-0.248068617	4.908025192	0.74337645	0.388617056	0.994397656
plx	2803	0.184234287	4.66826352	0.341690234	0.558877936	0.994397656
Iswi	1675	0.357743903	8.331226078	1.870591897	0.171460277	0.994397656
Pep	1312	-0.137568969	8.581142496	0.271751989	0.602178833	0.994397656
l(1)G0156	1463	0.218359488	7.028694482	0.916756004	0.338368078	0.994397656
CG4908	1436	-0.345394837	4.747955243	1.33947126	0.247174878	0.994397656
GCC185	4970	0.169278546	7.420924845	0.504519084	0.477549725	0.994397656
CG9986	1817	-0.355926758	5.309892437	1.66077241	0.197550449	0.994397656
CG10543	2045	0.146855391	5.759302762	0.330396075	0.565448245	0.994397656
CG13220	745	-0.307001686	5.735526807	1.436352279	0.230779484	0.994397656
CG34401	4030	0.333010709	5.216654672	1.396243844	0.237401916	0.994397656
CRMP	1485	-0.440228847	3.637674189	1.481783333	0.223545219	0.994397656
CG43313	2844	0.145776176	5.038273353	0.244136525	0.621253038	0.994397656
Hsl	1689	0.122903677	6.072930085	0.249074793	0.617746221	0.994397656
Skp2	1416	0.126920399	6.644513342	0.320740735	0.571184735	0.994397656
CG8569	2749	-0.126865115	6.073945926	0.277470868	0.598383848	0.994397656
CG34159	1373	-0.229347082	6.411267714	1.024542429	0.311486158	0.994397656
clt	1703	-0.640626134	4.246545569	4.094062582	0.043079846	0.994397656
Nup214	5511	0.293463223	8.002697338	1.334842155	0.247993194	0.994397656
CG9911	2515	-0.165994885	7.599350601	0.473044942	0.491617172	0.994397656
CG4049	9049	0.467959691	8.442294719	2.971605021	0.084791014	0.994397656
ast	2744	-0.130200168	5.784939048	0.262313456	0.60855471	0.994397656
CG9467	3062	0.379455277	5.548355999	1.906175178	0.167441928	0.994397656
bwa	1612	-0.243463049	4.232195849	0.537970096	0.463304838	0.994397656
CG10600	1479	0.268912339	6.927388657	1.392708509	0.237996611	0.994397656
Cdk7	1225	-0.256014901	5.462026598	0.876799145	0.349118842	0.994397656
jet	1701	-0.158554728	4.698662828	0.296791489	0.585921834	0.994397656
Rbp2	1390	-0.311561071	7.039083176	1.896337314	0.16854199	0.994397656
CG3408	929	-0.431643165	5.908974563	3.071491835	0.079729139	0.994397656
CG33722	1610	-0.23217661	6.988313582	1.067947418	0.301452608	0.994397656
ktub	2151	0.225720719	5.78440707	0.774989798	0.378714293	0.994397656
l(2)k10201	827	-0.488204843	4.873349944	2.960572845	0.085371026	0.994397656
CG32786	3539	0.247540589	7.122747565	1.146367792	0.284355327	0.994397656
aux	4242	0.368009959	7.629689766	2.222223154	0.136091407	0.994397656
NC2alpha	2255	0.285194116	6.947368474	1.559820208	0.211741934	0.994397656
CG7433	1926	0.130138908	6.53201354	0.337424058	0.561342454	0.994397656
CG5973	1094	-0.271080025	3.042982003	0.435673884	0.509244114	0.994397656
CG30496	1829	-0.556857027	5.185794044	3.997128944	0.045624394	0.994397656
CG31800	772	-0.228450951	4.109263367	0.493851732	0.482242341	0.994397656
mv	12517	0.57661154	7.565278443	5.54386299	0.01857874	0.994397656
tweek	3772	0.588275055	5.702118621	4.779450555	0.02884113	0.994397656
MEP-1	1960	0.406724908	7.36984038	2.803912701	0.094088471	0.994397656
pen-2	378	-0.521336283	4.782985687	3.201258851	0.073633756	0.994397656
PpD3	2198	0.135688868	7.176828834	0.342316956	0.558517627	0.994397656
dlp	3352	0.282093675	6.25368936	1.430625532	0.231711256	0.994397656
crm	3743	0.288088334	9.166777577	1.061149384	0.302996123	0.994397656
CG12007	1735	0.20027897	5.718494525	0.587936577	0.44324934	0.994397656
fy	1476	-0.34016329	4.198116154	1.095857212	0.295220681	0.994397656
CG17985	1323	-0.41362421	5.817787463	2.768096089	0.096214479	0.994397656
CG5515	1053	-0.311031247	6.027235537	1.66078972	0.197548114	0.994397656
fax	1454	0.186731484	7.300492263	0.627728127	0.428222271	0.994397656
CG4662	1438	-0.231562325	4.258190996	0.547780151	0.459256091	0.994397656
CrzR	2722	0.32048863	4.196034162	0.936963488	0.333100327	0.994397656
BicC	224	0.295074838	6.566229534	1.649195107	0.199119793	0.994397656
CG30291	1571	-0.310300379	5.496946262	1.352318207	0.244921079	0.994397656
CG8679	1222	0.160168105	5.575731696	0.361844735	0.547506999	0.994397656
NHP2	805	-0.454570514	7.426006322	3.714241451	0.053998901	0.994397656
CG13101	785	-0.26523307	3.215605397	0.422448462	0.515743563	0.994397656
MBD-R2	2386	0.333018442	6.224110714	1.909982487	0.167018408	0.994397656
Sec31	4295	0.272023187	7.131474085	1.369481933	0.24194898	0.994397656
Rcp	712	-0.290190815	5.371768413	1.13722334	0.286284187	0.994397656
pcx	788	0.641041347	3.221074343	2.405928186	0.120930951	0.994397656
CG10077	2371	0.284912428	6.659818272	1.613171463	0.204097497	0.994397656
CG4360	1553	-0.154996393	5.18811554	0.316631793	0.573660621	0.994397656
Cdc23	1992	0.218978081	5.247163545	0.572732389	0.449205905	0.994397656
lds	2163	0.125227441	7.025092268	0.299603309	0.58415227	0.994397656
CG31849	2402	0.332488433	4.914478035	1.064251313	0.302290558	0.994397656
Grip84	4889	0.177055308	7.173756348	0.588909166	0.442872475	0.994397656
Adk1	1397	0.220788066	3.833339038	0.359560922	0.548773605	0.994397656
cerv	755	-0.564333509	5.310759665	4.208679472	0.040262431	0.994397656
CG5188	1190	0.242720679	5.634504584	0.832745528	0.361517746	0.994397656
rno	5221	0.19238014	6.441660428	0.702415296	0.402007832	0.994397656
gish	639	0.163900358	5.610374893	0.375482186	0.540055083	0.994397656
pont	1527	-0.116467769	6.807817798	0.280302535	0.596523249	0.994397656
Edem1	2544	-0.398398573	5.722448198	2.358952005	0.124620374	0.994397656
CG31957	778	-0.411951726	4.69534043	1.844193095	0.174513091	0.994397656
Ube3a	3934	0.279559947	7.605031316	1.304476692	0.253444252	0.994397656
Mpc1	1568	-0.204403838	6.284565305	0.775341181	0.378606242	0.994397656
CG6013	1114	-0.242105269	6.248565272	1.081774212	0.298344331	0.994397656
Taspase1	1507	-0.316411186	5.84894579	1.544439955	0.214008356	0.994397656
Atg5	1344	-0.406141559	5.875761673	2.705562966	0.100052948	0.994397656
CG2656	916	0.370374304	3.840169908	0.900214652	0.342763678	0.994397656
Egm	1963	-0.162774856	5.944953165	0.422439975	0.51574778	0.994397656
CG3356	1172	0.177534151	5.863535287	0.478449668	0.489153071	0.994397656
Bruce	3807	0.277481306	6.643635745	1.459605518	0.227042137	0.994397656
CG8635	989	-0.130725294	6.856068612	0.347280378	0.555679639	0.994397656
Nup62	1078	0.234719607	6.293110118	0.96658665	0.325573931	0.994397656
CG5290	2464	-0.2284254	5.780194747	0.744080978	0.388392375	0.994397656
Ubc6	1671	-0.124418396	6.97175714	0.30801384	0.578922932	0.994397656
CG9205	796	-0.409330712	4.690830914	1.872847995	0.171202238	0.994397656
CG11444	1202	-0.435962661	7.971414531	3.04971407	0.080804278	0.994397656
Fbl6	1802	0.198685183	7.059084986	0.762021874	0.382732647	0.994397656
Pngl	2397	-0.170016325	5.86411215	0.460935229	0.497214297	0.994397656
Cnx99A	1330	0.208483912	6.761048357	0.871451251	0.350592701	0.994397656
CG7849	570	0.571198389	2.366716917	1.384872935	0.239321126	0.994397656
CG4733	1505	-0.135930287	5.607613765	0.264216894	0.607257357	0.994397656
CG16890	829	-0.413998702	3.060816096	0.985678608	0.320842261	0.994397656
CG4306	799	-0.329147815	6.764930782	2.27419423	0.131597923	0.994397656
CG33158	3106	0.362388586	5.778076881	1.857709331	0.172942302	0.994397656
NDUFS3	845	-0.119313997	6.638887034	0.281799718	0.595544356	0.994397656
Mcm3	2693	0.206771201	8.701567734	0.596023928	0.440130555	0.994397656
Wsck	1503	-0.142751718	6.464238174	0.396006405	0.529183733	0.994397656
CG9934	864	0.383707792	5.80357608	2.12744207	0.14473615	0.994397656
MED10	420	-0.415340853	5.408156785	2.338757967	0.126244646	0.994397656
CG7839	3225	0.158612169	6.688355206	0.479529807	0.488663085	0.994397656
Marf	605	0.27302025	5.461206859	0.98835341	0.320186607	0.994397656
CG10672	1022	-0.264487216	4.392959464	0.579512511	0.446534403	0.994397656
CG3036	2601	0.417010012	5.956917408	2.776916451	0.095686107	0.994397656
CG30051	1185	-0.360716086	5.698523574	2.031620112	0.1541101	0.994397656
nmd	1882	-0.136753789	6.94187707	0.376633535	0.5394345	0.994397656
raptor	2625	0.138208433	6.955999793	0.376125246	0.539708309	0.994397656
Clbn	3160	0.285285634	6.348558867	1.460688932	0.226869789	0.994397656
CG4950	1893	-0.504100801	4.088096044	2.154925416	0.142167551	0.994397656
csul	2095	0.126185055	6.927753725	0.311073937	0.577043439	0.994397656
Vha14-1	557	-0.339341998	5.455401249	1.639599349	0.200431634	0.994397656
grau	1705	0.165853918	4.567899144	0.259389367	0.610559347	0.994397656
p47	1683	-0.146170372	6.647166411	0.430268182	0.511883395	0.994397656
CG2162	953	-0.156788119	7.872602096	0.396161894	0.529102883	0.994397656
CG34183	851	-0.306004549	4.9956449	1.14933905	0.283732142	0.994397656
CG4552	2603	0.183068832	6.448367533	0.629665201	0.427510597	0.994397656
Hsc20	866	-0.31966957	5.44114281	1.425219775	0.232594969	0.994397656
Spn27A	1546	0.409019557	6.771798125	3.439825265	0.063693122	0.994397656
CG10166	900	-0.171047144	5.082230505	0.371160753	0.542396091	0.994397656
lva	10994	0.549361074	7.42753431	5.020980818	0.025079665	0.994397656
Sema-5c	3166	0.514711557	4.332865917	2.305158678	0.128999596	0.994397656
cdm	1281	0.219245465	6.34888904	0.899946177	0.342835654	0.994397656
unk	2531	0.295297499	7.423190805	1.530507605	0.216086346	0.994397656
mira	3164	0.246734822	4.637605904	0.669038504	0.413420618	0.994397656
armi	4010	0.295751785	8.561208906	1.246889351	0.264193667	0.994397656
CG1319	1135	-0.381114323	6.334408292	2.732768469	0.098362839	0.994397656
LSm3	464	-0.475739622	5.183563489	2.93987359	0.086470898	0.994397656
CG11180	1444	-0.172169612	6.360545445	0.558246214	0.454998011	0.994397656
Spn28Dc	1293	-0.214691078	6.170779893	0.821376665	0.364815604	0.994397656
CG7154	2731	0.303810697	7.418353467	1.619860704	0.203162209	0.994397656
Chrac-16	874	-0.406824291	6.202013398	3.010178672	0.082796272	0.994397656
Hr96	3222	0.415271196	5.851530403	2.632422512	0.104756185	0.994397656
Gbs-70E	1891	0.262871183	8.658297277	0.966186917	0.325673981	0.994397656
MED7	923	-0.313671938	5.66643036	1.469015878	0.225550385	0.994397656
gkt	2216	-0.129162489	6.089225934	0.28716527	0.592063387	0.994397656
CG5346	2796	-0.259471504	6.028959612	1.159333895	0.281648495	0.994397656
Gel	2438	0.381039344	5.299608127	1.793041608	0.180608469	0.994397656
Ino80	4827	0.342704407	7.453991548	2.038640687	0.153400446	0.994397656
gatA	2300	-0.1987092	5.890585335	0.64922344	0.420423478	0.994397656
FER	4523	0.359547372	5.713527355	1.938955652	0.163835333	0.994397656
Nhe3	2422	0.144062138	6.248552908	0.372480451	0.541679208	0.994397656
CG5359	945	-0.196392867	6.288267016	0.704424078	0.4013357	0.994397656
Orc4	1460	-0.223956647	6.486425772	1.002555794	0.316734626	0.994397656
CG4880	1340	-0.177013294	5.936465672	0.483934239	0.486673514	0.994397656
fab1	5614	0.15384764	7.444679915	0.420055241	0.516935128	0.994397656
CG2100	1568	-0.342924929	5.983855298	1.995331886	0.157838135	0.994397656
Rhp	3527	0.138353252	5.331509061	0.244988804	0.620644673	0.994397656
Dys	10293	0.375149332	7.348398495	2.505532253	0.113501654	0.994397656
Roc1a	751	-0.365703217	7.782934237	2.218503506	0.136419536	0.994397656
Prosalpha2	935	-0.167774992	6.523808914	0.55391137	0.456754041	0.994397656
kug	5915	0.49150691	6.434719479	4.27498946	0.038721436	0.994397656
Moe	3881	0.424833767	8.537378225	2.536978869	0.111261861	0.994397656
CG4554	3789	0.545659324	6.716951022	5.369806814	0.020522879	0.994397656
beta4GalT7	1631	-0.263000901	5.46703616	0.97885087	0.32252393	0.994397656
Cbp80	2788	0.169177683	7.496740478	0.496809027	0.480933866	0.994397656
retm	2929	0.271969931	6.500758642	1.412793936	0.234641784	0.994397656
Duox	3198	0.4347771	7.521241149	3.199413464	0.073716839	0.994397656
CG32176	1948	-0.143267558	5.942399421	0.328134277	0.566781961	0.994397656
RhoGEF2	7643	0.310309503	8.879950599	1.278302405	0.258261647	0.994397656
dl	1376	0.175840845	6.72004866	0.605009822	0.436704626	0.994397656
CG7523	1830	-0.185100552	7.413246728	0.624869045	0.42927596	0.994397656
sl	4435	-0.181788309	7.339146724	0.606985615	0.435956817	0.994397656
Wnk	5379	0.470420216	8.128915607	3.292754301	0.069637821	0.994397656
CG10413	2855	0.327469509	7.105206424	1.98293553	0.159135075	0.994397656
Ho	574	-0.605146644	3.688401011	2.33616052	0.126455271	0.994397656
CG4622	1764	-0.133023014	7.08591511	0.341731317	0.558854303	0.994397656
Ca-P60A	4819	0.303065482	8.558646345	1.2919677	0.255732588	0.994397656
CG7215	495	-0.547559937	6.085920514	5.274234084	0.02167877	0.994397656
CDase	3288	0.242633751	7.250627334	1.081103842	0.298494076	0.994397656
Updo	1177	-0.326039171	6.388410037	2.06665915	0.150604927	0.994397656
CG9132	1475	-0.158596379	6.341870782	0.478652538	0.48906098	0.994397656
MRP	5575	0.413549845	7.767271134	2.781601454	0.095406744	0.994397656
CG10147	2528	0.228908863	5.99052579	0.806102556	0.3693123	0.994397656
CG5516	831	-0.303746364	5.156319562	1.176315733	0.278152382	0.994397656
bif	3104	0.570106125	7.758068985	5.011339655	0.025219583	0.994397656
CG5854	1697	-0.413661551	6.577932742	3.476502852	0.062296613	0.994397656
CG31019	4972	0.38014965	8.417854043	2.084400179	0.148864656	0.994397656
CG13690	730	-0.288609582	6.184680201	1.497580811	0.221093663	0.994397656
Dll	443	-0.30935208	2.80312556	0.506972318	0.47648109	0.994397656
CG3847	2082	0.326782548	5.873543501	1.47526625	0.224566063	0.994397656
Su(fu)	1527	0.286267655	4.803603992	0.827892902	0.362920323	0.994397656
CG6665	781	-0.174268808	3.992707829	0.246051782	0.619887752	0.994397656
twr	917	-0.229659958	6.796103993	1.101854637	0.293903169	0.994397656
CG1943	1209	-0.378307754	8.333575461	2.143792795	0.143201774	0.994397656
CG1815	1406	0.345095751	5.896014042	1.791910927	0.180745957	0.994397656
CG43340	4499	0.420457586	7.366897577	2.992544439	0.083701818	0.994397656
par-1	2620	0.144282122	7.550084655	0.358231662	0.549513334	0.994397656
ab	4849	0.217643435	7.387662661	0.79984719	0.371176158	0.994397656
da	1904	0.111908574	6.825394902	0.256207126	0.612757199	0.994397656
Su(z)12	4032	0.173067705	8.87283914	0.408289403	0.522864239	0.994397656
CG6404	2142	-0.246358876	6.712891722	1.252937381	0.263038531	0.994397656
Torsin	1243	-0.274445441	6.078513188	1.294196358	0.25532303	0.994397656
Mlc-c	2621	-0.403622024	7.165981732	3.157251955	0.07564271	0.994397656
bon	899	0.462947653	6.495230351	3.833404939	0.050288632	0.994397656
CG40178	3148	0.133848124	6.583612489	0.349124422	0.554632208	0.994397656
RtGEF	2704	-0.133580488	6.553677114	0.34439971	0.557323401	0.994397656
uri	1670	-0.239688298	5.809061943	0.916513706	0.338431916	0.994397656
Upf1	1213	0.271427564	6.30080675	1.328370015	0.249142884	0.994397656
CG8043	1468	-0.169418721	5.117096538	0.352312491	0.552830133	0.994397656
Sap30	971	-0.337774975	7.476803304	2.024446698	0.154839053	0.994397656
CG8026	2040	0.131833727	8.504346855	0.253048544	0.614955732	0.994397656
Atg8a	1236	-0.428319857	7.249997709	3.467972406	0.062618473	0.994397656
ssp2	4271	0.188639553	7.963087696	0.567330508	0.451352217	0.994397656
mub	894	0.204941379	5.76485065	0.62301908	0.429959838	0.994397656
RASSF8	2039	0.340723337	5.508587398	1.535166525	0.215388814	0.994397656
CG11030	3115	0.123950984	6.405113478	0.28845246	0.591234536	0.994397656
CG10747	646	-0.398944232	4.297784113	1.558028626	0.212004469	0.994397656
sofe	1766	0.174277643	7.876615915	0.48469289	0.486332172	0.994397656
CG10426	3069	0.133997189	5.463703437	0.246481626	0.619582249	0.994397656
Takl1	1997	0.207673096	5.958744941	0.665370163	0.414703936	0.994397656
fd68A	3583	0.178236955	9.594097609	0.379122026	0.53809764	0.994397656
ras	1998	-0.167637576	8.105640621	0.439275369	0.507498739	0.994397656
trus	1299	-0.333998253	5.815118508	1.752722668	0.185586977	0.994397656
Hop	1419	-0.182409088	8.41160665	0.492105907	0.483017544	0.994397656
CG17883	2037	0.404494203	5.906679501	2.418049261	0.119998753	0.994397656
zetaCOP	832	-0.434257297	6.090042285	3.304621504	0.069136808	0.994397656
CG2918	3235	0.311100589	8.020649296	1.508948303	0.219349461	0.994397656
CG9636	1327	-0.204158819	6.853566925	0.879282795	0.348437222	0.994397656
Crag	5536	0.119931446	6.830816747	0.298709626	0.584713519	0.994397656
Awh	1544	0.313290215	3.652091825	0.644376334	0.422163372	0.994397656
Ggt-1	2027	-0.270111755	6.341567055	1.343122047	0.246531834	0.994397656
Pxt	2566	0.201654634	7.054956778	0.775660156	0.378508193	0.994397656
CG16790	664	-0.333852972	4.16458991	0.923272347	0.336657266	0.994397656
RN-tre	554	0.232208175	5.05382662	0.624809344	0.429298004	0.994397656
orb	4155	0.610250303	9.425843429	4.548412115	0.032991149	0.994397656
CG42588	3222	0.241950774	6.901399522	1.122064415	0.289518462	0.994397656
CG17514	1792	0.359362467	5.31075481	1.526102557	0.216748344	0.994397656
Rho1	1157	-0.1615163	7.810845683	0.426718526	0.513629411	0.994397656
Fnta	1105	-0.117987858	6.716812169	0.277621271	0.598284719	0.994397656
ago	4281	0.4143252	9.278621641	2.12813902	0.144670371	0.994397656
CG8929	2407	0.139189324	7.438303601	0.338192662	0.560896906	0.994397656
Prp38	1202	-0.252565961	6.036942361	1.066321512	0.30182085	0.994397656
borr	1135	-0.168922103	6.169101516	0.514495817	0.473227976	0.994397656
CdsA	2366	-0.23865438	6.91507187	1.155523423	0.282440581	0.994397656
CG5355	2810	0.352026816	9.339404639	1.534965335	0.215418881	0.994397656
CG5676	1203	-0.202016855	7.025201187	0.806899292	0.369075841	0.994397656
CG14712	2340	0.198779011	7.440921748	0.674455088	0.411536402	0.994397656
CG4678	2471	0.124370093	5.95298598	0.260830695	0.609569461	0.994397656
CG4968	1160	-0.168076137	7.042123627	0.554674152	0.456444267	0.994397656
CG13001	849	0.21894625	5.324582079	0.581393092	0.445797787	0.994397656
didum	6883	0.19948769	8.005416546	0.621840146	0.430396515	0.994397656
CG8414	1725	0.158753147	6.603562626	0.488129647	0.484790817	0.994397656
CG3744	4563	0.159568212	7.571185105	0.436004908	0.509083259	0.994397656
CG31156	3213	0.136837623	6.976851549	0.364254807	0.546176261	0.994397656
Sec71	1990	0.120854017	6.098979459	0.248084297	0.618446103	0.994397656
ClC-b	1289	-0.200798463	6.148283268	0.69227994	0.405424213	0.994397656
Not3	1606	0.119315908	6.885554691	0.282325466	0.5952014	0.994397656
CG7172	561	-0.161956265	5.806766527	0.402024968	0.526070324	0.994397656
Unr	2059	0.544057998	8.300469965	4.214752803	0.04011865	0.994397656
CG9427	918	-0.278676066	6.85856357	1.569123939	0.21038477	0.994397656
IntS10	2011	-0.145466951	6.19264468	0.376170767	0.539683778	0.994397656
CG3071	1715	0.179686412	6.525234345	0.628977723	0.427762969	0.994397656
slik	6442	0.468743422	9.0962051	2.803167294	0.094132192	0.994397656
CG5660	2165	0.459831659	5.309018207	2.494756994	0.114280518	0.994397656
CG15117	1033	-0.499719764	2.746449877	1.390144769	0.238429	0.994397656
GXIVsPLA2	942	-0.337643503	4.54389935	1.24142775	0.265242221	0.994397656
Ubc4	1046	-0.315503072	7.729979984	1.665812117	0.196871835	0.994397656
barr	2575	0.13070955	7.044588826	0.325093061	0.568584936	0.994397656
CG10283	3510	0.168188404	7.636226138	0.457640016	0.498755951	0.994397656
CG14803	3335	0.303315392	6.562638546	1.734470549	0.187892985	0.994397656
Pp1-87B	786	-0.240198472	7.811675402	0.948087299	0.330247229	0.994397656
CG30036	3438	0.114647791	6.501202481	0.249199138	0.617658481	0.994397656
CG14231	1210	-0.332487506	4.957582909	1.342409225	0.246657229	0.994397656
dpp	3357	0.210762873	6.903710987	0.883807927	0.347199973	0.994397656
CG9018	1293	-0.314449575	5.678419891	1.501169983	0.220541164	0.994397656
RhoGAP54D	1474	0.121708974	6.532655901	0.288828923	0.590992573	0.994397656
C3G	5075	0.196373848	7.766085823	0.618550752	0.431618467	0.994397656
Ptp99A	2709	-0.158479741	6.975446457	0.479482308	0.488684615	0.994397656
jim	1449	0.224148994	4.996767613	0.595417198	0.44036336	0.994397656
CG42245	532	-0.237785921	3.638109694	0.413600166	0.520173251	0.994397656
mad2	905	-0.446213583	6.167591219	3.460605344	0.062897865	0.994397656
CG6610	389	-0.416319176	4.287335334	1.703577477	0.191872543	0.994397656
Syb	1096	-0.133519901	6.441714189	0.350607277	0.553792639	0.994397656
CG10874	1073	-0.205422328	6.419907619	0.825590636	0.363588389	0.994397656
CG5969	896	-0.184258919	5.312181196	0.431054121	0.511498198	0.994397656
jnj	765	0.151647901	4.863554519	0.262913609	0.608145016	0.994397656
CG16787	1254	-0.202162792	6.120698176	0.718564238	0.396650236	0.994397656
MED22	1052	-0.28190004	3.688224464	0.582972552	0.445180574	0.994397656
spin	2621	0.195847556	6.543415649	0.691935382	0.405541098	0.994397656
CG9945	2495	0.116940039	7.025050647	0.266686698	0.605582754	0.994397656
scrib	3507	0.520687403	7.38922888	4.519866975	0.033545546	0.994397656
Vps37B	939	-0.188580791	5.432885513	0.486311654	0.485605162	0.994397656
CG6695	2064	0.263564361	6.650700013	1.319802867	0.250674791	0.994397656
Cad87A	7786	0.48356075	6.104917491	3.432604828	0.063971955	0.994397656
NKAIN	787	-0.152485859	4.465834702	0.252137759	0.615592877	0.994397656
CG2118	3749	0.174849908	6.409986167	0.591373995	0.441919597	0.994397656
Psf1	752	-0.418272449	5.631773027	2.550406499	0.11032034	0.994397656
CG31998	6924	0.138289923	7.790919591	0.308444917	0.57865743	0.994397656
pyd	2816	0.254789523	6.331030971	1.137635978	0.286196792	0.994397656
CG11399	3353	0.18711973	7.960488881	0.549908815	0.458384969	0.994397656
CG33181	3534	0.139140419	7.779773176	0.318164865	0.572734388	0.994397656
mats	1768	-0.296203922	6.928684537	1.796477461	0.180191418	0.994397656
wls	2163	0.196135674	6.07723613	0.621321289	0.430588913	0.994397656
shg	704	0.473014899	4.563012791	2.307190807	0.128831085	0.994397656
l(3)76BDr	5528	0.475204405	8.008893975	3.489740593	0.061800628	0.994397656
CG13773	2134	-0.200805916	6.94134268	0.814771292	0.366750838	0.994397656
CG11753	981	-0.205180708	4.852444557	0.507572628	0.476220187	0.994397656
bel	3146	0.145798797	9.017710559	0.280165554	0.596612977	0.994397656
cactin	1750	0.158000327	5.921800664	0.384617663	0.5351666	0.994397656
CG5220	655	-0.168113602	4.52955658	0.292744248	0.588488067	0.994397656
CG10903	664	-0.282560032	5.448692498	1.100352819	0.29423238	0.994397656
CG12301	727	0.267344046	4.730515385	0.716387057	0.39736649	0.994397656
CycG	1067	0.168978054	8.881408308	0.385357718	0.534774116	0.994397656
Alh	2525	0.223031143	6.000982498	0.783034788	0.376251267	0.994397656
Mes-4	5451	0.435630989	8.829352551	2.531340607	0.11165984	0.994397656
RagC-D	1310	-0.227596348	6.685574542	1.042830295	0.30720671	0.994397656
CG30122	2554	0.165802679	9.205098169	0.35184621	0.553093011	0.994397656
pen	2237	0.1282864	6.907290832	0.32692542	0.567497295	0.994397656
Nup358	1765	0.489704172	7.134777915	4.271797797	0.038794172	0.994397656
MED19	2135	-0.134248231	6.551003432	0.35593126	0.550797916	0.994397656
CG12006	1834	0.175569397	6.723240888	0.622168649	0.43027477	0.994397656
Patronin	2524	0.422729786	6.789966437	3.513719622	0.060912871	0.994397656
Gga	2400	0.110994203	6.691800377	0.246622695	0.61948206	0.994397656
mop	5624	0.557333132	7.004541831	5.601849915	0.01797417	0.994397656
CHOp24	819	-0.52283531	5.770470892	4.312860681	0.037869211	0.994397656
fz	3080	0.218489768	7.091405442	0.907713535	0.340761502	0.994397656
Blm	4361	0.22843501	7.281056327	0.956046646	0.328225702	0.994397656
CG13601	1044	-0.245754743	6.097439738	1.05787563	0.30374308	0.994397656
rdgB	4769	0.236949145	7.159812878	0.928529333	0.335285528	0.994397656
Lig4	3071	0.134440193	5.611326051	0.250936742	0.616435263	0.994397656
Bem46	1284	-0.232870927	5.99649391	0.906430314	0.341102998	0.994397656
CG8323	1565	-0.203097246	7.634153972	0.711660063	0.39892804	0.994397656
CG5934	1188	-0.328597529	5.775564936	1.714463468	0.19045913	0.994397656
spel1	692	0.415038619	5.535995122	2.384522866	0.12259684	0.994397656
adp	1068	-0.206028848	5.435050855	0.579463973	0.44655344	0.994397656
P58IPK	1683	-0.193078979	6.44816399	0.728236945	0.393490489	0.994397656
Vha68-2	2805	0.179901927	7.095287653	0.608404578	0.435420965	0.994397656
CG2930	848	0.29265188	5.508922751	1.177877406	0.277833629	0.994397656
CG12213	2246	0.237176315	6.568528872	1.118691419	0.290244434	0.994397656
Sbf	7405	0.589925186	8.543633626	4.74977219	0.029342257	0.994397656
CG10375	1043	-0.279904379	5.950405488	1.316861227	0.251203455	0.994397656
CG9384	2201	-0.139246464	7.338681483	0.356068998	0.550720843	0.994397656
maf-S	514	-0.479138003	5.139892968	2.863406558	0.090669104	0.994397656
CG9706	2342	-0.116379384	6.568197111	0.267985745	0.6047059	0.994397656
cher	1318	0.616255768	4.560879736	3.652892076	0.056021161	0.994397656
Rtnl1	1748	-0.221310251	7.04466437	0.950013693	0.329756446	0.994397656
CG13807	1084	-0.213944206	6.446788783	0.884501768	0.347010792	0.994397656
Tis11	2851	0.175479086	7.266367467	0.557766442	0.455191842	0.994397656
CG11454	887	-0.199601066	5.618877807	0.575216334	0.448224304	0.994397656
loco	1862	0.281471721	6.189368006	1.339726617	0.247129833	0.994397656
CG11550	946	-0.429908628	4.829222803	2.161343531	0.141575126	0.994397656
CG34034	1869	0.140012414	5.813374799	0.303292891	0.581846604	0.994397656
CG8405	3518	0.285328366	6.452919468	1.562596866	0.21133581	0.994397656
slpr	1843	-0.168887996	5.378053629	0.359154417	0.548999626	0.994397656
Klp64D	1699	-0.190853749	5.544990808	0.514773948	0.473108406	0.994397656
CG12288	1773	-0.196769337	6.979065232	0.767307537	0.381087541	0.994397656
Trc8	3381	0.262838499	7.129801298	1.292096267	0.255708939	0.994397656
CG8388	1604	-0.222036016	5.148085514	0.613710506	0.433426126	0.994397656
CG32350	3368	0.355391149	5.881045823	1.899713407	0.168163547	0.994397656
simj	2485	0.263446925	6.605677037	1.311489872	0.252172319	0.994397656
CG7970	1166	-0.248462858	5.57572619	0.896720635	0.34370199	0.994397656
Scm	729	0.388422511	5.03945258	1.728469935	0.188658383	0.994397656
Pect	2417	-0.135411413	7.359234256	0.337450896	0.561326885	0.994397656
CG1737	3089	-0.114767846	7.229726707	0.247145239	0.619111251	0.994397656
CG42678	1419	-0.155876154	5.980651205	0.407819586	0.523103484	0.994397656
CG2818	3018	0.249564736	8.063872894	0.958581591	0.327585325	0.994397656
pic	3746	0.211591561	9.042183287	0.592360843	0.441538977	0.994397656
Herp	3007	0.154034419	7.229257627	0.438078403	0.508077675	0.994397656
Acsl	1066	0.169454122	6.281355459	0.511430638	0.474548974	0.994397656
dyn-p25	723	-0.16537763	4.803130357	0.312874014	0.575943498	0.994397656
lin	4007	0.206173669	6.207766968	0.745701292	0.387876345	0.994397656
CG2017	2469	0.162285108	7.614119685	0.447311728	0.503640953	0.994397656
SkpA	658	-0.194962691	8.76085574	0.529010754	0.467052403	0.994397656
nos	1215	-0.428046085	7.833310625	2.946896425	0.086096025	0.994397656
SmD3	628	-0.358563436	6.987063268	2.526142671	0.112028126	0.994397656
Vps45	1946	0.182178773	5.860193607	0.511392358	0.474565509	0.994397656
CG13698	1230	-0.43504088	2.541756654	0.986415559	0.320661442	0.994397656
puc	3068	-0.167968699	7.401343818	0.50893202	0.475630235	0.994397656
Pde8	3456	0.153271722	5.735053892	0.34132241	0.559089608	0.994397656
msi	2670	0.166578445	6.990882286	0.541347658	0.461904492	0.994397656
mib2	3174	0.553484887	7.498219567	5.066832106	0.024425194	0.994397656
CG1109	977	0.140011064	5.852711539	0.285907476	0.592875621	0.994397656
zuc	1550	-0.238330618	6.482855588	1.091335172	0.296219089	0.994397656
sm	1025	0.168245705	4.254487667	0.25268013	0.615213285	0.994397656
CG8891	607	-0.191539565	3.964277025	0.290815451	0.589719136	0.994397656
Dmn	1374	-0.244699204	5.708112167	0.890698077	0.345327503	0.994397656
CG8833	2832	-0.155623819	6.162620778	0.422290715	0.515821956	0.994397656
cnc	3964	0.161079899	7.996441669	0.407954393	0.523034816	0.994397656
comt	4063	0.292587367	6.674960995	1.687290926	0.194010088	0.994397656
CG5521	6929	0.305770095	6.445977544	1.547577414	0.213543692	0.994397656
Smg6	4491	0.352340618	8.069059927	1.857233143	0.172997365	0.994397656
CG5590	1515	-0.249628889	7.102555754	1.147398549	0.284138943	0.994397656
Smox	2340	0.151799376	6.878623469	0.450644114	0.502055958	0.994397656
Nlp	970	-0.488048459	5.405321684	3.188464638	0.074211847	0.994397656
CG15099	4736	0.622770604	7.309074089	6.358247252	0.011710253	0.994397656
4E-T	5821	0.195907777	8.496506967	0.549346498	0.458614834	0.994397656
CG2926	3278	0.290369832	7.161018773	1.547880483	0.213498871	0.994397656
CG5080	1400	0.29806804	4.658607132	0.751041019	0.386182675	0.994397656
Tim8	491	-0.641827602	5.422551105	5.721378507	0.01679121	0.994397656
CG10688	2118	-0.291577303	5.771768347	1.347913465	0.245690983	0.994397656
CG7518	8893	0.539624516	9.461342064	3.429071999	0.064108856	0.994397656
Rab9	1716	0.188272261	5.934600494	0.58529637	0.444274886	0.994397656
CG5028	1420	0.217349328	5.669199707	0.685281221	0.407808113	0.994397656
Upf2	2830	0.599069103	5.347949804	4.416095272	0.035644432	0.994397656
bbx	2734	-0.16038669	7.503395382	0.452984343	0.50094794	0.994397656
CG11412	912	-0.338553129	5.594697183	1.661748121	0.197418852	0.994397656
CG34120	7330	0.387191689	6.726044052	2.874319783	0.090056653	0.994397656
chb	2639	0.246760655	7.511542363	1.070909445	0.300783244	0.994397656
Atg14	1727	-0.170651	6.342069418	0.555677256	0.456037401	0.994397656
CG13025	2014	0.138227733	6.221541383	0.340102769	0.559792574	0.994397656
tou	3429	0.576698178	7.656930813	5.212388053	0.022462513	0.994397656
CG32091	4758	-0.211406968	6.452184086	0.904259363	0.341681791	0.994397656
Ace	3339	0.309222062	6.036869047	1.534812251	0.215441762	0.994397656
DLP	1384	0.17848724	7.723641696	0.531734156	0.46590813	0.994397656
CG12877	3532	0.120007032	6.428726239	0.280838866	0.596172199	0.994397656
cnn	1726	0.161798546	6.394119173	0.47055016	0.492761587	0.994397656
CG13366	4392	0.397054109	8.680724902	2.191147696	0.13886015	0.994397656
Fgop2	1785	-0.135851141	6.553580247	0.36962097	0.543234741	0.994397656
CG6512	2536	0.148534298	7.709442284	0.367059557	0.54463514	0.994397656
CG14650	3759	0.28532731	7.0203069	1.565359304	0.210932683	0.994397656
nocte	6832	0.598869873	9.125639183	4.400982301	0.035961383	0.994397656
sti	5829	0.38274845	8.136563749	2.206944464	0.137444888	0.994397656
fs(2)ltoPP43	1217	-0.259476451	6.793509631	1.374959833	0.241009681	0.994397656
Strip	2100	0.161570983	6.62291405	0.513352642	0.473719951	0.994397656
CG3499	1784	0.180505999	7.938473844	0.504947665	0.477362753	0.994397656
Pld	351	0.290931685	4.187878174	0.741236438	0.389300667	0.994397656
ATP8B	5461	0.40337527	7.125621738	2.822669946	0.09299552	0.994397656
Jwa	800	-0.220233817	6.003913468	0.830304055	0.362222479	0.994397656
Galk	1233	0.302959553	4.934220776	1.088442869	0.296859943	0.994397656
CG1789	627	-0.442643389	5.104582604	2.435256515	0.118689027	0.994397656
lola	1089	-0.15209757	7.177511072	0.440424832	0.506943846	0.994397656
vtd	1011	0.286854842	5.936351831	1.312220663	0.252040232	0.994397656
nej	9005	0.572102811	9.979984291	3.465398825	0.062715924	0.994397656
CG30016	1562	-0.387994142	4.075328189	1.339085804	0.247242891	0.994397656
Pgant35A	1965	-0.256401871	5.835497759	1.050249576	0.305492339	0.994397656
Rbcn-3B	5643	0.281065786	7.085183113	1.504110822	0.220089696	0.994397656
Slmap	3748	0.44459563	7.888266281	3.107287084	0.077995326	0.994397656
pygo	5467	0.45029438	8.492979676	2.833693344	0.092359653	0.994397656
Dbp21E2	858	-0.284799776	4.635352696	0.847923301	0.357178775	0.994397656
CG10286	2187	-0.248808432	7.645589413	1.060601292	0.303121013	0.994397656
SIDL	689	0.196713497	3.552600531	0.24830799	0.618287889	0.994397656
CG17919	921	-0.116260654	6.886537859	0.267968267	0.604717679	0.994397656
Rcd1	2025	0.281782366	7.143295991	1.436129515	0.230815645	0.994397656
CG11414	3802	0.152517313	7.342234647	0.422731171	0.515603122	0.994397656
colt	1398	-0.209388574	6.69468569	0.891673254	0.345063594	0.994397656
Tdrd3	3358	0.199886095	7.444398396	0.702217236	0.402074191	0.994397656
Hsf	1904	-0.16609096	7.450593352	0.492994621	0.482622671	0.994397656
Taf8	1151	-0.188744523	5.063525883	0.423341237	0.515300287	0.994397656
Arp6	2234	-0.229625079	6.208763554	0.966959335	0.325480687	0.994397656
fry	1306	0.17975589	4.319490618	0.293392824	0.588075286	0.994397656
mus205	2124	0.405181798	6.614409379	3.103249944	0.078188825	0.994397656
trbl	2048	0.151273452	5.584731388	0.316461007	0.573763987	0.994397656
Pabp2	806	-0.211424739	8.63348453	0.634760768	0.425646991	0.994397656
enok	5842	0.427085668	8.097015475	2.789133763	0.094959458	0.994397656
CG9107	866	-0.232819445	5.84666932	0.847204229	0.35738272	0.994397656
mip40	803	-0.18233529	6.007806448	0.570427893	0.450119591	0.994397656
Asx	2222	0.224949253	6.74654637	0.987683541	0.320350642	0.994397656
CG10671	1253	-0.27601597	5.991642678	1.279853124	0.257973104	0.994397656
c11.1	7258	0.339929715	7.455329203	2.048683754	0.152391703	0.994397656
CG7878	2612	0.145693295	8.300150505	0.316364466	0.573822433	0.994397656
vfl	1226	-0.186660083	7.389845827	0.624697279	0.429339388	0.994397656
blw	2210	0.18260012	9.433433219	0.410040863	0.521974053	0.994397656
TM9SF4	2202	0.140621356	6.848969401	0.397009649	0.528662467	0.994397656
HPS4	2420	0.21400764	7.954843955	0.687877396	0.406921417	0.994397656
TMS1	422	0.349173735	3.686143124	0.888946682	0.345802163	0.994397656
pasha	2197	0.184568255	6.006839307	0.557995094	0.455099448	0.994397656
CG3587	1608	-0.310670015	5.444847176	1.392479803	0.238035145	0.994397656
rec	1669	0.241113329	5.628084121	0.785789796	0.375412983	0.994397656
UbcE2M	1207	-0.245948025	6.088117758	1.029943766	0.310214194	0.994397656
CG34126	5462	0.25230233	7.721123336	1.06241261	0.302708533	0.994397656
CG6227	3230	0.201506701	6.93133422	0.792240163	0.373460512	0.994397656
Lrch	3621	0.457349855	6.954952158	3.926180466	0.04758693	0.994397656
Pex1	3714	0.395201841	6.506923718	2.899116414	0.088681685	0.994397656
IntS11	2205	-0.264260778	6.568543823	1.346505212	0.245937755	0.994397656
tho2	5114	0.397708279	7.652107471	2.571481234	0.108860239	0.994397656
CG12241	610	0.260248139	3.796417703	0.472938877	0.491665736	0.994397656
Cp190	1445	0.241302736	7.01063062	1.112526007	0.291577429	0.994397656
Tequila	1169	0.156873727	5.671911249	0.331305202	0.564913869	0.994397656
Nc73EF	3511	0.127948373	7.941295578	0.256523002	0.61253827	0.994397656
Cyt-c-p	521	-0.374441562	7.784410959	2.300081966	0.129421651	0.994397656
CG32699	2207	0.224555188	7.341040786	0.912568966	0.339473513	0.994397656
CG9426	4873	-0.171064676	6.589912073	0.597752382	0.439468377	0.994397656
CG31064	2390	-0.143142203	5.669275826	0.303729872	0.581574741	0.994397656
CG33228	630	0.242002731	3.038457701	0.307997785	0.578932825	0.994397656
CG3621	416	-0.581759012	4.75092663	4.065099614	0.043824101	0.994397656
CG9503	2874	-0.372318424	5.30257716	1.845914786	0.174312095	0.994397656
Nmdmc	1766	-0.13844777	5.361557853	0.244393954	0.621069143	0.994397656
CG8326	1669	-0.260467925	6.422539984	1.283832293	0.257234518	0.994397656
CG13298	538	-0.340021265	5.474290118	1.619087313	0.203270086	0.994397656
Brd8	2983	0.331388576	6.891480452	2.124306952	0.145032465	0.994397656
pzg	917	0.367607064	6.986499985	2.523002286	0.112251279	0.994397656
CG11762	1325	-0.296390461	5.578379113	1.305326739	0.253289665	0.994397656
CG14438	6368	0.329002592	9.161691276	1.368356358	0.242142535	0.994397656
mbf1	1208	-0.380331572	8.107337808	2.260169789	0.132793933	0.994397656
Paip2	2717	-0.219731172	8.822065846	0.666491928	0.414310877	0.994397656
Spps	2314	0.249200923	6.158855307	1.078141151	0.299157035	0.994397656
CG17802	1226	-0.440708972	5.098935037	2.486523789	0.114879609	0.994397656
ATP7	969	0.197862083	5.32407877	0.504486946	0.47756375	0.994397656
CG8924	3125	-0.175632753	6.917761552	0.612561629	0.43385688	0.994397656
CG6937	1407	-0.260560659	6.360426708	1.256764038	0.262310901	0.994397656
Rgl	2559	0.651214559	5.683138246	5.641410488	0.017573403	0.994397656
Bub1	4676	0.239268217	7.979583544	0.89822645	0.343297181	0.994397656
ck	1275	0.686128414	5.710830423	6.26558927	0.012337792	0.994397656
CG4335	2257	-0.140448063	5.363301979	0.262104566	0.608697448	0.994397656
Chd1	4636	0.280106527	8.184693458	1.174936295	0.278434322	0.994397656
CG17294	965	-0.348831801	5.140253297	1.457883038	0.227316471	0.994397656
CG12065	2385	-0.120950059	6.479665386	0.279959817	0.596747797	0.994397656
pgant5	3639	0.344920994	7.512887087	2.011103839	0.156205373	0.994397656
tamo	2985	-0.229273659	8.088090766	0.828728266	0.362678339	0.994397656
osa	2240	0.404897081	7.474236843	2.690641246	0.100993392	0.994397656
PNUTS	4779	0.317168996	8.866480701	1.360307067	0.24353221	0.994397656
CG17328	1864	-0.160367472	4.854351012	0.260145828	0.610039388	0.994397656
Ank2	2172	0.482289976	7.023214404	4.410107119	0.035769665	0.994397656
Pbp95	3343	0.385938561	6.303014438	2.491097305	0.114546389	0.994397656
CG6422	2890	0.405525328	7.776798197	2.623502669	0.105346136	0.994397656
CG6701	3183	0.258006881	7.465163738	1.170813818	0.279279055	0.994397656
ALiX	2758	0.167108927	7.008428929	0.550540664	0.458126898	0.994397656
wmd	2194	-0.408929151	6.849770826	3.401784536	0.065176872	0.994397656
CG8149	756	-0.314904576	6.858245656	2.029131995	0.154362498	0.994397656
CG12393	1233	-0.138468385	5.524226877	0.27337141	0.601099081	0.994397656
CG14710	1074	-0.180091775	6.518923292	0.63696448	0.424844809	0.994397656
ttm50	1171	-0.175371139	6.940078034	0.623583831	0.429750891	0.994397656
CG5604	3226	0.411303541	6.759754292	3.297003259	0.069457992	0.994397656
CG3107	1501	0.22928736	7.646541045	0.885546365	0.346726238	0.994397656
CG4061	1126	-0.41394043	4.705305486	1.857012784	0.173022852	0.994397656
sll	1772	-0.240620146	5.70090864	0.891243256	0.345179929	0.994397656
CG3338	2490	0.316206289	5.742424438	1.406599683	0.235670252	0.994397656
ADD1	4670	0.219053019	8.239848843	0.714849184	0.397873551	0.994397656
Capr	2515	0.428585782	9.111126163	2.366387087	0.124028206	0.994397656
lig	1142	0.386512903	7.940302384	2.309359337	0.128651532	0.994397656
gce	4959	0.306199019	6.657755872	1.829952012	0.176185926	0.994397656
Cap-G	4698	0.219323131	7.368416154	0.846800424	0.357497318	0.994397656
CG15771	1838	0.175045795	5.669817588	0.432137163	0.510968211	0.994397656
CG11892	1149	0.169349336	6.713449183	0.56292045	0.45311636	0.994397656
ana1	2035	0.376030273	5.601754007	1.796020999	0.18024676	0.994397656
Reps	4235	0.340475257	7.909677138	1.825520954	0.176710188	0.994397656
l(2)k09022	862	0.278973233	4.681461948	0.817752131	0.365875756	0.994397656
Rheb	1459	-0.126180672	6.745763159	0.327706965	0.567034621	0.994397656
cmet	1628	0.3009636	6.283325464	1.579797016	0.208840531	0.994397656
CG6583	630	-0.296596353	6.885729243	1.811117704	0.178426793	0.994397656
Ent2	3338	-0.167196096	6.607943238	0.545384856	0.460239466	0.994397656
scat	3484	0.172135212	7.15168741	0.549114173	0.458709858	0.994397656
Csk	1389	0.232361504	5.767921699	0.777140775	0.378053539	0.994397656
Drice	1392	-0.283952461	6.236997808	1.483446595	0.223285576	0.994397656
Fas3	1538	0.153962758	5.625737183	0.323903032	0.569293483	0.994397656
msps	4406	0.612249417	9.640952343	4.306029382	0.038021471	0.994397656
CG7971	908	0.560878519	5.228730372	3.748707133	0.052896883	0.994397656
CG17271	1474	-0.157532821	6.19991719	0.444818366	0.504832479	0.994397656
Sap47	1919	-0.201772221	6.384064757	0.778390063	0.377670518	0.994397656
CG6966	2101	0.505625119	7.705379918	4.05693347	0.044036381	0.994397656
CAP	3701	-0.185512633	6.629456935	0.694108436	0.404804749	0.994397656
atl	2983	0.246305499	7.935462392	0.963136355	0.326438858	0.994397656
Ptp10D	5938	0.269882866	7.07682003	1.411377147	0.234876542	0.994397656
rn	1758	0.239816799	6.353779819	1.034735539	0.30909143	0.994397656
CG5555	2007	0.1308486	6.427687448	0.320308572	0.571444151	0.994397656
Patr-1	3032	0.282438811	7.527375333	1.350705671	0.245202592	0.994397656
CoIV	782	-0.369414446	7.766183661	2.253116477	0.133400028	0.994397656
TfIIEalpha	2017	-0.149304292	6.262780148	0.419839901	0.51704258	0.994397656
CG8064	2872	0.196828903	5.670225361	0.539723573	0.462577	0.994397656
CG11023	2948	0.147505532	8.213425746	0.32962018	0.565905081	0.994397656
Klp61F	3660	0.444065584	8.284965229	2.894097247	0.088958148	0.994397656
cta	1691	0.175190656	5.4248803	0.417057837	0.518434329	0.994397656
CG13585	1119	-0.465367608	5.171894672	2.861889458	0.090754601	0.994397656
CG18155	2657	0.17725537	7.525525823	0.551134037	0.45788475	0.994397656
Mi-2	6472	0.498471101	10.48969399	2.415077889	0.120226534	0.994397656
l(3)02640	2085	0.192886929	6.41124663	0.705123072	0.401102202	0.994397656
CG3409	1007	0.447715382	6.133465047	3.265513629	0.070802643	0.994397656
CG4041	2683	-0.290198024	4.452316332	0.759500052	0.383521084	0.994397656
Spp	1564	0.443026911	6.05607716	2.938919553	0.08652196	0.994397656
CG5174	835	-0.256407903	7.107584921	1.278513345	0.258222374	0.994397656
beta-Spec	8348	0.572094099	9.280746221	4.001025494	0.045519112	0.994397656
mys	3865	-0.317979097	6.506244181	1.833083367	0.175816521	0.994397656
inaE	3063	0.357011172	7.12802674	2.384710907	0.122582095	0.994397656
CG11148	6536	0.309290317	8.929978212	1.272704029	0.259306665	0.994397656
tmod	2825	0.297919674	7.313387811	1.580004932	0.208810582	0.994397656
Fis1	888	-0.599106075	6.648516805	7.430688131	0.006431331	0.994397656
stck	1137	-0.236680274	4.284287509	0.575172617	0.448241551	0.994397656
RhoGAP92B	3481	0.274504889	8.163740934	1.143433072	0.284972553	0.994397656
tyf	6199	0.507618119	9.132169516	3.219139366	0.072833931	0.994397656
CG15011	2718	0.299848495	5.994066077	1.343245785	0.246510075	0.994397656
CG4424	2155	-0.130791993	5.745177946	0.248814465	0.617929999	0.994397656
RhoGAP1A	6539	0.358995127	7.877367716	2.039792249	0.153284398	0.994397656
cu	4004	0.407812695	8.002871818	2.541610105	0.110936132	0.994397656
CG14230	1785	-0.226399024	5.555912306	0.616197854	0.432495757	0.994397656
CG8366	1746	-0.130926916	7.164525138	0.324944319	0.568673403	0.994397656
mtSSB	674	-0.216134914	5.168212716	0.621504017	0.430521141	0.994397656
CG7049	1309	-0.265075206	3.96783075	0.553534576	0.456907183	0.994397656
mamo	4520	0.150464124	5.631453881	0.255161738	0.613482949	0.994397656
Nedd4	4304	0.220682149	7.755595025	0.793534423	0.373070466	0.994397656
mfas	3054	0.347973708	8.78272028	1.665708906	0.196885705	0.994397656
CG16833	4117	0.131882603	8.338515503	0.260341927	0.609904753	0.994397656
HP1b	1342	-0.216406679	9.14120826	0.608231506	0.43548627	0.994397656
CG31913	533	-0.255647705	4.698554418	0.707216398	0.400404108	0.994397656
rdx	5022	0.37236165	8.210074131	2.048863365	0.152373731	0.994397656
CG14435	2997	0.193081244	6.981384792	0.725925143	0.394242371	0.994397656
CG8239	1917	-0.398179599	5.761567112	2.539028897	0.111117547	0.994397656
Tsp39D	3114	0.271900352	8.110283345	1.150361756	0.283518042	0.994397656
Su(var)2-10	1874	0.169299571	8.587248563	0.40879055	0.522609255	0.994397656
CG6565	2282	0.137407835	6.24362249	0.330363935	0.565467154	0.994397656
CG7288	1712	-0.502541466	6.089922302	4.341174563	0.037244915	0.994397656
CG7324	2930	0.260730658	6.997845437	1.319812152	0.250673125	0.994397656
Hmt4-20	4500	0.161825561	8.719848695	0.360674268	0.54815546	0.994397656
Unc-115b	1843	0.216352648	6.259048828	0.829646302	0.362412664	0.994397656
Bsg	1556	-0.241217913	7.111632763	1.132136847	0.287364284	0.994397656
LpR2	4379	0.260454935	7.792025599	1.093188285	0.295809423	0.994397656
RecQ4	5141	0.346515658	8.221511219	1.746950377	0.186312683	0.994397656
CG31109	950	-0.273202567	5.772341267	1.169710973	0.279505585	0.994397656
Klp98A	6533	0.44235824	7.366535758	3.371092221	0.066400895	0.994397656
Ack-like	6614	-0.129736895	7.384355619	0.305554839	0.580442106	0.994397656
pbl	5870	0.177521541	7.944225641	0.495216678	0.481637686	0.994397656
Claspin	4282	0.428040999	8.277085916	2.671152608	0.10223625	0.994397656
Scox	1046	-0.222986633	5.574944269	0.721783444	0.395594583	0.994397656
ssh	5259	0.211658817	8.761097263	0.61446765	0.433142602	0.994397656
CG11583	1365	-0.330318944	7.354537687	1.997951534	0.157565602	0.994397656
Ady43A	1708	-0.298092926	6.857168887	1.827709384	0.176451039	0.994397656
CG7457	2708	0.400396295	7.968673894	2.402920833	0.121163479	0.994397656
crb	4148	0.301715169	7.061707919	1.72574242	0.189007486	0.994397656
mud	764	0.255437912	5.594019012	0.844171952	0.358244504	0.994397656
CG30183	4220	0.318964559	7.556609902	1.687551058	0.193975729	0.994397656
CG42726	2132	0.196572243	5.548817959	0.541623695	0.461790344	0.994397656
Nup205	6253	0.15140551	7.975721608	0.356450182	0.55050765	0.994397656
Eip63E	2631	0.287532439	7.087063355	1.53997873	0.214671144	0.994397656
Bap60	1876	0.155301312	7.410294049	0.425879629	0.514043563	0.994397656
Sac1	2180	0.440296373	5.545184554	2.441949944	0.118183838	0.994397656
CG9603	808	-0.129705299	7.280923599	0.311736737	0.576637949	0.994397656
CG8777	3293	0.213352676	6.252346621	0.805637884	0.369450305	0.994397656
larp	7455	0.420093304	9.564485386	2.055009013	0.151760242	0.994397656
Smg5	4633	0.423959539	7.316902042	3.15969966	0.075529437	0.994397656
Axn	2802	0.355769139	8.094166504	1.92387114	0.165483816	0.994397656
gro	3635	0.282723075	8.747661113	1.091313827	0.296223812	0.994397656
fwd	7015	0.470439819	7.359046522	3.829802434	0.050396754	0.994397656
Mrtf	3037	0.159836067	6.292859334	0.458032349	0.498571976	0.994397656
Picot	2874	-0.178581362	7.047602177	0.628286807	0.428016831	0.994397656
CG4452	420	0.293091192	4.335482248	0.846549342	0.3575686	0.994397656
Piezo	944	0.211131298	4.993131486	0.513407182	0.473696461	0.994397656
asp	6856	0.477304399	7.943923835	3.574118806	0.058736363	0.994397656
CG9153	920	0.529674622	4.670735161	2.906939215	0.088252649	0.994397656
p53	1792	-0.491855232	7.065725073	3.124771013	0.077163255	0.994397656
CG8080	1984	-0.171787381	6.267390923	0.542780707	0.461312379	0.994397656
Tsp86D	1853	0.148902371	6.121968569	0.385800409	0.534539587	0.994397656
CG3880	1345	0.401634895	5.485762296	2.289031494	0.130345668	0.994397656
phl	3587	0.142378038	7.55427605	0.349296461	0.554534679	0.994397656
X11L	4567	0.185375787	6.962090561	0.651586287	0.4195792	0.994397656
mgl	3928	0.546607464	8.008624554	4.484788668	0.034240191	0.994397656
Mtp	3068	0.165148863	7.164021579	0.518621478	0.471459323	0.994397656
Pi3K92E	4609	0.134174793	7.885370058	0.287211877	0.592033333	0.994397656
Ranbp21	4614	0.228785286	8.294990446	0.771610809	0.379755571	0.994397656
CG4751	4613	0.29424849	6.842664874	1.73736373	0.187525242	0.994397656
Mef2	3350	0.155822674	6.447017137	0.458674311	0.49827119	0.994397656
ERR	2267	0.175521327	7.629345434	0.523514215	0.469375624	0.994397656
zyd	2487	-0.13150708	7.500233892	0.299248564	0.584374926	0.994397656
polo	1213	0.240877886	7.900702913	0.929080645	0.335142104	0.994397656
grp	2800	0.364883598	8.978305636	1.744867981	0.186575296	0.994397656
pall	1755	-0.246589949	5.789303051	0.951862402	0.329286367	0.994397656
mago	2212	-0.168631341	6.659068636	0.583779685	0.444865677	0.994397656
SP1029	3392	0.252087366	9.823828403	0.72251891	0.395353976	0.994397656
att-ORFA	3004	-0.205702035	7.680978003	0.715557143	0.397640009	0.994397656
CG5641	1512	-0.167160472	7.865738321	0.453926933	0.50050283	0.994397656
Asph	3185	0.250020082	5.282744076	0.820214829	0.365154969	0.994397656
btz	4147	0.621074614	7.478644515	6.18408824	0.012918312	0.994397656
Pk17E	2249	0.141511826	5.884874722	0.292152997	0.588864879	0.994397656
Sin3A	4576	0.248317877	9.857203767	0.697247587	0.403744474	0.994397656
Graf	3657	0.215086698	7.635045814	0.771536103	0.379778639	0.994397656
Rab10	1771	-0.240628883	7.295518074	1.073800663	0.300131727	0.994397656
Kdm4B	5212	0.207778771	7.493438271	0.719141587	0.396460611	0.994397656
stv	2597	0.164983598	7.444390606	0.481024177	0.487986536	0.994397656
trbd	2914	0.171578776	7.370435639	0.52532926	0.46860641	0.994397656
mfrn	2788	0.294700783	7.294315522	1.544984743	0.213927586	0.994397656
CG7739	1931	0.245351138	5.722074886	0.879834285	0.348286115	0.994397656
nsl1	2355	0.219068548	8.0738095	0.736492812	0.390822127	0.994397656
CG2247	3756	-0.155291125	7.689271183	0.405396855	0.524340294	0.994397656
RhoGAPp190	7406	0.239763533	8.024651682	0.897267067	0.343555018	0.994397656
Best1	3769	0.461619726	7.581825799	3.566109249	0.059020171	0.994397656
BoYb	3685	0.34991671	9.386998759	1.500324678	0.220671137	0.994397656
CG6051	3590	0.630127713	8.315347196	5.81152143	0.015952409	0.994397656
NUCB1	2409	0.290203396	6.592391176	1.62681459	0.202195267	0.994397656
Vrp1	2497	0.213884293	6.584624011	0.892887344	0.34473541	0.994397656
HDAC4	4291	0.181953511	7.527011979	0.553043121	0.457107049	0.994397656
rut	7330	0.346012857	8.180068196	1.789115304	0.18108642	0.994397656
E(Pc)	5783	0.290577369	9.534224875	1.001262537	0.317046933	0.994397656
cp309	6165	0.419161331	6.779901731	3.545039854	0.059773721	0.994397656
Ret	5692	0.214891261	7.335948176	0.82006939	0.365197482	0.994397656
Gp150	2818	0.555724963	4.811901599	3.087562853	0.078945626	0.994397656
ClC-a	3956	0.200893368	6.334611577	0.704118309	0.401437904	0.994397656
bru	5200	0.134793182	7.672400484	0.305116546	0.580713721	0.994397656
Tor	7548	0.404413667	7.305498719	2.796608237	0.094517863	0.994397656
Nup75	2184	0.229419341	6.358571093	0.947422148	0.330416914	0.994397656
Sld5	646	-0.480616401	4.410650094	2.336936072	0.126392341	0.994397656
sds22	1274	-0.186152913	6.903187595	0.708230022	0.400066713	0.994397656
Nup93-2	2605	0.14465793	7.611712976	0.352390573	0.552786135	0.994397656
DIP2	3486	0.28654125	6.268511376	1.427992452	0.232141195	0.994397656
CG10621	1572	-0.165307799	6.366051111	0.505344488	0.477189741	0.994397656
hoip	738	-0.393855109	8.538445502	2.242693611	0.134301339	0.994397656
elg1	6390	0.452700639	8.395708167	2.954125654	0.085711971	0.994397656
MED25	2996	0.226127619	5.949624371	0.763090533	0.382399229	0.994397656
Sema-1b	4128	0.377865242	6.593684473	2.816968668	0.093326255	0.994397656
Pym	2167	-0.252809574	6.609829097	1.291290419	0.255857212	0.994397656
Dap160	3500	0.3565515	6.464795457	2.328214341	0.127102048	0.994397656
CG4332	1818	-0.16298054	6.751792163	0.560530265	0.454077019	0.994397656
CG18065	1384	-0.219160062	5.50504799	0.65736155	0.417526219	0.994397656
CG30467	2936	0.147466944	5.325472135	0.277789621	0.598173801	0.994397656
CG4497	1786	0.204441902	7.104224109	0.791303541	0.373743135	0.994397656
ghi	941	-0.256268083	6.316620961	1.247352741	0.26410494	0.994397656
Socs36E	5323	0.233854584	7.772132903	0.889847124	0.345558016	0.994397656
CG9715	4099	0.181480495	7.69221933	0.550182511	0.458273153	0.994397656
CG31678	4780	0.489390274	8.14686107	3.643185908	0.056348397	0.994397656
S2P	1919	0.285940831	6.014586286	1.370488648	0.241776024	0.994397656
PlexB	6891	0.392813283	8.132586582	2.367011654	0.123978605	0.994397656
Lasp	2114	0.350728593	5.43470953	1.652114354	0.198722703	0.994397656
PAN2	4238	0.276900747	6.983611945	1.430262571	0.231770464	0.994397656
ldbr	2038	0.133027666	6.37093889	0.336708659	0.56175777	0.994397656
CG17544	3040	0.125067642	7.571040274	0.271819068	0.602134028	0.994397656
SPoCk	4211	0.13344706	7.085165861	0.337086151	0.561538548	0.994397656
InR	7570	0.465152161	7.699961479	3.455525491	0.063091289	0.994397656
Mcm10	2572	-0.150777416	7.206429166	0.427539399	0.513224718	0.994397656
TER94	3409	0.256704932	9.439040415	0.807024114	0.369038815	0.994397656
Sec23	2881	0.175188578	7.381737525	0.545689893	0.46011405	0.994397656
EcR	4683	0.268661332	7.432381263	1.239198437	0.265671707	0.994397656
CG9005	5172	0.373714946	9.482071135	1.686379509	0.194130528	0.994397656
bdg	6607	0.41473624	8.277403256	2.512538913	0.112998335	0.994397656
CG13313	1134	0.448930683	3.522447334	1.222749301	0.268867623	0.994397656
Dyrk3	2733	0.158916033	7.766284365	0.406242623	0.523907938	0.994397656
Dis3	3088	0.166774978	6.062619299	0.435193185	0.509477856	0.994397656
srl	6357	0.523709433	8.015793886	3.980465768	0.046077524	0.994397656
PhKgamma	1767	0.212830111	4.980625767	0.503983284	0.477783641	0.994397656
blot	3178	0.334786295	6.903931645	2.21097143	0.137086697	0.994397656
His1:CG33855	520	-0.136721948	8.495066699	0.272096265	0.601948944	0.994397656
tay	9287	0.216798178	7.49692376	0.784432072	0.375825778	0.994397656
roq	5185	0.202135748	7.458221331	0.711124983	0.399105361	0.994397656
S6kII	2840	-0.163716228	7.227635201	0.497850848	0.480474293	0.994397656
l(1)G0148	933	0.135258078	6.422383722	0.352247159	0.552866952	0.994397656
hipk	5921	0.201265234	7.775908578	0.661470875	0.416074522	0.994397656
1-Sep	1747	-0.158056817	7.42115362	0.452055016	0.501387445	0.994397656
AP-1mu	1676	-0.261729586	6.855738502	1.387177858	0.238930578	0.994397656
whd	3436	0.147891087	7.19231405	0.41113662	0.521418491	0.994397656
mi	2085	0.311274647	7.313778758	1.712085658	0.19076682	0.994397656
Gclc	2695	0.138977089	7.59386009	0.331367908	0.564877047	0.994397656
Dhfr	688	-0.427482503	6.840019624	3.866145256	0.04931716	0.994397656
CG42575	4142	0.207918449	8.186981334	0.659277518	0.416848433	0.994397656
CG8334	3120	0.40526175	7.471204124	2.749943277	0.097311934	0.994397656
Gos28	1116	-0.149973006	5.440612937	0.300612321	0.583519899	0.994397656
Rel	3546	0.58595666	5.612100705	4.349965989	0.037053273	0.994397656
GckIII	3382	0.450915902	8.01476109	3.081101611	0.07925963	0.994397656
rau	3549	0.148419812	6.419479316	0.394111952	0.530170572	0.994397656
CG1868	2968	0.2604694	5.302206634	0.85123184	0.356242454	0.994397656
CG16935	2741	-0.339218958	6.601285746	2.387017785	0.122401366	0.994397656
bbg	7770	0.420177294	7.151541156	3.232723864	0.072232507	0.994397656
Rab5	1660	-0.225562803	7.413866819	0.92213441	0.336955184	0.994397656
CG9723	1899	0.134089307	6.351299169	0.326773107	0.56758755	0.994397656
CG34422	6516	0.629177512	8.336787886	5.649419233	0.017493399	0.994397656
Bug22	1368	-0.295681085	6.551600431	1.746287623	0.186396217	0.994397656
Spt-I	2506	-0.181288599	7.431836018	0.591941128	0.441700796	0.994397656
mip130	2221	-0.143111141	6.287745574	0.369390954	0.543360225	0.994397656
mTerf5	1661	-0.263744312	5.587355851	1.022227122	0.312033473	0.994397656
BRWD3	7818	0.264512797	8.844327448	0.936848693	0.333129941	0.994397656
CG10932	1520	-0.224624157	7.129274688	0.973099188	0.323949599	0.994397656
CG2875	2841	-0.148238759	6.44089069	0.432979962	0.510556443	0.994397656
CG4091	2217	-0.220167145	6.050779563	0.783820598	0.376011896	0.994397656
neur	3197	0.399984253	6.977595975	2.987740406	0.083950363	0.994397656
Vps20	777	-0.20148619	5.189339765	0.513649606	0.473592071	0.994397656
CG4603	1751	0.168107949	6.901442557	0.557102246	0.455460395	0.994397656
Rga	2626	0.163131673	7.93317941	0.418165737	0.517879307	0.994397656
kis	9757	0.597539186	9.504979281	4.026601082	0.044834403	0.994397656
SMC1	3889	0.280939523	8.171128872	1.169632899	0.279521631	0.994397656
CG30440	5397	0.426965132	7.459625855	3.158312182	0.075593623	0.994397656
CG32486	1921	0.243186808	5.897155289	0.915249318	0.338765306	0.994397656
Pink1	2522	0.208722007	6.868561002	0.860477381	0.35364372	0.994397656
Karybeta3	1032	0.154702799	7.147214847	0.438055586	0.508088722	0.994397656
sqa	1331	0.279481208	5.213419115	0.948172041	0.330225619	0.994397656
CG3164	2454	0.147796391	7.065029525	0.416431003	0.518748815	0.994397656
CG1291	1881	0.191674377	5.720471399	0.544940018	0.460422459	0.994397656
CG31223	1249	-0.458136611	5.373084082	2.781106871	0.095436193	0.994397656
Pkn	5563	0.393179597	8.268483594	2.279193317	0.13117451	0.994397656
Mcr	5498	0.381500204	7.747116621	2.302866906	0.129189934	0.994397656
CG2701	2343	0.124078978	6.272701658	0.27907174	0.597330482	0.994397656
SoxN	2838	0.178664073	8.289082777	0.475781539	0.490366932	0.994397656
Opa1	2745	0.130862781	7.781517566	0.2812264	0.59591881	0.994397656
Pde11	3568	0.24841243	7.134875897	1.14888422	0.283827425	0.994397656
Ide	3869	0.113193085	7.041423973	0.246351855	0.619674446	0.994397656
VhaPPA1-1	1186	0.141643572	6.110053562	0.345521874	0.556681978	0.994397656
CG8223	1854	-0.182742188	8.720909995	0.470406009	0.492827849	0.994397656
Uba1	4596	0.246515365	9.873226537	0.689395277	0.406404308	0.994397656
ovo	2966	0.235963952	7.569847619	0.915232258	0.338769807	0.994397656
Hr39	2106	0.332334991	6.406623446	1.961539881	0.161402203	0.994397656
Nup98-96	6532	0.344248768	8.414077016	1.676147753	0.195488633	0.994397656
CG5728	4960	0.153749327	6.907510104	0.459092472	0.49807543	0.994397656
CG31743	1628	-0.118587324	6.38574378	0.266198749	0.605912818	0.994397656
CG31731	1445	0.173032901	5.366563486	0.35183621	0.553098652	0.994397656
Osbp	3226	0.143860143	8.248447581	0.312701374	0.576048809	0.994397656
dikar	8662	0.52113673	7.868807739	4.16228733	0.041378738	0.994397656
GEFmeso	4912	0.241249705	7.535161416	0.992687361	0.319127996	0.994397656
Hmt-1	1830	0.149840677	5.491243909	0.305621647	0.580400726	0.994397656
Dek	2376	0.140702457	8.672983239	0.278138476	0.597944095	0.994397656
Irk2	1827	0.193127868	6.700135636	0.749641564	0.386625537	0.994397656
spag	2340	-0.254745198	7.68091687	1.109247621	0.292289416	0.994397656
CG8974	866	-0.180837642	5.286294462	0.435693954	0.509234358	0.994397656
Hem	3740	0.288010547	7.511398779	1.441592205	0.229930877	0.994397656
lgs	3069	0.128387018	6.99851777	0.312673816	0.576065623	0.994397656
Cks30A	777	-0.367468052	7.554059218	2.366489219	0.124020094	0.994397656
Med	3661	0.259548209	8.317621371	0.997927859	0.317854085	0.994397656
CG32276	1521	-0.179058233	6.878028614	0.661013378	0.416235771	0.994397656
Tab2	3865	0.283659058	6.779688718	1.592316363	0.207046227	0.994397656
OstDelta	2485	0.376373447	7.092803931	2.652545919	0.103438492	0.994397656
hoe1	4685	0.240289908	7.257759762	1.033026598	0.309491246	0.994397656
CG42389	6738	0.375748525	8.640191793	1.947700567	0.162888258	0.994397656
CG4806	2032	-0.278759255	6.302464526	1.425323705	0.23257794	0.994397656
garz	5366	0.242187459	7.594979632	0.972523533	0.324092745	0.994397656
CG2076	1453	-0.291326001	6.482085389	1.6577604	0.197957336	0.994397656
Shroom	7202	0.428879876	7.434675366	3.030929667	0.081744205	0.994397656
Keap1	1858	0.36960301	9.680221909	1.588265399	0.207624818	0.994397656
IntS1	6184	0.462836211	6.395840399	3.749088881	0.052884811	0.994397656
CG14464	606	-0.278589084	5.760921366	1.186896552	0.2760017	0.994397656
CG34236	1431	0.416818898	3.42193532	1.210027471	0.271372319	0.994397656
timeout	4249	0.570782458	7.323392055	5.529205929	0.018734854	0.994397656
pug	3255	0.554089717	4.918298365	3.714437373	0.053992569	0.994397656
koko	1475	-0.187926003	6.586221156	0.709484614	0.399649679	0.994397656
CG8675	600	-0.422431444	6.260664198	3.304994462	0.069121125	0.994397656
Sec24CD	4283	0.304238674	7.231940277	1.66282298	0.197274002	0.994397656
Cht5	1305	-0.330331661	3.841104967	0.895566154	0.344012787	0.994397656
ird1	4237	0.166988674	6.08136256	0.477771868	0.48946096	0.994397656
Mat1	1054	-0.252954423	5.136528061	0.806589056	0.36916789	0.994397656
zf30C	1934	-0.537908364	4.525566714	3.285366537	0.069951683	0.994397656
Sptr	832	-0.145826339	7.435063396	0.38099938	0.537093092	0.994397656
eca	852	-0.21824798	6.793586362	0.99517232	0.318523094	0.994397656
RhoGAP19D	4102	0.517724984	5.258447264	3.213356383	0.073091589	0.994397656
CG8237	1190	-0.440313789	4.579819186	2.155409184	0.1421228	0.994397656
RfC4	1291	-0.482454547	6.160932819	4.058212584	0.044003059	0.994397656
CG3040	814	-0.232018973	5.300041205	0.736355691	0.390866233	0.994397656
Cul4	1655	0.308169909	7.398310597	1.668322637	0.196534805	0.994397656
CG32479	2281	0.191405326	6.998337163	0.697490969	0.403662439	0.994397656
CG6660	853	0.284914167	1.331836862	0.279288433	0.597188196	0.994397656
JhI-21	2120	-0.543811801	3.621555959	2.19589581	0.138433047	0.994397656
CG12929	510	-0.263155977	3.297561595	0.410506692	0.521737744	0.994397656
CG31030	1097	-0.141333597	5.071151402	0.253242501	0.614820233	0.994397656
CG9596	1461	-0.218028827	6.54089188	0.953805123	0.328793341	0.994397656
CG17765	1002	-0.240769725	5.787769877	0.910912187	0.339912266	0.994397656
l(1)G0193	2527	0.191090558	6.989660103	0.708842329	0.399863099	0.994397656
CG11961	3107	0.249132071	5.322119212	0.736484774	0.390824712	0.994397656
unc-5	5054	0.262458611	4.927391623	0.698079597	0.403464135	0.994397656
Syx8	965	-0.381001091	4.747674804	1.656868553	0.198078003	0.994397656
CG44009	698	-0.442209787	5.417593047	2.748297723	0.097412091	0.994397656
lft	1879	-0.286360803	4.083328627	0.746436709	0.387642455	0.994397656
Sec13	1126	-0.279608362	6.390291006	1.497339558	0.22113086	0.994397656
eIF4AIII	1474	-0.195948576	7.104698626	0.741126829	0.389335727	0.994397656
MED4	1014	-0.249045573	4.976178006	0.752494244	0.385723561	0.994397656
CG10638	938	-0.323241581	4.860146447	1.224509707	0.26852331	0.994397656
CG3790	429	-0.25183437	2.166510697	0.275656857	0.599582161	0.994397656
Dgkepsilon	2346	-0.305547877	5.683499086	1.350225961	0.245286414	0.994397656
CG7630	275	-0.351063735	6.518638943	2.471521917	0.115980155	0.994397656
CG15747	1412	-0.347143818	6.508160874	2.391301547	0.122066546	0.994397656
loqs	1136	-0.312214661	5.850089694	1.496404402	0.221275113	0.994397656
Atet	579	-0.221858429	4.236215745	0.49822552	0.480309192	0.994397656
bigmax	424	0.292418566	8.463724673	1.24047762	0.265425162	0.994397656
Mtap	1336	-0.212291377	6.875484818	0.923231051	0.336668072	0.994397656
MFS16	2024	-0.174652345	7.112804684	0.584849396	0.444448868	0.994397656
unc80	5325	0.486556904	4.604096796	2.341563559	0.126017582	0.994397656
CG6153	625	-0.248826357	6.03590724	1.049210292	0.305731738	0.994397656
I-2	1367	-0.173983026	5.819067425	0.476037339	0.490250339	0.994397656
CG5844	1133	-0.214911264	5.901938305	0.752717495	0.385653098	0.994397656
CG12402	1838	-0.379006863	2.900727376	0.833414931	0.361324853	0.994397656
Socs44A	1440	-0.184858608	3.936128383	0.296340277	0.586206807	0.994397656
Mes4	409	-0.371649655	6.258901328	2.561028953	0.109581721	0.994397656
CG14995	1144	-0.168643064	5.768109254	0.442211926	0.506083211	0.994397656
CG7402	2359	0.218445468	3.628548366	0.338899293	0.560487881	0.994397656
NAA20	687	-0.217737288	5.158244285	0.598607641	0.43914129	0.994397656
MED30	1132	-0.181778891	5.689237286	0.4933966	0.482444238	0.994397656
CG10171	1299	0.143983264	5.205221945	0.259699207	0.610346261	0.994397656
PCNA	923	-0.18806548	9.154116622	0.460365698	0.497480174	0.994397656
l(3)neo18	678	-0.384560932	6.318944562	2.783620171	0.095286643	0.994397656
Rrp46	805	-0.200443956	4.617144724	0.42891178	0.512549367	0.994397656
CG3925	2120	-0.214919235	5.878976624	0.747253861	0.387382806	0.994397656
baf	516	-0.326413545	6.984602874	2.106950957	0.146685288	0.994397656
CG33695	225	-0.663338751	3.614849147	3.031831314	0.08169882	0.994397656
Atg4a	1964	-0.207245378	6.855505294	0.889340515	0.34569535	0.994397656
CG2938	2582	-0.181475848	6.121886376	0.579588428	0.44650463	0.994397656
Ttc19	1184	-0.221857437	5.401795284	0.666494274	0.414310056	0.994397656
gwl	1274	0.27845486	7.171646131	1.417728574	0.233826342	0.994397656
tn	1472	-0.553771385	4.272674795	3.103030385	0.078199364	0.994397656
CG5009	2116	0.181919395	3.921497172	0.279644035	0.596954852	0.994397656
TfIIA-S	522	-0.313331128	5.61498894	1.44895944	0.228744101	0.994397656
CG15739	774	-0.558682592	2.953049258	1.717312514	0.190091224	0.994397656
CG5412	982	-0.288602704	6.018995024	1.358528778	0.243840533	0.994397656
bonsai	926	-0.174129415	5.352814626	0.396755269	0.52879455	0.994397656
CG17683	1530	-0.243844319	5.661656247	0.897695494	0.343439845	0.994397656
mms4	1052	-0.14904417	5.452074092	0.30509977	0.580724123	0.994397656
CG6388	2734	-0.296281804	6.027289598	1.5168782	0.218142442	0.994397656
blue	3732	0.132924408	5.632186553	0.253809756	0.614424322	0.994397656
CG45071	1287	0.273827947	5.114852165	0.897447763	0.343506436	0.994397656
Nop60B	2309	-0.156321678	8.388705415	0.360091422	0.548478902	0.994397656
CG18787	1518	-0.396053846	5.284218887	2.074185114	0.149863888	0.994397656
CG34015	809	-0.29693036	4.234819832	0.835267003	0.360791905	0.994397656
imd	1410	-0.374382239	4.936956797	1.699130306	0.192453473	0.994397656
be	3843	0.30170164	7.440811593	1.594177219	0.206781083	0.994397656
CG9104	1350	-0.205469884	4.419136841	0.435002942	0.509570414	0.994397656
Taf10	599	-0.221875566	5.366223869	0.662277677	0.415790384	0.994397656
CBP	1055	-0.625711442	2.72651685	1.98220786	0.159211582	0.994397656
Pgk	1519	-0.22131409	7.780571848	0.8079251	0.368771708	0.994397656
CG33331	1158	-0.489134762	4.838476293	2.836038728	0.092224974	0.994397656
sug	2650	0.249577067	4.581588859	0.54355843	0.46099154	0.994397656
spz	1062	-0.343169417	7.395944914	2.150235146	0.14260225	0.994397656
S	3565	0.259196488	6.68909272	1.350914028	0.245166195	0.994397656
ATPsyn-Cf6	506	-0.465634771	6.741772196	4.446826396	0.035008918	0.994397656
CG12811	818	-0.290677362	4.308364283	0.77925798	0.377404744	0.994397656
Nse1	1185	-0.460861987	4.973413595	2.713175087	0.099576882	0.994397656
CG18624	231	-0.459128862	4.349479422	2.149248304	0.142693902	0.994397656
CG12107	459	-0.36225254	4.415094636	1.344215364	0.246339658	0.994397656
CG18600	1286	-0.199280746	5.292044745	0.498604672	0.480142211	0.994397656
CG3907	3265	0.153112932	6.127172949	0.401626695	0.526275339	0.994397656
mtTFB2	1598	-0.180809746	4.825563778	0.382310854	0.536393365	0.994397656
CG9413	1764	-0.225183809	4.987534548	0.638047624	0.424451362	0.994397656
Adf1	1005	-0.344371055	4.009564453	0.923296913	0.336650839	0.994397656
Ih	2182	-0.663799486	2.840542489	2.278617501	0.131223203	0.994397656
Cyp313a4	1686	-0.343127267	3.309034611	0.789881786	0.374172718	0.994397656
Sec15	4774	0.221954131	5.907733659	0.799349972	0.371324873	0.994397656
Cyp304a1	2042	0.26107356	6.897683901	1.343154424	0.246526141	0.994397656
CG11586	1097	-0.19307809	6.400887302	0.718481536	0.396677409	0.994397656
CG10795	681	-0.491777393	3.762599779	1.807154659	0.178902489	0.994397656
CG17929	1355	0.572729076	3.665359243	2.28293502	0.13085859	0.994397656
Cdk5	1757	-0.505176889	6.485114812	5.075027547	0.024310094	0.994397656
CG13197	1179	-0.273316062	5.883046039	1.224794567	0.268467647	0.994397656
CG6983	1065	-0.548165374	4.905219994	3.552062884	0.059521411	0.994397656
l(2)37Ce	737	-0.257049177	4.27894065	0.623364342	0.42983208	0.994397656
Clp	1029	-0.330000973	5.797457121	1.703862675	0.191835357	0.994397656
Der-2	924	-0.311058102	5.665324823	1.471925866	0.225091471	0.994397656
spict	1601	-0.185625383	6.491520062	0.681228518	0.409197943	0.994397656
Nup37	1052	-0.333303534	5.713516711	1.647534613	0.199346076	0.994397656
BCAS2	913	-0.270816367	5.839742744	1.16314018	0.28086008	0.994397656
CG32409	385	-0.636748483	5.240752281	5.248835239	0.02199715	0.994397656
nero	994	-0.204031263	6.076754795	0.71501083	0.397820209	0.994397656
CG5626	1396	-0.484155853	5.226487555	3.191723602	0.074064134	0.994397656
epsilonCOP	1096	-0.40455748	6.068937913	2.870790493	0.090254224	0.994397656
CSN8	661	-0.283160035	5.354120768	1.077231218	0.29936103	0.994397656
l(3)03670	1724	-0.259150728	5.476813709	0.911485487	0.339760357	0.994397656
E2f1	281	0.133042283	7.365506373	0.314706703	0.574827888	0.994397656
Spase25	753	-0.315552601	6.072794829	1.710215944	0.191009169	0.994397656
CG31431	984	-0.389469198	3.711662493	1.052670356	0.304935653	0.994397656
CG8372	695	-0.358530742	4.27812244	1.270260429	0.259764438	0.994397656
CG11899	2245	0.208491341	5.46063694	0.425642281	0.514160844	0.994397656
CG31301	1900	0.20700398	5.325756652	0.579366443	0.446591697	0.994397656
Rab23	1292	-0.758431193	2.192281594	2.678659839	0.101755518	0.994397656
CenG1A	888	-0.365689812	2.422781722	0.680357831	0.409497443	0.994397656
CG43780	1201	0.249182015	2.241055438	0.273119534	0.601266751	0.994397656
Rgk1	1208	-0.277679678	4.492704744	0.852511847	0.355881113	0.994397656
CG14946	1054	-0.463714349	2.559468855	1.120208878	0.289917543	0.994397656
Nup44A	1226	-0.204235421	5.942420964	0.686570351	0.407367471	0.994397656
CG6638	1455	-0.286293261	6.674827155	1.701694407	0.192118277	0.994397656
Atg12	494	-0.402586778	3.366659436	1.093214531	0.295803626	0.994397656
CG16812	1771	-0.222919712	6.550582839	0.9955103	0.318440937	0.994397656
Trs23	732	-0.341823205	5.386135941	1.610524429	0.204469006	0.994397656
CG6674	673	-0.398525534	3.622838992	1.091379396	0.296209304	0.994397656
Syx13	1853	-0.14811729	5.69891374	0.330519776	0.565375477	0.994397656
Ost48	1589	0.240439148	7.014314916	1.098051652	0.294737732	0.994397656
CG15715	718	-0.344050439	7.004687227	2.366110623	0.124050169	0.994397656
CG6443	1086	-0.194743968	5.646167145	0.555062851	0.45628654	0.994397656
tsr	682	-0.45566132	7.663521891	3.502724264	0.061318246	0.994397656
CG3909	1781	-0.258842251	5.644269248	0.999387258	0.317500509	0.994397656
Paf-AHalpha	1649	-0.23349811	6.040660024	0.935586291	0.333455842	0.994397656
CG3214	653	-0.286309871	5.817514458	1.300470243	0.254174417	0.994397656
CG5989	1375	-0.231644756	6.101967772	0.939790027	0.332372257	0.994397656
Est-Q	2229	0.17836245	6.334777126	0.579422367	0.44656976	0.994397656
Hdac3	2159	0.133169996	6.677713359	0.349257263	0.554556897	0.994397656
CG42750	1405	-0.648651714	3.749557827	3.186904489	0.074282674	0.994397656
CG11337	2563	0.242320696	6.183083912	0.975143536	0.323441916	0.994397656
aft	2305	-0.264856522	5.219920995	0.934107321	0.333838193	0.994397656
alien	1853	0.20036952	6.888823721	0.79846009	0.371591239	0.994397656
CG11980	1299	-0.240043372	6.637227343	1.171913989	0.279053304	0.994397656
Usp12-46	1793	-0.526340039	5.24551002	3.609815918	0.057489009	0.994397656
CG9941	2601	0.121024605	6.751570276	0.307508752	0.579234328	0.994397656
DCX-EMAP	3073	-0.208277503	5.227507477	0.569239058	0.450592074	0.994397656
CG8005	1102	-0.264020353	5.732968808	1.071312357	0.300692341	0.994397656
AGBE	2476	0.125443972	7.559125999	0.265595772	0.60632122	0.994397656
Prosbeta7	970	-0.156940953	6.862723179	0.501723714	0.47877217	0.994397656
c12.2	4479	0.205604991	5.752486507	0.553034476	0.457110566	0.994397656
rept	1646	-0.188531407	7.188909943	0.669870809	0.413130265	0.994397656
CG15449	1417	-0.139694154	5.818853716	0.285109093	0.593392379	0.994397656
Cnb	2273	0.281938965	5.398267178	1.040676871	0.307706636	0.994397656
tna	5518	0.609184523	7.19465659	6.463214076	0.011038801	0.994397656
sick	4093	0.406538315	4.273908294	1.433231378	0.231286709	0.994397656
l(2)35Di	1254	-0.255538977	5.860734762	1.060814326	0.303072462	0.994397656
Gadd45	1037	-0.277185861	4.234961646	0.774966254	0.378721535	0.994397656
CG11247	2051	0.310365365	2.410348997	0.444753218	0.504863676	0.994397656
Lpin	3910	0.13531442	8.595704625	0.262294481	0.608567673	0.994397656
CG8155	5214	0.279027856	6.862666143	1.555256053	0.212411518	0.994397656
ix	863	-0.326463985	6.573368536	2.132598962	0.14425023	0.994397656
wcd	1659	-0.281221448	5.734886564	1.164594739	0.280559526	0.994397656
CG6418	2640	0.162472299	6.693540279	0.531261692	0.46610632	0.994397656
snf	958	-0.327773853	7.406161923	1.942016799	0.163503097	0.994397656
CG5446	1410	-0.510619264	6.527670782	5.273242881	0.021691105	0.994397656
CG1718	5144	0.183080133	6.454489397	0.642708003	0.422764719	0.994397656
CG10068	959	-0.491049711	3.642932153	1.824859963	0.176788548	0.994397656
Gasz	1632	0.201778614	6.207608107	0.710215399	0.399407052	0.994397656
ptc	5504	0.260301131	5.55033106	0.834540862	0.361000728	0.994397656
wol	1285	-0.284923743	6.001965342	1.350876824	0.245172693	0.994397656
Fsn	1546	-0.175873251	5.5022839	0.419148362	0.517387916	0.994397656
Kal1	1251	-0.264953566	7.668723675	1.176789778	0.278055576	0.994397656
Cyp6d4	2144	-0.166790439	6.735810161	0.559594113	0.454454146	0.994397656
CG6550	1726	-0.558693519	5.406099465	4.36928236	0.036635821	0.994397656
Not1	1361	0.294508863	6.894787327	1.694726572	0.193030755	0.994397656
Unc-13-4B	3974	0.354757946	7.052201859	2.383906744	0.122645165	0.994397656
ebo	3581	0.227966471	8.523214121	0.737875945	0.390377626	0.994397656
nkd	3028	0.408115417	5.140197257	2.088498332	0.148465895	0.994397656
CG4038	915	-0.240406157	5.353914863	0.761110994	0.383017165	0.994397656
CG14786	3190	0.127936277	6.538100165	0.319540054	0.571906044	0.994397656
ssp3	5483	0.566068596	7.462169572	5.350696977	0.020748787	0.994397656
CG13865	1103	-0.30835888	6.796931191	1.943701726	0.163320555	0.994397656
Pex12	1224	-0.393811681	5.264647079	1.957101822	0.161877067	0.994397656
Der-1	1757	-0.169354544	6.030249898	0.488262693	0.484731309	0.994397656
l(2)k05819	3012	0.321049128	5.288922101	1.232258232	0.267014319	0.994397656
CG18622	268	0.25197664	2.429381789	0.299930462	0.583947085	0.994397656
p130CAS	1927	-0.295760141	3.103770826	0.555723097	0.456018821	0.994397656
Mul1	489	-0.316061364	4.420958314	1.029078143	0.310417584	0.994397656
Tpc1	1214	-0.264041798	4.517844633	0.723161456	0.395143939	0.994397656
CG1354	1559	-0.375230438	7.280194013	2.593842281	0.107334202	0.994397656
disco-r	4970	-0.189146117	5.101620625	0.44455519	0.504958526	0.994397656
CG12499	5954	0.37136746	7.238055833	2.505882272	0.113476452	0.994397656
CG9171	3212	0.295239452	5.707827802	1.203932772	0.272582594	0.994397656
trsn	1025	0.168159679	6.26295908	0.501457327	0.478888931	0.994397656
Mtor	4070	0.6915452	9.54182637	5.466520014	0.019417986	0.994397656
CG17180	1110	-0.454174574	3.033507233	1.08587717	0.297429921	0.994397656
CG11970	5989	-0.175453724	5.548912844	0.450655702	0.502050461	0.994397656
MED20	812	0.176097631	4.520168729	0.315697334	0.574226639	0.994397656
Rae1	1182	-0.316915091	6.561874823	2.021581349	0.155131319	0.994397656
l(2)efl	790	-0.441397453	4.762753538	2.366798243	0.123995551	0.994397656
Eph	2323	0.26456831	5.711827833	0.971618791	0.324317891	0.994397656
Zfrp8	1321	-0.275132348	4.169127119	0.707155788	0.400424296	0.994397656
CG31224	6485	0.406789972	8.517430829	2.343791146	0.125837621	0.994397656
PyK	2362	0.139154946	7.675584541	0.321490549	0.570735188	0.994397656
CG11190	1897	-0.158579899	6.181137056	0.446166891	0.504187448	0.994397656
CG7603	530	-0.342451676	5.377058474	1.587456993	0.20774051	0.994397656
ci	5151	0.419170197	6.713193754	3.406969283	0.064972492	0.994397656
CG9289	2088	0.147823004	6.213869888	0.402270064	0.525944229	0.994397656
GS	1858	0.218627838	5.480335998	0.630000873	0.427387453	0.994397656
Mon1	2539	0.485351571	6.204389088	3.568914949	0.058920589	0.994397656
CG2059	1008	-0.536792722	4.761482251	2.925425049	0.08724772	0.994397656
CG5830	1573	-0.222477021	5.523058538	0.719206946	0.396439152	0.994397656
Atx2	4464	0.417342596	7.982253809	2.630382854	0.104890766	0.994397656
CG14777	898	-0.508740618	6.253530378	4.808932906	0.028352132	0.994397656
MSBP	2668	0.198088416	7.127202776	0.744612888	0.388222867	0.994397656
pad	1996	0.212196865	5.947711576	0.727947605	0.39358448	0.994397656
SCAP	5971	0.22275248	7.581128518	0.844937895	0.358026551	0.994397656
CG10144	4426	0.176748138	7.529741345	0.538495425	0.463086592	0.994397656
CG9293	1139	0.120809642	6.892519657	0.295668772	0.586631432	0.994397656
GstE12	597	-0.132142222	5.734022622	0.276219444	0.599209986	0.994397656
CG10133	1577	-0.201644962	6.892592897	0.842404853	0.358748037	0.994397656
ptip	1957	0.211737851	5.162971353	0.517541579	0.471921237	0.994397656
CAH1	2451	0.37797874	7.405515277	2.496986471	0.114118883	0.994397656
Spn	3384	0.411665717	6.631479848	3.177015299	0.074733306	0.994397656
mus312	4321	0.338424336	7.007552702	2.181482215	0.139734156	0.994397656
CG43324	1183	-0.39960096	6.280727161	3.050709843	0.080754779	0.994397656
Fak	5984	0.331835746	6.83930218	2.147320457	0.14287314	0.994397656
hang	4844	0.234189051	8.746943197	0.76434096	0.382009621	0.994397656
mxt	2123	-0.256239248	6.249062858	1.206187305	0.272134107	0.994397656
CG33096	3075	0.151177126	7.730281467	0.37546751	0.540063002	0.994397656
DAAM	1667	0.367405896	6.155844831	2.140016237	0.143554539	0.994397656
CG2540	657	-0.338842013	5.803479004	1.85888011	0.172807007	0.994397656
SKIP	5793	0.314949819	7.289347551	1.73176293	0.188237902	0.994397656
mtacp1	812	-0.130565968	6.840423167	0.350282319	0.55397642	0.994397656
CG18273	3333	0.217469382	6.092399787	0.77906733	0.377463102	0.994397656
Mpcp	1231	-0.306724271	8.733597086	1.30438908	0.253460191	0.994397656
subdued	3345	0.270912111	5.722062522	1.044108263	0.306910522	0.994397656
Aats-glupro	7313	0.240849697	8.61499935	0.818512765	0.365652922	0.994397656
Max	2379	-0.212398397	7.123764326	0.872706087	0.350246113	0.994397656
CSN7	1021	-0.153630675	6.201541657	0.425236538	0.514361443	0.994397656
Gint3	1929	-0.27829262	6.096220013	1.337155054	0.247583914	0.994397656
Galphao	1884	-0.228613276	3.311253607	0.296317535	0.586221178	0.994397656
mrj	1230	0.281971045	5.78478275	1.224654135	0.268495086	0.994397656
mask	2057	0.366047435	6.222171612	2.194825961	0.138529153	0.994397656
CG32676	4667	0.265124324	8.760365798	0.942607922	0.331648524	0.994397656
Sod2	812	-0.363881446	6.872176959	2.735558494	0.098191282	0.994397656
HDAC6	5199	0.339947737	7.941297379	1.761571832	0.184480804	0.994397656
CG10362	1647	0.321937567	6.081216382	1.690814942	0.193545225	0.994397656
CG3764	4513	0.309426646	6.868734886	1.886534687	0.169646361	0.994397656
alpha-Cat	3709	0.419572934	7.193995697	3.189942586	0.07414482	0.994397656
CG41378	1887	-0.168428961	7.853130584	0.462978047	0.496262608	0.994397656
Atf6	1454	-0.127624135	5.739472024	0.247705041	0.618714546	0.994397656
CG8003	1632	-0.210387475	6.55474638	0.885733859	0.346675198	0.994397656
Oatp30B	5159	0.42235896	8.331634218	2.563086049	0.109439313	0.994397656
Mkrn1	2550	0.220707575	7.564569541	0.826406038	0.363351583	0.994397656
CG11070	3633	0.200547065	7.199906285	0.740442212	0.389554814	0.994397656
IntS3	3394	0.200287865	6.624906662	0.803872659	0.369975223	0.994397656
CG14291	861	0.126595283	7.095474005	0.285871046	0.592899181	0.994397656
Nmd3	1736	-0.235300523	8.211632408	0.850511451	0.356446038	0.994397656
Rad51D	935	-0.508696532	4.235431963	2.516114137	0.11274246	0.994397656
raw	2957	-0.184545132	6.342512851	0.657767651	0.417382421	0.994397656
eIF3-S10	3035	0.385534098	9.157535968	1.877191507	0.170706708	0.994397656
CG5919	974	-0.145837602	5.786833348	0.331782088	0.564633951	0.994397656
gpp	3678	0.303644897	7.831432958	1.462224491	0.226625784	0.994397656
CG14778	1476	-1.007116707	4.082665895	7.062655072	0.007892298	0.994397656
BTBD9	2361	0.227965037	7.035396439	0.996317683	0.31824479	0.994397656
mre11	1501	0.209983046	5.736501725	0.642583276	0.422809729	0.994397656
CG31855	1159	-0.132936941	5.919828007	0.290936895	0.589641468	0.994397656
Mtch	1707	-0.136461734	6.722194004	0.381548407	0.53679996	0.994397656
Larp7	1689	-0.296721514	6.174226532	1.494163256	0.221621283	0.994397656
Hydr1	2601	-0.383013384	5.848823933	2.366641997	0.124007959	0.994397656
l(1)G0222	4428	0.547764139	8.285929297	4.291120748	0.038355997	0.994397656
vih	2300	-0.151698424	8.154273475	0.35624686	0.550621347	0.994397656
Hr4	4789	0.461390523	7.669941867	3.427436195	0.064172352	0.994397656
ari-2	2377	0.278373301	7.256084742	1.38362323	0.239533201	0.994397656
Mulk	2328	-0.246721448	5.205036187	0.819666607	0.365315253	0.994397656
mon2	6426	0.155646179	6.917630042	0.452699949	0.501082368	0.994397656
ald	2313	0.13181957	6.734074731	0.350931105	0.553609612	0.994397656
spn-E	4945	0.323716566	9.167577668	1.345030781	0.246196448	0.994397656
CG5808	2393	-0.154395378	6.235251101	0.426409209	0.513782049	0.994397656
CG3781	818	-0.512673914	5.340658901	3.70294504	0.054365369	0.994397656
RluA-2	2910	0.138895372	6.018422576	0.321527851	0.570712842	0.994397656
CG32262	921	-0.232175405	4.894785669	0.59064266	0.442201994	0.994397656
CG34231	750	0.155052709	4.848995351	0.262226863	0.608613872	0.994397656
alpha4GT1	1509	0.256055491	4.948191376	0.756602342	0.38442989	0.994397656
CG2186	4497	0.142720218	8.23136781	0.306231884	0.580023032	0.994397656
Mlh1	2074	0.136135668	5.65153065	0.248270755	0.618314219	0.994397656
Exn	613	0.372155219	6.032828703	2.132009898	0.144305643	0.994397656
CG1161	759	-0.234035486	4.716003831	0.625637654	0.428992311	0.994397656
polybromo	2526	0.429391253	6.960338441	3.521865516	0.060614391	0.994397656
CoVIIc	509	-0.16752184	6.519277877	0.55941713	0.454525499	0.994397656
CG42668	4204	0.180722444	7.462853303	0.575588925	0.448077352	0.994397656
LSm1	636	-0.392342796	5.667848386	2.277092397	0.131352268	0.994397656
psidin	2596	0.391605548	6.502182051	2.803188018	0.094130976	0.994397656
Dd	1371	-0.454222553	6.806593324	4.317191939	0.037773004	0.994397656
stan	11630	0.52331857	7.089498732	5.134662251	0.023489333	0.994397656
kat80	1764	0.284807425	7.337598682	1.452920492	0.22810907	0.994397656
RhoGDI	2025	-0.22913017	7.605095507	0.909076674	0.340399243	0.994397656
Trip1	1412	-0.257739805	7.930922363	1.063250546	0.30251796	0.994397656
AGO3	3553	0.191385732	8.265167531	0.553492928	0.456924115	0.994397656
ZC3H3	1998	-0.192025419	7.365475706	0.67503461	0.411335559	0.994397656
CG42534	4766	0.160847814	4.715247275	0.25538608	0.613327045	0.994397656
chic	1044	-0.224753177	8.608115673	0.721644947	0.395639916	0.994397656
Aats-ile	495	0.149997145	5.005044907	0.276984393	0.598704716	0.994397656
slim	1495	-0.251116736	6.385272837	1.213090644	0.270766579	0.994397656
slx1	1183	-0.245786493	4.894919019	0.689228954	0.406460924	0.994397656
CG2316	3241	-0.285453034	6.912515037	1.578822299	0.208981	0.994397656
CG2025	5058	0.343926757	7.992541574	1.871385124	0.171369501	0.994397656
cyp33	1010	-0.177944488	4.69558884	0.313551622	0.575530519	0.994397656
ytr	1264	-0.475020693	7.737132855	3.766216295	0.052346186	0.994397656
CG8097	1287	-0.549105484	4.265082835	3.011094519	0.082749532	0.994397656
Prx5	1098	-0.466675409	5.631542237	3.327978316	0.068161955	0.994397656
Nup153	6780	0.478842742	9.451925493	2.738512098	0.098010022	0.994397656
CG10732	6558	0.464410086	8.186924296	3.20321387	0.073545848	0.994397656
trr	12777	0.745368661	8.868371951	7.003784406	0.00815572	0.994397656
CG3887	1071	-0.137130348	6.636298072	0.386139885	0.534359866	0.994397656
Pkc98E	3156	-0.150679354	5.835125559	0.363455312	0.546617041	0.994397656
CG32576	1115	-0.463704033	5.681728576	3.297498522	0.069437063	0.994397656
CG30415	411	-0.204425204	7.023812708	0.828409736	0.362770583	0.994397656
l(1)G0136	745	-0.561477131	5.226332908	4.256843111	0.039136893	0.994397656
Socs16D	1400	-0.34283469	5.636592028	1.76184725	0.184446499	0.994397656
babo	3726	0.125496746	6.626378252	0.31125667	0.57693159	0.994397656
Vps16B	1404	-0.176095935	5.471819396	0.436420349	0.508881507	0.994397656
Sec8	824	0.349030982	5.138098768	1.47041509	0.225329585	0.994397656
CG42268	6440	0.141302905	8.03424856	0.311403473	0.576841764	0.994397656
Jarid2	8164	0.410723739	7.97306516	2.599710445	0.106937629	0.994397656
CG43736	3913	0.181223001	8.422861733	0.48011106	0.488399748	0.994397656
tam	3646	0.273467102	5.800453766	1.045556107	0.306575411	0.994397656
CG4080	3550	0.47031458	7.530115497	3.681793394	0.05505866	0.994397656
Actn	3178	0.191907419	7.584003719	0.638378853	0.424331154	0.994397656
CG4291	1271	-0.286270835	5.327407132	1.04558439	0.30656887	0.994397656
Sod3	551	-0.34541759	7.683428182	2.014111754	0.155896169	0.994397656
HBS1	2270	0.156360804	6.852029712	0.497615101	0.480578224	0.994397656
CG6506	1426	-0.202748195	5.494367411	0.577998778	0.447128699	0.994397656
porin	1387	-0.293190287	8.848865673	1.172157628	0.279003341	0.994397656
CycT	3893	0.133081919	8.37355265	0.261905774	0.608833352	0.994397656
l(1)G0230	863	-0.23895552	7.425229161	1.021252144	0.312264323	0.994397656
CG4598	940	-0.518921172	4.509937738	2.849923732	0.091432014	0.994397656
CG9977	2252	0.205508618	5.584601032	0.584632623	0.444533284	0.994397656
CG9318	3274	0.339440765	7.232642065	2.089078683	0.148409523	0.994397656
Dnz1	1823	-0.260803841	5.494021014	0.939035201	0.33256648	0.994397656
Blos2	892	-0.815837904	4.272556129	6.676985693	0.009790781	0.994397656
Dim1	706	-0.358666673	5.047700853	1.584288665	0.208194668	0.994397656
CG32202	995	-0.404816949	4.796657365	1.925369919	0.165319179	0.994397656
Madm	3421	0.144328477	7.993315153	0.330377192	0.565459354	0.994397656
CG17141	1461	-0.289854562	5.395279366	1.1557001	0.282403793	0.994397656
ash1	1439	0.544639892	6.368363966	5.00846801	0.025261414	0.994397656
PDZ-GEF	6209	0.511153528	7.612361662	4.248376382	0.039332334	0.994397656
Mms19	3406	0.196793108	6.961059386	0.727637977	0.393685097	0.994397656
CG6540	1437	-0.23077764	7.902654356	0.862883573	0.352971644	0.994397656
Cog3	450	0.54759226	3.508206086	1.866435185	0.171936868	0.994397656
CG16817	1168	-0.422546766	9.262166346	2.263443604	0.132513659	0.994397656
Hers	5097	0.148882376	5.765771365	0.272571182	0.601632124	0.994397656
trio	6765	0.367431307	8.497866629	1.910865471	0.166920361	0.994397656
Lrrk	9309	0.168293621	6.901278207	0.536622725	0.46386535	0.994397656
CG2260	1261	-0.344709806	5.82718079	1.914479438	0.166519752	0.994397656
CG12333	2452	0.125820143	5.857104289	0.247373062	0.618949736	0.994397656
CG40228	660	-0.292775774	6.304535383	1.603426483	0.205469139	0.994397656
Dl	3863	0.152830326	8.322715126	0.348081649	0.555224052	0.994397656
mtDNA-helicase	2698	-0.173253007	5.774309954	0.455375656	0.499820022	0.994397656
MED14	535	0.348885246	3.680004173	0.782984283	0.376266659	0.994397656
CG5500	543	-0.573024502	5.353281526	4.629118043	0.031474867	0.994397656
CG6770	531	-0.366970343	8.21172707	1.96857932	0.16065225	0.994397656
Ubp64E	4347	0.340231784	8.361758154	1.672590629	0.195963389	0.994397656
Dlc90F	1188	-0.134835675	7.206544777	0.34456849	0.557226838	0.994397656
CG2691	4752	0.254807238	7.954805148	1.004676654	0.316223335	0.994397656
CG7337	7011	0.613155942	8.009421447	5.607284575	0.01791856	0.994397656
Zir	6429	0.381820276	6.838051002	2.875089825	0.090013608	0.994397656
Smr	10804	0.350949917	8.52771703	1.725966747	0.188978745	0.994397656
cdi	5227	0.414427867	7.652471471	2.872960181	0.090132708	0.994397656
blp	953	-0.258663873	5.614195716	0.994136608	0.318775029	0.994397656
CG8552	5816	0.210947631	7.777213343	0.717138617	0.397119029	0.994397656
pcm	4552	0.42252144	7.791399388	2.852758609	0.091271029	0.994397656
CG7852	3240	-0.214607159	6.505844621	0.89157387	0.345090478	0.994397656
CG7737	574	0.215278637	3.55623892	0.299140957	0.5844425	0.994397656
CG31635	8141	0.470452371	8.813134681	2.922459609	0.08740809	0.994397656
CG43367	8639	0.233232051	6.821041303	1.068284882	0.301376251	0.994397656
sbr	2700	0.133907918	7.782901189	0.287279519	0.591989722	0.994397656
CG3353	1716	-0.225579697	6.847800234	1.042667625	0.307244437	0.994397656
Ras85D	1526	-0.287138456	7.569549808	1.431542506	0.231561755	0.994397656
btsz	11776	0.424057013	8.334476661	2.569107647	0.109023619	0.994397656
betaCOP	3323	0.354174447	7.711039086	2.072352355	0.150043968	0.994397656
CG6693	994	-0.124107081	7.108806915	0.288327567	0.591314853	0.994397656
Clic	2712	-0.178225904	7.471807089	0.566575965	0.451653291	0.994397656
x16	1414	-0.300699297	8.173201587	1.387932008	0.238802962	0.994397656
CG31357	2411	0.165115911	8.332102388	0.40798027	0.523021637	0.994397656
swm	4337	0.168495243	8.740576901	0.393739267	0.530365097	0.994397656
CG13887	1080	-0.22896137	7.262119601	0.945126699	0.331003391	0.994397656
Cam	1013	-0.226140294	6.34565263	0.92663638	0.335778604	0.994397656
CG5991	1389	-0.257009025	5.673260471	0.971768638	0.324280587	0.994397656
Lar	7865	0.350165406	6.614617983	2.348051692	0.125494217	0.994397656
CG8142	996	-0.333495835	6.273350656	2.023526164	0.15493288	0.994397656
CG5003	1467	0.193854585	6.838918997	0.746023389	0.387773881	0.994397656
CG11505	6152	0.187696568	8.874063048	0.475897784	0.490313942	0.994397656
pcs	3101	0.1473394	6.551532165	0.434324426	0.509900765	0.994397656
Nipped-B	9133	0.451783788	8.845183055	2.716740719	0.099354737	0.994397656
BtbVII	3941	0.20222248	7.470641328	0.714813733	0.39788525	0.994397656
CG34383	7169	0.292948775	6.9616272	1.62414161	0.202566304	0.994397656
l(3)mbt	4799	0.377178183	6.415660616	2.555875613	0.10993937	0.994397656
e(y)2	441	-0.441060222	5.851353927	3.153418529	0.075820477	0.994397656
BHD	1644	0.301825223	4.011515987	0.628909431	0.427788052	0.994397656
CG34133	4247	0.162637974	7.522734088	0.459124421	0.498060478	0.994397656
CG2091	3437	0.252154416	7.931745614	1.007803046	0.315471602	0.994397656
Asap	6281	0.569572212	7.910378633	4.889251509	0.027063249	0.994397656
msk	3797	0.269463981	9.709194284	0.843712417	0.358375354	0.994397656
Ssb-c31a	811	-0.412199341	7.191362151	3.20362877	0.073527206	0.994397656
Arf51F	2580	-0.117483552	7.137405313	0.264468554	0.607086272	0.994397656
tsl	3037	0.19817654	6.144831064	0.67922194	0.409888652	0.994397656
skd	10732	0.358852346	7.997870352	1.951919528	0.162433581	0.994397656
Psa	1335	0.260553888	5.985055963	1.074253129	0.300029931	0.994397656
e(y)3	8146	0.404672817	9.822948782	1.827253872	0.176504943	0.994397656
CG10353	3698	0.130318802	6.866221332	0.326579281	0.567702444	0.994397656
Orc2	2109	-0.158609277	7.12438703	0.475109873	0.490673297	0.994397656
Cpr	2455	0.129398871	7.64915171	0.277078521	0.598642603	0.994397656
CG42388	5767	0.252904884	8.430665585	0.92435835	0.336373273	0.994397656
Vha44	2271	0.155819597	7.659996978	0.403571551	0.525275552	0.994397656
msn	2667	0.168072968	7.607686056	0.478523533	0.489119537	0.994397656
dlt	5076	0.178488955	6.36531045	0.563819591	0.452755804	0.994397656
RecQ5	1391	0.266874452	6.150290067	1.186994037	0.275981983	0.994397656
bun	1273	0.486660052	5.46726524	2.918574672	0.087618668	0.994397656
CG11486	3466	0.312570392	9.308874959	1.219731601	0.269459131	0.994397656
clu	5992	0.37464982	8.072013788	2.140388844	0.14351969	0.994397656
CG9328	2860	0.157896395	7.651856223	0.42608859	0.513940348	0.994397656
CG11257	2085	0.309490804	4.644296012	0.951925904	0.329270235	0.994397656
CG4825	2785	0.128923984	6.778387885	0.334313165	0.56315275	0.994397656
Atg2	9200	0.476900779	8.40063034	3.231665833	0.072279158	0.994397656
Sulf1	6300	0.387995234	5.922816266	2.261885921	0.132646931	0.994397656
CG8920	4658	0.332711587	7.904515324	1.745131556	0.186542033	0.994397656
Src64B	3981	0.303462785	7.240791911	1.678588947	0.195163596	0.994397656
SC35	1264	-0.256684509	9.033748021	0.874139845	0.349850678	0.994397656
corn	5462	0.287638256	7.611980857	1.375613126	0.240897957	0.994397656
Pez	5055	0.445882417	8.072402282	3.011827247	0.082712158	0.994397656
Atg3	1992	-0.141597142	6.806927205	0.411975001	0.520994128	0.994397656
rg	11730	0.477334701	7.424504348	3.683664517	0.054996954	0.994397656
MTA1-like	5567	0.209154631	8.7496879	0.600262729	0.438509373	0.994397656
AP-2sigma	1668	-0.138999704	6.865991437	0.39909011	0.527584426	0.994397656
Mrp4	3942	0.242145811	6.838205274	1.159436417	0.281627222	0.994397656
CG10428	3740	0.19028029	7.856310901	0.592145934	0.441621823	0.994397656
2-Sep	1621	-0.131395105	7.586287022	0.299982424	0.583914508	0.994397656
CG9471	2226	-0.322575387	4.78474507	1.151559844	0.283267487	0.994397656
spd-2	1611	0.388282881	7.136894651	2.744279809	0.097657115	0.994397656
Tim9b	976	-0.241064705	4.930239827	0.679097715	0.40993147	0.994397656
Tet	7605	0.293613869	6.190117569	1.390953328	0.238292529	0.994397656
Jafrac2	2186	-0.123920225	6.258623003	0.277361511	0.598455946	0.994397656
Rab3-GAP	3350	0.258321725	5.685853608	0.937521931	0.332956313	0.994397656
Manf	759	-0.13509893	6.210374315	0.329893027	0.565744351	0.994397656
Pi3K68D	6491	0.324945925	7.989181856	1.639653063	0.200424263	0.994397656
CG30392	1170	-0.398187618	6.364539301	2.898574367	0.088711497	0.994397656
CG1965	3407	0.153561442	6.27720798	0.398980236	0.527641261	0.994397656
santa-maria	2688	0.118609041	7.154338969	0.258476085	0.611188372	0.994397656
Orc1	3239	0.17631187	8.401375418	0.451444989	0.501676302	0.994397656
CG10425	1945	-0.221566671	6.582041354	0.971781847	0.324277299	0.994397656
Gprk2	5145	0.269534749	6.639386528	1.426526615	0.232380959	0.994397656
chm	3584	0.281768321	6.005298911	1.252316937	0.263156743	0.994397656
E2f2	1828	-0.253063091	6.774746349	1.343916729	0.246392132	0.994397656
crp	3245	0.289172346	6.935154988	1.593299426	0.206906105	0.994397656
Hcf	7404	0.205957056	9.022612279	0.553833474	0.456785694	0.994397656
U2af38	2592	-0.134940838	6.142905089	0.317624238	0.573060681	0.994397656
CG9940	3841	0.456377904	6.11089711	3.295365917	0.06952723	0.994397656
Sec16	7391	0.25579541	7.954073125	1.012951691	0.314238713	0.994397656
CG12325	2993	0.432965997	6.114385824	2.964607692	0.0851584	0.994397656
Xe7	1807	0.232763004	5.906935819	0.83381673	0.36120914	0.994397656
Arc42	1522	-0.142827325	5.575680185	0.289129627	0.590799449	0.994397656
nac	2179	-0.206224204	4.13879107	0.414605845	0.519666421	0.994397656
CG5205	6971	0.187023218	6.000329632	0.526517311	0.468104012	0.994397656
CG11655	2560	-0.271982329	6.617212097	1.532918856	0.215724999	0.994397656
Pu	209	-0.167474864	5.968915156	0.456746251	0.499175492	0.994397656
zfh1	5410	0.122470918	6.216725203	0.255239987	0.613428561	0.994397656
CG6180	758	-0.183692376	7.260975817	0.612159033	0.434007982	0.994397656
CG6617	1559	-0.358687184	6.313556466	2.468698915	0.11618855	0.994397656
sip1	2579	0.249515676	6.000396	0.960532052	0.327093728	0.994397656
slmb	435	0.220209728	6.151486226	0.804581497	0.369764314	0.994397656
Gapdh2	230	-0.418407669	8.611544786	2.479410475	0.115400002	0.994397656
Tep2	4321	0.61643303	4.226166728	3.476177301	0.062308864	0.994397656
Eip55E	1522	-0.213243589	6.984669359	0.897623575	0.343459175	0.994397656
Nrg	5215	0.242401992	7.139706067	1.092066515	0.296057325	0.994397656
CG13373	696	-0.595192784	6.632151324	7.016491451	0.00809811	0.994397656
CG30423	615	-0.443726138	5.356421866	2.724358877	0.098881923	0.994397656
eIF2B-beta	1328	-0.192574844	5.843853373	0.580988836	0.445955974	0.994397656
CG1074	1568	-0.318181399	4.782607789	1.108684281	0.292411984	0.994397656
CG9548	437	-0.439736241	4.892492874	2.270234516	0.131934386	0.994397656
Cyt-b5-r	2262	-0.41949354	5.457783701	2.475809893	0.115664403	0.994397656
Not11	969	-0.24754533	5.006665885	0.71338822	0.39835612	0.994397656
ple	503	0.503644228	6.962825086	4.740349877	0.029503245	0.994397656
D19A	1467	0.228240001	3.274041916	0.299644972	0.584126132	0.994397656
CG11679	1207	-0.29802616	4.402554799	0.913097761	0.339333636	0.994397656
tst	3800	0.289582704	6.642924978	1.660054858	0.197647293	0.994397656
CG1764	1766	-0.233045972	5.745230367	0.836436971	0.360455797	0.994397656
Cdc5	2988	0.420439557	6.889896626	3.348780217	0.067306113	0.994397656
CG4593	969	-0.429551487	7.076160079	3.554973427	0.059417178	0.994397656
MED27	1055	-0.15968734	5.496966087	0.355377025	0.551108251	0.994397656
CG1749	1262	-0.391362945	5.190043008	1.969878645	0.16051426	0.994397656
CG18292	1234	-0.49528217	6.066931924	4.207461902	0.040291321	0.994397656
GCC88	2172	0.247155762	6.112778043	1.005454976	0.31603597	0.994397656
CG11985	464	-0.369039014	5.209784988	1.839024567	0.175118089	0.994397656
CG1307	1085	-0.18996214	6.64775696	0.737372322	0.390539393	0.994397656
CG9967	506	0.394272786	2.405238508	0.73689441	0.39069299	0.994397656
RhoGAP68F	410	0.771825065	4.658122128	5.538142286	0.018639511	0.994397656
shtd	6870	0.560761706	6.90745859	5.824801538	0.015832536	0.994397656
Syt4	2248	0.568492864	5.019187319	3.943265261	0.047106341	0.994397656
GLaz	689	-1.02506148	3.334942141	7.43877888	0.00640252	0.994397656
gem	3443	-0.251055362	4.057588711	0.577347718	0.447384685	0.994397656
sesB	374	-0.149149678	6.819352989	0.458381632	0.498408284	0.994397656
CG30499	244	-0.350462402	4.941380005	1.476741328	0.224334516	0.994397656
Chd64	694	-0.236286638	7.533199488	0.979882303	0.322269145	0.994397656
U26	458	0.238064987	2.497634253	0.264117806	0.607324747	0.994397656
VhaAC45	381	-0.183412853	5.060955969	0.411999504	0.520981734	0.994397656
CG8173	1851	-0.189014355	7.030536891	0.697809666	0.403555055	0.994397656
Slh	2087	-0.152542282	6.28918006	0.425647849	0.514158093	0.994397656
Uba3	1500	0.357228139	5.68388509	1.798769493	0.179913826	0.994397656
Tao	1981	0.154674998	7.516257241	0.414683474	0.519627334	0.994397656
cv-c	5526	0.25733462	7.910156462	1.032913361	0.309517762	0.994397656
ifc	1177	-0.257650454	4.766218675	0.767696235	0.380966958	0.994397656
glu	4352	0.455184066	7.72711826	3.314753088	0.068712122	0.994397656
Snx16	1335	-0.231772008	6.622943967	1.100900627	0.294112242	0.994397656
CG3501	731	-0.317585253	5.956187204	1.684026657	0.194441852	0.994397656
CG1427	1382	-0.326494574	4.698054503	1.247299228	0.264115185	0.994397656
CG15881	953	-0.492117795	6.233095465	4.460530123	0.034729359	0.994397656
CG3608	2267	-0.215908033	5.87516088	0.727312422	0.39379093	0.994397656
disp	4774	0.233986794	6.21061094	0.950182185	0.329713566	0.994397656
nahoda	5494	-0.357119146	4.843760418	1.241012246	0.265322204	0.994397656
CG12091	1036	-0.399932482	5.923667405	2.577792513	0.108427123	0.994397656
Ext2	2553	0.319268381	5.408696234	1.31202587	0.252075432	0.994397656
flr	2845	0.245901973	8.106783591	0.921800547	0.337042659	0.994397656
Git	342	0.429760448	3.81552065	1.409534035	0.235182366	0.994397656
Apf	942	-0.162312563	5.202412645	0.347450307	0.555582961	0.994397656
CG15735	1441	-0.195170238	6.764894288	0.799774322	0.371197947	0.994397656
gammaSnap1	1942	-0.145724706	6.462096683	0.413626443	0.520159997	0.994397656
Eip74EF	3427	0.248896015	4.099544246	0.49165662	0.483217374	0.994397656
tank	1731	0.158632141	6.105546857	0.433329163	0.510386003	0.994397656
CG32772	3545	-0.130607065	6.062099141	0.291457759	0.589308594	0.994397656
SMC5	3515	0.15641413	7.457511916	0.431096171	0.511477603	0.994397656
Rab2	1614	-0.127665948	7.272008051	0.30386736	0.581489257	0.994397656
Pka-R2	1003	0.247371699	4.554085112	0.607470671	0.435773529	0.994397656
Su(dx)	4670	0.253342798	7.473793902	1.110292786	0.29206219	0.994397656
Pdi	2055	0.262522177	9.456573947	0.848386259	0.357047554	0.994397656
Wee1	3288	0.239749407	7.516428237	0.996139796	0.318287993	0.994397656
Eaf	2931	0.214990645	7.086495121	0.873585425	0.350003517	0.994397656
CG5664	2234	0.411205167	6.27210752	2.872933339	0.09013421	0.994397656
Usf	1956	-0.155460393	4.469128231	0.252138349	0.615592464	0.994397656
CG42382	672	-0.310058341	3.56482401	0.728471636	0.393414274	0.994397656
CG16979	1410	0.192142417	5.591909438	0.516890221	0.472200202	0.994397656
CG9231	1058	-0.246118952	6.189824357	1.091008043	0.296291482	0.994397656
CG1317	4314	0.324031268	7.044185637	1.99944764	0.157410196	0.994397656
CG7382	1217	-0.312194456	5.682218199	1.433760604	0.231200602	0.994397656
CG33080	667	0.648018785	4.53897127	3.901528747	0.048289514	0.994397656
metl	1234	-0.343880167	6.295240385	2.18046107	0.139826854	0.994397656
Cdc27	1423	0.17371344	6.551904564	0.590168918	0.442385072	0.994397656
angel	1867	-0.248376141	6.264401344	1.129377141	0.287952465	0.994397656
Pen	2056	0.167650695	9.909480219	0.318109755	0.572767633	0.994397656
sgll	548	-0.260710024	5.050061679	0.869264442	0.351197817	0.994397656
phtf	3672	0.21254228	6.955263163	0.889725066	0.345591098	0.994397656
ine	3310	0.286088277	7.473608223	1.410270883	0.235060045	0.994397656
pum	3984	0.517468264	7.866589153	4.080502152	0.043426636	0.994397656
CG3631	1441	-0.201228553	4.351106488	0.38236769	0.536363078	0.994397656
CG42518	752	-0.53661371	5.911491705	4.778046186	0.028864641	0.994397656
fru	1203	0.393400679	4.402440106	1.339335558	0.24719882	0.994397656
siz	4982	0.268251802	6.590157843	1.389430676	0.238549606	0.994397656
CG17737	1929	-0.202253964	8.929138799	0.553554173	0.456899216	0.994397656
CG31688	2568	-0.112572483	6.639557746	0.254041616	0.614262657	0.994397656
pre-mod(mdg4)-AD	462	0.28587867	3.175780254	0.453819706	0.500553431	0.994397656
CG7656	680	-0.229037248	6.727117873	1.090973241	0.296299186	0.994397656
wal	2239	-0.52147884	7.817481287	4.416294224	0.035640279	0.994397656
CG8417	1337	-0.153529296	5.164840724	0.297184112	0.585674093	0.994397656
CG5783	986	-0.572684408	5.369706837	4.581023682	0.032369469	0.994397656
l(1)G0469	1759	-0.27971885	7.222997183	1.477719185	0.224181177	0.994397656
Bsg25D	5996	0.576530122	8.323232927	4.853485309	0.027629494	0.994397656
Pten	4783	0.317403302	6.886377842	1.946263499	0.163043463	0.994397656
mib1	1352	0.161639415	5.074147657	0.320112731	0.571561785	0.994397656
4EHP	894	-0.19340766	7.504130974	0.664279642	0.415086576	0.994397656
Nop56	1979	-0.32160961	9.137428506	1.342326153	0.246671847	0.994397656
sel	958	-0.313663632	6.401942109	1.909133081	0.167112788	0.994397656
ss	2926	-0.490584831	6.133328093	4.060243318	0.043950211	0.994397656
CG16865	798	-0.336633685	5.432561436	1.528911785	0.21632589	0.994397656
CG8176	4461	0.226965295	7.367274309	0.912165491	0.339580292	0.994397656
puf	14011	0.528588127	8.879234284	3.558494482	0.059291342	0.994397656
Esp	2984	0.140650559	7.643872695	0.329671076	0.565875093	0.994397656
tai	4394	0.498032903	7.977000646	3.729054559	0.05352231	0.994397656
CtBP	755	0.143983079	6.883019494	0.405048328	0.524518645	0.994397656
CG7927	3215	0.171629475	6.573325922	0.572613999	0.449252774	0.994397656
CG1239	817	-0.194305682	6.018757582	0.629013908	0.42774968	0.994397656
CG15914	1707	-0.310662805	7.470614666	1.709284079	0.19113009	0.994397656
Lis-1	2335	0.16617138	7.551952535	0.473427497	0.491442078	0.994397656
CG4942	1809	-0.156809225	6.110929403	0.424716226	0.514618884	0.994397656
CLIP-190	4475	0.577906352	6.288146326	5.803888009	0.016021734	0.994397656
CG9240	919	-0.160581244	5.32954604	0.356177083	0.550660376	0.994397656
Top2	5695	0.272346342	9.579990134	0.882208472	0.347636609	0.994397656
Mio	3284	0.211684333	8.294467358	0.67826067	0.41022015	0.994397656
CG9577	2342	-0.212506679	6.644683306	0.933507032	0.33399355	0.994397656
bys	645	0.193553392	4.58827017	0.380684566	0.537261306	0.994397656
CG4573	2255	-0.263458915	4.663782604	0.7797566	0.377252175	0.994397656
Ripalpha	794	0.125793874	6.798734178	0.320098952	0.571570063	0.994397656
CG31712	798	-0.420550829	5.842984813	2.865435488	0.090554899	0.994397656
TppII	4362	0.417502725	7.734552085	2.84352662	0.091796423	0.994397656
egg	3603	0.3405173	7.989662888	1.77153624	0.183244371	0.994397656
oys	2589	0.29918884	7.899329864	1.431549397	0.231560631	0.994397656
CG14215	6938	0.351918486	8.035041738	1.899764678	0.168157807	0.994397656
dom	7888	0.544784554	10.3469975	2.986265381	0.084026836	0.994397656
Als2	2924	0.344624532	5.819010094	1.734334232	0.187910332	0.994397656
egl	773	0.45206273	5.667989152	2.773046954	0.095917514	0.994397656
Vinc	4044	0.161705447	6.807283921	0.537363227	0.463557165	0.994397656
CG11562	502	-0.391086953	3.918169911	1.336285204	0.247737742	0.994397656
CG2972	1435	-0.113593073	7.134893555	0.245989194	0.619932263	0.994397656
CG12016	1333	-0.379237168	5.245558894	1.854952113	0.173261406	0.994397656
Taf1	6644	0.404868954	7.630068438	2.689926802	0.101038662	0.994397656
Rab4	1356	-0.424283064	5.970449427	3.051470675	0.08071698	0.994397656
CaMKII	3432	-0.13797579	7.367224389	0.339196594	0.560315962	0.994397656
dos	3791	0.22836886	8.050709902	0.811250357	0.367788224	0.994397656
mnb	3706	0.395359076	7.369346933	2.64808569	0.103728976	0.994397656
Start1	945	-0.270737857	5.533250805	1.070667156	0.300837925	0.994397656
Gdh	2007	0.245098193	9.027522992	0.788598993	0.374560907	0.994397656
CG17556	1693	-0.202821956	6.582884212	0.829685217	0.362401408	0.994397656
Cct1	626	0.333935311	6.087048132	1.824723607	0.176804718	0.994397656
CG44002	1502	0.376468505	4.76521656	1.460849551	0.226844252	0.994397656
Alg10	1226	0.578991174	3.724899271	2.092282697	0.148098738	0.994397656
nclb	579	-0.193937732	3.785081221	0.268554713	0.604322695	0.994397656
CG12099	1586	0.175531436	7.284200302	0.552312245	0.457404538	0.994397656
CG10915	2203	-0.24615875	6.369104753	1.153421723	0.28287867	0.994397656
Not10	1946	-0.200086837	4.821496776	0.432748618	0.510669414	0.994397656
Eb1	1101	-0.128824171	7.585282957	0.287798576	0.591655288	0.994397656
wde	3606	0.319815472	8.27868431	1.502830041	0.220286181	0.994397656
CG9330	2393	0.176711963	7.601564993	0.520494609	0.470659843	0.994397656
CG12975	658	-0.310081392	5.020091383	1.158552663	0.281810661	0.994397656
Ehbp1	3210	0.236174386	7.299736647	0.991341591	0.31945622	0.994397656
Npc1a	6055	0.260610026	9.053654309	0.890847982	0.345286917	0.994397656
pigeon	3115	0.381943805	5.441769721	1.857533027	0.172962686	0.994397656
Atg1	3469	0.163557608	6.483027983	0.507279324	0.476347632	0.994397656
brat	2238	0.712207425	9.04817848	6.285922686	0.012197184	0.994397656
ade2	4198	0.173848338	7.489302647	0.521636855	0.470173388	0.994397656
drpr	5905	0.588506766	8.077125448	5.142520662	0.023383341	0.994397656
trx	10569	0.195974225	7.443091207	0.666264125	0.414390653	0.994397656
Synj	5207	0.347703451	7.449812917	2.097010057	0.147641532	0.994397656
hep	1523	0.631162553	6.273602485	6.791942053	0.00918043	0.994397656
rig	3965	0.347801854	8.468994021	1.737868443	0.187461175	0.994397656
spg	5802	0.323600125	7.886475778	1.61722837	0.203529658	0.994397656
Sos	6169	0.34859431	8.861390647	1.631040927	0.20161024	0.994397656
r2d2	5377	0.32505821	7.684473996	1.786405388	0.181417154	0.994397656
mge	1082	-0.269165332	7.397873288	1.297467929	0.25472328	0.994397656
CG17327	678	-0.18406158	4.508728843	0.367953451	0.544145665	0.994397656
CanB2	1710	-0.531560447	7.573457352	4.922779296	0.026543398	0.994397656
BCL7-like	888	-0.283648304	6.77389473	1.659438038	0.197730586	0.994397656
chif	6914	0.416614182	9.556390451	2.026346977	0.154645569	0.994397656
godzilla	4210	0.243620644	8.01039641	0.929855063	0.334940778	0.994397656
CG42637	3509	0.49643328	5.652054284	3.42092513	0.064425751	0.994397656
CG10979	4497	0.206094216	9.412102449	0.520249949	0.470764143	0.994397656
CG1677	3241	0.14089274	8.031513263	0.311296261	0.576907362	0.994397656
GstO3	1113	-0.161858623	6.905974402	0.524438675	0.468983586	0.994397656
Liprin-alpha	2247	0.139976486	7.474732808	0.34487557	0.557051231	0.994397656
Ip259	1388	-0.401018746	9.181461574	2.060511117	0.151213366	0.994397656
Eip75B	4409	0.216420485	8.298301732	0.6815536	0.409086203	0.994397656
Hsc70-5	3077	0.225607549	9.614083686	0.605964817	0.43634293	0.994397656
prominin-like	5028	0.345343586	7.864268029	1.907341316	0.167312078	0.994397656
Fdxh	454	-0.21716378	4.183806209	0.429407618	0.512305744	0.994397656
Usp7	4926	0.365037406	9.377175993	1.636162341	0.200903978	0.994397656
fwe	1863	-0.166473789	6.95258942	0.557043264	0.455484255	0.994397656
S6k	3200	0.271574707	7.71809585	1.223091795	0.268800593	0.994397656
CG6808	1865	-0.162558688	5.223929646	0.330514253	0.565378725	0.994397656
gek	3149	0.248046026	6.511023659	1.16807327	0.279842406	0.994397656
CG8145	1081	-0.265530273	4.898403906	0.861407981	0.353383586	0.994397656
spir	5212	0.206462073	7.392582569	0.758046346	0.383976627	0.994397656
CG9319	1305	-0.642303812	4.651843585	4.403731239	0.035903513	0.994397656
CG34371	4157	-0.185531244	5.329677252	0.335735887	0.562323447	0.994397656
CG33144	3691	0.214427084	6.195375501	0.780124052	0.377139798	0.994397656
GlcAT-I	1604	0.284789356	4.077765007	0.708904898	0.399842302	0.994397656
Prosalpha3	1117	-0.444447509	6.874697175	4.076131733	0.043539028	0.994397656
CG11843	1043	0.280924191	4.038688753	0.619798926	0.431154174	0.994397656
SpdS	1330	-0.422763909	7.043352357	3.498008858	0.061492972	0.994397656
CG6115	653	-0.699486102	4.212625489	4.662834931	0.030863112	0.994397656
Dark	4394	0.501056563	3.61501501	1.645366959	0.199641928	0.994397656
CG4020	1709	-0.622270238	3.267957348	2.664691889	0.102651957	0.994397656
CG13670	603	-0.686486865	2.017112768	1.92090053	0.165810685	0.994397656
Irc	2314	0.427242968	3.347219586	1.108619909	0.292425993	0.994397656
grsm	1701	0.33081852	6.260801432	1.826184189	0.176631603	0.994397656
Rab35	981	-0.338759984	6.376884488	2.230737524	0.135343633	0.994397656
CG12769	1493	0.35704617	4.090695735	0.936121063	0.333317733	0.994397656
or	1151	-0.130605642	5.938192112	0.28075444	0.596227431	0.994397656
Prosbeta4	765	-0.271975684	6.418992435	1.429721982	0.231858682	0.994397656
CG16926	1042	-0.337936839	6.418211795	2.280639964	0.131052266	0.994397656
CstF-64	1408	-0.203633961	6.885960274	0.850501646	0.35644881	0.994397656
eya	2083	0.322473994	2.168256845	0.451814524	0.501501288	0.994397656
Sec22	1507	-0.141982205	6.298222024	0.375952368	0.539801495	0.994397656
CG15390	1483	-0.187717118	5.190807964	0.447270566	0.503660584	0.994397656
CG17768	616	-0.401708296	5.173584957	2.10029359	0.147324903	0.994397656
CG14439	343	0.168208389	8.212975592	0.428033204	0.512981537	0.994397656
CG33932	1280	0.192855493	5.29757391	0.459991879	0.497654816	0.994397656
GPHR	1817	-0.311466747	5.675047447	1.458317123	0.227247298	0.994397656
CG4045	1033	-0.416150436	5.395302997	2.278206781	0.131257947	0.994397656
CG5254	1435	-0.286074076	4.749543748	0.936565568	0.333202995	0.994397656
CG5002	2253	-0.183616862	4.033906795	0.288343083	0.591304873	0.994397656
HmgZ	344	-0.202124616	8.907245686	0.549544897	0.458533711	0.994397656
APC4	2435	0.341578983	5.719407706	1.642322643	0.200058302	0.994397656
Ku80	2277	0.137551832	6.467798404	0.361073427	0.547934158	0.994397656
CG1550	1941	0.263680161	4.07809328	0.541768311	0.461730559	0.994397656
Rtc1	1179	0.218410596	4.326123934	0.37676825	0.539361973	0.994397656
U2A	873	-0.245223979	5.142667815	0.749710316	0.386603763	0.994397656
CG5703	820	-0.179931055	6.462452371	0.636418536	0.425043329	0.994397656
eap	1003	-0.166804314	5.874764307	0.443824789	0.505308633	0.994397656
CG33217	2569	0.177756268	4.361935156	0.285833422	0.592923514	0.994397656
CG31650	1129	0.831110907	1.825100019	2.550187076	0.110335655	0.994397656
Atpalpha	3811	0.424065359	8.288397204	2.588366416	0.107705719	0.994397656
CG40191	1768	-0.163194216	7.717485071	0.448231353	0.503202696	0.994397656
CG3570	808	0.733554514	1.380339079	1.76484834	0.184073174	0.994397656
spn-A	1220	-0.121840139	6.412867688	0.280446444	0.596429012	0.994397656
l(2)35Cc	504	-0.426713297	4.607297162	1.903708525	0.167716972	0.994397656
CG2046	772	-0.320869688	3.766751084	0.726008621	0.394215185	0.994397656
CG5986	975	-0.495795484	5.084466777	3.158960495	0.075563624	0.994397656
PIG-C	987	-0.207713131	4.596021907	0.441713149	0.506323162	0.994397656
Gsc	866	-1.241666479	1.281012055	5.384584275	0.020349933	0.994397656
CG2051	926	-0.388871134	7.771338948	2.506618553	0.113423459	0.994397656
CG7084	3262	0.173931373	4.183936911	0.246972525	0.619233759	0.994397656
awd	288	-0.431167211	8.1723141	2.854437818	0.091175816	0.994397656
CG5181	907	-0.149570385	5.166494328	0.285812307	0.592937171	0.994397656
CG17292	1272	0.312442905	4.792495067	1.073578244	0.300181783	0.994397656
CG9626	6344	0.271736295	4.564399839	0.668487522	0.413612997	0.994397656
CG7686	1581	-0.182672625	7.084911973	0.634777484	0.425640897	0.994397656
CG11983	1852	-0.180363294	6.385109842	0.634584576	0.425711225	0.994397656
CG9791	2911	0.319305445	6.487607286	1.966627496	0.160859791	0.994397656
tos	2686	0.291321263	7.601583952	1.420309785	0.233401165	0.994397656
CG16952	5037	0.299768422	7.083526001	1.583377024	0.208325564	0.994397656
p24-1	1156	-0.200010792	6.590289964	0.813273555	0.367191624	0.994397656
CG13492	5257	0.517903609	4.449653318	2.454339078	0.117255025	0.994397656
org-1	1827	-0.266886515	4.5454397	0.779270809	0.377400818	0.994397656
CG1647	638	0.447384646	5.357634194	2.439751249	0.118349522	0.994397656
eIF-1A	1390	-0.240424799	7.939008111	0.925790018	0.335999378	0.994397656
CG14721	1133	-0.268563968	4.751998366	0.860875575	0.35353238	0.994397656
Spase22-23	901	-0.413983181	6.530167405	3.453572127	0.063165836	0.994397656
CG11523	651	-0.232058685	2.98763791	0.325857201	0.568130869	0.994397656
CG13671	4091	0.393522251	6.437498367	2.869208323	0.090342947	0.994397656
Atg13	3273	-0.221144494	7.616155285	0.839394812	0.35960799	0.994397656
CG9399	935	-0.460023628	6.017180937	3.67216097	0.055377485	0.994397656
CG30185	672	-0.172081905	4.53539229	0.279535854	0.59702582	0.994397656
CG12502	3075	0.255015302	4.742572238	0.667037489	0.414119916	0.994397656
CG8564	712	0.606476908	4.595428864	2.483215034	0.115121346	0.994397656
CG5522	1790	-0.300434718	6.955660528	1.78885953	0.181117606	0.994397656
l(2)gl	5298	0.217505939	8.444982812	0.677764939	0.41039126	0.994397656
Cep97	3471	0.131315959	6.830672006	0.355870864	0.550831718	0.994397656
CG17776	471	-0.641271453	3.859241539	3.365412429	0.066630087	0.994397656
CG3309	4070	0.195539009	5.730269267	0.578728038	0.446842236	0.994397656
CG6463	601	-0.614067835	5.609636711	5.486314194	0.019199537	0.994397656
CG2063	1092	-0.153290877	5.994588914	0.386852353	0.533983036	0.994397656
CG4164	1656	-0.268733344	7.176259784	1.362489644	0.243154439	0.994397656
CG7048	845	-0.297845994	6.600683977	1.815121399	0.177947701	0.994397656
CG8360	1145	-0.205385697	3.962200239	0.37819614	0.538594334	0.994397656
CG4266	995	0.150788653	5.972856098	0.363810543	0.546421113	0.994397656
tum	2615	0.190671175	7.244130817	0.668207159	0.413710938	0.994397656
Zip48C	1765	0.230677046	3.617020268	0.363312278	0.546695969	0.994397656
CG7650	1009	-0.352448725	5.587300914	1.799809371	0.179788048	0.994397656
CG12084	2435	0.14561618	7.453007478	0.374067088	0.540819623	0.994397656
RfC38	1150	-0.403343972	7.17983608	3.075788486	0.079518847	0.994397656
Ctf4	3493	0.147302923	7.519819825	0.340264258	0.5596994	0.994397656
CG5414	2969	0.162446544	5.703283629	0.395742158	0.529321184	0.994397656
CG6406	2329	0.270440934	6.131675332	1.241607617	0.265207607	0.994397656
Vha13	847	-0.166686399	5.21212441	0.349239935	0.55456672	0.994397656
tup	1542	0.389029703	2.784630963	0.822271352	0.364554569	0.994397656
l(2)37Cb	2844	0.4278469	5.808280321	2.582798083	0.108084959	0.994397656
ric8a	2072	-0.159731621	5.486449563	0.359497703	0.548808743	0.994397656
CG6750	1147	-0.312556367	6.354470914	1.868388658	0.171712702	0.994397656
fra	5895	0.321708356	7.18041062	1.865298577	0.172067452	0.994397656
CG32549	3424	-0.190072991	6.195983142	0.60131439	0.43810857	0.994397656
l(2)not	1957	0.317976899	6.944278205	1.96803394	0.160710211	0.994397656
CG2182	2055	0.257490198	5.850111319	0.719959542	0.396192185	0.994397656
pins	3531	0.136689919	7.350043275	0.337014988	0.561579862	0.994397656
CG2258	2872	-0.161811003	6.436492532	0.523536032	0.469366366	0.994397656
EDTP	3146	0.229200852	7.803829969	0.841162347	0.359102671	0.994397656
CG1463	1455	-0.190902247	7.829028978	0.596017617	0.440132976	0.994397656
nst	1991	-0.212530408	6.091877423	0.783558457	0.376091724	0.994397656
CG2061	1307	-0.1506035	4.999485882	0.274098385	0.600615692	0.994397656
CG9849	1066	-0.238000464	4.920080299	0.681281047	0.409179884	0.994397656
Prosbeta2	1122	-0.218671902	7.036932488	0.931482217	0.334518293	0.994397656
CG12042	2324	-0.126976205	7.689411084	0.276084539	0.599299187	0.994397656
CG12203	740	-0.25347689	5.610584533	0.94756534	0.330380375	0.994397656
Surf6	1286	-0.193961998	6.666093933	0.768481097	0.380723641	0.994397656
wts	3800	0.41543922	7.574455694	2.784678081	0.09522377	0.994397656
CG6734	6523	0.356333421	7.001782486	2.349558329	0.125373031	0.994397656
CG12125	2159	-0.304805362	5.371958634	1.271826205	0.259470998	0.994397656
CG6230	4560	0.236418663	7.760504461	0.90584762	0.341258219	0.994397656
Fib	1933	-0.236669725	8.076620276	0.879671889	0.348330602	0.994397656
CG2943	3202	0.263654527	7.440566086	1.208702359	0.271634884	0.994397656
CG6766	2247	-0.21332044	5.456840909	0.637852158	0.424522323	0.994397656
CG3267	2011	-0.32632274	5.833940262	1.60513542	0.205227816	0.994397656
numb	2467	-0.221096011	4.90665089	0.576786683	0.447605457	0.994397656
CG2021	496	-0.415148018	5.290950098	2.239486225	0.134580065	0.994397656
Bka	759	-0.43443949	5.685853692	2.898368376	0.088722829	0.994397656
ana3	6506	0.243640472	6.195605044	1.016231529	0.31345661	0.994397656
Tusp	5222	0.508724204	5.088351149	2.518389688	0.112579933	0.994397656
CG1416	1096	-0.198869403	8.062808455	0.623037576	0.429952992	0.994397656
Efr	1807	-0.224038162	5.050222778	0.656615824	0.417790467	0.994397656
CG9601	1871	-0.187472178	5.795974419	0.536943549	0.463731788	0.994397656
Sar1	1516	-0.389476041	7.793190417	2.50209143	0.113749728	0.994397656
CG7747	2469	-0.249070264	6.123750514	1.083582888	0.297940794	0.994397656
CG14903	483	-0.384596069	4.462649842	1.517817253	0.218000033	0.994397656
CG5941	816	-0.226982136	5.57525801	0.738909229	0.39004603	0.994397656
AnxB9	916	-0.503002501	7.852670633	4.095808237	0.043035415	0.994397656
CG9987	1528	0.202793266	5.327405778	0.495075943	0.481699972	0.994397656
CG5026	1937	0.328378727	6.693945523	2.107546803	0.146628194	0.994397656
faf	8350	0.60979236	10.0406399	3.987351356	0.045889708	0.994397656
Gmer	1001	-0.276232182	4.640195619	0.880134024	0.348204025	0.994397656
Klp68D	3089	0.269152488	6.482623251	1.357413579	0.244034132	0.994397656
CG34174	864	-0.498082162	5.403226352	3.031480355	0.081716482	0.994397656
Rip11	3579	0.23731984	6.879403034	1.114425584	0.291165899	0.994397656
CG2453	886	-0.319522412	5.230728703	1.359719574	0.243634018	0.994397656
CG3726	3913	-0.16571121	5.528454871	0.376518809	0.539496279	0.994397656
CG5013	1210	-0.298983822	5.39936892	1.232483295	0.266970647	0.994397656
sws	4309	0.199072955	7.113410817	0.759815334	0.383422387	0.994397656
SdhA	720	0.181954791	6.059844552	0.543989426	0.460813892	0.994397656
CG4957	1204	-0.156620402	5.591745926	0.354711658	0.551481246	0.994397656
arx	879	-0.540161138	7.583125649	5.098168169	0.023988129	0.994397656
CG14722	1826	-0.193305675	7.428327245	0.666869284	0.414178778	0.994397656
Phb2	1529	-0.132223668	8.092132271	0.274646318	0.600251894	0.994397656
Pex16	1402	-0.115890483	6.190411605	0.24409278	0.621284299	0.994397656
Nak	4653	0.22546799	6.08234951	0.845860243	0.357764334	0.994397656
Prosap	3720	0.246782361	6.452871797	1.115461378	0.290941814	0.994397656
CG7441	1276	-0.154793856	5.611545605	0.352188161	0.552900205	0.994397656
mgr	816	-0.327661425	6.776707191	2.203908736	0.137715604	0.994397656
Men	3304	0.135586246	7.870908023	0.294992257	0.587059857	0.994397656
CG13933	2647	0.189237581	5.859240959	0.5502242	0.458256125	0.994397656
Dpck	1167	-0.267736332	6.961119476	1.442571934	0.229772627	0.994397656
CG33298	5074	0.212822763	8.077510247	0.689178966	0.406477942	0.994397656
ced-6	2962	0.245859686	7.305132655	1.085332423	0.297551119	0.994397656
AP-1sigma	965	-0.135833521	5.426511096	0.254825892	0.613716503	0.994397656
CG43658	9016	0.424325478	8.577074712	2.4647267	0.116482482	0.994397656
DNApol-epsilon255	6642	0.277532748	6.892717782	1.391793789	0.238150774	0.994397656
CG18262	1422	-0.562455078	5.422297232	4.405819392	0.035859619	0.994397656
CG5569	815	-0.279554773	4.739308378	0.894875386	0.344198929	0.994397656
H	6690	0.370922318	7.332472045	2.334312073	0.126605397	0.994397656
ocm	1661	0.241686087	5.972216306	0.862353696	0.353119494	0.994397656
CIAPIN1	925	-0.240935164	6.052053807	0.994462082	0.31869583	0.994397656
Mob4	1669	-0.300839684	6.903711077	1.83404804	0.175702898	0.994397656
CG5270	6772	0.588060173	6.96721838	6.195659488	0.012834211	0.994397656
Sc2	1342	-0.150909512	6.868689965	0.469117042	0.493421011	0.994397656
Ntf-2	1201	-0.114047373	6.460955588	0.251393112	0.616114871	0.994397656
CG5807	2057	0.268406615	6.223413672	1.263542112	0.261028185	0.994397656
mus81	1594	-0.454242727	5.481919281	2.944456159	0.086226084	0.994397656
SNF4Agamma	3221	0.294676632	6.54508398	1.614204146	0.203952777	0.994397656
Ire1	2258	0.301762993	5.638362352	1.254232153	0.262792053	0.994397656
put	2848	0.214006874	7.129683465	0.857148612	0.354576371	0.994397656
dre4	2841	0.198926195	7.218978563	0.750656311	0.386304345	0.994397656
MRG15	1547	0.268885013	3.059673669	0.390404887	0.532111223	0.994397656
Parp	3388	0.221031807	7.228938195	0.901807355	0.342337108	0.994397656
CG31460	531	-0.526390563	4.551684294	3.130731794	0.076881766	0.994397656
CG42404	1349	-0.412016024	6.050198425	2.839272538	0.092039629	0.994397656
CG11791	2161	0.143151001	7.609597174	0.351221571	0.553445538	0.994397656
CG11975	1527	-0.308425808	7.203902414	1.817520084	0.17766138	0.994397656
CG10877	1351	-0.217869778	5.445511259	0.590011266	0.442446023	0.994397656
CG1983	1113	-0.380681721	6.237929867	2.609586101	0.106273854	0.994397656
CG5484	1346	-0.312487741	7.12164325	1.88927331	0.169336993	0.994397656
CG9634	5221	0.377344739	6.996115625	2.592686614	0.107412492	0.994397656
Mat89Ba	2296	0.193085775	6.134446098	0.630007265	0.427385109	0.994397656
ebi	2304	-0.125335098	7.902334701	0.252712719	0.615190493	0.994397656
Rab7	2229	-0.178208217	8.237656822	0.483599548	0.486824228	0.994397656
Nf-YB	729	-0.65858283	4.386647777	4.543064167	0.033094282	0.994397656
kay	3059	0.196412473	6.508390841	0.641676434	0.423137189	0.994397656
HLH106	4256	0.305313665	6.855784335	1.807568555	0.17885274	0.994397656
hpo	764	0.216524605	4.519161529	0.456648396	0.499221462	0.994397656
tlk	6023	0.347855411	8.838786224	1.619534387	0.203207718	0.994397656
Pbgs	1691	-0.191257911	6.553880569	0.731764022	0.39234732	0.994397656
CG4933	2230	-0.141379245	5.314379571	0.27005471	0.603314899	0.994397656
CG17712	1403	-0.140385486	5.381624337	0.265671953	0.60626959	0.994397656
png	2627	-0.248488979	7.778671663	1.02625834	0.311081342	0.994397656
CG18812	986	0.178094423	4.359949384	0.294214968	0.587552887	0.994397656
AP-2alpha	4225	0.315960241	7.465795633	1.749358748	0.186009497	0.994397656
und	1827	-0.218402457	8.147853973	0.738503279	0.390176257	0.994397656
Amph	2622	0.412487701	6.940008655	3.262666572	0.070925584	0.994397656
dah	2728	-0.147085583	7.136110201	0.421015222	0.516456584	0.994397656
GATAd	6144	0.23240109	7.528865558	0.923487036	0.336601099	0.994397656
CG7785	1644	-0.19484847	5.309685083	0.515873268	0.472636277	0.994397656
CG9586	484	-0.342660574	5.008039818	1.465190466	0.226155374	0.994397656
tko	528	0.233275818	4.443292855	0.567923336	0.451115889	0.994397656
CG8038	753	-0.407396614	4.40272333	1.765724077	0.1839644	0.994397656
cindr	3833	0.233797659	8.389332789	0.805438398	0.369509574	0.994397656
CG14043	1863	0.202270917	6.004390664	0.633611162	0.426066367	0.994397656
east	7673	0.353569097	7.695214719	2.008229817	0.156501465	0.994397656
CG15817	4236	0.200502558	7.990081897	0.625667602	0.428981265	0.994397656
CSN1b	2895	-0.112368465	7.077626851	0.248003345	0.61850338	0.994397656
Ccz1	1534	-0.210581969	5.753528126	0.686673523	0.407332235	0.994397656
yrt	5120	0.129454648	7.246519586	0.3039612	0.581430926	0.994397656
Arpc4	973	-0.319707831	5.909471671	1.682714693	0.194615702	0.994397656
Acf1	5571	0.457646872	9.417472596	2.543705344	0.110789112	0.994397656
CG12343	857	-0.233359139	6.119195417	0.970994141	0.324473457	0.994397656
Neu2	863	0.428532235	4.768145848	2.037322424	0.153533416	0.994397656
RfC3	1205	-0.18343789	6.830192856	0.694548292	0.404655939	0.994397656
Cap-D2	5051	0.183682732	7.552340714	0.569662268	0.450423787	0.994397656
dnk	1330	-0.329561366	8.192611043	1.666302693	0.196805923	0.994397656
RhoL	1201	-0.204571442	7.158666545	0.800599408	0.370951333	0.994397656
sqh	1040	-0.158309524	7.10454869	0.485920395	0.485780717	0.994397656
ORMDL	998	-0.190087944	4.390743827	0.374705594	0.540474409	0.994397656
Snap29	1629	-0.116994328	6.706297307	0.282853904	0.594857102	0.994397656
CG4611	2163	0.176233399	5.270937929	0.373647976	0.54104644	0.994397656
IntS9	2034	0.142239684	5.283513191	0.265792018	0.606188237	0.994397656
CG7099	6712	0.342748028	7.531121341	1.993786821	0.157999126	0.994397656
CoVa	1383	-0.218444598	7.412733539	0.86117837	0.353447746	0.994397656
fws	2808	-0.270473096	5.189522097	0.881591648	0.347805195	0.994397656
CG4658	1989	0.32553881	7.299222335	1.897496957	0.16841189	0.994397656
Pgd	1705	-0.198685208	8.26094896	0.602847918	0.437525125	0.994397656
Akt1	2731	0.306852933	7.345797882	1.650863814	0.198892694	0.994397656
Pgam5	1194	-0.510017725	5.873250845	4.201536078	0.040432237	0.994397656
CG14200	8422	0.507823422	8.554445613	3.542868231	0.059851969	0.994397656
Spn42Da	1144	-0.137269924	7.226505766	0.356421012	0.550523959	0.994397656
tefu	7885	0.571921288	7.342930777	5.572155225	0.018281185	0.994397656
bol	1774	0.119676358	7.319729902	0.259620781	0.610400182	0.994397656
Spt20	3547	0.328058528	7.338804799	1.887816521	0.169501478	0.994397656
koi	3692	0.13657466	7.040149493	0.359010214	0.549079846	0.994397656
CG5742	1660	0.164975295	7.307579253	0.487445208	0.485097137	0.994397656
CG4813	1588	-0.202838433	6.556638068	0.824275912	0.363970655	0.994397656
lost	3512	0.390304693	8.993187941	1.992128728	0.158172101	0.994397656
CG33052	1397	-0.166146933	5.645399343	0.40662226	0.523714074	0.994397656
ZnT86D	1431	-0.23104486	6.24492602	0.978309423	0.322657785	0.994397656
CG4707	2441	-0.161381759	5.567531392	0.346743684	0.555985189	0.994397656
Tim10	1031	-0.20174521	7.155548956	0.777402528	0.377973242	0.994397656
CG9356	1581	-0.482461352	6.131693865	3.993733043	0.045716358	0.994397656
DNA-ligI	2502	0.222994862	7.275660513	0.887665258	0.346150012	0.994397656
DNaseII	793	0.736716982	4.644100768	5.11291581	0.02378525	0.994397656
CG9004	2938	-0.157811798	5.828627098	0.39382046	0.530322707	0.994397656
Irbp	2286	0.184668726	6.059968583	0.559343274	0.45455528	0.994397656
PMCA	5772	0.378290483	7.581455265	2.369557544	0.123776646	0.994397656
CG13531	6133	0.330253956	6.941809039	2.071431934	0.150134498	0.994397656
CG3558	3799	0.187065147	6.418202538	0.618150838	0.431767386	0.994397656
CG17801	2765	0.280892852	5.757077443	1.165114237	0.280452281	0.994397656
CG10470	775	-0.395805141	6.046879881	2.660128407	0.102946703	0.994397656
CG5274	1428	-0.224355653	5.529827147	0.719518448	0.396336905	0.994397656
mus101	1575	0.313044548	5.393048056	1.158186715	0.281886664	0.994397656
MED1	5966	0.330556923	8.901132778	1.449425009	0.228669351	0.994397656
CG10750	1251	-0.18412011	3.975131443	0.275198725	0.599885593	0.994397656
Hn	1643	0.188028756	7.205417609	0.663720015	0.415283139	0.994397656
CG14483	361	-0.180229244	4.048140213	0.266013041	0.606038538	0.994397656
CG4186	539	-0.334130276	3.649876677	0.812048504	0.367552706	0.994397656
CG1440	1707	-0.139631256	9.146821331	0.252959925	0.615017663	0.994397656
CG3862	1543	-0.443779882	5.028675311	2.12149502	0.145298816	0.994397656
CG42376	817	-0.648766343	5.223000752	5.773710114	0.016298862	0.994397656
Bre1	3695	0.129560981	7.973588042	0.265006474	0.606720925	0.994397656
CG4502	2909	0.351440806	3.813170572	0.889647046	0.345612246	0.994397656
shark	4117	0.110315675	6.831564201	0.254180167	0.614166097	0.994397656
Pino	2177	-0.23393523	5.840070025	0.886233795	0.346539152	0.994397656
[truncated: 3,803 more rows]
[truncated: 1 more columns]
