# Supplementary material for: Embryo polarity in moth flies and mosquitoes relies on distinct old genes with localized transcript isoforms
Source: eLife. 2019 Oct 8;8:e46711. doi: 10.7554/eLife.46711 (PMC6783274; doi:10.7554/eLife.46711)
Supplement: Supplementary file 5. — Gene names are those indicated as best-reciprocal-blast hits (see Methods). Contig names correspond to transcriptome assembly. Read counts are given based on non-unique mapping of pre-processed RNA-seq data to annotated transcriptome. [file elife-46711-supp5.csv]

GeneID	Length	Chr	logFC	logCPM	F	PValue	FDR
nos	1608	TRINITY_DN7662_c0_g1_i1	-1.03945069214833	6.20635267323864	51.8290533948986	2.89582275351728e-06	0.012514299224003
nos_v2	1591	TRINITY_DN7662_c0_g1_i2	-1.07693370106264	6.28676805079062	54.8698895937629	2.05723183320807e-06	0.012514299224003
kst	14041	TRINITY_DN9516_c0_g1_i1	0.710508428387176	6.44077887670979	46.8523469907645	5.25182709292126e-06	0.012514299224003
kst_v2	13897	TRINITY_DN9516_c0_g1_i2	0.707382257789425	6.43204846871319	46.7007405496501	5.35199368074542e-06	0.012514299224003
pan_v4	4787	TRINITY_DN8035_c3_g1_i1	1.6484489422401	5.63222665089742	41.650273871785	1.03350461889179e-05	0.0193327374009898
Exn	10104	TRINITY_DN9530_c0_g1_i1	0.707554392372578	6.10729900866895	34.9838253332712	2.71876216473508e-05	0.0363265464668103
Apoltp_v4	11395	TRINITY_DN9609_c2_g1_i1	0.823407602377978	5.03318330233474	35.0973935679255	2.67142987388515e-05	0.0363265464668103
Exn_v4	5812	TRINITY_DN9530_c0_g1_i4	0.6667753895418	5.40610229488805	31.9323846952094	4.42878946919452e-05	0.0517780848817205
Ubi-p5E_v2	215	TRINITY_DN5929_c0_g1_i1	0.508096396067545	7.29046991747921	30.622333927749	5.51654575872219e-05	0.0573291694236985
ERp60_v2	2410	TRINITY_DN7844_c0_g1_i1	0.422614672560859	9.00356058666741	27.9348684305492	8.84183718001424e-05	0.0751797301315211
CG17018	4675	TRINITY_DN9631_c3_g1_i1	0.437075828611246	8.27177073582873	28.0273143679428	8.6951383184498e-05	0.0751797301315211
osk_v4	2694	TRINITY_DN6823_c0_g1_i4	-0.564033137062449	9.96070591538242	24.2794262852905	0.000176895762290775	0.137875505392135
orb	5177	TRINITY_DN7972_c1_g1_i1	0.440776583718295	6.64461446286072	23.6656487839774	0.000200054325957126	0.143931393129
osk_v2	2725	TRINITY_DN6823_c0_g1_i2	-0.56554473872927	10.0741952805044	22.1948395737935	0.000270953393909022	0.177441206766489
Zip42C.1_v2	2455	TRINITY_DN9582_c3_g1_i2	-0.470502740920595	6.0896251023624	21.9626263475834	0.000284573730513988	0.177441206766489
CtsB1	1308	TRINITY_DN10302_c0_g1_i1	0.37223828733812	8.40218158437805	21.5500543568758	0.00031073415230388	0.181643532906137
osk	2704	TRINITY_DN6823_c0_g1_i1	-0.558312071701896	10.1323142046398	21.2305958368705	0.00033287170661928	0.183138180706478
CG11700	209	TRINITY_DN5929_c0_g2_i1	0.440253547842224	6.41561691498224	20.225866226444	0.000415074268635867	0.201490709974162
osk_v3	2809	TRINITY_DN6823_c0_g1_i3	-0.555759649800899	10.0523298040918	20.2607871282856	0.000411856702241588	0.201490709974162
RNaseX25	1226	TRINITY_DN7329_c0_g1_i1	0.380614903989715	7.09215669972969	19.6718058858438	0.000470141742584588	0.201490709974162
Tsp39D_v7	3551	TRINITY_DN8640_c0_g1_i2	0.377653970208128	7.28770501004352	19.6363036431343	0.00047394372067054	0.201490709974162
CG13900_v3	1290	TRINITY_DN9207_c0_g1_i2	-0.792583307724229	4.41759095494165	19.7608737783826	0.000460754789757326	0.201490709974162
Exn_v3	4189	TRINITY_DN9530_c0_g1_i3	0.574078345802795	4.94624509149442	19.2789329442152	0.000514222969647698	0.209109888483257
CG8370_v2	6087	TRINITY_DN8543_c0_g1_i2	0.691290715800212	5.07567838447276	18.1104017405642	0.000675757437725719	0.263348304793694
CG8370	4112	TRINITY_DN8543_c0_g1_i1	0.679764522513268	4.53795847177584	17.3484592694095	0.000812055936419364	0.303806366933213
SpdS_v2	1364	TRINITY_DN5713_c0_g1_i2	-0.471802529294025	5.90315183747184	16.7131477767981	0.000949899250190563	0.330818551710846
CG5554_v8	2016	TRINITY_DN9490_c2_g1_i17	0.567409044680381	4.6890889266716	16.6916921105084	0.000954998492055258	0.330818551710846
CG11089_v2	2387	TRINITY_DN2335_c0_g2_i1	-0.363502014093473	7.04372994078885	16.0022605720879	0.00113666897565142	0.342739005059765
Prx5_v2	1813	TRINITY_DN8736_c2_g1_i2	-0.416179640389214	6.27732068284719	15.6547729290965	0.00124292856302499	0.342739005059765
MCPH1_v5	3700	TRINITY_DN9002_c3_g1_i5	-0.363317227836194	7.35520367507504	16.2161891398861	0.00107639833919407	0.342739005059765
CG5554	2037	TRINITY_DN9490_c2_g1_i10	0.533120243612233	4.92497927681154	16.1281668183143	0.00110074619787873	0.342739005059765
CG5554_v11	2023	TRINITY_DN9490_c2_g1_i2	0.551453660897386	4.91661353966019	15.6454724537855	0.00124592389308586	0.342739005059765
Exn_v2	1211	TRINITY_DN9530_c0_g1_i2	1.16401422460416	2.4386235779917	15.7503319142745	0.00121262215537127	0.342739005059765
Piezo	6027	TRINITY_DN9569_c1_g1_i1	0.443436605328572	5.71045213205584	15.7596791918204	0.0012097030527323	0.342739005059765
Trf2	957	TRINITY_DN9331_c4_g1_i1	-0.534396155900841	4.89060273399788	15.1415986401465	0.00142117091305369	0.379777472851175
asp	6917	TRINITY_DN10362_c0_g1_i1	0.352744513157662	6.35621748762844	14.375578058056	0.00174405968101889	0.440870005312695
CG11089	2384	TRINITY_DN2335_c0_g1_i1	-0.33839892912034	7.01951738873692	14.3880324584141	0.00173818313878451	0.440870005312695
CG13900_v2	1784	TRINITY_DN9207_c0_g1_i1	-0.505035469949289	5.66472349176721	14.0858064088177	0.00188737998233376	0.464543815125465
SpdS	1382	TRINITY_DN5713_c0_g1_i1	-0.429450047721442	5.74082182820096	13.7183935021899	0.00208876982721881	0.488406604849439
WASp_v3	3073	TRINITY_DN8469_c2_g3_i2	-0.477904510789186	5.09711760060677	13.751354462291	0.00206973749612646	0.488406604849439
Tsp39D_v6	3474	TRINITY_DN8640_c0_g1_i1	0.338536734959638	7.2423650224379	13.4278242730912	0.00226544919073194	0.516798689778435
cerv	1089	TRINITY_DN6739_c0_g1_i1	0.362228098678237	6.01687074917162	13.194358990401	0.00241978884900965	0.526332211739237
CG4476_v2	3243	TRINITY_DN9131_c0_g1_i1	0.292981241183542	8.53843717359576	13.2289076480207	0.00239621217580035	0.526332211739237
Piezo_v3	6538	TRINITY_DN9569_c1_g1_i3	0.404903308845215	5.80203579258437	13.0222034683524	0.00254127991497033	0.540195251016306
Hexim	2785	TRINITY_DN7958_c9_g1_i1	-0.403347889818407	6.99552199998404	12.8906026958489	0.0026388440988913	0.548469085709562
CG12769_v2	4142	TRINITY_DN3341_c0_g1_i2	-0.535030838089505	4.60516904295265	12.7085741384981	0.00278090563603743	0.565430661170828
Rbp2_v2	639	TRINITY_DN8607_c0_g1_i1	-0.58400505513924	4.37206233940304	12.3437349762516	0.00309267880251217	0.602621350831173
FASN1_v2	9109	TRINITY_DN9555_c0_g1_i2	-0.498624769065602	4.75565576018253	12.3876549959506	0.00305311465489847	0.602621350831173
CG12769	4038	TRINITY_DN3341_c0_g1_i1	-0.524204795362344	4.57615067544342	12.2262547043612	0.0032014104645313	0.608109790518142
CG6254	1677	TRINITY_DN5489_c0_g1_i1	-0.507586387418764	4.67829176841808	11.9220965940961	0.00350374763571918	0.608109790518142
pont	1628	TRINITY_DN7110_c0_g1_i1	-0.316045280565268	6.68098493046914	11.8538579915445	0.00357596904506552	0.608109790518142
Sap-r	3655	TRINITY_DN7364_c0_g1_i1	0.305027260694195	8.24711383957177	11.9119353444368	0.00351439585937726	0.608109790518142
CG13186	1079	TRINITY_DN7412_c0_g1_i1	0.376359124536927	5.80785658738272	12.0226635720453	0.0034003203914235	0.608109790518142
Hexim_v2	2722	TRINITY_DN7958_c9_g1_i2	-0.391136370206432	6.95168851460473	12.125743968513	0.00329790304953973	0.608109790518142
CG5554_v6	2032	TRINITY_DN9490_c2_g1_i15	0.438712869920673	4.94283261975731	11.8601080681487	0.00356928406045066	0.608109790518142
CG5390_v4	1596	TRINITY_DN4870_c0_g1_i1	-0.379662251617075	6.32609337284467	11.6519529377374	0.00379979892888564	0.619156598107962
CG14291	2045	TRINITY_DN7490_c0_g1_i1	0.364253400125329	6.20441460923916	11.6354554913535	0.00381878280000553	0.619156598107962
Piezo_v4	4756	TRINITY_DN9569_c1_g1_i4	0.419873309751831	5.44234642914446	11.6175360721987	0.00383952557364074	0.619156598107962
Sap-r_v3	2873	TRINITY_DN7364_c0_g1_i3	0.290475984229466	8.29285150644907	11.3010046731933	0.00422796740614807	0.670240324571236
DNaseII	1287	TRINITY_DN8851_c0_g1_i1	0.441072925298771	4.98224349558313	11.2405513596057	0.0043071500032852	0.671412899678774
CG16974	6789	TRINITY_DN8427_c6_g1_i2	0.410619172371945	6.18864911042516	11.1002780623351	0.0044974843776102	0.688801928870048
CG16974_v2	6869	TRINITY_DN8427_c6_g1_i3	0.409467164569308	6.17359030310915	11.0122171928566	0.00462187110815196	0.688801928870048
Piezo_v2	8955	TRINITY_DN9569_c1_g1_i2	0.331895435435693	6.16558821221211	10.9998608088288	0.0046396366426615	0.688801928870048
mol	2839	TRINITY_DN11296_c0_g1_i1	0.272316765388159	9.06118273109016	10.8043469491305	0.00493137207939165	0.703714573725917
crol_v4	2461	TRINITY_DN5604_c0_g1_i3	-0.503825498116821	4.41334812654963	10.6558785044441	0.00516692669935385	0.703714573725917
CG11700_v5	227	TRINITY_DN6915_c0_g9_i1	0.452081828635418	4.67827856247274	10.801696870796	0.00493546770272069	0.703714573725917
fu12_v3	2090	TRINITY_DN9351_c2_g1_i6	-0.719710038913128	3.36495835070597	10.6408230996237	0.00519152203432998	0.703714573725917
CG5554_v5	1776	TRINITY_DN9490_c2_g1_i14	0.509657058441023	4.3954126959971	10.7739736283612	0.00497854673365587	0.703714573725917
CG2982	2422	TRINITY_DN9862_c0_g1_i1	-0.411804210352982	5.34400455573508	10.6939421740175	0.00510533475018045	0.703714573725917
CG7033	2067	TRINITY_DN10290_c0_g1_i1	-0.276242860217803	7.72826676837248	10.2452122808017	0.0058883212630142	0.725431311340456
vanin-like	2046	TRINITY_DN3445_c0_g1_i1	0.281517730379525	7.07987782967525	10.3771879855274	0.00564463540479031	0.725431311340456
Ndc1	2186	TRINITY_DN5990_c0_g1_i1	0.288211558601389	6.62588129453377	10.4521009594318	0.00551144549489533	0.725431311340456
CG11652	2266	TRINITY_DN7719_c0_g1_i1	-0.46019036991009	4.59772059497724	10.3580597299202	0.00567923058260992	0.725431311340456
CG2543_v10	2051	TRINITY_DN7920_c3_g3_i6	-0.511064468969977	4.24658427259649	10.3411684007975	0.00570998148302095	0.725431311340456
CG33129_v3	2550	TRINITY_DN8886_c3_g1_i3	0.322427912010692	6.32475711756238	10.2418616151369	0.00589466263892598	0.725431311340456
Pdi	2846	TRINITY_DN8962_c6_g1_i1	0.260981802912013	9.58327035301533	10.2984547609174	0.00578859421939089	0.725431311340456
CG9281_v2	2809	TRINITY_DN7544_c1_g1_i1	-0.263914066545668	8.13119665378354	10.1552584902418	0.00606130307252994	0.736251527758085
HisRS	2559	TRINITY_DN5402_c0_g1_i1	-0.369643506052971	5.55570867963648	10.0769025485218	0.00621672425813076	0.74544899982432
CG7402_v2	3569	TRINITY_DN8385_c0_g2_i3	-0.674277937025168	3.3693095483942	9.9819650241034	0.00641117156971664	0.759034021412149
sina	3188	TRINITY_DN8607_c6_g1_i1	0.416565174133892	4.89169449952298	9.86170739272235	0.00666753470984032	0.769894470878229
Nedd4_v7	2761	TRINITY_DN8776_c3_g1_i4	-0.431683089763279	4.82674317332682	9.88961016181514	0.00660702420963095	0.769894470878229
vanin-like_v2	1959	TRINITY_DN3445_c0_g2_i1	0.274538038957936	6.97023856772437	9.73093382319593	0.00695970738557413	0.793831014357011
CG42553	1457	TRINITY_DN10338_c0_g1_i1	-0.439113809919696	4.90976866191541	9.38637167751453	0.00780226197691493	0.806130021438262
Srp72	2372	TRINITY_DN11431_c0_g1_i1	-0.335545791569576	6.25491395076435	9.52050944957057	0.00746110283215265	0.806130021438262
CG31523	3142	TRINITY_DN7065_c1_g1_i1	0.259475461519615	7.29893048326394	9.4253771308595	0.00770125170602586	0.806130021438262
CG8745	2411	TRINITY_DN7294_c0_g2_i1	-0.336843181535648	6.26565301453731	9.55222858441416	0.00738294412887858	0.806130021438262
enc	5975	TRINITY_DN7569_c1_g1_i1	-0.326740142564747	5.7923137217752	9.42650754399887	0.00769834671561341	0.806130021438262
CG1628	3713	TRINITY_DN7632_c0_g1_i1	-0.517358010739589	4.00895343870232	9.37071189938775	0.00784324088002586	0.806130021438262
Nle	2481	TRINITY_DN7803_c0_g1_i1	-0.388084597798185	5.59966911521553	9.53713439118525	0.00742002018550368	0.806130021438262
baz_v4	2824	TRINITY_DN8832_c6_g1_i1	-0.42519593676434	4.92238509218715	9.41556311224735	0.00772652500153014	0.806130021438262
CG14215	3680	TRINITY_DN9632_c0_g2_i1	0.483140610136385	4.37023445951472	9.3899105125844	0.00779303541778239	0.806130021438262
hoip	961	TRINITY_DN11448_c0_g1_i1	-0.322825978114833	7.30940181617081	9.31747351057396	0.00798440885791725	0.811719304870653
Duox	6468	TRINITY_DN6325_c0_g1_i1	0.262114313729979	7.15258912985968	9.28096428619107	0.00808289760703812	0.812896143211049
CG9911	3382	TRINITY_DN10806_c0_g1_i1	0.252596707908495	6.46033086571585	7.62316949319347	0.0144511370033359	0.832737418816189
Parg	2212	TRINITY_DN1214_c0_g1_i1	-0.561863016260169	4.11926724374839	7.79946838332976	0.013552594956477	0.832737418816189
Parg_v2	2181	TRINITY_DN1214_c0_g2_i1	-0.536126324349843	4.34722719970921	8.15628256935419	0.0119232101468321	0.832737418816189
M6	3261	TRINITY_DN20_c0_g1_i1	0.328917533188115	5.56336875622869	8.84307090626915	0.00937932561819181	0.832737418816189
Apc2	607	TRINITY_DN2492_c1_g1_i1	-1.05267931508513	1.97394768255122	7.1328218395124	0.0173331272930217	0.832737418816189
awd_v3	706	TRINITY_DN279_c0_g3_i1	-0.27747798389954	10.1509678998743	7.13161014683158	0.0173410252499467	0.832737418816189
CG12769_v3	2039	TRINITY_DN3341_c0_g2_i1	-0.589088350739832	3.61075566203364	8.58346862553237	0.0102598138819824	0.832737418816189
CG17999_v2	3387	TRINITY_DN3455_c0_g2_i1	-0.614048473534599	3.34758102650086	8.5947739105824	0.0102195521490742	0.832737418816189
mus308	6592	TRINITY_DN4286_c0_g1_i1	0.434491609889457	4.37887144243196	8.16138095271969	0.0119016146364972	0.832737418816189
Lerp	3442	TRINITY_DN4527_c0_g1_i1	0.646124698212984	2.92171852759301	7.22971394906031	0.0167147613808691	0.832737418816189
bmm	4607	TRINITY_DN4852_c0_g1_i1	-0.240173960159583	6.80415434448117	7.19133374851587	0.0169566186080944	0.832737418816189
HisRS_v2	2712	TRINITY_DN5402_c0_g1_i2	-0.286074050819623	5.83937959022889	7.41360888148228	0.0156095836445322	0.832737418816189
Rbsn-5	2184	TRINITY_DN5595_c0_g1_i1	-0.508783990196009	4.06179649458592	8.40460997309988	0.0109216033511914	0.832737418816189
Rbsn-5_v2	2371	TRINITY_DN5595_c0_g1_i2	-0.463456687147505	4.24079053988773	7.35190781022499	0.0159707556161121	0.832737418816189
Rbsn-5_v3	2211	TRINITY_DN5595_c0_g1_i3	-0.481903110857154	4.06639318936035	7.56488647263518	0.0147630988068823	0.832737418816189
crol_v2	2193	TRINITY_DN5604_c0_g1_i1	-0.450397218879138	4.41340751110768	8.67907858964139	0.00992495827709255	0.832737418816189
yellow-c	1872	TRINITY_DN5884_c0_g1_i1	-0.466702167436491	4.22808940307959	7.27872927673352	0.0164116323678523	0.832737418816189
CG32638	984	TRINITY_DN6180_c1_g1_i1	0.512283012864546	3.68528471351889	7.11501585966178	0.0174496065086649	0.832737418816189
Duox_v2	6117	TRINITY_DN6325_c0_g2_i1	0.249517895588204	7.12486237646871	8.41988638042135	0.010863207450493	0.832737418816189
PGRP-SA	1312	TRINITY_DN6417_c1_g1_i1	-0.780089764162587	2.95445584070544	8.09720588437847	0.0121767501753688	0.832737418816189
Rbpn-5	2164	TRINITY_DN6450_c0_g1_i1	-0.297229420614025	5.90059370633082	7.54337562451478	0.014880185677036	0.832737418816189
ND-ACP_v2	724	TRINITY_DN6528_c0_g1_i2	-0.316028684841252	5.49364691167809	7.12675571564867	0.0173727085597359	0.832737418816189
CG8635	1642	TRINITY_DN6534_c0_g1_i1	-0.257233346689042	6.55135068040778	7.09683211369089	0.0175694873989629	0.832737418816189
CG12811_v2	1503	TRINITY_DN6776_c0_g1_i2	-0.36223175434968	5.32927800856865	7.96114499669449	0.0127845660467958	0.832737418816189
CG2254	1459	TRINITY_DN6904_c0_g1_i1	-0.369912539532749	4.82983787492601	7.17273406720716	0.0170752731833267	0.832737418816189
Uba4	1844	TRINITY_DN7044_c0_g1_i1	-0.354207568224443	5.33432645160185	8.44781023188712	0.010757387531718	0.832737418816189
CG3164	3580	TRINITY_DN7104_c0_g1_i1	-0.677029436271585	3.26405208195892	8.58116469228671	0.0102680411963302	0.832737418816189
CG13773	1380	TRINITY_DN7148_c0_g1_i1	-0.31058296683061	5.49147965287797	7.54536933644748	0.014869288851923	0.832737418816189
UQCR-C1_v3	1861	TRINITY_DN7210_c2_g1_i2	-0.369432946689592	6.0722938219493	8.49545466840591	0.0105795499518891	0.832737418816189
l(3)07882	3108	TRINITY_DN7213_c0_g1_i1	-0.301949279291226	6.42325004065048	7.64196867813364	0.0143521337667037	0.832737418816189
SmB	976	TRINITY_DN7220_c0_g1_i1	-0.302743976725606	5.88398641715026	8.15741290337315	0.0119184184528097	0.832737418816189
veli_v2	1608	TRINITY_DN7333_c0_g1_i2	-0.405522270373778	4.79645516560296	9.16222114927	0.00841296754189836	0.832737418816189
Arp6_v2	2707	TRINITY_DN7333_c0_g1_i4	-0.298438103508052	5.61105855247183	7.15041152258443	0.0172189404687556	0.832737418816189
Hn	2379	TRINITY_DN7440_c0_g1_i1	-0.302233926770089	5.8879927322175	8.40775366437625	0.0109095568729907	0.832737418816189
tum	2540	TRINITY_DN7553_c0_g1_i1	-0.277163854197649	7.13072028178394	8.57953873062604	0.0102738520325891	0.832737418816189
enc_v2	5957	TRINITY_DN7569_c1_g1_i2	-0.307162687976702	5.81210129374846	8.32613983291105	0.0112272947960417	0.832737418816189
alt	2233	TRINITY_DN7635_c2_g1_i1	0.313545407110553	7.58018640323877	9.01362303214652	0.00884797588784761	0.832737418816189
Sema1a	5162	TRINITY_DN7670_c4_g4_i1	0.291320623240491	5.70438512942285	7.36780955560639	0.0158767629795365	0.832737418816189
Sema1a_v2	5135	TRINITY_DN7670_c4_g4_i2	0.296841355454617	5.70340879751084	7.58827115127918	0.0146370113495486	0.832737418816189
Sema1a_v3	5175	TRINITY_DN7670_c4_g4_i4	0.293747129680268	5.68448668920778	7.32381636845592	0.0161383672752914	0.832737418816189
Gyf_v2	5372	TRINITY_DN7777_c2_g2_i1	0.290374307311741	6.73663329485592	7.09091960649494	0.0176086710488648	0.832737418816189
mxt	3710	TRINITY_DN7793_c1_g1_i1	-0.397106880865486	5.28322817891252	7.58963544662953	0.0146296935040884	0.832737418816189
Alr	1600	TRINITY_DN7914_c1_g2_i1	-0.368553234870877	4.8535662935423	7.47931081953447	0.01523527157897	0.832737418816189
l(3)72Dn	2200	TRINITY_DN8057_c0_g1_i1	-0.304137581044093	5.83268701544227	7.94493052550525	0.0128592947610982	0.832737418816189
CG5808	2484	TRINITY_DN8105_c0_g1_i1	-0.30015464521247	5.70419309849828	7.46409718959221	0.0153210192139797	0.832737418816189
CG8412_v2	3201	TRINITY_DN8133_c2_g2_i2	-0.32527708273934	5.28605491660782	7.12509615136906	0.0173835552743668	0.832737418816189
pAbp_v4	5040	TRINITY_DN8237_c0_g1_i1	-0.229932210416288	8.27245516169702	7.25145186944555	0.0165795383251054	0.832737418816189
pAbp_v5	5041	TRINITY_DN8237_c0_g2_i1	-0.228274028187533	8.27351137225365	7.12117921614131	0.0174091868089695	0.832737418816189
Atpalpha	4632	TRINITY_DN8237_c8_g1_i1	0.217957541787059	8.50488555082587	7.13962236764055	0.0172888773611852	0.832737418816189
CG41378	2597	TRINITY_DN8496_c0_g1_i1	0.240250238979093	7.93393004713972	8.94445270217171	0.00905920847552451	0.832737418816189
grp	3156	TRINITY_DN8514_c5_g1_i1	-0.240211753263444	8.03497488427064	7.5581875070633	0.0147994484508617	0.832737418816189
CG7029_v3	7537	TRINITY_DN8600_c0_g1_i3	0.248196883664355	6.59104824391146	7.26775692493977	0.016478936445645	0.832737418816189
Rbp2_v3	636	TRINITY_DN8607_c0_g2_i1	-0.479796174791987	4.33553457571845	8.80053035305994	0.00951749225868107	0.832737418816189
CG14764_v2	3009	TRINITY_DN8737_c0_g1_i2	0.424009679742755	4.45611176104432	7.82132462199546	0.0134457352793991	0.832737418816189
Cnot4	2087	TRINITY_DN8749_c8_g1_i1	0.350971984784124	5.52523683418877	7.71161682723621	0.0139920697000268	0.832737418816189
CG15309_v2	3217	TRINITY_DN8757_c1_g2_i1	-0.857156792180225	2.13367543563271	7.38988226629914	0.0157473467433943	0.832737418816189
Nedd4_v6	2173	TRINITY_DN8776_c3_g1_i3	-0.410193937762237	4.48298120832517	7.60871521393427	0.0145277920130593	0.832737418816189
CG3655	5408	TRINITY_DN8784_c6_g1_i1	0.258503935476206	6.42652488544948	7.66353856292502	0.0142394973128085	0.832737418816189
Nipped-B_v3	1243	TRINITY_DN8893_c5_g1_i3	0.668194263031046	3.03019544771537	7.77639033601954	0.0136664879645753	0.832737418816189
Nipped-B_v4	1270	TRINITY_DN8893_c5_g1_i4	0.645475885455897	3.14860011983576	7.92772204410985	0.0129391534564551	0.832737418816189
Lsd-2	1436	TRINITY_DN8966_c4_g1_i1	-0.270241093340963	7.89250686854846	7.5419271702655	0.0148881080977193	0.832737418816189
pyd_v2	1319	TRINITY_DN8984_c3_g1_i2	0.750898602587636	2.76784500815102	8.6377369577388	0.0100681891270436	0.832737418816189
EcR_v3	3292	TRINITY_DN8988_c2_g1_i3	0.49067811087133	3.97967465997384	7.84548307467406	0.0133287432472549	0.832737418816189
MCPH1_v4	3697	TRINITY_DN9002_c3_g1_i4	-0.232038726638518	7.32372779788661	7.41738278087091	0.0155877993030442	0.832737418816189
Abl	8184	TRINITY_DN9123_c4_g1_i1	0.28070489638077	6.86774805348182	8.99054017088864	0.00891783332735898	0.832737418816189
l(2)dtl	1896	TRINITY_DN9181_c0_g1_i1	-0.371897946757731	4.86594232841825	8.11663233594759	0.0120927012263258	0.832737418816189
Glg1	4473	TRINITY_DN9226_c0_g1_i1	0.261282980531772	7.08388956968501	8.25690754664986	0.0115051647317107	0.832737418816189
Glg1_v2	4477	TRINITY_DN9226_c0_g1_i2	0.258747961044538	7.09699889432465	8.55418644301152	0.0103649447372024	0.832737418816189
Glg1_v3	4462	TRINITY_DN9226_c0_g1_i3	0.269674077196982	7.06871439718964	8.89198554306977	0.00922328648233281	0.832737418816189
Glg1_v4	4488	TRINITY_DN9226_c0_g1_i4	0.249234697637879	7.11250633890704	7.87100132962436	0.0132064331293181	0.832737418816189
CG45186_v6	4335	TRINITY_DN9238_c3_g1_i1	0.512753220448805	5.08756716360425	7.7284265811387	0.0139067283399517	0.832737418816189
tapas	5074	TRINITY_DN9239_c4_g1_i1	-0.29155727038715	7.42064986599022	8.98429555047075	0.00893684024858108	0.832737418816189
Rad23	2655	TRINITY_DN9240_c3_g1_i1	-0.261786349141062	6.42380595627049	7.43159078678837	0.0155060982622432	0.832737418816189
Rad23_v2	2656	TRINITY_DN9240_c3_g2_i1	-0.255368071916065	6.447297009692	7.33233908054894	0.0160873024939859	0.832737418816189
Ctr1A	2552	TRINITY_DN9249_c3_g1_i1	0.277427437205212	5.9789776360284	7.43977562049778	0.0154592560496685	0.832737418816189
Ctr1A_v3	2540	TRINITY_DN9249_c3_g1_i3	0.28214328968701	5.96730720399449	7.77944136359125	0.0136513679161721	0.832737418816189
PKD_v8	1689	TRINITY_DN9317_c1_g2_i6	-0.462665224346038	3.98595446521721	7.4876594807271	0.0151884509509976	0.832737418816189
CG31678	5988	TRINITY_DN9354_c0_g1_i2	0.264052563491672	6.96744614805036	7.74950810863632	0.0138005430922168	0.832737418816189
faf	9436	TRINITY_DN9377_c1_g1_i1	0.24503121071485	7.51334128022785	7.2037454990985	0.0168779668377912	0.832737418816189
Npc1a	4847	TRINITY_DN9388_c0_g1_i1	0.36474579993702	6.57530729408541	8.66953071365818	0.00995782912950101	0.832737418816189
Npc1a_v4	4862	TRINITY_DN9388_c0_g1_i4	0.363236203701892	6.60095648141521	8.3088712276691	0.0112958767995302	0.832737418816189
CG33090	4224	TRINITY_DN9399_c0_g1_i1	-0.451869021117461	4.5380086952611	8.53810455914771	0.0104232077735359	0.832737418816189
dan	6916	TRINITY_DN9418_c0_g2_i1	-0.256956930829264	7.03228840475445	8.19348358584589	0.0117666615957262	0.832737418816189
dan_v2	6781	TRINITY_DN9418_c0_g2_i3	-0.250544515471906	7.00544496482724	7.88854935790358	0.0131230720726388	0.832737418816189
Dlg5_v3	4159	TRINITY_DN9426_c0_g1_i2	0.338067374833172	5.85160718618578	7.62261405113818	0.0144540740681714	0.832737418816189
Dlg5_v4	4106	TRINITY_DN9426_c0_g1_i4	0.335344144367604	5.80796884664545	7.38141331099559	0.0157968578338116	0.832737418816189
CG11409	2014	TRINITY_DN9429_c1_g1_i1	-0.600299516508088	3.73135227968185	7.15299471973556	0.0172022441314798	0.832737418816189
CG11409_v2	3365	TRINITY_DN9429_c1_g1_i2	-0.461909851654512	4.53748019909024	7.52074984741738	0.0150044941024369	0.832737418816189
chrb	1907	TRINITY_DN9444_c2_g1_i1	-0.275952302765239	6.21370605242028	7.90794015742856	0.0130316585089843	0.832737418816189
CG11537	5316	TRINITY_DN9484_c2_g2_i4	0.241830130950328	6.63962628718573	7.29392828417442	0.0163189236256717	0.832737418816189
CG11537_v2	4711	TRINITY_DN9484_c2_g2_i7	0.258120794650911	6.43626851647312	7.95718743382011	0.0128027594571125	0.832737418816189
CG5554_v17	2023	TRINITY_DN9490_c2_g1_i9	0.432055083752274	4.6425988515518	8.79378711596842	0.0095396067912211	0.832737418816189
kibra	4852	TRINITY_DN9507_c8_g2_i1	-0.346866921893232	5.81172292624944	8.88864888857112	0.0092338355605757	0.832737418816189
Zip42C.1	1374	TRINITY_DN9582_c3_g1_i1	-0.366574012660414	4.9538733268265	7.22434263129512	0.0167483693880557	0.832737418816189
Gs1l_v2	1716	TRINITY_DN9607_c2_g2_i1	-0.358205080542893	5.18778577621686	7.0878907220014	0.0176287831632209	0.832737418816189
shg	6818	TRINITY_DN9621_c0_g1_i1	0.265033814209062	8.53159693482532	9.01547542126174	0.00884239706113105	0.832737418816189
Slik	11352	TRINITY_DN9624_c0_g1_i1	0.241398335818448	7.03093278479219	7.34121275693572	0.0160343321647977	0.832737418816189
Slik_v2	11610	TRINITY_DN9624_c0_g1_i2	0.251289493268871	7.0289385083622	7.57486134205549	0.0147091634862687	0.832737418816189
Slik_v5	11362	TRINITY_DN9624_c0_g1_i6	0.252448854189527	6.97996873829072	7.39042745189031	0.0157441656028026	0.832737418816189
Slik_v6	11348	TRINITY_DN9624_c0_g1_i8	0.246267506612775	6.96824118668165	7.21395885146239	0.0168135606649022	0.832737418816189
Slik_v7	11338	TRINITY_DN9624_c0_g1_i9	0.24558149337225	7.01030508798734	7.84631085331258	0.0133247553201015	0.832737418816189
tweek_v3	12382	TRINITY_DN9634_c0_g1_i1	0.312593399693779	6.85927146125275	8.27820998222027	0.0114188343291285	0.832737418816189
CG4572_v2	4370	TRINITY_DN9636_c0_g1_i1	0.230656599020869	9.60307217292086	7.55220882269278	0.0148319765886935	0.832737418816189
l(1)G0045	2611	TRINITY_DN9886_c0_g1_i1	-0.478749354753854	4.9197301944228	8.6839048270382	0.0099083900951176	0.832737418816189
CG31249_v2	1440	TRINITY_DN9996_c0_g1_i1	-0.407576717994062	4.7596725215176	7.57328552008419	0.0147176690704609	0.832737418816189
CG14543	802	TRINITY_DN5486_c0_g1_i1	-0.306410911665268	5.53471618480016	6.98959088013107	0.0182960852931678	0.836118382449819
mthl5	2624	TRINITY_DN6294_c0_g1_i1	0.496115436711514	3.74590143967632	7.0052685248224	0.0181877354595135	0.836118382449819
CG17593	2578	TRINITY_DN6632_c0_g1_i1	0.23043177450648	6.79577431171233	7.02228874944449	0.0180709421585755	0.836118382449819
mxt_v2	3464	TRINITY_DN7793_c1_g1_i2	-0.389238675229283	5.26409865188667	6.98526288348964	0.0183261272749078	0.836118382449819
CG11537_v3	5328	TRINITY_DN9484_c2_g2_i9	0.238651845729479	6.66713031566399	7.03066065774357	0.0180138107497437	0.836118382449819
CG5033_v2	3817	TRINITY_DN9519_c3_g1_i2	-0.238553685586998	6.60381093733444	6.98918987292836	0.0182988664256037	0.836118382449819
Dhc64C	14461	TRINITY_DN9596_c0_g1_i1	0.23393328007954	7.08889397436654	7.05341111723609	0.0178596045960445	0.836118382449819
Ahcy	2340	TRINITY_DN10289_c0_g1_i1	-0.228638657097291	7.75246843601299	6.57669751229829	0.0214360671642989	0.841620485194924
Odc1	2216	TRINITY_DN10306_c0_g1_i1	-0.210084485165111	8.96381848793094	6.71638291239119	0.0203089641046432	0.841620485194924
CG5390	1700	TRINITY_DN10794_c0_g1_i1	-0.219105947756841	8.25321434217041	6.01664383875566	0.0267426165501134	0.841620485194924
Jheh2	1711	TRINITY_DN10833_c0_g1_i1	0.226189005605918	7.32401214433962	6.57455277494772	0.0214539265252726	0.841620485194924
ade5	2076	TRINITY_DN10891_c0_g1_i1	-0.245202089652804	7.22044617057145	6.13617667834444	0.0254931584925945	0.841620485194924
CG16865	851	TRINITY_DN10897_c0_g1_i1	-0.35986708988647	4.50282526687825	5.54029875558551	0.0324790567722215	0.841620485194924
l(2)k01209	2352	TRINITY_DN11798_c0_g1_i1	0.21487597706255	6.50854294924279	5.11184349668623	0.0388887676359672	0.841620485194924
Ugt	5374	TRINITY_DN11841_c0_g1_i1	0.27065087714775	6.30189344425224	5.67940478355482	0.0306680952007087	0.841620485194924
Fib	2102	TRINITY_DN11882_c0_g1_i1	-0.242921380522365	6.27884948039314	6.27585934095073	0.0241176455495336	0.841620485194924
Xpc	3930	TRINITY_DN2025_c0_g1_i1	0.215809775707758	6.55212476524475	5.11087872577741	0.038904776092619	0.841620485194924
CG8866	2303	TRINITY_DN2433_c0_g1_i1	-0.414001371771529	4.32577575235243	6.68863983955052	0.0205272743093103	0.841620485194924
awd	832	TRINITY_DN279_c0_g1_i1	-0.265106990991541	10.3460548893693	5.97774772464047	0.0271643587328922	0.841620485194924
awd_v2	828	TRINITY_DN279_c0_g2_i1	-0.241265300100898	10.307283093801	5.90398513542897	0.0279854644400113	0.841620485194924
l(1)G0289_v2	2397	TRINITY_DN3224_c0_g2_i1	0.388461311003008	5.15510644139834	5.37799264189812	0.0347510252343083	0.841620485194924
ND6	3456	TRINITY_DN3226_c0_g1_i1	0.204734781130459	9.14068382315743	5.50269660851766	0.0329896758207701	0.841620485194924
CG15822	4307	TRINITY_DN3384_c0_g1_i1	-0.386588506070076	4.13579832628194	5.26683439018321	0.0364136621386924	0.841620485194924
Inos	2353	TRINITY_DN3574_c0_g1_i1	-0.365613484120782	4.58724768150477	6.39386198165397	0.0230221022903403	0.841620485194924
Inos_v2	2640	TRINITY_DN3574_c0_g2_i1	-0.385550425342979	4.61073085595854	6.88559843843938	0.0190338954293186	0.841620485194924
rdgBbeta	2110	TRINITY_DN4369_c0_g1_i1	-0.244447530070605	5.84171947577008	5.10230003801552	0.0390474601389821	0.841620485194924
Pallidin_v2	1126	TRINITY_DN4597_c0_g1_i2	-0.32875881712844	4.64178024889078	5.24427497009999	0.0367622743880089	0.841620485194924
ebi	2559	TRINITY_DN4726_c0_g1_i1	0.210937653550099	6.86130646520542	5.98800852001973	0.0270523607933462	0.841620485194924
CG31751	1812	TRINITY_DN4783_c0_g1_i1	-0.603685872283027	2.97375381153448	5.97626465156717	0.0271805909934859	0.841620485194924
CG1885	2133	TRINITY_DN5110_c0_g1_i1	-0.56474365790491	3.22510405049694	5.73115832366903	0.0300244077455175	0.841620485194924
mfas	3360	TRINITY_DN5226_c0_g1_i1	0.212290505645621	9.17148411245156	6.48362881961337	0.0222270830327916	0.841620485194924
mfas_v2	3195	TRINITY_DN5226_c0_g1_i2	0.213391142457705	9.03141566973606	6.74682488927701	0.0200724886504165	0.841620485194924
CG3534	2661	TRINITY_DN5359_c0_g1_i1	-0.432728111899413	4.03258633301571	5.85269727387875	0.028573326829871	0.841620485194924
CG3534_v2	2746	TRINITY_DN5359_c0_g1_i2	-0.411943892837387	4.15284073002329	5.9733396979253	0.0272126375578452	0.841620485194924
CG14701_v2	549	TRINITY_DN5445_c0_g1_i2	-0.846753076606971	2.37877133798276	6.38167282706918	0.0231325660724209	0.841620485194924
Hsc70-3_v3	3157	TRINITY_DN5507_c0_g1_i1	0.206936103423184	8.5661637710656	5.96594971727361	0.0272937990323914	0.841620485194924
Psi_v2	604	TRINITY_DN5522_c0_g1_i1	-0.302397970205851	4.81857497214019	5.26142208332233	0.0364969472616205	0.841620485194924
CG16721	1898	TRINITY_DN5530_c0_g1_i1	-0.743658360782503	2.43108949111925	6.08930659794122	0.0259748663327193	0.841620485194924
CycY_v4	3274	TRINITY_DN5547_c1_g2_i1	-0.252261114404104	5.5920102873512	5.27718283853796	0.0362550332937874	0.841620485194924
crol_v3	1889	TRINITY_DN5604_c0_g1_i2	-0.3506941000615	4.45332548342003	5.61807850741689	0.0314516530765696	0.841620485194924
galectin_v3	1380	TRINITY_DN5677_c0_g1_i1	0.506185049841961	3.42966083094509	6.22982496334226	0.0245612690581525	0.841620485194924
galectin_v4	1247	TRINITY_DN5677_c0_g1_i3	0.514989962387329	3.1588342781638	5.71870953039383	0.0301777988524465	0.841620485194924
tho2	5114	TRINITY_DN5723_c0_g1_i1	0.228058257024581	6.68516628323218	5.25154416324097	0.0366495211486668	0.841620485194924
Est-Q	2564	TRINITY_DN5851_c0_g1_i1	-0.32458522139423	4.87835789038789	5.08103747713996	0.0394037404831037	0.841620485194924
CG15093_v2	1433	TRINITY_DN5852_c0_g2_i2	-0.30183647413051	6.00783034858753	5.79563586670531	0.0292442374154274	0.841620485194924
CG11883	2382	TRINITY_DN5983_c0_g1_i1	0.396339033425516	4.52395073917564	6.60619901063126	0.0211921378629666	0.841620485194924
CG11883_v2	2532	TRINITY_DN5983_c0_g1_i2	0.39260416410083	4.47374742882885	6.07549937026895	0.0261187707563325	0.841620485194924
sowah	2230	TRINITY_DN5996_c0_g1_i1	-0.425423818679935	3.71440973747213	5.20778828440757	0.0373343516662778	0.841620485194924
form3_v3	6418	TRINITY_DN6043_c0_g1_i1	-0.389706202363017	5.41727829484543	5.09376858531764	0.0391899628770891	0.841620485194924
Usp32_v2	7973	TRINITY_DN6079_c0_g2_i2	0.298686903371024	4.94333652361666	5.13027116057699	0.0385844636063065	0.841620485194924
Usp32_v3	8030	TRINITY_DN6079_c0_g2_i3	0.310770664390575	4.94966412427167	5.54121554544239	0.0324667221747328	0.841620485194924
CG8507	1529	TRINITY_DN6129_c0_g1_i1	0.216960000221332	6.21781541720688	5.26706232990547	0.0364101594293755	0.841620485194924
Nrx-IV	5676	TRINITY_DN6306_c0_g1_i1	0.412481505301774	3.87685911522603	5.53274759523912	0.0325808579797508	0.841620485194924
Bap111	2585	TRINITY_DN6329_c0_g1_i1	-0.263557647839936	7.0964908174805	5.07380413927858	0.0395258054703503	0.841620485194924
CG3437	1377	TRINITY_DN6419_c1_g1_i1	-0.458157681226481	3.66708016467783	5.50066256290957	0.0330175616275544	0.841620485194924
CG9922	2120	TRINITY_DN6432_c0_g1_i1	-0.221305590736268	6.40796480071185	5.31871122690522	0.035626479528031	0.841620485194924
Rbpn-5_v2	3010	TRINITY_DN6450_c0_g1_i2	-0.264516568445478	6.10133121918293	5.96479980207547	0.0273064532928101	0.841620485194924
Usp16-45	3638	TRINITY_DN6463_c0_g1_i1	-0.233497340880544	6.15224743270972	5.26112698478498	0.0365014946286003	0.841620485194924
Usp16-45_v2	3639	TRINITY_DN6463_c0_g1_i2	-0.2564930780014	6.17969651204134	6.28030675603979	0.0240752790956442	0.841620485194924
HDAC4_v3	1838	TRINITY_DN6491_c0_g1_i2	-0.644846193641484	3.11389371144833	5.52496152512593	0.0326862139086448	0.841620485194924
CG5613	2313	TRINITY_DN6525_c0_g1_i1	-0.47125360503486	3.6094277810334	6.15427593849357	0.0253099121870191	0.841620485194924
ND-ACP	1011	TRINITY_DN6528_c0_g1_i1	-0.252364819745942	6.40560604820957	6.28115424170476	0.0240672156277325	0.841620485194924
Spat	1770	TRINITY_DN6546_c0_g1_i1	-0.234783847607225	6.37922524531043	5.47352361413188	0.0333922530412191	0.841620485194924
Spat_v2	2325	TRINITY_DN6546_c0_g1_i2	-0.224917536467089	6.4415017311843	5.4641978355165	0.0335221459454054	0.841620485194924
Ciao1	1859	TRINITY_DN6547_c0_g1_i1	-0.368548418520038	5.0514116885968	6.69189575513081	0.0205015139302835	0.841620485194924
Trpml	2335	TRINITY_DN6548_c0_g1_i1	0.295950331790982	5.18277945380184	5.53606917111793	0.0325360325223442	0.841620485194924
AlkB	1928	TRINITY_DN6555_c0_g1_i1	-0.556092625075561	3.3363678877944	6.10736027289136	0.0257880842073055	0.841620485194924
CG12499	6526	TRINITY_DN6567_c0_g1_i1	-0.252577462290896	5.75687596278894	5.63523810849349	0.0312300928435857	0.841620485194924
fz	3397	TRINITY_DN6577_c0_g1_i1	0.531830799066504	3.13835085292415	5.43014775531276	0.0340014131408419	0.841620485194924
sel	1192	TRINITY_DN6607_c0_g1_i1	0.297595823445772	5.02302778243029	5.36040616686899	0.0350081049199035	0.841620485194924
CG17593_v2	2646	TRINITY_DN6632_c0_g1_i2	0.212353519248726	6.73623430241098	5.866133263134	0.0284179529837959	0.841620485194924
Cct5	2197	TRINITY_DN6704_c0_g1_i1	-0.199314915364815	8.40965280945312	5.5590855181275	0.0322273791147973	0.841620485194924
Ptpa_v2	1210	TRINITY_DN6718_c0_g2_i1	0.382112242023968	4.15330635854841	5.69527952153784	0.0304689672130838	0.841620485194924
cnc	4095	TRINITY_DN6726_c0_g1_i1	0.569921477374724	3.17149084817706	5.82633813548323	0.028881010063177	0.841620485194924
Rrp4	1050	TRINITY_DN6733_c0_g1_i1	-0.456592566471478	3.55276458346179	5.48568202579871	0.0332237822717663	0.841620485194924
aub_v2	3195	TRINITY_DN6794_c0_g1_i1	-0.20742701189104	8.51346380177046	6.43129179662555	0.022686681730413	0.841620485194924
Ank2_v5	1464	TRINITY_DN6909_c0_g1_i1	-0.453835337242784	5.13268131989396	6.14962834672434	0.0253568211579591	0.841620485194924
CG17919	1035	TRINITY_DN6990_c0_g1_i1	-0.281184850495589	5.57951599710797	5.7585328911227	0.0296902703423099	0.841620485194924
PpD3	2307	TRINITY_DN7050_c0_g1_i1	-0.210047344711791	6.79160960592025	5.48109253660811	0.0332872595319066	0.841620485194924
CG11899	2733	TRINITY_DN7054_c0_g1_i1	-0.390037810179173	4.17442842980332	5.75248245335482	0.0297637503857352	0.841620485194924
CG11899_v2	2704	TRINITY_DN7054_c0_g1_i3	-0.344753293693976	4.35991766913726	5.1606553356543	0.0380887449826525	0.841620485194924
Mos	1839	TRINITY_DN7101_c0_g1_i1	-0.36216703529938	4.3478126140478	5.28605482035621	0.0361196759399661	0.841620485194924
CG2063	1167	TRINITY_DN7124_c0_g1_i1	-0.338317070038205	4.83487850525037	5.64231691089499	0.0311392207007518	0.841620485194924
Kdm2	5240	TRINITY_DN7138_c1_g1_i1	0.306777594842499	4.95895659324965	5.72813013384827	0.0300616370929382	0.841620485194924
Sptr	1875	TRINITY_DN7213_c1_g1_i2	-0.229237630959842	7.2908953658666	5.857756559724	0.0285147060846621	0.841620485194924
Prp18	1149	TRINITY_DN7214_c0_g1_i1	-0.437844307426347	3.6296035049877	5.18871574681338	0.0376375076847693	0.841620485194924
CG2930	2942	TRINITY_DN7261_c0_g1_i1	0.222528712383055	7.02296165822898	6.41106198771424	0.0228672618485052	0.841620485194924
veli	1624	TRINITY_DN7333_c0_g1_i1	-0.336060281957888	4.68772773738493	5.52209449740401	0.0327251081377192	0.841620485194924
CG2841	6153	TRINITY_DN7335_c0_g1_i1	0.252369281563237	6.07936098761587	6.19259130620449	0.0249269859030273	0.841620485194924
CG2841_v2	6548	TRINITY_DN7335_c0_g1_i2	0.25087278717229	6.10431736987281	6.07995302289706	0.026072252554788	0.841620485194924
CG18259	2507	TRINITY_DN7356_c0_g1_i1	-0.234294338700517	6.75923212997169	5.65625694157179	0.0309611639618217	0.841620485194924
Sec13	1218	TRINITY_DN7368_c0_g1_i1	-0.336161849629842	4.97292805064402	6.71483767053702	0.0203210530116257	0.841620485194924
Nup54	2199	TRINITY_DN7398_c0_g1_i1	-0.260048455360698	5.90778664082091	6.02492988130701	0.026653754068054	0.841620485194924
arm	4015	TRINITY_DN7399_c0_g1_i1	0.252475624561982	5.80724579327228	5.82649256156505	0.028879196352752	0.841620485194924
CG9799	2907	TRINITY_DN7436_c0_g1_i1	-0.25305181336162	6.13846642743122	6.27219316682694	0.024152634584316	0.841620485194924
CG7950	1068	TRINITY_DN7456_c0_g1_i1	-0.297331821991952	5.22875917745191	5.1995978866061	0.0374641880181784	0.841620485194924
Nopp140_v2	2095	TRINITY_DN7527_c1_g1_i2	-0.218624805615896	6.27003489661844	5.1905747401727	0.0376078335974055	0.841620485194924
Nopp140_v3	2061	TRINITY_DN7527_c1_g1_i3	-0.214168237356331	6.35852569694638	5.24976130295135	0.0366771380380492	0.841620485194924
CG33786	1598	TRINITY_DN7538_c0_g1_i1	-0.229342291354762	6.2599116931123	5.94871963666936	0.0274841206953633	0.841620485194924
RhoGAP92B	1976	TRINITY_DN7548_c1_g1_i1	0.284711405449806	5.15142343019354	5.27234885787354	0.0363290320419595	0.841620485194924
RhoGAP92B_v2	1861	TRINITY_DN7548_c1_g1_i2	0.284014319626179	5.0880469989255	5.13651465965169	0.0384819909908762	0.841620485194924
Rs1	2886	TRINITY_DN7552_c0_g1_i1	-0.276419826781407	6.27613272941093	6.46973995228952	0.0223479927560758	0.841620485194924
ttv	3869	TRINITY_DN7554_c0_g1_i1	-0.28774141306334	5.03557042008447	5.14820454729133	0.0382909786194096	0.841620485194924
Not3	1079	TRINITY_DN7629_c3_g1_i1	-0.253507945043168	5.72043133239837	5.61918863230618	0.0314372644306099	0.841620485194924
rut	7124	TRINITY_DN7665_c3_g1_i1	0.314859684420517	5.73874157710996	6.16679435101355	0.0251840596081708	0.841620485194924
rut_v2	7139	TRINITY_DN7665_c3_g1_i2	0.309699728885499	5.74228159338053	5.78123990259699	0.0294163706946417	0.841620485194924
para_v20	5518	TRINITY_DN7699_c0_g1_i5	0.367160964038374	4.56874199419971	6.47322038296929	0.0223176227202846	0.841620485194924
Spt20_v4	2717	TRINITY_DN7703_c0_g1_i3	0.439257228900914	4.1193227252469	5.23672193446636	0.0368798577268247	0.841620485194924
cbt	1715	TRINITY_DN7715_c0_g1_i1	-0.37206889696624	4.3433807592619	5.52591368820585	0.0326733086841853	0.841620485194924
lva	7668	TRINITY_DN7741_c1_g1_i1	0.283267718162977	5.46813335496065	5.06580883746243	0.0396612413391861	0.841620485194924
Gyf_v3	5601	TRINITY_DN7777_c2_g2_i2	0.274894068077516	6.77900014471326	6.40851192103284	0.0228901423724655	0.841620485194924
Gyf_v4	5506	TRINITY_DN7777_c2_g2_i3	0.27336362365149	6.7802434604609	6.28027534933277	0.024075577977132	0.841620485194924
His3.3B_v6	775	TRINITY_DN7787_c0_g2_i5	-0.308301821414728	5.13625167517297	5.40595329112663	0.0343467948747879	0.841620485194924
ThrRS_v2	2946	TRINITY_DN7795_c0_g1_i2	-0.204691958540663	6.62088635620316	5.111170157447	0.0388999395548071	0.841620485194924
CG11679	2025	TRINITY_DN7837_c0_g1_i1	-0.271347259844398	5.72727640291908	6.17627834547129	0.025089194552821	0.841620485194924
O-fut1	1522	TRINITY_DN7865_c0_g1_i1	0.426968741293187	4.313166220764	6.71313720929438	0.0203343658335539	0.841620485194924
O-fut1_v2	856	TRINITY_DN7865_c0_g1_i2	0.650588190818939	2.59972469308832	5.64559272428225	0.0310972721187229	0.841620485194924
Alr_v2	1611	TRINITY_DN7914_c1_g2_i2	-0.419096179433246	4.55199478558311	6.67112665568453	0.0206664780312312	0.841620485194924
CG9452	2766	TRINITY_DN7916_c0_g1_i1	-0.230962505453223	6.08442914441231	5.50217784814811	0.0329967851843837	0.841620485194924
spi	2257	TRINITY_DN7958_c8_g1_i1	0.253996013527122	5.69603216046285	5.15148055917412	0.0382376467121286	0.841620485194924
foxo	2183	TRINITY_DN7972_c6_g1_i1	-0.244284655544847	5.70788902682474	5.06679984239481	0.0396444249824399	0.841620485194924
Ggamma30A_v2	2287	TRINITY_DN8010_c1_g1_i2	-0.278346121306141	6.42035269212379	6.73184120403528	0.0201884841457646	0.841620485194924
Ggamma30A_v4	2247	TRINITY_DN8010_c1_g1_i4	-0.288587906892892	6.42365864167723	6.21926084915119	0.0246643984098479	0.841620485194924
CG7927	2838	TRINITY_DN8012_c0_g1_i1	-0.286504921446024	5.3106092853041	5.23815090346599	0.0368575784836156	0.841620485194924
PlexB_v2	3806	TRINITY_DN8016_c1_g1_i1	-0.215439577198971	6.23036350226025	5.21200575440663	0.0372676993211524	0.841620485194924
r-l	3642	TRINITY_DN8071_c0_g1_i1	-0.21315176974119	7.49618121432158	5.69072820261449	0.0305259040061421	0.841620485194924
CG13601_v2	1634	TRINITY_DN8086_c0_g1_i2	-0.35308525596802	4.96183680224215	5.12360394591501	0.0386942412455942	0.841620485194924
Non1	2200	TRINITY_DN8108_c0_g1_i1	-0.245399137282495	6.44850923389149	6.31922418257139	0.0237081920193644	0.841620485194924
CG8412	3081	TRINITY_DN8133_c2_g2_i1	-0.316231938686695	5.33147342780343	6.93647231639085	0.0186687564720106	0.841620485194924
ck_v9	4685	TRINITY_DN8140_c5_g1_i9	0.38738195581554	5.46797747786631	6.17315069603314	0.0251204336247698	0.841620485194924
Cyt-c-p	1227	TRINITY_DN8141_c3_g1_i1	-0.21365410380139	7.45075614729505	5.72214705619888	0.0301353519210363	0.841620485194924
CG10365	1273	TRINITY_DN8153_c0_g1_i1	-0.446037523384861	3.99558403019729	6.60045344072541	0.0212393923344695	0.841620485194924
CG10365_v2	1329	TRINITY_DN8153_c0_g1_i3	-0.473953209269262	3.86351337027432	6.87773183219562	0.0190910878057978	0.841620485194924
ph-p	3832	TRINITY_DN8169_c6_g1_i1	-0.207709570186307	6.48193984730484	5.05923904798218	0.0397729342944677	0.841620485194924
Rel_v5	1314	TRINITY_DN8172_c1_g1_i2	-0.621335373591177	2.68848183608085	5.55472146501051	0.0322856400537141	0.841620485194924
CG6923_v2	2534	TRINITY_DN8197_c0_g1_i2	-0.476496767640809	4.19485991714596	6.04882066350749	0.0263994460550411	0.841620485194924
EfTuM	1668	TRINITY_DN8206_c0_g1_i1	-0.288088943443556	5.92141432078033	5.9411232902925	0.0275685164943059	0.841620485194924
EfTuM_v2	1688	TRINITY_DN8206_c0_g1_i2	-0.273974054250085	5.968528678692	5.88517454969286	0.0281994312977746	0.841620485194924
CG17202	1662	TRINITY_DN8233_c0_g1_i1	-0.236206668349171	6.99647289160151	6.8997431636903	0.0189315550250322	0.841620485194924
Atpalpha_v2	4633	TRINITY_DN8237_c8_g1_i2	0.204138472930933	8.63547767219461	6.46511578607282	0.0223884167507983	0.841620485194924
CG1542	1366	TRINITY_DN8265_c3_g1_i1	-0.257997581804854	5.58682067033384	5.29243981415182	0.0360226252083049	0.841620485194924
alphaSnap_v2	3056	TRINITY_DN8269_c0_g1_i2	-0.260186457607988	5.77075797234207	5.38056705021527	0.0347135766877827	0.841620485194924
gw	785	TRINITY_DN8273_c0_g1_i1	0.557688008822974	3.34934477815383	6.77191299600824	0.0198799852490183	0.841620485194924
fal_v2	2051	TRINITY_DN8309_c0_g1_i2	-0.508675957739676	3.14828445678388	5.19383720742763	0.0375558223738649	0.841620485194924
Asx	3537	TRINITY_DN8352_c0_g1_i1	0.382805522237905	4.53237595845075	6.4903286577367	0.0221690274388587	0.841620485194924
kat80	882	TRINITY_DN8392_c2_g1_i1	-0.67218488946348	2.70975469447724	6.73452902790918	0.0201676197485643	0.841620485194924
Upf2_v2	800	TRINITY_DN8430_c3_g2_i1	-0.741018550745576	2.4345659596066	5.22562975020945	0.0370533308646381	0.841620485194924
Hs6st_v2	6672	TRINITY_DN8442_c0_g1_i2	0.374158206741167	4.60137441592206	6.18418148704314	0.0250104575026061	0.841620485194924
Fur2	6589	TRINITY_DN8465_c7_g1_i2	-0.355774193081534	4.9058770959461	5.44292342826224	0.0338206646233341	0.841620485194924
WASp_v2	1275	TRINITY_DN8469_c2_g3_i1	-0.385151447900489	4.16059520770196	5.39793697504794	0.0344621267897127	0.841620485194924
bsk_v5	1943	TRINITY_DN8483_c3_g1_i4	0.333645218910502	5.05195284378346	5.81532101334345	0.029010745433713	0.841620485194924
CG11180	2156	TRINITY_DN8578_c0_g1_i1	-0.404575905225112	4.11699273579316	5.80509331176286	0.029131789048986	0.841620485194924
CG11180_v3	2161	TRINITY_DN8578_c0_g1_i4	-0.403268857404367	4.06150761085492	5.1820970285644	0.0377433799205961	0.841620485194924
CG7029	7519	TRINITY_DN8600_c0_g1_i1	0.227202683653534	6.72691880801729	6.36473709987629	0.023287062575765	0.841620485194924
sina_v2	3151	TRINITY_DN8607_c6_g1_i2	0.301540430208161	4.91208325529357	5.41992128846046	0.0341469041467659	0.841620485194924
tral	1308	TRINITY_DN8638_c0_g2_i1	0.208211983900621	7.5691631500952	5.58635285308073	0.0318661035342009	0.841620485194924
CG2924_v3	2559	TRINITY_DN8655_c2_g1_i11	0.320549981005369	5.12173108988159	6.71173875215932	0.0203453218136257	0.841620485194924
Men-b_v2	2898	TRINITY_DN8698_c2_g1_i2	-0.327164945743864	4.74883552218981	5.57498827847723	0.0320161034495595	0.841620485194924
CG8963_v21	3023	TRINITY_DN8702_c4_g2_i5	-0.380103007518183	4.91444335646562	5.93602501775757	0.0276253267111789	0.841620485194924
dah	3190	TRINITY_DN8726_c0_g1_i1	-0.287044472806171	5.52049512712337	5.40485762262854	0.0343625319492982	0.841620485194924
CG34401_v4	10509	TRINITY_DN8733_c0_g1_i1	0.22157374631693	6.6053653590562	5.87979328145154	0.0282609900685912	0.841620485194924
CG14764	3262	TRINITY_DN8737_c0_g1_i1	0.368692079681282	4.65014143996754	6.70683910028421	0.0203837610303725	0.841620485194924
GstE2_v2	1071	TRINITY_DN8738_c0_g1_i3	-0.325354822838828	4.81776143687714	5.51319676239572	0.0328461575198523	0.841620485194924
CG11412	2810	TRINITY_DN8739_c0_g1_i1	-0.251994236708506	5.95432519111105	5.43946601283715	0.0338694693715924	0.841620485194924
Hers	13693	TRINITY_DN8741_c6_g1_i1	0.237621060208181	6.15657322126978	5.67270298075524	0.0307526130429943	0.841620485194924
pros_v2	4514	TRINITY_DN8744_c5_g1_i1	-0.333343254005944	4.83986769620405	6.2453398569424	0.0244107106155306	0.841620485194924
pros_v3	4160	TRINITY_DN8744_c5_g1_i2	-0.313221711777757	4.82118418876157	5.45162776646817	0.033698155502483	0.841620485194924
pros_v4	4430	TRINITY_DN8744_c5_g1_i3	-0.324653876734424	4.87077604361505	6.13140345319061	0.0255417402885119	0.841620485194924
pros_v5	4076	TRINITY_DN8744_c5_g1_i4	-0.305365121765443	4.86793910179556	5.35464416432215	0.0350928139559163	0.841620485194924
Cnot4_v2	1781	TRINITY_DN8749_c8_g1_i2	0.314364941124157	5.44932343932116	5.77811843159105	0.0294538488984468	0.841620485194924
CG15309	3219	TRINITY_DN8757_c1_g1_i1	-0.723477658784366	2.11253790478878	5.31593859505389	0.0356680481817094	0.841620485194924
Nedd4_v5	2520	TRINITY_DN8776_c3_g1_i2	-0.424723240315261	4.5477447846908	6.70454309900207	0.0204018026352887	0.841620485194924
Tl_v5	5998	TRINITY_DN8828_c0_g2_i1	-0.209931508785647	6.75620120631886	5.27003963233581	0.0363644436929953	0.841620485194924
Blm_v3	3271	TRINITY_DN8843_c0_g1_i1	-0.27852249789552	5.42682154749089	5.77269249058826	0.0295191275994598	0.841620485194924
PEK_v2	4065	TRINITY_DN8852_c0_g1_i1	0.299880611713338	5.11053316776781	5.60987202098607	0.0315582568400499	0.841620485194924
PNUTS_v2	5392	TRINITY_DN8853_c4_g1_i2	-0.244669744900379	6.14205701653049	6.10182207683472	0.0258452164418093	0.841620485194924
Lmpt	3497	TRINITY_DN8880_c0_g2_i1	-0.311522980771808	5.08045381634983	6.2008073101298	0.024845748679539	0.841620485194924
CG33129	1265	TRINITY_DN8886_c3_g1_i1	0.225033833093236	6.55662126215122	5.91032685611778	0.0279137524612021	0.841620485194924
CG33129_v2	1321	TRINITY_DN8886_c3_g1_i2	0.227091054259232	6.73819626215639	6.48185634098373	0.0222424712818028	0.841620485194924
CG3735_v2	1744	TRINITY_DN8902_c1_g1_i2	-0.800241125812426	2.01293424196613	6.17676092067933	0.0250843785729541	0.841620485194924
Atg18b	3732	TRINITY_DN8923_c0_g1_i1	-0.417516307885098	4.3068357474422	5.98556779099233	0.0270789531836336	0.841620485194924
Atg18b_v2	3720	TRINITY_DN8923_c0_g1_i2	-0.404620944532024	4.27435262115038	5.51060184644831	0.032881557875158	0.841620485194924
pyd	1169	TRINITY_DN8984_c3_g1_i1	0.641158738603943	2.65472757458658	6.09960325909355	0.0258681468871329	0.841620485194924
pyd_v3	1207	TRINITY_DN8984_c3_g1_i3	0.642447439947972	2.70638418847878	6.18553414866029	0.0249970099009027	0.841620485194924
pyd_v4	1893	TRINITY_DN8984_c3_g2_i1	0.38699008972127	4.66260744629946	6.25687019778907	0.0242995090678443	0.841620485194924
EcR_v4	3390	TRINITY_DN8988_c2_g1_i5	0.452787797345395	3.85741468267032	5.67459604593607	0.0307287118774106	0.841620485194924
EcR_v8	3031	TRINITY_DN8988_c2_g1_i9	0.406629759834878	3.9990972543573	5.22367151894734	0.0370840545033093	0.841620485194924
Miro	3128	TRINITY_DN8990_c1_g1_i1	-0.324630561608537	4.87839986590222	5.6295747391158	0.0313030161457212	0.841620485194924
CG13917_v2	8369	TRINITY_DN8998_c3_g2_i2	0.218452542774804	6.26234665191714	5.20869728879152	0.0373199741700064	0.841620485194924
stg_v4	3109	TRINITY_DN9071_c1_g1_i4	-0.199514668877516	7.14144062965297	5.42741972704205	0.0340401540535097	0.841620485194924
ssp3_v3	1465	TRINITY_DN9109_c0_g1_i3	0.615869968671265	2.85390327225587	6.52496882542565	0.0218716385788135	0.841620485194924
CG16953	4282	TRINITY_DN9115_c0_g1_i1	0.293715906793098	5.65612004923293	6.62443612626838	0.0210429476601037	0.841620485194924
CG16953_v2	3439	TRINITY_DN9115_c0_g1_i2	0.300585256837008	5.55168056647883	6.14927884003149	0.0253603528510671	0.841620485194924
gcl_v4	3500	TRINITY_DN9130_c0_g1_i4	-0.36312870428947	4.88178236616765	6.90261091930587	0.018910883481161	0.841620485194924
Alh_v3	2250	TRINITY_DN9141_c5_g1_i1	0.435038973057002	3.79287819052936	5.07922692898904	0.0394342528674982	0.841620485194924
wnd_v4	4250	TRINITY_DN9170_c4_g1_i4	-0.23293575257326	6.04008630482535	5.59369480139964	0.0317696311383088	0.841620485194924
CG10417_v4	1475	TRINITY_DN9172_c1_g1_i1	0.316253585465194	5.31805318702074	5.08767118725683	0.0392921799830044	0.841620485194924
vig_v2	3365	TRINITY_DN9173_c2_g1_i2	-0.19592156032925	8.35597158093079	5.46786304776686	0.0334710256940296	0.841620485194924
vig_v4	3201	TRINITY_DN9173_c2_g1_i4	-0.216843756720874	8.23153227843888	6.82183313572173	0.0195032350865725	0.841620485194924
l(2)dtl_v2	3661	TRINITY_DN9181_c0_g1_i3	-0.269393568549136	6.47520533502502	6.15711681522422	0.0252812880961875	0.841620485194924
l(2)dtl_v3	1842	TRINITY_DN9181_c0_g1_i4	-0.35783388304493	4.9823315421875	6.54883029637262	0.0216694616980556	0.841620485194924
skd	3808	TRINITY_DN9208_c3_g1_i1	-0.237895277138209	6.24007105223619	6.20745551849054	0.0247802371498122	0.841620485194924
skd_v2	5965	TRINITY_DN9208_c3_g1_i2	-0.258829160788811	6.77176622344795	6.75961702925038	0.0199740662862207	0.841620485194924
Pde9_v2	3386	TRINITY_DN9217_c2_g1_i2	-0.466073415399715	3.51784594998054	5.08426476924509	0.0393494204461621	0.841620485194924
mrj_v15	1541	TRINITY_DN9222_c4_g1_i7	-0.32744395381876	5.08372452615883	6.40950567244147	0.0228812227777504	0.841620485194924
CG14805	2856	TRINITY_DN9224_c5_g1_i1	-0.291335431474818	6.24653513937718	5.90772016847685	0.0279432030342071	0.841620485194924
Golgin245_v2	2369	TRINITY_DN9279_c0_g1_i1	0.328176477053306	4.79348862200884	5.13582302279162	0.0384933270039724	0.841620485194924
Pcf11_v2	1527	TRINITY_DN9288_c0_g1_i2	-0.36088901988469	4.58736658250634	5.62416687377807	0.031372833785238	0.841620485194924
CG13185_v5	11884	TRINITY_DN9293_c3_g2_i1	0.326326823049155	5.19241694929752	5.15994058801527	0.0381003207004875	0.841620485194924
Cdc7	2928	TRINITY_DN9301_c1_g1_i1	-0.298001467607435	5.91720163331985	6.11499736519487	0.0257095389567258	0.841620485194924
CG6227_v2	3538	TRINITY_DN9303_c0_g1_i2	0.228952688661282	5.90605088394995	5.10221514314118	0.0390488751832655	0.841620485194924
CG7611_v3	3238	TRINITY_DN9303_c1_g1_i6	-0.351304846832312	5.77592833942753	5.36314332273963	0.034967948331822	0.841620485194924
CG8032_v4	3725	TRINITY_DN9329_c0_g1_i4	-0.401564774268734	4.53723886804114	5.27160162439479	0.0363404863752995	0.841620485194924
drpr_v3	1772	TRINITY_DN9342_c0_g1_i3	0.517498070766968	3.07680996330821	5.28964033160934	0.0360651394781513	0.841620485194924
kto	1193	TRINITY_DN9371_c1_g1_i1	0.82876079051691	2.57948629517274	6.25704483863111	0.0242978292905989	0.841620485194924
CG33298_v3	5479	TRINITY_DN9374_c1_g1_i3	0.194547940428352	7.30068579724942	5.06235097856491	0.0397199827969261	0.841620485194924
CG42389	3393	TRINITY_DN9382_c0_g1_i1	-0.33831994227061	5.11341249815899	6.37005502655535	0.0232384217652874	0.841620485194924
Asph	3540	TRINITY_DN9384_c0_g1_i2	0.321968040725533	4.80189223953658	5.77603653958904	0.0294788760496825	0.841620485194924
Npc1a_v2	4706	TRINITY_DN9388_c0_g1_i2	0.331786234867241	6.59520775106338	6.5689916142135	0.0215003146389836	0.841620485194924
Npc1a_v3	4721	TRINITY_DN9388_c0_g1_i3	0.304496313819622	6.60417286278981	5.9802233408214	0.0271372880442337	0.841620485194924
Sans	1809	TRINITY_DN9389_c0_g1_i1	-0.452328443598466	3.65085858943305	5.79944680739522	0.0291988652435658	0.841620485194924
uex	5163	TRINITY_DN9416_c0_g1_i1	0.374758942325891	4.52061745468295	5.83747925458475	0.0287504971000654	0.841620485194924
inaE_v4	2166	TRINITY_DN9419_c2_g1_i1	0.358362175620368	4.59104086004164	5.7985416182743	0.0292096348287284	0.841620485194924
Dlg5_v2	3996	TRINITY_DN9426_c0_g1_i1	0.304106433190395	5.75203913816977	5.7121611557899	0.0302588506770772	0.841620485194924
Dlg5_v5	4141	TRINITY_DN9426_c0_g1_i5	0.329731027281814	5.8237307830683	6.89312121888668	0.0189793872536478	0.841620485194924
plum	6199	TRINITY_DN9449_c2_g2_i1	0.293413775592511	5.47382508264252	5.65914927688711	0.0309243679914934	0.841620485194924
plum_v2	4200	TRINITY_DN9449_c2_g2_i2	0.38439619087051	4.38308157961035	5.35810146991554	0.0350419584760677	0.841620485194924
plum_v3	6201	TRINITY_DN9449_c2_g2_i4	0.280558920368889	5.46418784363382	5.06049814959069	0.0397514999795252	0.841620485194924
Axn_v4	5444	TRINITY_DN9476_c3_g1_i4	-0.210597485316099	6.49348245208839	5.32107509950827	0.0355910836348094	0.841620485194924
CG5554_v4	2018	TRINITY_DN9490_c2_g1_i13	0.428984019009928	4.09731763309598	6.57454767209397	0.0214539690375081	0.841620485194924
milt_v4	7031	TRINITY_DN9511_c1_g1_i4	-0.193134858024496	7.21390144392741	5.15263363060265	0.0382188958235411	0.841620485194924
CG5033	3805	TRINITY_DN9519_c3_g1_i1	-0.232197573716572	6.57513807698686	6.29118074886024	0.02397205397296	0.841620485194924
Pez_v2	3755	TRINITY_DN9519_c5_g1_i1	0.301902286385909	6.18473680376615	5.94451895269515	0.0275307535078889	0.841620485194924
CG45186_v7	3749	TRINITY_DN9532_c3_g1_i1	0.392541400984361	5.10381401665867	5.45559748960054	0.0336424547316987	0.841620485194924
CG45186_v10	3674	TRINITY_DN9532_c3_g1_i4	0.408450120611035	5.01915809770661	6.52204967172282	0.0218965214478264	0.841620485194924
Keap1	4683	TRINITY_DN9544_c2_g1_i1	-0.349604857973926	5.25226363815248	5.22460177031644	0.0370694556476054	0.841620485194924
ed	6754	TRINITY_DN9552_c0_g1_i1	0.199135380950177	7.21090624341789	5.25884537673112	0.0365366756612597	0.841620485194924
Cctgamma	6556	TRINITY_DN9553_c0_g1_i3	-0.204168288799918	8.15048855412746	5.30514687112884	0.0358303803804909	0.841620485194924
FASN1	4476	TRINITY_DN9555_c0_g1_i1	-0.478547866185901	3.74894726241416	5.17428745628184	0.037868746655281	0.841620485194924
shot_v3	4283	TRINITY_DN9593_c0_g1_i1	0.361035824220345	4.82722956634032	6.08529676404806	0.0260165637660325	0.841620485194924
shot_v4	11909	TRINITY_DN9593_c0_g2_i1	0.548051263065384	5.39084895192915	5.19848717136514	0.0374818357675755	0.841620485194924
Gs1l	1373	TRINITY_DN9607_c2_g1_i1	-0.425110238706268	4.23075698005272	6.5126192955672	0.0219771293990413	0.841620485194924
poe	16852	TRINITY_DN9616_c0_g1_i1	0.237387870672674	7.61794773751971	6.89328247672782	0.0189782207894091	0.841620485194924
CIA30	1237	TRINITY_DN9993_c0_g1_i1	-0.359892195867999	4.3295753356133	5.47179316962928	0.0334163111184826	0.841620485194924
CG6287	2024	TRINITY_DN10896_c0_g1_i1	-0.252125802302823	6.53022440626123	5.04525918351762	0.0400118268478371	0.842861748891488
CG4294_v2	3332	TRINITY_DN9540_c2_g1_i2	0.292196279618506	4.87551082556779	5.04873572822662	0.03995226279911	0.842861748891488
NKAIN	5459	TRINITY_DN8052_c0_g1_i1	-0.424482939406301	4.16084274382624	5.03181119237714	0.0402432084950173	0.843934370076001
srl	7855	TRINITY_DN9249_c0_g1_i1	0.186932762120779	7.36461533063596	5.03700348383428	0.0401536874956913	0.843934370076001
CG7029_v2	6863	TRINITY_DN8600_c0_g1_i2	0.205132055127184	6.39986754083392	5.00733505886538	0.040668347595096	0.847151570282702
CG7029_v6	7768	TRINITY_DN8600_c0_g1_i6	0.211827417824451	6.5604890343321	5.00734006838942	0.0406682600483877	0.847151570282702
l(2)k09022_v3	2635	TRINITY_DN9106_c2_g1_i2	-0.342399040639476	4.59842196343982	5.01532602751181	0.040528975659528	0.847151570282702
CG8298	2197	TRINITY_DN10828_c0_g1_i1	-0.291554714172485	5.26221637838767	4.99098290751613	0.0409552921302467	0.849345559410638
ed_v2	8209	TRINITY_DN9552_c0_g1_i2	0.188503050765845	7.32148068736616	4.99196150536081	0.0409380536755575	0.849345559410638
UQCR-C1_v2	1861	TRINITY_DN7210_c2_g1_i1	-0.283150126637426	5.91309210539725	4.98545160728996	0.0410528876666906	0.849485969793268
Est-Q_v4	2137	TRINITY_DN5851_c0_g4_i1	-0.338462925032489	4.78422100473945	4.96950410436334	0.0413357893309695	0.851179998299982
Arp6	2723	TRINITY_DN7333_c0_g1_i3	-0.269851180662466	5.57809150620968	4.94546256007962	0.0417665805113612	0.851179998299982
cin	2086	TRINITY_DN7589_c0_g1_i1	-0.337722893531779	4.35389152651702	4.95344336824173	0.0416229979746958	0.851179998299982
scat	4563	TRINITY_DN9066_c0_g1_i1	-0.20832760025897	6.58848544252954	4.94724424164113	0.0417344763408991	0.851179998299982
scat_v2	4574	TRINITY_DN9066_c0_g1_i2	-0.209804306578234	6.55568860494815	4.94517320077999	0.0417717972008652	0.851179998299982
wnd_v3	4270	TRINITY_DN9170_c4_g1_i3	-0.219231720099942	6.03579725348787	4.96936221223419	0.0413383166095934	0.851179998299982
srl_v2	7856	TRINITY_DN9249_c0_g2_i1	0.185514317824277	7.36580309635798	4.95279573278384	0.0416346281021833	0.851179998299982
PKD_v2	2796	TRINITY_DN6263_c0_g1_i2	-0.337121298548531	4.72293238159648	4.93464428967251	0.041962134296435	0.853199656683819
Neos	1707	TRINITY_DN5309_c0_g1_i1	-0.280800055436106	5.14123327732675	4.92246743430006	0.0421835240423105	0.855840564789002
Xpc_v2	4040	TRINITY_DN2025_c0_g2_i1	0.199813676460071	6.64499083283713	4.86283259986219	0.0432876179791797	0.859627023154098
Wbp2	1992	TRINITY_DN2464_c0_g1_i1	-0.251037647682075	5.72023709421299	4.87948475687062	0.0429759603908596	0.859627023154098
Smyd4-4_v4	2163	TRINITY_DN5099_c0_g1_i1	-0.316096716609703	4.55110874835091	4.88163283164566	0.0429359483985482	0.859627023154098
Nrx-IV_v10	5674	TRINITY_DN6306_c0_g1_i18	0.409607629527811	3.68733554736369	4.86274592335292	0.0432892470764012	0.859627023154098
spas_v2	4491	TRINITY_DN8004_c0_g2_i2	0.278729092241793	5.11715106674521	4.90135870844434	0.0425705399573965	0.859627023154098
Nipped-B_v2	808	TRINITY_DN8893_c5_g1_i2	0.56696418713089	2.650154579789	4.86791514681104	0.0431922156864803	0.859627023154098
CycE	5996	TRINITY_DN9039_c0_g1_i10	-0.203779309846425	6.72311118735583	4.86427502381864	0.0432605179097908	0.859627023154098
CG10194_v3	1300	TRINITY_DN9074_c0_g2_i1	-0.374676323095551	4.60752182405398	4.8683290393445	0.0431844574912138	0.859627023154098
wnd	4260	TRINITY_DN9170_c4_g1_i1	-0.216856049843094	6.07402575990407	4.90674941450235	0.0424713124327944	0.859627023154098
Axn	4069	TRINITY_DN9476_c3_g1_i1	-0.223013975633995	6.07390995534075	4.8797774788361	0.0429705053276684	0.859627023154098
Nipped-B	835	TRINITY_DN8893_c5_g1_i1	0.54200366101114	2.79633025221648	4.85263819075484	0.0434797146433174	0.861580023429974
CD98hc	2226	TRINITY_DN6833_c0_g1_i1	-0.224567710888705	6.22107567913761	4.81336485106718	0.0442291088222384	0.872435738334058
Syx7	2620	TRINITY_DN8258_c0_g1_i1	-0.229395636369203	5.77022156763451	4.81638727019052	0.0441709041973783	0.872435738334058
Spred	2401	TRINITY_DN8540_c0_g1_i1	0.213378001265153	6.13383845352385	4.80930745510591	0.04430738540668	0.872435738334058
phyl	3358	TRINITY_DN1202_c0_g1_i1	-0.221852310265051	6.03870879247517	4.71090260952666	0.0462562949854827	0.87381114357766
Wbp2_v2	1991	TRINITY_DN2464_c0_g2_i1	-0.249477927835379	5.70392042355726	4.7887324618172	0.0447068218128231	0.87381114357766
wfs1	3380	TRINITY_DN4345_c0_g1_i1	0.381748458746834	4.09389144973796	4.74190406382394	0.0456317062789508	0.87381114357766
lic	2061	TRINITY_DN5873_c0_g1_i1	-0.265051733168077	5.2586676668025	4.74229085971008	0.0456239759043623	0.87381114357766
Usp32_v4	8051	TRINITY_DN6079_c0_g2_i4	0.28686920575902	4.96902335004349	4.73004383728718	0.0458694849387892	0.87381114357766
AlkB_v2	1874	TRINITY_DN6555_c0_g1_i2	-0.521862393862844	3.16323569126491	4.75215298427533	0.0454273902722428	0.87381114357766
CG7137	1340	TRINITY_DN6929_c0_g1_i1	-0.308509456787675	5.20446778328889	4.74246007525237	0.0456205944993228	0.87381114357766
CG18480	2386	TRINITY_DN7348_c0_g1_i1	-0.474506378907547	3.36873302806214	4.72088486361904	0.0460540981878012	0.87381114357766
lost	4239	TRINITY_DN7918_c2_g1_i1	-0.20647723753577	6.41047375196928	4.77537256800407	0.0449684370845952	0.87381114357766
His1:CG31617_v2	1142	TRINITY_DN8121_c0_g1_i1	-0.193149536445498	9.22171188017181	4.73967389641651	0.0456763075076239	0.87381114357766
alphaSnap	2094	TRINITY_DN8269_c0_g1_i1	-0.250371342728225	5.63172675094098	4.77053304169883	0.0450636459233745	0.87381114357766
CG7029_v4	6632	TRINITY_DN8600_c0_g1_i4	0.202401650381283	6.48030477567656	4.76346154719441	0.0452031880916767	0.87381114357766
CG7546_v10	3603	TRINITY_DN8659_c4_g1_i9	-0.28178741509772	5.12760683429555	4.78796687229909	0.044721765626573	0.87381114357766
mnd	3497	TRINITY_DN8707_c0_g1_i1	0.208366713807269	7.46190723081145	4.70227477001223	0.0464318930114941	0.87381114357766
rols_v2	5341	TRINITY_DN9083_c2_g1_i2	-0.259968749471908	5.35247848922832	4.70223994971178	0.0464326032671974	0.87381114357766
vig	3212	TRINITY_DN9173_c2_g1_i1	-0.182561644073504	8.28652840786437	4.71613102314912	0.0461502611840342	0.87381114357766
MKP-4_v2	2090	TRINITY_DN9218_c5_g1_i2	-0.424325969085146	3.69282921142711	4.71828404146865	0.0461066798595079	0.87381114357766
ckn_v2	3684	TRINITY_DN9240_c1_g2_i1	-0.267875787160606	5.34780351843697	4.77014497110434	0.0450712906884013	0.87381114357766
inaE_v5	2080	TRINITY_DN9419_c2_g1_i2	0.319329519287321	4.5304545884838	4.77752874505894	0.0449260938593257	0.87381114357766
Axn_v5	5317	TRINITY_DN9476_c3_g1_i5	-0.198487902824843	6.51800181140051	4.77510391006727	0.0449737162795169	0.87381114357766
ade2_v2	4512	TRINITY_DN9500_c0_g1_i2	-0.287457174677239	5.0922805488868	4.70333363440711	0.0464103006219613	0.87381114357766
Slik_v3	2992	TRINITY_DN9624_c0_g1_i3	0.480685677018562	3.5097760407938	4.70682828872413	0.0463391207267955	0.87381114357766
Clbn	3407	TRINITY_DN8633_c0_g1_i1	0.245426348249194	5.57701267860262	4.69025505812631	0.0466778237542775	0.874905181510536
Rcc1	5358	TRINITY_DN9845_c0_g1_i1	-0.177177279671069	9.65281185332048	4.6923163084021	0.0466355414039823	0.874905181510536
Lac_v2	2383	TRINITY_DN7520_c0_g1_i1	-0.251734762769204	5.8220009778121	4.68335910898058	0.0468196059979037	0.875807549796787
scrib_v3	2022	TRINITY_DN7092_c1_g1_i1	-0.443015763782837	3.76447367941876	4.6699053457315	0.0470976693136847	0.879250501179427
CG7766_v2	5298	TRINITY_DN9188_c1_g2_i2	-0.272557734435387	5.26203499076886	4.66452687038616	0.0472093715818072	0.879580184072994
CG2915	2410	TRINITY_DN6948_c0_g1_i1	0.393250227237911	4.0299058611805	4.65543682711766	0.0473988616573553	0.881354976304661
CdsA_v2	1729	TRINITY_DN9586_c0_g2_i2	0.261367899978223	5.21023425617207	4.64143376387705	0.0476925101622703	0.885055649896259
Lac	3537	TRINITY_DN10888_c0_g1_i1	-0.191141640247532	6.90831863439882	4.59471857530286	0.0486876385686144	0.888564340559648
Dph5	1601	TRINITY_DN11074_c0_g1_i1	-0.250862448550771	5.53041720938722	4.61799769905825	0.0481887428703629	0.888564340559648
CG9853	1419	TRINITY_DN4222_c1_g1_i1	-0.270833008759609	5.06307726759851	4.60686482143328	0.04842658244885	0.888564340559648
Spt20_v2	2866	TRINITY_DN7703_c0_g1_i1	0.411527810598956	4.16816350297392	4.60007284730408	0.0485723582940427	0.888564340559648
CG9452_v3	2246	TRINITY_DN7916_c0_g1_i3	-0.221038746893439	5.88577627492353	4.5880523912526	0.0488316124289168	0.888564340559648
sbr	3168	TRINITY_DN8125_c0_g1_i1	-0.198261578230623	7.00210475205848	4.61731513185515	0.0482032856813796	0.888564340559648
CG10038_v2	1354	TRINITY_DN8183_c4_g1_i2	-0.273359342678276	5.09141910534617	4.61181870466124	0.0483205800393153	0.888564340559648
Tdrd3_v3	1163	TRINITY_DN8862_c4_g1_i3	-0.375027410267051	4.1845181285975	4.59151979018107	0.0487566627470536	0.888564340559648
wnd_v2	4257	TRINITY_DN9170_c4_g1_i2	-0.21199192846189	6.02513278882743	4.61795611466925	0.0481896287226938	0.888564340559648
CG5554_v16	1781	TRINITY_DN9490_c2_g1_i8	0.368801822421156	3.93860277293806	4.59551014502051	0.0486705755221176	0.888564340559648
CLS	1957	TRINITY_DN10871_c0_g1_i1	-0.378446464384783	4.33269805493562	4.55130779131196	0.0496342040137728	0.889669642909786
CG31855	1818	TRINITY_DN206_c0_g1_i1	-0.232902286182344	5.6200396232544	4.54521170599768	0.0497688448335972	0.889669642909786
CG31075	2034	TRINITY_DN5058_c0_g1_i1	-0.215321790636868	6.52424622271342	4.46092875605605	0.0516748742986736	0.889669642909786
bip2_v2	3739	TRINITY_DN5275_c0_g1_i1	-0.311075291205378	5.76182143343007	4.45375076473016	0.0518411157260594	0.889669642909786
Hsc70-3_v5	3140	TRINITY_DN5507_c0_g2_i1	0.181520424040553	7.95709449143864	4.46553934330965	0.05156842292903	0.889669642909786
Hsc70-3_v7	3142	TRINITY_DN5507_c0_g4_i1	0.181610941916499	8.89400529791067	4.50340435154182	0.0507038240338251	0.889669642909786
Ntf-2_v3	940	TRINITY_DN6000_c0_g2_i2	-0.26657564093083	5.14135222629487	4.54245736077925	0.0498298186373396	0.889669642909786
HERC2	16874	TRINITY_DN6723_c1_g1_i1	0.242495950536545	6.54935806735403	4.57375785812349	0.049142022576489	0.889669642909786
GAA1	2178	TRINITY_DN6758_c0_g1_i1	-0.350638826878124	4.11778891906736	4.45578664524846	0.0517939014255597	0.889669642909786
CG4239	2183	TRINITY_DN6818_c0_g1_i1	-0.343013740500864	4.5072196915977	4.48342314555482	0.0511579359233061	0.889669642909786
EfSec	2699	TRINITY_DN7122_c2_g1_i1	-0.289951359772035	5.04025591278186	4.45683213760078	0.051769674884507	0.889669642909786
CG5199_v2	1674	TRINITY_DN7439_c0_g1_i2	-0.285507860989769	4.82343254302138	4.52727762816702	0.0501674296232316	0.889669642909786
Smyd4-4_v26	2107	TRINITY_DN7511_c2_g3_i8	-0.274066651964993	6.02164236984765	4.54350628113325	0.0498065880596545	0.889669642909786
CG7772_v2	1809	TRINITY_DN7645_c0_g1_i2	0.320091023067348	4.38602552114544	4.47991396813338	0.0512381795049122	0.889669642909786
Pkc98E_v7	1996	TRINITY_DN7702_c0_g1_i3	0.564660596031652	2.65794500880715	4.50068218605085	0.050765412072879	0.889669642909786
Spt20_v3	2914	TRINITY_DN7703_c0_g1_i2	0.389010260740267	4.2710514316134	4.54557864648029	0.0497607283482615	0.889669642909786
Su(var)2-10_v2	3451	TRINITY_DN7791_c0_g1_i2	-0.182831140685009	6.95994614006806	4.53681292533101	0.0499550445757099	0.889669642909786
Pfk	2872	TRINITY_DN7988_c2_g1_i1	0.293199106710783	4.92467890171382	4.49815573174264	0.050822650580045	0.889669642909786
Axs	3411	TRINITY_DN8411_c0_g2_i1	0.354589882480761	4.11332239892583	4.49155248942168	0.0509726085671139	0.889669642909786
Axs_v2	3339	TRINITY_DN8411_c0_g2_i2	0.354078042028886	4.11239134711932	4.5569474749925	0.0495100228187574	0.889669642909786
Fur2_v2	6574	TRINITY_DN8465_c7_g1_i3	-0.322852479962368	4.91898579809227	4.55036116438906	0.0496550836565886	0.889669642909786
Fur1_v3	4995	TRINITY_DN8550_c4_g1_i3	0.232576101437548	5.71528738208966	4.477882441155	0.0512847013322956	0.889669642909786
CG11180_v2	1975	TRINITY_DN8578_c0_g1_i2	-0.366761829096204	3.97397498031359	4.46702786812258	0.0515341100329859	0.889669642909786
CG3356	4155	TRINITY_DN8692_c0_g1_i1	-0.222537914279037	5.9159129875414	4.48807124367432	0.0510518752936107	0.889669642909786
CG10376	3330	TRINITY_DN8841_c0_g1_i1	0.389867250658929	4.40055773302513	4.50073630205319	0.0507641868644953	0.889669642909786
Miro_v2	3065	TRINITY_DN8990_c1_g1_i2	-0.294507954450497	4.80678830451435	4.50787766467181	0.0506028067379007	0.889669642909786
CycE_v2	2927	TRINITY_DN9039_c0_g1_i2	-0.291104873570036	4.92579026829027	4.48645650874886	0.0510886912207152	0.889669642909786
SLC5A11	2693	TRINITY_DN9050_c1_g1_i1	0.262328142592048	5.14899311834389	4.46026054409145	0.0516903236268973	0.889669642909786
Pi4KIIalpha	3404	TRINITY_DN9357_c5_g1_i1	0.235304114240699	5.72934494812268	4.57315743409459	0.0491551113888438	0.889669642909786
RhoGEF3_v11	4957	TRINITY_DN9508_c1_g1_i4	-0.327533942424716	4.54912181981681	4.47340807710185	0.0513873384929761	0.889669642909786
CG11982_v2	1402	TRINITY_DN9553_c0_g1_i2	0.408760933699918	3.5420664390705	4.53028088710312	0.0501004225574294	0.889669642909786
Vps36	4787	TRINITY_DN10331_c0_g1_i1	-0.190429272171395	6.78543031400032	4.37387989890318	0.0537338369698016	0.89220090545245
dpa	2934	TRINITY_DN10383_c0_g1_i1	0.199733303623666	6.5670805709308	4.34164465650993	0.0545205865942916	0.89220090545245
CG10866	720	TRINITY_DN10518_c0_g1_i1	-0.760439942873823	1.72616785551708	4.42546751324664	0.052502278712062	0.89220090545245
Pvf1	1270	TRINITY_DN4553_c1_g1_i1	-0.789927798387717	1.70087859450383	4.29243078132712	0.0557479403385486	0.89220090545245
Usp30	2224	TRINITY_DN4891_c1_g1_i1	-0.30202071445939	4.93316960829084	4.41489050852201	0.0527520662518698	0.89220090545245
Smyd4-4_v6	2265	TRINITY_DN5099_c0_g1_i3	-0.282531449819069	4.71860896599038	4.29825341590303	0.0556010502593879	0.89220090545245
Hsc70-3_v4	3379	TRINITY_DN5507_c0_g10_i1	0.185109410851985	9.80115660352905	4.37107832303878	0.053801683067007	0.89220090545245
Hsc70-3_v9	3120	TRINITY_DN5507_c0_g6_i1	0.172425862210347	7.8037119704306	4.32268291477439	0.0549896855611442	0.89220090545245
eIF2B-epsilon	2466	TRINITY_DN5763_c0_g1_i1	-0.264122457011537	5.70926734192921	4.32492638419841	0.054933937615719	0.89220090545245
Est-Q_v2	2140	TRINITY_DN5851_c0_g2_i1	-0.313060529190832	4.82264361939727	4.29123189905013	0.0557782415579462	0.89220090545245
Usp32	7994	TRINITY_DN6079_c0_g2_i1	0.274282815576034	4.95977371035836	4.35305252703361	0.05424062587573	0.89220090545245
PKD	2807	TRINITY_DN6263_c0_g1_i1	-0.31108130903619	4.69425941428593	4.34223194814444	0.054506132551729	0.89220090545245
viaf	993	TRINITY_DN6436_c0_g1_i1	-0.267520286468222	5.52692038697351	4.33883349152792	0.0545898354583212	0.89220090545245
ND-20_v2	905	TRINITY_DN645_c0_g2_i1	-0.325104482144017	4.6052342861113	4.4426242634484	0.0521000438310271	0.89220090545245
CG31109	1134	TRINITY_DN7013_c0_g1_i1	-0.306842745679008	4.72770088431153	4.3818316140046	0.053541814976586	0.89220090545245
crp	4229	TRINITY_DN7216_c0_g1_i1	0.335795709331711	4.28076613787815	4.37834526483524	0.0536259058865646	0.89220090545245
olf186-F_v2	2426	TRINITY_DN7337_c0_g1_i2	-0.253724430142263	5.34229860942504	4.37718904169178	0.053653828223508	0.89220090545245
eIF-3p66	2121	TRINITY_DN7345_c0_g1_i1	-0.181371886110359	7.98273943936501	4.34731475107682	0.0543812254548214	0.89220090545245
dwg_v9	1792	TRINITY_DN7820_c0_g1_i1	-0.196472157475911	6.35144675159851	4.28751402996085	0.0558723320337788	0.89220090545245
CycJ	1682	TRINITY_DN7885_c0_g1_i2	-0.316334945338603	4.64592445467959	4.40166700376414	0.0530663151575739	0.89220090545245
Taf4	4206	TRINITY_DN8084_c4_g4_i1	-0.1785331353853	7.51034823464732	4.2947079757574	0.0556904384301435	0.89220090545245
CG10365_v4	1915	TRINITY_DN8153_c0_g1_i5	-0.353735600865449	4.3362188346584	4.42264239941756	0.0525688609716965	0.89220090545245
CG17508_v2	2054	TRINITY_DN8182_c0_g1_i2	-0.384704148841746	3.67966188054477	4.3306058699447	0.054793104225946	0.89220090545245
CG10038	1453	TRINITY_DN8183_c4_g1_i1	-0.270159214709073	5.17686178244079	4.41142056119617	0.0528343160082149	0.89220090545245
dwg_v14	4154	TRINITY_DN8297_c0_g1_i1	-0.172073968296895	7.59344309807925	4.31700855469891	0.0551309841276705	0.89220090545245
Smurf_v3	2688	TRINITY_DN8327_c4_g1_i2	-0.293066405991925	4.78958127353293	4.32487215478241	0.0549352843797394	0.89220090545245
TM9SF4	2679	TRINITY_DN8520_c0_g1_i1	0.210093518503463	6.17656131343908	4.37301773283346	0.0537547054590686	0.89220090545245
Cog7_v2	2655	TRINITY_DN8572_c1_g2_i1	-0.504777172421504	3.16701373966245	4.31198804478728	0.055256356264611	0.89220090545245
CG7546_v9	3806	TRINITY_DN8659_c4_g1_i8	-0.258566590065979	5.11357731097664	4.30115785145382	0.0555279486230836	0.89220090545245
CG8963_v15	3776	TRINITY_DN8702_c4_g2_i23	-0.231658417031092	5.66433080389524	4.37628953276095	0.0536755628001888	0.89220090545245
Pura	6360	TRINITY_DN8714_c1_g1_i1	0.272657936719516	5.20887478841558	4.32296343013843	0.0549827114092628	0.89220090545245
Hmgcr	3538	TRINITY_DN8749_c7_g1_i1	0.413620251897676	3.70615754524068	4.42194770219318	0.0525852487413511	0.89220090545245
Cul3	5172	TRINITY_DN8814_c0_g1_i1	0.184548669495634	7.12691530191073	4.41667131092681	0.0527099133348081	0.89220090545245
MED15	4779	TRINITY_DN9026_c0_g1_i1	-0.189726370190257	6.41610059945724	4.29158061801896	0.0557694258473932	0.89220090545245
bbg_v2	4669	TRINITY_DN9149_c0_g1_i3	0.426119924353827	3.55203832725141	4.30637149935874	0.0553970092068017	0.89220090545245
Ctr1A_v2	1027	TRINITY_DN9249_c3_g1_i2	0.329149402090217	4.29297136209789	4.32758966266824	0.0548678438804257	0.89220090545245
betaTub56D_v4	4145	TRINITY_DN9308_c2_g1_i1	-0.18402637170758	10.7270855391318	4.35781321616497	0.0541242924971853	0.89220090545245
drpr	5148	TRINITY_DN9342_c0_g1_i1	0.314679898687731	4.40385096060018	4.31230656062323	0.0552483923594051	0.89220090545245
Vrp1	6338	TRINITY_DN9348_c6_g1_i1	-0.185457678080876	6.6911171694167	4.30362726081343	0.0554658848333167	0.89220090545245
Axn_v2	5459	TRINITY_DN9476_c3_g1_i2	-0.188898948280435	6.53548964157045	4.28643468744164	0.0558996825184578	0.89220090545245
CG11982	1275	TRINITY_DN9553_c0_g1_i1	0.45774180152284	3.24775319755987	4.32871560520952	0.0548399297775556	0.89220090545245
CG14544	1178	TRINITY_DN10325_c0_g1_i1	-0.265493223485911	5.07092003719791	4.02508758407029	0.0630110220797448	0.892447233507261
CG12121	2817	TRINITY_DN10348_c0_g1_i1	0.187350731981424	6.0973926625708	3.74178355676539	0.0719570933372488	0.892447233507261
gfzf	2324	TRINITY_DN10851_c0_g1_i1	-0.192326058661243	6.46734789374832	3.98081793920097	0.0643185078747274	0.892447233507261
sta	1173	TRINITY_DN10853_c0_g1_i1	-0.195334850813051	8.05235106816776	3.70528314610453	0.0732156739354818	0.892447233507261
CG32091	2804	TRINITY_DN10861_c0_g1_i1	-0.562891765270567	2.37535974771952	3.89637925520592	0.0669021330795653	0.892447233507261
CG16865_v2	851	TRINITY_DN10897_c0_g2_i1	-0.2949216534551	4.57734662611791	3.91480896171041	0.0663279382974221	0.892447233507261
Mdh2	1630	TRINITY_DN10907_c0_g1_i1	-0.187289727476399	6.45245111260015	4.06197736400241	0.0619453590456185	0.892447233507261
BicC	5774	TRINITY_DN11304_c0_g1_i1	0.153181549357458	8.73785316070641	3.72553642040868	0.0725141274648383	0.892447233507261
CG9630	2015	TRINITY_DN11391_c0_g1_i1	-0.220741950074452	5.83764959713276	3.64158759901422	0.0754749770420072	0.892447233507261
galla-1	832	TRINITY_DN11571_c0_g1_i1	-0.52454654974	2.82196524984041	3.97970136328587	0.0643518965518609	0.892447233507261
CG8929	3754	TRINITY_DN11776_c0_g1_i1	-0.194770656062761	6.46667408045091	4.04197333698734	0.0625205735673892	0.892447233507261
TM9SF3	3441	TRINITY_DN11794_c0_g1_i1	0.179639446367911	6.7904888490216	3.98131110894159	0.0643037672493744	0.892447233507261
Dis3	3194	TRINITY_DN11821_c0_g1_i1	-0.257278488691847	5.40109802584858	3.96113533921997	0.064910076648326	0.892447233507261
TfIIA-S	964	TRINITY_DN11948_c0_g1_i1	-0.234035556705904	5.59681966834618	3.76905781842158	0.07103333140609	0.892447233507261
His4r	565	TRINITY_DN1200_c0_g1_i1	-0.287290405215122	5.05563617998265	4.06220759069112	0.0619387752453858	0.892447233507261
CG33713	1285	TRINITY_DN2019_c0_g1_i1	-0.308992959374363	4.49418373438178	3.98668951627929	0.0641432672183541	0.892447233507261
CG2200	1422	TRINITY_DN2588_c0_g1_i1	-0.29773339937429	5.70626959662595	4.00276002904446	0.0636665030019363	0.892447233507261
CG2200_v2	1592	TRINITY_DN2588_c0_g2_i1	-0.286228621270474	5.68603753927264	3.95531022024016	0.065086381389544	0.892447233507261
His2B:CG17949	495	TRINITY_DN2593_c0_g1_i1	-0.498522535500659	3.58180848478851	4.2615356762305	0.0565350062607136	0.892447233507261
O-fut2_v2	1867	TRINITY_DN2666_c0_g2_i1	-0.440227265087508	3.45356372790409	4.03249893512314	0.0627952027760474	0.892447233507261
l(1)G0289	2334	TRINITY_DN3224_c0_g1_i1	0.339807434520481	4.96426229148548	3.85442083802538	0.0682314122881644	0.892447233507261
pck	1787	TRINITY_DN3349_c0_g1_i1	0.27595880606586	4.98187753731628	4.26756684614702	0.0563803403137865	0.892447233507261
sicily	1522	TRINITY_DN3372_c0_g1_i1	-0.453541254293048	2.99261160061223	3.59959677281594	0.0770096304148769	0.892447233507261
CG13392	919	TRINITY_DN3382_c0_g1_i1	-0.354195886041876	4.15622572678821	4.09537326714034	0.0609988810048726	0.892447233507261
CG3505	1162	TRINITY_DN341_c0_g1_i1	-0.345664415966302	4.06897087886718	3.97643009945602	0.0644498339488838	0.892447233507261
form3_v2	839	TRINITY_DN3433_c0_g2_i1	0.68900739323749	2.01156927549959	4.03154997144387	0.0628227880450009	0.892447233507261
CenB1A_v2	1992	TRINITY_DN3637_c0_g1_i1	-0.55789377415759	2.31286767118739	3.61096005448891	0.0765907103391153	0.892447233507261
Pfdn6	842	TRINITY_DN3739_c0_g1_i1	-0.225335349126375	6.03644956719248	3.63339227502584	0.0757716263053154	0.892447233507261
pinta	1423	TRINITY_DN4484_c0_g1_i1	0.391613373623617	3.67847145704134	4.08121423613169	0.0613980710845742	0.892447233507261
CG11141_v2	2094	TRINITY_DN4497_c0_g2_i1	-0.321596333266274	4.55254563241358	4.05349211176071	0.0621885877775965	0.892447233507261
CG11141_v3	2106	TRINITY_DN4497_c0_g3_i1	-0.314667286472153	4.5761340573978	4.05407551348071	0.0621718286888562	0.892447233507261
SF1	2110	TRINITY_DN4563_c0_g1_i1	-0.262659865848712	4.77208848908156	3.83494339854353	0.0688590589825382	0.892447233507261
CG9581_v2	1354	TRINITY_DN4566_c0_g2_i1	-0.351172123234013	3.76866548723908	3.67753652784655	0.0741898681605652	0.892447233507261
l(2)tid	2865	TRINITY_DN4580_c0_g1_i1	-0.194324586625511	6.21398531233105	4.13247058308356	0.0599673792136084	0.892447233507261
CG3740	915	TRINITY_DN4643_c0_g1_i1	-0.412858582912085	4.0703344715192	3.94795950342957	0.0653096666814892	0.892447233507261
l(3)87Df	579	TRINITY_DN4677_c0_g1_i1	-0.454250788588787	3.16394798606596	4.26178310216114	0.0565286513728183	0.892447233507261
l(3)87Df_v2	582	TRINITY_DN4677_c0_g2_i1	-0.415364072055072	3.15255911225981	3.66384520068281	0.0746762284586765	0.892447233507261
Ak6	1510	TRINITY_DN4678_c0_g1_i1	-0.31980672538186	4.02367527434784	3.64695839473764	0.0752813148029432	0.892447233507261
dwg_v3	2692	TRINITY_DN4714_c0_g1_i1	-0.195726266691165	6.09825610083795	4.01415647159931	0.0633309337663668	0.892447233507261
Snx6_v2	1890	TRINITY_DN5018_c0_g2_i1	-0.240221398471096	5.54129797949731	4.11553399976007	0.06043573977344	0.892447233507261
CG14231	1414	TRINITY_DN5091_c0_g1_i1	-0.389525750874466	3.66996433921069	3.96879248176373	0.0646791790089374	0.892447233507261
Hmu	1650	TRINITY_DN5138_c0_g1_i1	0.187381708687928	6.11892877356782	3.66671591525439	0.0745739392094876	0.892447233507261
mfr	3398	TRINITY_DN5229_c0_g1_i1	-0.519314101196813	2.73526760692242	3.76397044828523	0.0712045684322246	0.892447233507261
phm	1729	TRINITY_DN5256_c0_g1_i1	-0.744968744851445	1.58164012443162	3.95462536367773	0.0651071465230756	0.892447233507261
CG15027	614	TRINITY_DN5308_c0_g1_i1	-0.352953841207446	3.91777151396211	4.05881599166175	0.0620358482873098	0.892447233507261
Hr4	3028	TRINITY_DN5322_c0_g1_i1	0.376015618220784	3.81938697937493	4.02797397192525	0.0629268664759568	0.892447233507261
CG7275	1531	TRINITY_DN5414_c0_g1_i1	-0.210774400267328	6.95246426707733	3.90763925500193	0.0665506235616139	0.892447233507261
Hsc70-3_v10	3145	TRINITY_DN5507_c0_g7_i1	0.17282042386895	9.78587846495225	3.83151511702828	0.068970237422234	0.892447233507261
Hsc70-3_v11	3141	TRINITY_DN5507_c0_g8_i1	0.171312927273375	9.73844247796943	3.80401714568965	0.0698697048869292	0.892447233507261
nocte	8500	TRINITY_DN5715_c0_g1_i1	0.170733037176436	9.48298630769256	3.59665535710104	0.0771185113682469	0.892447233507261
CG7215	620	TRINITY_DN5721_c0_g1_i1	-0.437344761420586	3.36210610436925	3.77365769954681	0.0708789219350448	0.892447233507261
Dic1_v3	1476	TRINITY_DN5731_c0_g1_i1	-0.299168914681545	4.46451803870061	3.67213485574125	0.0743813036022697	0.892447233507261
mura	1701	TRINITY_DN5742_c0_g1_i1	-0.673701859768304	2.08966050270743	4.27406713360482	0.0562141999332485	0.892447233507261
CG11752	599	TRINITY_DN5751_c0_g1_i1	-0.401177251885469	3.51194646616727	3.59775267405387	0.0770778711821939	0.892447233507261
CG10877	1656	TRINITY_DN5817_c0_g1_i1	-0.4573528968619	3.02514465517466	4.00656505245972	0.0635542313583688	0.892447233507261
CG3808	2726	TRINITY_DN5820_c0_g1_i1	-0.226633049048221	5.77629438634663	3.71432545321898	0.0729014723774957	0.892447233507261
ovo_v2	1434	TRINITY_DN5821_c1_g2_i1	-0.610612810767333	2.08967175220424	3.69469823788134	0.0735855165941154	0.892447233507261
Est-Q_v3	2108	TRINITY_DN5851_c0_g3_i1	-0.305686897155184	4.79782747892663	4.1038155383429	0.0607623185945525	0.892447233507261
CG7277	1733	TRINITY_DN5902_c0_g1_i1	-0.335133334995648	4.2193827372021	3.73043022870756	0.0723458076753311	0.892447233507261
snRNP-U1-C	676	TRINITY_DN5941_c0_g1_i1	-0.389190146302636	3.75535089667924	4.26253383166528	0.0565093747668924	0.892447233507261
Tgt	1480	TRINITY_DN6009_c0_g1_i1	-0.668011591434807	2.13752106002221	3.8525244182185	0.0682922253322383	0.892447233507261
Shroom	1183	TRINITY_DN6136_c0_g1_i1	-0.645104281370582	2.39742714353456	4.19883987398094	0.0581726724715314	0.892447233507261
CG14618	1937	TRINITY_DN6247_c0_g1_i1	-0.269817291847354	4.81093761092285	3.91319057365544	0.0663781272013168	0.892447233507261
CG6153	811	TRINITY_DN6272_c0_g1_i1	-0.341370255377187	4.19338055430427	3.82301953492047	0.0692466624094845	0.892447233507261
Nrx-IV_v13	5873	TRINITY_DN6306_c0_g1_i4	0.348700710304888	3.88164542712302	4.0553091398176	0.0621364084280535	0.892447233507261
CG1750_v2	1215	TRINITY_DN6437_c0_g1_i2	-0.409636622653528	3.33633955325878	3.63457711333072	0.0757286529225277	0.892447233507261
CG6724	1560	TRINITY_DN6446_c0_g1_i1	-0.214151506204403	5.84536037646981	4.09898107480463	0.0608976536317503	0.892447233507261
CG31522	2670	TRINITY_DN6456_c1_g1_i1	-0.319913183891935	4.06426303987832	3.62617549541997	0.0760339997291535	0.892447233507261
HDAC4_v2	3276	TRINITY_DN6491_c0_g1_i1	-0.335977414795691	4.36771563672683	3.70547322332489	0.0732090526698273	0.892447233507261
Glut1	2537	TRINITY_DN6494_c0_g1_i1	0.456441392806651	3.21362478279002	3.82527929810576	0.0691730078074905	0.892447233507261
LysRS	2236	TRINITY_DN6566_c0_g1_i1	-0.239668301908393	6.26964209985047	4.01842697763335	0.0632057252752782	0.892447233507261
Not11	1587	TRINITY_DN6618_c0_g1_i1	-0.332273553184177	4.32920328286107	4.03586066137418	0.0626975960071259	0.892447233507261
CG5902	3013	TRINITY_DN6652_c1_g1_i1	0.166540745891824	6.72107988046648	3.58702345133662	0.0774763311037402	0.892447233507261
RnpS1	1574	TRINITY_DN6659_c0_g1_i1	-0.248032077165117	6.35438831846624	3.91958770230757	0.0661800026428569	0.892447233507261
CG11454	1408	TRINITY_DN6685_c0_g1_i1	-0.229351804155291	5.58553778829108	3.8000525990504	0.0700005266549696	0.892447233507261
CG9149_v3	1672	TRINITY_DN6790_c0_g1_i2	0.330493609300591	4.07809006415369	3.67966491341415	0.0741145984028628	0.892447233507261
CG8149	1395	TRINITY_DN6834_c0_g1_i1	-0.165137328495075	7.66494244201833	3.95943580465009	0.0649614570226362	0.892447233507261
CG11700_v2	209	TRINITY_DN6915_c0_g7_i1	0.447137582275413	3.19518065861154	3.93951992636182	0.0655671418906333	0.892447233507261
CG11700_v3	227	TRINITY_DN6915_c0_g7_i2	0.316884782449229	4.30957465654893	4.26584680339811	0.0564243991544964	0.892447233507261
CG3184_v2	1300	TRINITY_DN6991_c0_g1_i2	-0.502777397106969	2.66595774435115	3.62451060808962	0.0760946812110203	0.892447233507261
vir	4999	TRINITY_DN7091_c0_g1_i1	-0.232354371888558	7.18017514184627	3.90664996148346	0.0665814194142346	0.892447233507261
scrib_v5	2295	TRINITY_DN7092_c1_g1_i3	-0.392346914028338	3.89134643082095	3.76272021340659	0.0712467250842422	0.892447233507261
Cbs	2276	TRINITY_DN7102_c0_g1_i1	-0.177118333060617	6.94787310685841	4.23306150382251	0.0572719720099228	0.892447233507261
CG6984_v2	1031	TRINITY_DN7155_c0_g1_i2	-0.336187364352099	3.8900457208757	3.69188887038601	0.0736840486246862	0.892447233507261
CG11367	2472	TRINITY_DN7158_c1_g1_i1	-0.212033556438348	5.77144692200782	3.71176486118509	0.0729902854140847	0.892447233507261
PTPMT1_v2	1903	TRINITY_DN7161_c0_g1_i2	-0.235630091682749	5.4730468765672	3.71555050084	0.0728590273632733	0.892447233507261
ALiX	3249	TRINITY_DN7205_c0_g1_i1	-0.217657139666265	5.93727748809127	3.98670844373018	0.0641427032279615	0.892447233507261
CG42557	1639	TRINITY_DN7213_c1_g1_i1	-0.192228950976018	6.38406575830002	3.91060771852129	0.066458318670312	0.892447233507261
Rcd5	1810	TRINITY_DN7294_c1_g1_i1	-0.274713004523751	4.91594221984132	3.88998866034507	0.0671026061837289	0.892447233507261
CG8388_v7	2115	TRINITY_DN7296_c0_g1_i1	-0.504772493517851	2.7859210131941	4.03113045226753	0.0628349875274613	0.892447233507261
Chmp1	1166	TRINITY_DN7353_c0_g1_i1	-0.272490041347187	4.84015943514513	3.97527214171537	0.0644845437911689	0.892447233507261
Pex19	1557	TRINITY_DN7355_c1_g1_i1	-0.234815767298935	5.68622805862467	3.66120516481802	0.074770444909819	0.892447233507261
dwg_v7	2100	TRINITY_DN7448_c0_g1_i1	-0.235963631474841	5.23200932105835	3.67191947343435	0.0743889488798732	0.892447233507261
CG7414_v2	2669	TRINITY_DN7476_c0_g1_i2	-0.182541246183878	7.41717288095498	3.95619599597922	0.0650595358823598	0.892447233507261
Smyd4-4_v12	2550	TRINITY_DN7511_c2_g3_i10	-0.195962313059913	6.64685512278883	3.84735469306093	0.068458329742837	0.892447233507261
Smyd4-4_v18	2542	TRINITY_DN7511_c2_g3_i18	-0.183508394352531	7.07998371910866	3.93651690982621	0.0656590467301159	0.892447233507261
Smyd4-4_v19	2755	TRINITY_DN7511_c2_g3_i19	-0.180419841559335	6.63214670425412	3.90055653981106	0.0667714735156819	0.892447233507261
l(1)G0156	2197	TRINITY_DN7634_c5_g1_i1	-0.162118325581282	6.97224317841918	3.5985773592137	0.0770473448944919	0.892447233507261
Spn42Da_v5	1906	TRINITY_DN7714_c0_g1_i1	-0.179125354435579	7.22389193359619	4.08767916353739	0.0612154231754193	0.892447233507261
bwa	2549	TRINITY_DN7746_c0_g1_i1	-0.255980244449622	5.31373696899266	3.89179074461364	0.0670460030800184	0.892447233507261
Su(var)2-10	3486	TRINITY_DN7791_c0_g1_i1	-0.161263744503232	7.10113731940505	3.61506102592728	0.0764401874454332	0.892447233507261
ThrRS	2530	TRINITY_DN7795_c0_g1_i1	-0.175537321525295	6.68258748377178	3.79915374339304	0.0700302272602671	0.892447233507261
CG11679_v2	2013	TRINITY_DN7837_c0_g1_i2	-0.210683796957948	5.85356821078069	3.86765385765108	0.0678088403634388	0.892447233507261
CG6321	1667	TRINITY_DN7870_c0_g1_i1	-0.490584906017854	2.78508486197141	3.62228401907317	0.0761759252416853	0.892447233507261
CG12909	751	TRINITY_DN7914_c0_g1_i1	-0.240612117442629	5.15472886754288	3.73333365932619	0.072246164310817	0.892447233507261
CG9452_v2	2410	TRINITY_DN7916_c0_g1_i2	-0.19913281683969	5.92449002514534	3.82465597152603	0.0691933152334891	0.892447233507261
lost_v2	4128	TRINITY_DN7918_c2_g1_i2	-0.199670063033352	6.30882783440352	4.23912966601519	0.0571139751598221	0.892447233507261
CG2543_v2	1690	TRINITY_DN7920_c3_g3_i10	-0.363764744933205	3.67387934218952	3.59552772285412	0.0771603008656775	0.892447233507261
SH3PX1	932	TRINITY_DN7972_c11_g1_i1	0.333292361939907	4.44324694296431	4.22276166891536	0.0575413256120024	0.892447233507261
inaE_v2	4616	TRINITY_DN7992_c1_g1_i2	0.178509928821528	6.78884117122818	3.71223560237374	0.0729739483545265	0.892447233507261
Pka-C1	3889	TRINITY_DN7992_c7_g1_i1	0.227915494679765	5.68696396915771	3.91111696226631	0.0664424988294274	0.892447233507261
Pka-C1_v2	3901	TRINITY_DN7992_c7_g1_i2	0.222607422442416	5.71887302423712	3.73840652348167	0.0720724571800042	0.892447233507261
CG3376	3093	TRINITY_DN8014_c1_g1_i1	0.263174452210153	5.43240351903659	3.63314250183064	0.0757806891194828	0.892447233507261
SppL_v2	4228	TRINITY_DN8063_c1_g1_i2	0.258144638365667	5.14419716687889	3.70035984486402	0.0733874224493413	0.892447233507261
SppL_v4	4157	TRINITY_DN8063_c1_g1_i4	0.261249380866778	5.1450395128262	3.88404524119352	0.0672896879117165	0.892447233507261
Taf4_v2	4371	TRINITY_DN8084_c4_g4_i2	-0.163743367021719	7.515536610921	3.59862895147221	0.0770454356482351	0.892447233507261
dikar_v3	9365	TRINITY_DN8090_c4_g1_i3	0.285028011818107	6.18444819437716	3.71442196233014	0.0728981275023695	0.892447233507261
OstDelta	2785	TRINITY_DN8104_c0_g1_i1	0.165675515446318	6.90849808162883	3.58903878192053	0.0774013000890617	0.892447233507261
kri	2022	TRINITY_DN8118_c0_g1_i1	-0.211351151561674	6.10634714362398	4.17299133713099	0.0588640397847607	0.892447233507261
bol_v11	1515	TRINITY_DN8126_c1_g1_i5	-0.392737005909972	3.66124828259218	3.81151834984961	0.069622970426471	0.892447233507261
CG6688	2116	TRINITY_DN8150_c0_g1_i1	-0.237331833421958	5.42325953348028	4.20618726026639	0.0579778974207187	0.892447233507261
HIP-R	1928	TRINITY_DN8179_c0_g1_i1	-0.188277650904249	6.58802890458519	3.96616994012082	0.0647581513760507	0.892447233507261
HIP-R_v2	1937	TRINITY_DN8179_c0_g1_i2	-0.186810585722076	6.57141729045012	3.70451957786961	0.0732422796811494	0.892447233507261
CG4658	2791	TRINITY_DN8222_c1_g1_i1	-0.229901761418071	5.46172202352511	3.62693332241346	0.0760063976009739	0.892447233507261
TM9SF2	4057	TRINITY_DN8268_c0_g1_i1	0.170793076606586	7.04795571170624	3.80121439701912	0.0699621597826791	0.892447233507261
Ubr3	3501	TRINITY_DN8291_c0_g1_i1	-0.24635592187926	5.59144923372939	3.92723357243285	0.0659441178521301	0.892447233507261
CG6388	2159	TRINITY_DN8314_c0_g1_i1	-0.258617619159871	5.36355911507438	4.22820667484561	0.0573987469626209	0.892447233507261
p115	3032	TRINITY_DN8377_c0_g1_i1	0.216609655640227	5.55919726660798	3.58437493606956	0.0775750669134398	0.892447233507261
CG7402	3589	TRINITY_DN8385_c0_g2_i2	-0.432762808262673	3.42969726263583	4.14964445820315	0.0594968088747771	0.892447233507261
Acf_v3	4535	TRINITY_DN8394_c2_g1_i1	0.216442727481012	6.26638564771052	3.59876463365361	0.0770404148004088	0.892447233507261
Cnx99A	3721	TRINITY_DN8422_c0_g1_i1	0.179874516164368	6.6515184635606	3.83008391246903	0.0690167138095251	0.892447233507261
Cnx99A_v2	3735	TRINITY_DN8422_c0_g1_i2	0.18404789142166	6.6624840479094	3.99792201874689	0.0638095917252921	0.892447233507261
CG32536	2114	TRINITY_DN8430_c4_g1_i1	-0.181077726776181	6.38029010865402	3.69496336777989	0.0735762258380064	0.892447233507261
Hs6st	4138	TRINITY_DN8442_c0_g1_i1	0.343954717837648	4.07225151819091	3.84440351872404	0.0685533655353742	0.892447233507261
S	2992	TRINITY_DN8452_c1_g1_i1	0.20976528970733	6.0032027035908	4.01705770212286	0.0632458397699498	0.892447233507261
Snx16_v2	2088	TRINITY_DN8455_c0_g1_i2	-0.37737551667519	3.7146668535074	3.91471377350222	0.066330889002627	0.892447233507261
TppII	5610	TRINITY_DN8460_c0_g1_i1	0.168001267334219	7.6700231631915	3.72049115215942	0.0726881420033701	0.892447233507261
Fur2_v3	6713	TRINITY_DN8465_c7_g1_i4	-0.292565223869543	4.91191060166463	3.92247762649119	0.0660907280065308	0.892447233507261
hyd	4530	TRINITY_DN8476_c5_g2_i1	-0.185839335561847	7.3309117665991	4.01644209304491	0.0632638845143042	0.892447233507261
hyd_v2	4518	TRINITY_DN8476_c5_g2_i2	-0.185078169617405	7.33122359966396	3.99112677790411	0.064011207736806	0.892447233507261
bsk_v2	2015	TRINITY_DN8483_c3_g1_i1	0.267406983274507	4.95320103269123	3.73496936052246	0.0721900998939225	0.892447233507261
Mkp	1461	TRINITY_DN8490_c0_g1_i2	-0.458242721886842	2.96254482412403	3.60402332087071	0.0768461184793317	0.892447233507261
CG18473	1770	TRINITY_DN8509_c1_g2_i1	0.576257846341886	2.43917643365929	4.20862520215962	0.0579134383165693	0.892447233507261
Ubc6	1006	TRINITY_DN8581_c2_g1_i1	-0.226034852003439	5.40050594822058	3.74664799348301	0.0717913015895097	0.892447233507261
Ubc6_v2	3167	TRINITY_DN8581_c2_g2_i1	-0.175001340749626	6.84357269606481	3.8708929915207	0.0677058758197087	0.892447233507261
CG2765	4898	TRINITY_DN8582_c1_g2_i1	-0.173603656682321	7.57909415326409	4.0105667221361	0.0634364089733782	0.892447233507261
grau_v9	3159	TRINITY_DN8595_c1_g1_i5	-0.285029308047456	4.7693054792968	4.24821035462748	0.0568784960883508	0.892447233507261
CG7029_v5	6614	TRINITY_DN8600_c0_g1_i5	0.201125980028073	6.23298097067219	4.23568921604192	0.0572034912933551	0.892447233507261
CG10948_v2	3774	TRINITY_DN8604_c0_g1_i2	-0.403511377898754	3.87881047082622	4.00251212788798	0.0636738257178172	0.892447233507261
CG7744	3389	TRINITY_DN8622_c0_g1_i1	0.182664223078784	6.70379262544381	3.7447186377191	0.0718570045654474	0.892447233507261
CG4266	6045	TRINITY_DN8632_c0_g1_i1	0.175549611340769	7.70334219379287	3.69957058196566	0.0734150000875408	0.892447233507261
CG4266_v2	5973	TRINITY_DN8632_c0_g2_i1	0.19085036021719	7.68037710707828	4.19336620141132	0.058318276228694	0.892447233507261
Irbp	2042	TRINITY_DN8679_c0_g1_i1	0.355687041281469	3.90495016546824	3.96078293164687	0.064920726705337	0.892447233507261
Nnp-1	2803	TRINITY_DN8697_c0_g1_i1	-0.190251144860258	6.73305184686889	3.98325102514678	0.0642458226297376	0.892447233507261
Spn_v3	3948	TRINITY_DN8717_c3_g1_i1	0.300803928151031	5.87480768901557	3.58470688684992	0.0775626837147255	0.892447233507261
GstE2	1224	TRINITY_DN8738_c0_g1_i1	-0.256149719104058	4.95940075927418	3.73630195542927	0.0721444626337149	0.892447233507261
CG11873_v7	3613	TRINITY_DN8752_c0_g1_i1	0.27381996628452	5.53627977934669	3.91975148852532	0.0661749392092208	0.892447233507261
Hsl	7040	TRINITY_DN8763_c0_g1_i1	-0.156113124306946	7.69567020468605	3.63357860668027	0.0757648662517221	0.892447233507261
Nedd4_v4	1806	TRINITY_DN8776_c3_g1_i1	-0.382833251312732	4.03025850759061	4.06765517686905	0.0617832304971185	0.892447233507261
CG32264	1442	TRINITY_DN8790_c1_g1_i2	0.370513171678015	3.82403335289679	3.70134052591503	0.0733531735528679	0.892447233507261
gem_v7	4026	TRINITY_DN8817_c0_g1_i6	-0.438591669465673	3.12815704909871	3.99291393953031	0.0639581096771615	0.892447233507261
UbcE2M	1903	TRINITY_DN8818_c6_g1_i1	0.300439913111911	4.91782224003314	4.18645199311016	0.0585028118384842	0.892447233507261
UbcE2M_v2	1532	TRINITY_DN8818_c6_g1_i2	0.309276924403994	4.41503084840304	4.12634684984841	0.0601362292221945	0.892447233507261
gce	5683	TRINITY_DN8822_c1_g1_i1	0.340033405216068	4.18173544947413	3.88146329904448	0.0673711517758496	0.892447233507261
Oatp30B_v2	6788	TRINITY_DN8848_c0_g1_i2	0.245752529571389	5.21111683213019	3.96473487301711	0.0648014135388009	0.892447233507261
mask_v2	3897	TRINITY_DN8866_c2_g1_i1	0.253953325259414	6.2893400741269	4.05754853318143	0.0620721709564308	0.892447233507261
CG8858	6013	TRINITY_DN8893_c0_g1_i1	0.21011419149466	6.39889263293325	3.82304465543039	0.0692458431238061	0.892447233507261
CG8858_v2	6012	TRINITY_DN8893_c0_g2_i1	0.209952216575421	6.39788699277013	3.85728671159856	0.0681396327747711	0.892447233507261
rec_v3	3193	TRINITY_DN8926_c0_g1_i1	-0.274711355425321	4.75190173675116	3.85816970414995	0.068111384345788	0.892447233507261
Ask1	5567	TRINITY_DN8951_c3_g1_i1	-0.189992270737357	6.02384162676986	3.73872284078335	0.0720616420870309	0.892447233507261
Pak3	2365	TRINITY_DN8972_c2_g2_i1	-0.431369050614755	3.06655966668011	3.79169993090485	0.0702770959585616	0.892447233507261
Pak3_v2	2634	TRINITY_DN8972_c2_g2_i2	-0.420443128425044	3.20375422952442	3.8046919776555	0.0698474656268788	0.892447233507261
CG7903_v8	2331	TRINITY_DN8998_c3_g1_i8	0.204206792458953	5.90722849385354	3.92236392445373	0.0660942377688277	0.892447233507261
Nab2	4473	TRINITY_DN9014_c0_g1_i1	0.229495863473285	5.61005143746791	3.83932021898988	0.068717427115694	0.892447233507261
stg	3388	TRINITY_DN9071_c1_g1_i1	-0.158732430684924	7.45069661285262	3.68004122787805	0.0741012995582183	0.892447233507261
stg_v2	3096	TRINITY_DN9071_c1_g1_i2	-0.165774736696119	7.20509069682411	3.59891690440129	0.077034780563533	0.892447233507261
CG10194_v2	1300	TRINITY_DN9074_c0_g1_i1	-0.296518441937911	4.93997682616266	3.79770255755425	0.0700782097775317	0.892447233507261
rols	5604	TRINITY_DN9083_c2_g1_i1	-0.226796951954849	5.40389423561855	3.6568470663655	0.074926283129633	0.892447233507261
pcx_v2	7433	TRINITY_DN9092_c2_g1_i1	0.307073065277008	5.41713446601188	3.84443812783197	0.0685522501259994	0.892447233507261
Gld2	4679	TRINITY_DN9117_c2_g1_i1	0.174488708599666	8.47340570829855	4.10061986475569	0.0608517379706309	0.892447233507261
Gld2_v2	4640	TRINITY_DN9117_c2_g1_i2	0.165914515529156	8.48378563387111	3.69407333563508	0.0736074200892237	0.892447233507261
vig_v3	4966	TRINITY_DN9173_c2_g1_i3	-0.167135809477452	8.51143066442871	3.9946258080053	0.0639072972975522	0.892447233507261
CG7766	6399	TRINITY_DN9188_c1_g2_i1	-0.237098427938733	5.34156291111893	3.64572182327206	0.0753258513443409	0.892447233507261
upSET	5144	TRINITY_DN9218_c0_g1_i1	0.286693844337677	5.36330643048382	4.19808616659496	0.0581926962692742	0.892447233507261
RecQ5_v5	3076	TRINITY_DN9220_c2_g1_i2	-0.279889747032367	4.749979051371	4.09767261147068	0.0609343434588738	0.892447233507261
ckn	3685	TRINITY_DN9240_c1_g1_i1	-0.251035606535531	5.35345165680661	4.1709071727867	0.0589202041301009	0.892447233507261
alpha-Man-IIb_v2	7478	TRINITY_DN9250_c3_g1_i2	0.27383680234424	4.89962475654267	3.84073779639424	0.0686716287577088	0.892447233507261
alpha-Man-IIb_v4	7476	TRINITY_DN9250_c3_g1_i4	0.237021487399792	5.52874602626759	3.72040608736752	0.0726910801761584	0.892447233507261
Vha100-2_v7	2707	TRINITY_DN9251_c3_g6_i1	-0.214389764274205	5.83130570057611	4.22827842878051	0.0573968708422352	0.892447233507261
rod	8162	TRINITY_DN9260_c0_g1_i1	0.171985293483591	6.74711652960981	3.59024978637458	0.0773562556984305	0.892447233507261
MRP_v2	5781	TRINITY_DN9269_c0_g1_i1	0.168336757604846	7.0690432354594	3.67783419401583	0.074179335836599	0.892447233507261
gry_v2	5442	TRINITY_DN9270_c0_g1_i2	0.238316044690966	5.57395758210625	3.60180525923909	0.0769279997732719	0.892447233507261
CG13185_v2	2301	TRINITY_DN9293_c1_g1_i1	0.723571770019269	1.803633561438	3.94906766395473	0.0652759474640258	0.892447233507261
CG13185_v3	2120	TRINITY_DN9293_c2_g1_i1	0.77851121194957	1.75169129448135	3.86387920183872	0.0679290612224065	0.892447233507261
CG6227	3410	TRINITY_DN9303_c0_g1_i1	0.206992993965039	5.84116381876711	3.99193883840952	0.0639870743070768	0.892447233507261
Blm_v5	3317	TRINITY_DN9312_c0_g1_i2	-0.260657296180066	5.16271946834149	4.18701197580244	0.058487840764099	0.892447233507261
prominin-like	2986	TRINITY_DN9319_c0_g1_i1	0.303357890820328	4.391918367463	3.67524578993844	0.0742709806422151	0.892447233507261
CG1463	1982	TRINITY_DN9331_c3_g31_i1	-0.182989652056399	7.61382715973008	4.14941523489469	0.0595030610249181	0.892447233507261
drpr_v4	5131	TRINITY_DN9342_c0_g1_i4	0.293056434770644	4.48050861374104	3.91553964196587	0.0663052933572064	0.892447233507261
Vrp1_v2	6318	TRINITY_DN9348_c6_g1_i2	-0.172075442084168	6.64367422714389	3.59791805753448	0.0770717482492991	0.892447233507261
Acf_v4	1797	TRINITY_DN9357_c3_g1_i1	0.252596417498316	5.13298242110899	3.62731843749967	0.0759923752100658	0.892447233507261
kto_v2	5219	TRINITY_DN9371_c4_g1_i1	0.273342552923509	5.26790543921803	3.96865363221407	0.0646833573262551	0.892447233507261
pns	1395	TRINITY_DN9373_c0_g1_i1	-0.500133867714894	2.67535785656141	3.93043900784663	0.0658455212091203	0.892447233507261
CG33298	5825	TRINITY_DN9374_c1_g1_i1	0.177882741205033	7.26105384673044	4.11263363112083	0.0605163767381714	0.892447233507261
mle	4342	TRINITY_DN9380_c2_g2_i1	0.265794379342485	4.84593294758373	4.06484299618862	0.0618634691149738	0.892447233507261
Rassf	4898	TRINITY_DN9409_c0_g1_i1	-0.207672103527663	6.26880745483178	4.06608216857035	0.0618280972905558	0.892447233507261
inaE_v6	2170	TRINITY_DN9419_c2_g1_i3	0.293461452950452	4.62729421335948	3.96984670116231	0.064647465383857	0.892447233507261
Rab7	3407	TRINITY_DN9433_c0_g1_i1	0.179182881093326	6.91520646885577	4.01498689531874	0.0633065634113097	0.892447233507261
Axn_v3	5332	TRINITY_DN9476_c3_g1_i3	-0.178263868756799	6.55790813805376	3.87198624268537	0.0676711655710979	0.892447233507261
pum	7470	TRINITY_DN9488_c2_g1_i1	-0.160597619753194	7.69378769283038	3.69122027893366	0.0737075209220474	0.892447233507261
pum_v2	7488	TRINITY_DN9488_c2_g1_i2	-0.158414787508587	7.70537892460986	3.60129403207636	0.0769468867508872	0.892447233507261
CG5554_v14	2491	TRINITY_DN9490_c2_g1_i5	0.267981541639644	4.89461495218602	4.07182379520441	0.0616645145374461	0.892447233507261
Gk1_v7	5322	TRINITY_DN9493_c0_g1_i5	-0.216435185708475	5.88691840667709	3.91233509533384	0.0664046751057634	0.892447233507261
Wdr59_v2	3138	TRINITY_DN9510_c3_g2_i2	-0.357455140854228	3.92077621831494	3.87837245585937	0.0674688253062051	0.892447233507261
milt_v5	3430	TRINITY_DN9511_c1_g1_i5	-0.23944371252802	5.73095602182161	3.7585598929212	0.0713872195570394	0.892447233507261
CG16868	6556	TRINITY_DN9524_c7_g1_i1	0.171329220125764	6.86098434767978	3.68292994190335	0.0739993072924358	0.892447233507261
CG45186_v8	1633	TRINITY_DN9532_c3_g1_i2	0.504544147122025	3.56613011936292	3.99567992049759	0.0638760323615052	0.892447233507261
Trxr-1	2766	TRINITY_DN9559_c1_g1_i1	-0.180085039645529	7.33433805008135	4.11808305588549	0.0603649744393104	0.892447233507261
scaf6_v3	2752	TRINITY_DN9574_c3_g1_i3	-0.238474852190499	5.11884954419667	3.67615342507262	0.0742388297345609	0.892447233507261
DNApol-eta	2173	TRINITY_DN9579_c0_g1_i1	0.261064870505248	4.96632165143141	4.11350046640959	0.060492263457649	0.892447233507261
Vps13B	12552	TRINITY_DN9587_c0_g1_i1	0.234779130412254	5.42238027905417	3.76066252572953	0.0713161725095915	0.892447233507261
svr	5533	TRINITY_DN9592_c0_g2_i2	0.169968278502403	6.92759144272057	3.58925701617331	0.0773931803735554	0.892447233507261
Vps13	11663	TRINITY_DN9606_c0_g2_i1	0.202668048518623	6.86138273179279	3.60598313347086	0.0767738566240198	0.892447233507261
Slik_v4	2986	TRINITY_DN9624_c0_g1_i5	0.377685762749014	3.80178117032326	4.12204302873191	0.0602552333048846	0.892447233507261
Rme-8_v2	8110	TRINITY_DN9627_c2_g1_i2	0.169274010613605	6.89700456229402	3.71341977708302	0.0729328707387907	0.892447233507261
CG10050	1159	TRINITY_DN9651_c0_g1_i1	-0.332777885140403	4.08799605573327	3.90692347734124	0.0665729034205546	0.892447233507261
LSm1	669	TRINITY_DN9928_c0_g1_i1	-0.365729197711051	3.87295670026976	3.93185126715397	0.0658021364179195	0.892447233507261
CG2990	4198	TRINITY_DN7427_c0_g1_i1	0.154083550941246	8.93171097638263	3.57713045665676	0.0778459023882505	0.892477252989878
fal	1738	TRINITY_DN8309_c0_g1_i1	0.536667512838107	2.30128256668622	3.57664901587341	0.0778639408146841	0.892477252989878
alpha-Man-IIb_v8	7487	TRINITY_DN9250_c3_g1_i9	0.251320295897737	5.46938357430779	3.58173404640346	0.0776736671129658	0.892477252989878
mask	3287	TRINITY_DN6692_c0_g1_i1	0.476303436567754	5.19256715185743	3.57304187128944	0.0779992497361762	0.892933883454658
CG7466	3070	TRINITY_DN6342_c0_g1_i1	0.5206497790776	2.46689819316505	3.56892592418458	0.0781539855104104	0.893611523812798
CG5191	2425	TRINITY_DN4881_c0_g1_i1	-0.267878020892452	5.43906431130575	3.56542160288485	0.0782860148681468	0.894028201540632
UbcE2H	1111	TRINITY_DN6242_c0_g1_i1	-0.219960959920902	6.18853950093226	3.56055368406774	0.0784698588637568	0.895034865795997
Pex11	1084	TRINITY_DN6563_c0_g1_i1	-0.314068211872855	4.37206809554818	3.55274150618266	0.0787659692944937	0.895518174176039
CG5902_v2	2967	TRINITY_DN6652_c1_g1_i2	0.165808640028074	6.72068505605294	3.55332967373644	0.0787436294516403	0.895518174176039
AsnRS-m	2714	TRINITY_DN8023_c0_g1_i1	-0.246516549804966	5.43192334733014	3.55185982377981	0.0787994715435561	0.895518174176039
CG14812	644	TRINITY_DN11505_c0_g1_i1	0.322056412530102	4.26424109115537	3.54018641201305	0.0792446375980912	0.896375785269137
Hsc70-3_v12	3139	TRINITY_DN5507_c0_g9_i1	0.168089538695847	9.81116769807028	3.5452008790208	0.079053045831598	0.896375785269137
CG7565_v3	4916	TRINITY_DN8368_c1_g1_i3	0.24941933331123	5.18237128009017	3.53982967519729	0.079258288722076	0.896375785269137
Pi4KIIalpha_v2	3310	TRINITY_DN9357_c5_g1_i2	0.207335218673718	5.65968705210138	3.54097670652373	0.0792144056138516	0.896375785269137
CG12404_v2	1170	TRINITY_DN10033_c0_g2_i1	0.397297196279539	3.39038204641531	3.52867445789346	0.0796865738952939	0.897296562525465
CG4593_v2	815	TRINITY_DN5145_c0_g1_i2	-0.24302569944273	5.28294504606289	3.5252295954813	0.0798193884337845	0.897296562525465
Pax	2065	TRINITY_DN8818_c5_g1_i1	-0.231612667979103	5.20289297866945	3.52578859421751	0.0797978187239035	0.897296562525465
CG12025_v4	1379	TRINITY_DN9058_c2_g1_i4	-0.311658564560137	4.20286787751352	3.53405363986315	0.0794797073674674	0.897296562525465
Bap170_v3	3200	TRINITY_DN9407_c0_g1_i2	0.280159757445488	5.65457661645756	3.52809939502661	0.0797087268273854	0.897296562525465
CG17598	2263	TRINITY_DN6568_c0_g1_i1	-0.30632292077569	4.344620095372	3.50959157196163	0.0804256187726753	0.899268327379858
dgt5	2059	TRINITY_DN8185_c0_g1_i1	-0.230481130648564	5.27697455706289	3.51237408195134	0.0803173518308962	0.899268327379858
CG9784	3000	TRINITY_DN8754_c2_g1_i1	-0.287639421259984	4.48190548417908	3.51206516257249	0.0803293632775604	0.899268327379858
Cyp1_v5	1846	TRINITY_DN8912_c21_g11_i1	-0.158010899008386	9.27581563452148	3.50831044424694	0.0804755255016509	0.899268327379858
Rme-8	8635	TRINITY_DN9627_c2_g1_i1	0.161140022133234	6.97597233083344	3.51609085552925	0.0801730028564918	0.899268327379858
NAT1_v4	6261	TRINITY_DN3651_c0_g1_i4	0.16708475771623	10.6573337531385	3.48898929983009	0.0812326675469748	0.899854947821307
Smyd4-4_v5	2197	TRINITY_DN5099_c0_g1_i2	-0.26231686475069	4.61865850905832	3.48733963936964	0.0812977045770346	0.899854947821307
pcx	3705	TRINITY_DN5557_c1_g1_i1	0.220611820692961	5.37041169707452	3.49706038093901	0.0809153592217861	0.899854947821307
Smyd4-4_v24	2508	TRINITY_DN7511_c2_g3_i6	-0.179702952250432	6.91881531202448	3.48873100931544	0.0812428464356377	0.899854947821307
inaE	4409	TRINITY_DN7992_c1_g1_i1	0.179875834833054	6.67007167162598	3.49478413872563	0.0810046985581759	0.899854947821307
CG10417_v3	4165	TRINITY_DN8243_c3_g1_i3	0.168056479439535	6.59476738299676	3.49488471433546	0.0810007486310046	0.899854947821307
Mtr4	3368	TRINITY_DN8425_c0_g1_i1	-0.188608822034166	6.0197483647444	3.49343032966534	0.0810578892724233	0.899854947821307
Ubc6_v3	3168	TRINITY_DN8581_c2_g2_i2	-0.165683223193506	6.84923963455187	3.50364984861298	0.0806573911306995	0.899854947821307
NAT1	6260	TRINITY_DN3651_c0_g1_i1	0.166813890288466	10.6541943501115	3.46902570506816	0.0820238962537516	0.900863271104568
CG42588_v2	4020	TRINITY_DN6841_c0_g1_i2	-0.238372588365781	5.05994317452604	3.47246970798101	0.0818867463363167	0.900863271104568
Ssu72_v14	1218	TRINITY_DN7442_c1_g1_i5	-0.439748929093057	2.88541596895386	3.47265524387851	0.081879365516536	0.900863271104568
Efr	2625	TRINITY_DN8734_c0_g1_i1	-0.262308480198882	4.61581350849862	3.46596321190511	0.0821460828543493	0.900863271104568
Tudor-SN	4464	TRINITY_DN8895_c0_g1_i1	-0.15701906458856	8.07755830418569	3.47929923123959	0.081615581002203	0.900863271104568
Pez	3492	TRINITY_DN9046_c2_g1_i1	0.166384467848571	6.70414838818072	3.47746231983287	0.0816884102410348	0.900863271104568
sima_v2	2030	TRINITY_DN9390_c2_g1_i2	0.626555408868169	2.08850959777929	3.46563109041009	0.0821593467606326	0.900863271104568
Ziz	2149	TRINITY_DN9465_c0_g1_i1	0.551112397953007	2.40832957329406	3.47781734762759	0.0816743281984823	0.900863271104568
Hsc70-3_v6	3138	TRINITY_DN5507_c0_g3_i1	0.162181032843589	7.77445197271839	3.45370486662731	0.0826373355575145	0.905043324905659
CG6201	2287	TRINITY_DN5487_c0_g2_i1	0.575578869633608	2.13395248297585	3.45042302607136	0.0827694476090167	0.905049210068024
CG7414	2684	TRINITY_DN7476_c0_g1_i1	-0.179366240541221	7.52449354507644	3.44648838181865	0.0829281698950386	0.905049210068024
CG8549	4658	TRINITY_DN8824_c2_g1_i1	-0.183704616648058	6.07944044954149	3.44886511053459	0.0828322501689193	0.905049210068024
jet	2698	TRINITY_DN10447_c0_g1_i1	-0.176092446342674	7.59927885946809	3.40679239033939	0.0845499230363423	0.905258243923886
Iswi	4404	TRINITY_DN11773_c0_g1_i1	0.153587569597811	8.75039107797492	3.40023128800386	0.0848215942592839	0.905258243923886
O-fut2	692	TRINITY_DN2666_c0_g1_i1	-0.64311180546838	1.84538789456706	3.4119876607981	0.0843355406116915	0.905258243923886
CG17999	2233	TRINITY_DN3455_c0_g1_i1	-0.47416881305153	2.92237953744218	3.39208871446284	0.0851601952664178	0.905258243923886
NAT1_v2	6158	TRINITY_DN3651_c0_g1_i2	0.164578040835156	10.6506925267255	3.38784935155074	0.0853371221970873	0.905258243923886
NAT1_v3	6157	TRINITY_DN3651_c0_g1_i3	0.164458714697498	10.6509178933738	3.36862783755237	0.0861448331528025	0.905258243923886
Pfdn6_v2	843	TRINITY_DN3739_c0_g2_i1	-0.218729564375439	6.05591800049171	3.4089865759285	0.0844593010921986	0.905258243923886
CG11141	2189	TRINITY_DN4497_c0_g1_i1	-0.292083963864301	4.63830376757222	3.35068570535226	0.0869070154930507	0.905258243923886
lig_v7	5857	TRINITY_DN5159_c0_g1_i4	0.147589695493954	8.6129267139969	3.37126248778881	0.0860335850496288	0.905258243923886
His1:CG31617	909	TRINITY_DN5243_c0_g1_i1	-0.224965419025856	5.65459556699321	3.41164435950418	0.0843496869289069	0.905258243923886
CG6218	1979	TRINITY_DN5368_c0_g1_i1	-0.465933383470368	2.69255480455994	3.36714884421233	0.0862073587620483	0.905258243923886
CG8481_v4	1228	TRINITY_DN5560_c0_g1_i2	0.407631515795145	3.44868367494046	3.34369871815712	0.087205995699286	0.905258243923886
CG6928_v2	3886	TRINITY_DN5647_c0_g2_i1	-0.373759569673442	3.50832853832231	3.36564586969341	0.0862709536022526	0.905258243923886
obe	4701	TRINITY_DN5745_c2_g1_i1	-0.29344345459346	4.20822206466934	3.36563485193237	0.0862714199993242	0.905258243923886
CG15093	1448	TRINITY_DN5852_c0_g2_i1	-0.222204833221784	6.17458546880313	3.35556334887313	0.0866990203353966	0.905258243923886
tam	3849	TRINITY_DN5866_c0_g1_i1	-0.418481495836694	3.1098469633877	3.38065232934721	0.0856384886461534	0.905258243923886
CG8765	1855	TRINITY_DN5900_c0_g1_i1	0.325552177342988	3.90843854075144	3.44032300380274	0.0831776080984718	0.905258243923886
Nrx-IV_v2	5875	TRINITY_DN6306_c0_g1_i10	0.351885810520227	3.50939234996102	3.34420482435322	0.0871842977561869	0.905258243923886
CG4629	1652	TRINITY_DN6922_c0_g1_i1	-0.481743645268809	2.96252499286475	3.35892285657515	0.0865561073825203	0.905258243923886
CG8993	1617	TRINITY_DN7374_c0_g1_i1	-0.165865229395994	7.31623502659304	3.42371076379081	0.0838541605208426	0.905258243923886
CG11873_v2	1542	TRINITY_DN7560_c1_g1_i1	0.475960180588538	3.70061977970162	3.36761628029752	0.0861875916901949	0.905258243923886
Strip	3019	TRINITY_DN7808_c0_g1_i1	-0.17566398285859	6.5673207607234	3.41344220919304	0.0842756347812479	0.905258243923886
Strip_v2	3049	TRINITY_DN7808_c0_g1_i2	-0.176231592327173	6.64627728868653	3.37576426868972	0.0858438932139381	0.905258243923886
CG11399	4099	TRINITY_DN7958_c10_g2_i1	-0.207137569699873	5.51889317233721	3.38417232480423	0.0854909350554079	0.905258243923886
CG2202_v2	1794	TRINITY_DN8060_c0_g1_i2	0.541291428920617	2.22646370759439	3.36627454630107	0.0862443458277831	0.905258243923886
CG11791	3558	TRINITY_DN8107_c2_g2_i1	0.153867620336588	8.44034166758847	3.39427542156055	0.0850691053305487	0.905258243923886
dbo	3325	TRINITY_DN8237_c1_g1_i1	-0.192762940130466	6.15610836595545	3.35834416125975	0.0865807049662641	0.905258243923886
dbo_v2	3324	TRINITY_DN8237_c1_g2_i1	-0.193554834512888	6.14903519614334	3.39930843616789	0.0848598894987026	0.905258243923886
DIP2	7991	TRINITY_DN8378_c0_g1_i1	-0.287466354517386	4.88472608781587	3.43647091965356	0.0833339084111731	0.905258243923886
lola_v12	1865	TRINITY_DN8717_c4_g1_i1	-0.2880250370309	4.31715194007256	3.36103033441946	0.0864665988945102	0.905258243923886
CG15160	4096	TRINITY_DN8744_c4_g1_i3	0.198249085597858	6.08155679565329	3.36654587826646	0.0862328651390352	0.905258243923886
Psa	3968	TRINITY_DN8948_c0_g1_i1	-0.155072279374936	7.9313575520894	3.35167571948593	0.0868647506978085	0.905258243923886
CG42271	5467	TRINITY_DN8973_c1_g1_i1	-0.326312228704846	4.21311023823943	3.3725952756432	0.0859773732867345	0.905258243923886
heix	2532	TRINITY_DN8991_c3_g1_i1	0.189859632704449	6.01144859341979	3.4124389856038	0.0843169472978075	0.905258243923886
CycE_v4	5997	TRINITY_DN9039_c0_g1_i5	-0.160411333118844	6.91475870869659	3.39431354412482	0.0850675183182835	0.905258243923886
trx_v8	4831	TRINITY_DN9150_c0_g1_i3	-0.261975003042996	4.63010756258961	3.37834666903061	0.0857353033489188	0.905258243923886
Hexo1_v2	2488	TRINITY_DN9189_c1_g1_i2	0.256985832861345	4.73110672563183	3.35532263888011	0.0867092708954307	0.905258243923886
CG8001	4125	TRINITY_DN9206_c0_g1_i1	-0.195429350303464	6.05816755817281	3.38110861072913	0.0856193448256772	0.905258243923886
osa_v19	4114	TRINITY_DN9255_c1_g1_i1	-0.192211624080229	7.69686284337988	3.35922217786023	0.0865433879272387	0.905258243923886
CG8155_v6	2848	TRINITY_DN9520_c0_g1_i6	-0.374806187911352	3.45483283984247	3.34786148711428	0.0870277192622193	0.905258243923886
Lis-1	5517	TRINITY_DN9524_c5_g1_i1	0.151079098549885	7.87948653789001	3.40486216806672	0.0846297387721517	0.905258243923886
Vps13_v2	11717	TRINITY_DN9606_c0_g2_i2	0.194990498085414	6.856864355459	3.34712721071231	0.0870591340995202	0.905258243923886
Ltn1_v2	1496	TRINITY_DN9622_c0_g1_i2	0.382373859416254	3.89293592020916	3.3853538627713	0.0854414744336092	0.905258243923886
Prip	1660	TRINITY_DN9932_c0_g1_i1	-0.264830846826631	6.15239670250392	3.4172115144374	0.0841206308439761	0.905258243923886
Hsc70-3_v8	3301	TRINITY_DN5507_c0_g5_i1	0.159303988071353	9.00394257372406	3.33988746055055	0.0873696000846452	0.905951074935351
CG34449	943	TRINITY_DN7122_c1_g1_i1	-0.459855271163543	2.96716310341801	3.31278100137998	0.0885438075220717	0.906072463625751
CG11873_v3	1527	TRINITY_DN7560_c1_g1_i2	0.504734289544586	3.74935328770422	3.32081995524308	0.088193620550471	0.906072463625751
Smurf_v2	2679	TRINITY_DN8327_c4_g1_i1	-0.248699671298536	4.82934729899218	3.31617091077254	0.0883959369093178	0.906072463625751
kis_v2	25047	TRINITY_DN8482_c4_g1_i1	0.415633126437611	9.52638255863483	3.32129396296391	0.0881730238048945	0.906072463625751
bsk_v8	1793	TRINITY_DN8483_c3_g1_i7	0.279579524764437	4.72335412933803	3.33556192041293	0.0875557244536855	0.906072463625751
Blm_v4	3256	TRINITY_DN8843_c0_g1_i2	-0.212592459151275	5.40233178673047	3.31638918745565	0.0883864256017907	0.906072463625751
CG3267	2237	TRINITY_DN8864_c1_g1_i1	-0.274787606498663	4.76322446159403	3.33147610342425	0.087731968110167	0.906072463625751
Rbcn-3A	11659	TRINITY_DN9015_c0_g1_i1	0.187504224651026	7.79703286239208	3.32384754779716	0.0880621632238552	0.906072463625751
pygo	4396	TRINITY_DN9193_c3_g1_i1	0.163067612124041	6.73708470727373	3.31627873393568	0.0883912384112647	0.906072463625751
BRWD3	4798	TRINITY_DN9214_c1_g1_i1	0.286113611959894	6.93739876908554	3.32616792557976	0.0879615711670075	0.906072463625751
CG30349	2583	TRINITY_DN9235_c5_g1_i1	-0.183053840097324	6.12994729933831	3.31375731031058	0.088501189894319	0.906072463625751
l(2)05287	3606	TRINITY_DN9483_c0_g1_i1	-0.166251558389179	7.47396001248178	3.31756521358217	0.0883352017996157	0.906072463625751
pie	1033	TRINITY_DN10913_c0_g1_i1	-0.344497831212231	3.78502213856223	3.29045318280957	0.0895251737675504	0.906200162605951
CG11158_v2	1325	TRINITY_DN2652_c0_g2_i1	-0.341681517940578	3.67587027842991	3.2918149884704	0.0894649483405875	0.906200162605951
CG13603	1184	TRINITY_DN6960_c0_g1_i1	0.304751832934215	4.70365047874122	3.30759590559477	0.0887705569645098	0.906200162605951
CG3104	2333	TRINITY_DN7864_c0_g1_i1	-0.566166326433548	2.26524345553883	3.30457724756231	0.0889028849985612	0.906200162605951
Ggamma30A	2107	TRINITY_DN8010_c1_g1_i1	-0.262357597702518	4.94813385676627	3.30001475975351	0.0891033364700762	0.906200162605951
CG1218	2868	TRINITY_DN8391_c0_g1_i2	0.161662811688359	6.95792171730411	3.29377384227508	0.0893784034324128	0.906200162605951
Irk1	2256	TRINITY_DN8719_c0_g1_i1	0.182171956315639	6.28138751576528	3.3078137084357	0.0887610182981381	0.906200162605951
Pax_v3	2331	TRINITY_DN8818_c5_g1_i3	-0.22350134318825	5.25986462155887	3.29511600286337	0.0893191625809607	0.906200162605951
Mbs_v3	1543	TRINITY_DN9030_c1_g1_i7	-0.426991117124777	3.10707187249838	3.29515876043605	0.0893172760995298	0.906200162605951
Golgin245_v3	4033	TRINITY_DN9279_c0_g1_i2	0.250103008942676	5.83131472056527	3.30041730317524	0.0890856291727082	0.906200162605951
CG12404	1167	TRINITY_DN10033_c0_g1_i1	0.377492567058262	3.39864627631118	3.19131398458975	0.0940426546267667	0.908516002769671
Top3beta	3167	TRINITY_DN10301_c0_g1_i1	-0.149314208344134	6.69526296894898	2.61475987511703	0.126489030603425	0.908516002769671
Abp1	2667	TRINITY_DN10357_c0_g1_i1	-0.190303464095997	5.71446400766969	2.96233844391658	0.10556371110408	0.908516002769671
CG11837	3526	TRINITY_DN10420_c0_g1_i1	-0.170691062309585	6.38847778526694	3.07196441342491	0.099848293613027	0.908516002769671
ND-23	1696	TRINITY_DN10466_c0_g1_i1	-0.200279712122363	5.55177680649269	3.07408334118305	0.0997415360917093	0.908516002769671
Tcp-1zeta	3829	TRINITY_DN10872_c0_g1_i1	-0.153050381423106	8.34642738608546	3.22530953742663	0.0924635276447904	0.908516002769671
NC2beta	899	TRINITY_DN10900_c0_g1_i1	-0.189735749665312	5.33967552817793	2.50657641107116	0.134008365178328	0.908516002769671
und	1939	TRINITY_DN10902_c0_g1_i1	-0.141557185262887	7.31228931717216	2.7063908077797	0.120518857411666	0.908516002769671
ND-39	1557	TRINITY_DN10926_c0_g1_i1	-0.220997587832789	5.18816257245593	3.09430852064541	0.0987293963835222	0.908516002769671
CG3894	2395	TRINITY_DN10971_c0_g1_i1	0.209378828238503	5.24287428139363	2.56174839560689	0.130107445147821	0.908516002769671
Karybeta3	5476	TRINITY_DN11299_c0_g1_i1	-0.126753512937611	9.57033934581396	2.32349391813902	0.148022429944697	0.908516002769671
CG31712	2029	TRINITY_DN11303_c0_g1_i1	-0.196351653162646	5.65052229572851	2.50667521494452	0.13400125253744	0.908516002769671
DppIII	2426	TRINITY_DN11323_c0_g1_i1	0.165283663109067	6.55864125912108	2.89986518865061	0.108996898143689	0.908516002769671
Sec63	3353	TRINITY_DN11365_c0_g1_i1	0.152578881236563	7.24234109712399	3.18735514485697	0.0942286360463818	0.908516002769671
CG9662	1446	TRINITY_DN11374_c0_g1_i1	-0.196295900141238	5.10580176905577	2.26731571394988	0.152680225565121	0.908516002769671
Cchl	1524	TRINITY_DN11378_c0_g1_i1	-0.172763272478299	6.18309366634391	2.98436941088818	0.104384166567239	0.908516002769671
CG32549	2454	TRINITY_DN11398_c0_g1_i1	-0.267737738394289	4.49265555902468	3.07141243113174	0.0998761265386038	0.908516002769671
Roe1	1128	TRINITY_DN11418_c0_g1_i1	-0.181576293901993	5.39589365875156	2.39068731047296	0.142679064347759	0.908516002769671
pasi1	1086	TRINITY_DN11442_c0_g1_i1	0.225107882093367	5.11859856061027	2.78937839633347	0.115404624073797	0.908516002769671
Sc2	1851	TRINITY_DN11455_c0_g1_i1	0.154412194898361	6.60971285015709	2.90555854701715	0.108678504866949	0.908516002769671
sax	2440	TRINITY_DN11772_c0_g1_i1	0.148704731683886	6.99959580201969	2.98351525366474	0.104429601957423	0.908516002769671
CG3045	1670	TRINITY_DN11790_c0_g1_i1	-0.242830935986052	4.36431774368014	2.59150365671456	0.12806113425985	0.908516002769671
CG5525	2768	TRINITY_DN11801_c0_g1_i1	-0.151512752197165	8.08787664269197	2.93509963322694	0.107044346626342	0.908516002769671
Hlc	2365	TRINITY_DN11811_c0_g1_i1	-0.145719308089063	6.59524878665077	2.27471190107541	0.152056757526438	0.908516002769671
Ddc	2084	TRINITY_DN11813_c0_g1_i1	-0.15724303927133	8.27042505300787	3.05956550173807	0.100475741915064	0.908516002769671
Ef1gamma_v3	2620	TRINITY_DN11816_c0_g1_i1	-0.137229215537299	9.60835711343025	2.59023800489388	0.128147372410483	0.908516002769671
Ef1gamma_v4	2621	TRINITY_DN11816_c0_g2_i1	-0.138377876250111	9.62003292698624	2.65640613629953	0.123732048282558	0.908516002769671
CG8199	2359	TRINITY_DN11850_c0_g1_i1	-0.21792369962775	5.1165588191433	2.89925575113971	0.109031046707065	0.908516002769671
CG8199_v2	2325	TRINITY_DN11850_c0_g2_i1	-0.197936151912183	5.21352588786948	2.45538283689905	0.137756618853322	0.908516002769671
Wdr82	1373	TRINITY_DN11930_c0_g1_i1	-0.234630548286815	4.87342749252501	3.22360789127452	0.0925418132309398	0.908516002769671
Gclm	2412	TRINITY_DN1194_c0_g1_i1	-0.265547687674589	4.34611594027868	2.82259901146116	0.113431236066935	0.908516002769671
His4r_v2	565	TRINITY_DN1200_c0_g2_i1	-0.274989972207363	4.81279467744496	2.88372653670955	0.109905563608882	0.908516002769671
TfIIEbeta	1109	TRINITY_DN12004_c0_g1_i1	-0.257319579518836	4.30645641814191	2.72328559220054	0.119455767466929	0.908516002769671
ND-B17	710	TRINITY_DN1289_c0_g1_i1	-0.204641259070296	5.04104730042021	2.62825729353077	0.125587390089846	0.908516002769671
Kap-alpha1	3204	TRINITY_DN1525_c0_g1_i1	-0.135700375352296	7.0775758485684	2.52411138713449	0.132753260612433	0.908516002769671
Ubc10	940	TRINITY_DN175_c0_g2_i1	-0.175200260058101	7.46095827921581	2.51936510626977	0.133091562835247	0.908516002769671
CG33713_v2	1281	TRINITY_DN2019_c0_g2_i1	-0.259260422998265	4.4350599198701	2.85352348782755	0.111630794128568	0.908516002769671
CG10306	1723	TRINITY_DN2402_c0_g1_i1	-0.155918546143123	7.22043676394752	2.6352728792147	0.125121831864858	0.908516002769671
CG5013	1122	TRINITY_DN2451_c0_g1_i1	-0.166946305387067	6.00025361416886	2.63540664905922	0.125112975242542	0.908516002769671
GstS1_v2	1121	TRINITY_DN2611_c0_g1_i1	-0.229916777380031	5.37964679771881	2.59378446504337	0.127905904523726	0.908516002769671
GstS1_v3	1122	TRINITY_DN2611_c0_g2_i1	-0.24546581240594	5.47137417243306	3.05992143252151	0.100457664133039	0.908516002769671
CG5966_v3	1912	TRINITY_DN2623_c0_g2_i1	-0.54910374538722	1.75580463417261	2.42324548806988	0.140175327923094	0.908516002769671
CG11158	1336	TRINITY_DN2652_c0_g1_i1	-0.281535313021923	3.79552847342129	2.28684808222765	0.151040527499244	0.908516002769671
bai	1139	TRINITY_DN2743_c0_g1_i1	0.161327828817799	6.15605889037625	2.29892345971509	0.150037699810564	0.908516002769671
CG6891	1949	TRINITY_DN3056_c0_g1_i1	-0.160287522276774	6.44701456907268	2.9479409787642	0.106343227608394	0.908516002769671
CG6891_v2	1950	TRINITY_DN3056_c0_g2_i1	-0.150940674249966	6.46164608526289	2.6503030421881	0.124131468838676	0.908516002769671
Fkbp14	1520	TRINITY_DN3215_c0_g1_i1	-0.274065912552701	4.70649092201157	3.25389831612429	0.0911600390071214	0.908516002769671
Marf	4349	TRINITY_DN3216_c0_g1_i1	-0.15595678446427	6.79989731427528	2.8909689038978	0.10949666598266	0.908516002769671
Marf_v2	4348	TRINITY_DN3216_c0_g2_i1	-0.160703310600388	6.79183312501978	3.0403633594686	0.101456837461707	0.908516002769671
Tango1	5563	TRINITY_DN3245_c0_g1_i1	0.14842382676785	7.10176838115046	2.44027550361572	0.138887193667615	0.908516002769671
Tango1_v2	4530	TRINITY_DN3245_c0_g2_i1	0.166537127365739	6.96869982802968	2.95581145942223	0.105916243719315	0.908516002769671
Ufm1_v2	2640	TRINITY_DN3312_c0_g2_i1	-0.215260769427337	5.12153488117679	2.4843487859308	0.135620279823171	0.908516002769671
CG13392_v2	829	TRINITY_DN3382_c0_g2_i1	-0.304741162651664	3.82036516569558	2.59618838114415	0.127742544280418	0.908516002769671
CkIIbeta	2499	TRINITY_DN3392_c0_g1_i1	-0.128311750410743	8.10213636260958	2.48678523367954	0.135442439007075	0.908516002769671
CkIIbeta_v3	1242	TRINITY_DN3392_c0_g3_i1	-0.135952327951588	6.94494242711193	2.51813003646601	0.13317976799104	0.908516002769671
Nop56	3254	TRINITY_DN3442_c0_g1_i1	-0.14103273249628	8.34017875990143	2.6643192805265	0.123216491373798	0.908516002769671
CG8498	1102	TRINITY_DN3451_c0_g1_i1	-0.127700186302297	8.42045436914287	2.36526362745931	0.144672444203307	0.908516002769671
CG6966	6072	TRINITY_DN3469_c0_g1_i1	0.125195778293045	7.39921197259495	2.25305905973341	0.153890944558309	0.908516002769671
CG6966_v2	6071	TRINITY_DN3469_c0_g2_i1	0.128459338573166	7.38044774009942	2.37692988460281	0.143753511780386	0.908516002769671
ATPsyndelta	859	TRINITY_DN3476_c0_g1_i1	-0.210392144776762	5.9922820817963	2.99204303333996	0.103977046290062	0.908516002769671
Nprl3	2176	TRINITY_DN3488_c0_g1_i1	-0.224569263658329	4.8495966252807	2.96316312598483	0.105519269315457	0.908516002769671
CG1236	1715	TRINITY_DN3493_c0_g1_i1	0.33273740817735	4.11833126809427	3.09036980098353	0.0989255342757182	0.908516002769671
CG1236_v2	1376	TRINITY_DN3493_c0_g2_i1	0.313905373552088	4.11421740607698	3.0581377300173	0.100548297936717	0.908516002769671
CG6550	3446	TRINITY_DN3858_c0_g1_i1	-0.158004422030981	6.02893997375098	2.51473851559478	0.13342234843351	0.908516002769671
CG6550_v2	3518	TRINITY_DN3858_c0_g2_i1	-0.158469401633684	5.94431979150224	2.49470407963069	0.134866395316397	0.908516002769671
CG33977	600	TRINITY_DN4140_c0_g1_i1	-0.40673475554809	2.54924070465715	2.37776604609515	0.143687924740891	0.908516002769671
sun_v2	756	TRINITY_DN4144_c0_g2_i1	-0.256402065312494	4.60632593982732	2.56311471278667	0.130012612039478	0.908516002769671
Mpc1	1836	TRINITY_DN4224_c0_g1_i1	0.186183058562923	5.44764780624402	2.66636414516167	0.12308368918396	0.908516002769671
Mpc1_v2	1833	TRINITY_DN4224_c0_g2_i1	0.172920346517565	5.44796445843848	2.30135250815967	0.149836967755903	0.908516002769671
Zfrp8	1369	TRINITY_DN4239_c0_g1_i1	0.580504264784905	1.80506026554858	2.78746703520278	0.11551942205084	0.908516002769671
okr	5396	TRINITY_DN4290_c0_g1_i1	-0.144173925094815	7.09248672227846	2.58258331717125	0.12867045366989	0.908516002769671
CG10184	1253	TRINITY_DN4292_c0_g1_i1	-0.639394910003763	1.49028303990207	2.32883902918664	0.147588452813597	0.908516002769671
Faa	1943	TRINITY_DN4293_c0_g1_i1	-0.474124123712688	2.38067349269898	2.86741800639782	0.110833094608279	0.908516002769671
Sac1	2425	TRINITY_DN4316_c0_g1_i1	0.166727264072669	5.87531282351258	2.56112060837804	0.130151046790591	0.908516002769671
e(y)2	481	TRINITY_DN4350_c0_g1_i1	-0.238213659842531	4.71485027937882	2.48940106095238	0.135251822498858	0.908516002769671
CG9581	1706	TRINITY_DN4566_c0_g1_i1	-0.241360895477642	4.24716903247449	2.27826515034038	0.151758352092848	0.908516002769671
sip3	4392	TRINITY_DN4579_c0_g1_i1	0.175736708817213	6.18222192389523	2.92354825028958	0.107679797949815	0.908516002769671
Pallidin	1016	TRINITY_DN4597_c0_g1_i1	-0.293921951447918	4.06540540712952	2.96265048941703	0.105546892447006	0.908516002769671
CG9344	740	TRINITY_DN4666_c0_g1_i1	-0.229597267144086	4.46106692258186	2.44829149363915	0.138285897422837	0.908516002769671
ana1	6159	TRINITY_DN4847_c0_g1_i1	0.165024801843361	6.87229483146261	2.99948857435705	0.103583850825219	0.908516002769671
Nhe3	2470	TRINITY_DN4913_c0_g1_i1	0.356121765980019	3.18849172054872	2.51123225671623	0.133673703603196	0.908516002769671
l(2)k05819_v4	2784	TRINITY_DN4995_c0_g1_i1	-0.330188699316067	3.70957208262191	2.83940136255618	0.112448676484211	0.908516002769671
l(2)k05819_v7	2742	TRINITY_DN4995_c0_g1_i4	-0.33815571375729	3.62619650099743	2.85861816811684	0.111337500596218	0.908516002769671
pgant3	2297	TRINITY_DN4998_c0_g1_i1	0.207213320695365	4.75224078326633	2.33842467242353	0.146814100782935	0.908516002769671
Ten-a_v4	2250	TRINITY_DN5028_c1_g1_i1	0.594032687700735	1.68971654088081	2.6809656695443	0.122140441759959	0.908516002769671
Acf	4529	TRINITY_DN5052_c0_g1_i1	0.163534899253831	6.4986071014672	3.23620415041326	0.0919641839224482	0.908516002769671
Acf_v2	3738	TRINITY_DN5052_c0_g2_i1	0.167267447199479	6.13658499686538	2.95454903282175	0.105984592830526	0.908516002769671
Got2	2087	TRINITY_DN5090_c0_g1_i1	-0.142975737144972	6.45182822683547	2.39897342847171	0.142036683888974	0.908516002769671
lig_v2	5830	TRINITY_DN5159_c0_g1_i10	0.143324518962339	7.07145805635589	2.81120663545873	0.114103340198833	0.908516002769671
lig_v4	5828	TRINITY_DN5159_c0_g1_i12	0.152043167851529	6.97614518634287	3.14175480690463	0.096402946502317	0.908516002769671
lig_v5	5859	TRINITY_DN5159_c0_g1_i2	0.143794637736641	8.71123224167215	3.21490560294776	0.0929434100212226	0.908516002769671
lig_v8	5864	TRINITY_DN5159_c0_g1_i5	0.140166734500903	8.58046588303716	3.03210395992085	0.101882371579707	0.908516002769671
InR	7961	TRINITY_DN5188_c0_g1_i1	0.141613123582421	8.45957852141195	2.41431151221611	0.140856946822871	0.908516002769671
zip	7757	TRINITY_DN5206_c0_g1_i1	0.157623302882739	8.69126656043422	2.52777248170757	0.132493025171496	0.908516002769671
zip_v2	7758	TRINITY_DN5206_c0_g2_i1	0.156085486230682	8.69569986129868	2.49855647634971	0.13458724273444	0.908516002769671
Edem2	4790	TRINITY_DN5247_c0_g1_i1	0.157524675420958	6.25834189924078	2.63442924903022	0.125177704436282	0.908516002769671
Edem2_v2	4791	TRINITY_DN5247_c0_g2_i1	0.152372787260301	6.26662318456443	2.46108760477191	0.137332631265096	0.908516002769671
CG15715_v2	799	TRINITY_DN5265_c0_g1_i2	-0.20476863481022	6.05093589434672	3.22055546676207	0.0926824411042681	0.908516002769671
bip2_v3	3738	TRINITY_DN5275_c0_g2_i1	-0.232119063464592	5.80601654797332	2.67859308866249	0.122293109615834	0.908516002769671
CG11247	2079	TRINITY_DN5297_c0_g1_i1	-0.421800405793043	2.62201054930863	2.44070917156403	0.138854581410888	0.908516002769671
Pex12	1130	TRINITY_DN5307_c0_g1_i1	-0.441912675666371	2.54661070768654	2.69953080595132	0.120953792067723	0.908516002769671
CG14057	775	TRINITY_DN5312_c0_g1_i1	-0.341632675650793	3.36703444206447	2.4861947947005	0.135485510025071	0.908516002769671
CG6218_v2	2305	TRINITY_DN5368_c0_g2_i1	-0.385481274169221	2.81397961774819	2.43748783633403	0.13909705336389	0.908516002769671
Gmap	4231	TRINITY_DN5474_c0_g1_i1	0.259013270185379	4.43752262236909	2.55831202777324	0.130346329273537	0.908516002769671
CG14777	768	TRINITY_DN5544_c0_g1_i1	-0.304519015576384	3.81220348066309	2.27158554136712	0.152319912130238	0.908516002769671
CG6752	6914	TRINITY_DN5565_c0_g1_i1	-0.154701009223689	5.9780118760981	2.38474987338443	0.143141559918964	0.908516002769671
CG6752_v2	6915	TRINITY_DN5565_c0_g2_i1	-0.153097945870332	5.97899987672038	2.34148639268773	0.146567822595344	0.908516002769671
boca	754	TRINITY_DN5579_c0_g1_i1	0.186560462502288	5.25920330107611	2.32525688232674	0.147879118773903	0.908516002769671
drk	4147	TRINITY_DN5631_c0_g1_i1	-0.133786113490256	6.96914167338806	2.46842032822757	0.136789996651839	0.908516002769671
drk_v2	4444	TRINITY_DN5631_c0_g1_i2	-0.137438202526635	6.93463320626309	2.56877988164417	0.129620303448987	0.908516002769671
drk_v3	4205	TRINITY_DN5631_c0_g1_i3	-0.135614431292231	6.93425067714769	2.50220582122637	0.134323455255688	0.908516002769671
drk_v4	4229	TRINITY_DN5631_c0_g1_i4	-0.137003506167565	6.94117676709042	2.54526663881974	0.131258085294205	0.908516002769671
Shark	4284	TRINITY_DN5657_c1_g1_i1	0.178889890097335	5.43621808304079	2.43776709667902	0.139076012717368	0.908516002769671
Spt5	3696	TRINITY_DN5676_c0_g1_i1	-0.135407884815045	7.135256622132	2.35344885958024	0.145610450925886	0.908516002769671
CG11110_v2	952	TRINITY_DN5701_c0_g1_i2	0.234299273068877	5.14530920436776	2.81281693504229	0.114008047407394	0.908516002769671
Vps15	1592	TRINITY_DN5712_c0_g1_i1	-0.463114186749953	2.60367717997833	2.50315816889739	0.134254720277	0.908516002769671
dwg_v4	1419	TRINITY_DN5765_c1_g1_i1	-0.160734638385455	5.94889820694633	2.51611186640798	0.133324053732614	0.908516002769671
l(3)03670	1510	TRINITY_DN5771_c0_g1_i1	-0.199449329868805	5.28275408758628	2.63195765590359	0.125341569782798	0.908516002769671
GNBP1	1560	TRINITY_DN5863_c0_g1_i1	-0.605748786541235	2.03344325619927	2.3438782824464	0.146375778071731	0.908516002769671
caps_v2	2273	TRINITY_DN5887_c0_g2_i1	0.339230542824926	4.00493087450547	2.76245499435051	0.117034482069877	0.908516002769671
4EHP	1125	TRINITY_DN5906_c0_g1_i1	-0.22236068978403	4.61678563362389	2.34051971835314	0.146645524794439	0.908516002769671
Atox1	1239	TRINITY_DN5926_c0_g1_i1	-0.205006053565004	5.41297943942763	3.08126728470323	0.0993806068253205	0.908516002769671
CG7806	5097	TRINITY_DN5939_c0_g1_i1	0.204769695046425	4.74940004939395	2.30364202732526	0.149648069440929	0.908516002769671
qless_v2	2757	TRINITY_DN6013_c0_g2_i3	-0.3831860467299	3.29266555890783	3.05423586191645	0.100746902825204	0.908516002769671
l(1)G0334	1633	TRINITY_DN6074_c0_g1_i1	-0.182381700875664	5.96093691417584	3.07290479488279	0.0998008976431437	0.908516002769671
His4r_v7	469	TRINITY_DN6084_c0_g1_i1	-0.186342402528909	6.22593769271207	2.64520060181946	0.124466604821184	0.908516002769671
Eaf6	1105	TRINITY_DN6092_c0_g1_i1	-0.287447158583024	4.59017670928668	2.89248956009472	0.109411044338072	0.908516002769671
Cyp6a14	5355	TRINITY_DN6127_c0_g1_i1	-0.191950781058117	5.03411832395692	2.34683338156422	0.146138941253136	0.908516002769671
Surf6	1116	TRINITY_DN6149_c0_g1_i1	-0.168709483001217	6.31637184517354	2.53655236842667	0.131871473947514	0.908516002769671
Mad	1216	TRINITY_DN6150_c0_g1_i1	0.210760171487896	5.92086525710556	3.16098601731694	0.0954787187012478	0.908516002769671
GLaz_v3	1125	TRINITY_DN6167_c0_g1_i3	-0.188986038373793	5.37550924893854	2.27824625659636	0.151759936894148	0.908516002769671
CG11321	1847	TRINITY_DN6197_c0_g1_i1	-0.23254045424918	4.75027757534078	2.6912003542365	0.121484519980861	0.908516002769671
ATP7	4904	TRINITY_DN6198_c0_g1_i1	0.144190852748159	6.64809282063676	2.31232092896212	0.14893467317879	0.908516002769671
CG10903	1021	TRINITY_DN6202_c0_g1_i1	-0.316572958666377	4.64880290908814	2.83156704472773	0.112905522627385	0.908516002769671
Eno_v3	1910	TRINITY_DN6214_c0_g1_i1	0.138519182600215	7.82822136054886	2.38079677945051	0.143450507472013	0.908516002769671
MP1	1434	TRINITY_DN6224_c0_g1_i1	-0.159065532862581	6.09067846142185	2.58492733400944	0.128509999854552	0.908516002769671
CG40045	3266	TRINITY_DN6243_c0_g1_i1	-0.153500442067401	8.2700626126301	3.15653726279214	0.0956915734175123	0.908516002769671
CG31683	1906	TRINITY_DN6273_c0_g1_i1	0.189779599465099	5.5639772172778	2.86389039764474	0.111034964866188	0.908516002769671
CG31683_v2	2132	TRINITY_DN6273_c0_g1_i2	0.200148068396165	5.51992012420513	3.06411786402724	0.100244820806674	0.908516002769671
COX5A	1182	TRINITY_DN6279_c0_g1_i1	-0.137047606127709	6.51204380568496	2.27431674276515	0.152089988094339	0.908516002769671
Lrrk_v3	3117	TRINITY_DN6284_c0_g1_i2	0.385400609171359	2.90482916151633	2.30961354527513	0.149156766077856	0.908516002769671
Txl_v2	1266	TRINITY_DN6292_c0_g1_i2	-0.156795060981686	6.39380010474724	2.64339948495381	0.124585167588241	0.908516002769671
Prat	2245	TRINITY_DN6297_c0_g1_i1	-0.355425956430905	3.40630426991773	2.62595049596498	0.125740930796046	0.908516002769671
lark	2510	TRINITY_DN63_c0_g2_i1	-0.171836039785463	6.17725117890756	3.12978056517993	0.0969838282373803	0.908516002769671
Nrx-IV_v4	5676	TRINITY_DN6306_c0_g1_i12	0.242794731236374	4.37734826103424	2.38763126664935	0.142916884580243	0.908516002769671
Nrx-IV_v7	5871	TRINITY_DN6306_c0_g1_i15	0.284954229058726	4.20045003488958	2.931168032433	0.107260118833368	0.908516002769671
Nrx-IV_v9	5674	TRINITY_DN6306_c0_g1_i17	0.263397004538672	4.22792051438331	2.79200751928163	0.115246942167069	0.908516002769671
Nrx-IV_v11	5664	TRINITY_DN6306_c0_g1_i2	0.357889814115874	3.29940981804182	3.07843045118499	0.0995229449378969	0.908516002769671
Nrx-IV_v14	5678	TRINITY_DN6306_c0_g1_i5	0.354565645699571	3.25452756476523	2.92172959840802	0.107780257203746	0.908516002769671
Nrx-IV_v17	5467	TRINITY_DN6306_c0_g1_i8	0.252259030882389	4.06406182995234	2.30206238047491	0.149778367810872	0.908516002769671
Nrx-IV_v18	5467	TRINITY_DN6306_c0_g1_i9	0.281348515566172	4.33533708968726	2.64583330625947	0.124424988130155	0.908516002769671
wap	1546	TRINITY_DN6323_c0_g1_i1	-0.255022816862379	4.37615259013942	2.49321481011812	0.134974500641078	0.908516002769671
DIP1	1323	TRINITY_DN6336_c0_g1_i1	-0.175209441206295	5.9867427719734	2.75546468629111	0.117462202314173	0.908516002769671
CG7466_v2	5572	TRINITY_DN6342_c0_g2_i1	0.319558105502805	3.60738686058088	2.26264347144168	0.153075705126842	0.908516002769671
Liprin-alpha	1716	TRINITY_DN6349_c0_g1_i1	-0.234056096249345	5.02719407038575	3.14284660275534	0.096350190084852	0.908516002769671
Liprin-alpha_v2	1630	TRINITY_DN6349_c0_g1_i2	-0.209769381317857	4.9664005560672	2.49823530461666	0.13461048847701	0.908516002769671
CG17896	2104	TRINITY_DN6396_c0_g1_i1	-0.130970024956836	8.52486734668498	2.46498710368516	0.137043733826975	0.908516002769671
dlg1	3630	TRINITY_DN6438_c0_g1_i1	-0.259589713006086	4.20442486389638	2.30961341964674	0.149156776392915	0.908516002769671
dlg1_v3	3435	TRINITY_DN6438_c0_g1_i2	-0.260868980652016	4.57320168158895	3.23815267758285	0.0918752152466683	0.908516002769671
dlg1_v5	3606	TRINITY_DN6438_c0_g1_i4	-0.226779615943613	4.68641545582548	2.66951510253903	0.122879392970071	0.908516002769671
dlg1_v9	3390	TRINITY_DN6438_c0_g1_i8	-0.217760701921284	4.66566312689223	2.45615331853361	0.13769926182963	0.908516002769671
ND-20	905	TRINITY_DN645_c0_g1_i1	-0.307630478745227	4.06201350966445	3.21808440062786	0.0927964724555198	0.908516002769671
pre-mod(mdg4)-N	1235	TRINITY_DN6460_c0_g1_i1	-0.502090540550313	2.13633009914563	2.52286739279851	0.132841827496868	0.908516002769671
Abi	1985	TRINITY_DN6466_c0_g1_i1	-0.195252194457888	5.50353551007676	2.72142909855753	0.119572027887618	0.908516002769671
CG9107	903	TRINITY_DN6492_c0_g1_i1	-0.23527365638508	4.91488441505506	2.66601863134238	0.123106116101305	0.908516002769671
CG30109_v2	845	TRINITY_DN6530_c0_g1_i2	-0.295355290085702	4.49056869986033	2.58170697547455	0.128730504161877	0.908516002769671
snk_v4	1127	TRINITY_DN6542_c0_g1_i1	-0.439940332303204	2.47231915636018	2.40203925079483	0.141799907094574	0.908516002769671
rn	1077	TRINITY_DN6558_c0_g1_i1	-0.29343547878869	3.52029709020924	2.31622136295325	0.148615428167204	0.908516002769671
CG11771	3084	TRINITY_DN6571_c0_g1_i1	-0.320348029987069	3.98975486057533	2.47299534759775	0.136452767060184	0.908516002769671
CG2540	1089	TRINITY_DN6573_c0_g1_i1	-0.406581951015201	2.96007051518807	2.43099668082151	0.139587226053199	0.908516002769671
CG3817	1029	TRINITY_DN6590_c0_g1_i1	-0.191398934313357	5.1519221064405	2.25322402873078	0.153876867125543	0.908516002769671
Srp54	2260	TRINITY_DN6591_c0_g1_i1	-0.145061742308739	8.22094661470268	2.29365983649842	0.150473815900141	0.908516002769671
Mef2_v5	3068	TRINITY_DN6595_c0_g2_i5	-0.377028971458003	3.28908768566801	2.45444538646422	0.137826445031542	0.908516002769671
Mef2_v6	3089	TRINITY_DN6595_c0_g2_i6	-0.317445589982516	3.48218071995938	2.29403159079816	0.150442962987862	0.908516002769671
CG9890	1580	TRINITY_DN6601_c0_g1_i1	-0.177612627234685	5.47019111226712	2.4337032090581	0.139382588368574	0.908516002769671
CG9890_v2	1559	TRINITY_DN6601_c0_g1_i2	-0.190399746045572	5.49298000129789	2.77466327354431	0.116292001170284	0.908516002769671
Tom40	3422	TRINITY_DN6612_c0_g1_i1	-0.156682584906542	6.92813793110472	2.90733337944898	0.108579479158307	0.908516002769671
CG10932	1693	TRINITY_DN6616_c0_g1_i1	-0.201986929521404	6.01254720826695	3.05868208592131	0.100520627625401	0.908516002769671
CG2662	1663	TRINITY_DN6623_c0_g2_i1	-0.303557273172809	3.8862300756821	2.92469198781272	0.107616677617451	0.908516002769671
CG5589_v2	1553	TRINITY_DN6670_c0_g1_i1	-0.202005300724941	5.00286958458933	2.30913917874306	0.149195721499805	0.908516002769671
Mvl	1793	TRINITY_DN6679_c0_g1_i1	0.307285605595111	3.38340921316893	2.34893233451509	0.145971006933624	0.908516002769671
homer_v2	3419	TRINITY_DN6711_c0_g1_i2	0.137801306176759	7.59474055851787	2.2910408501282	0.150691394278267	0.908516002769671
cnc_v2	2760	TRINITY_DN6726_c1_g1_i1	0.362908859322404	3.04691917663583	2.60412590766631	0.127204944910679	0.908516002769671
NSD	4456	TRINITY_DN6729_c0_g1_i1	0.171326119500882	8.23051255350446	3.23603324540717	0.0919719922612345	0.908516002769671
NSD_v2	4491	TRINITY_DN6729_c0_g1_i2	0.16495071346714	8.22214783116148	3.04785389227377	0.10107276097922	0.908516002769671
ea_v2	1396	TRINITY_DN6762_c0_g1_i1	0.321312547014356	3.44459756354756	2.69999151858686	0.1209245225685	0.908516002769671
CG5270_v2	1922	TRINITY_DN6763_c0_g2_i1	-0.286549506507698	3.84256828573046	2.61297896686995	0.126608584614689	0.908516002769671
CG8149_v2	1473	TRINITY_DN6834_c0_g1_i2	-0.135975251108098	7.63293256185509	2.67826330899155	0.122314348207366	0.908516002769671
CG42588	4013	TRINITY_DN6841_c0_g1_i1	-0.203840921021074	4.9859995483046	2.42637429082964	0.139937572871798	0.908516002769671
CG10778	1207	TRINITY_DN6864_c0_g1_i1	-0.376589277556687	3.51358334221231	2.98231672368835	0.104493395769513	0.908516002769671
Poc1	1238	TRINITY_DN6896_c0_g1_i1	-0.228664023659211	5.29859611236749	2.95070478437924	0.106193051821808	0.908516002769671
Blos2_v2	1066	TRINITY_DN6918_c0_g1_i2	0.329449663265449	3.60353616131204	2.79754153212548	0.114915890189432	0.908516002769671
CG4629_v2	1731	TRINITY_DN6922_c0_g1_i2	-0.42641852226931	2.98521046893707	2.82995331144927	0.112999903371027	0.908516002769671
Atg3	2242	TRINITY_DN6936_c0_g1_i1	-0.165047627157029	5.69075745785053	2.26614656856052	0.152779068674238	0.908516002769671
Syx8	1121	TRINITY_DN6967_c0_g1_i1	-0.259930058038791	4.43803043078779	2.81738407105984	0.113738300756002	0.908516002769671
GCS2beta	2496	TRINITY_DN6972_c0_g1_i1	0.148600301578148	6.96733308359192	3.01749060889795	0.102640534476044	0.908516002769671
CG7685	1360	TRINITY_DN6974_c0_g1_i1	-0.155903989907666	6.39111533990792	2.78245037472416	0.115821384973553	0.908516002769671
Dab_v3	2601	TRINITY_DN6978_c1_g1_i1	0.535173673915433	2.22666645355894	3.01938769591056	0.10254172870758	0.908516002769671
CG8931	1510	TRINITY_DN6989_c0_g1_i1	-0.183369490603178	5.68658423522492	2.66041727949596	0.123470387416526	0.908516002769671
CG5180_v3	1121	TRINITY_DN7006_c0_g1_i1	0.409549023965654	2.86589868134838	3.03953872979474	0.101499227304942	0.908516002769671
CG8388_v4	1682	TRINITY_DN7015_c0_g1_i1	-0.260033711536405	4.50858533997449	3.04946776500221	0.10099023855332	0.908516002769671
Scsalpha	2036	TRINITY_DN7040_c0_g1_i1	-0.139573227154885	7.08399862961504	2.76422050630761	0.116926753168873	0.908516002769671
Wnk_v6	5097	TRINITY_DN7046_c1_g1_i2	0.221494645678829	6.17793119551425	2.7450188446573	0.118104893580409	0.908516002769671
Mesh1	1156	TRINITY_DN7054_c0_g1_i2	-0.406343983906245	2.95643933396245	2.37509815589051	0.143897318057598	0.908516002769671
Mesh1_v2	1127	TRINITY_DN7054_c0_g1_i4	-0.330978745016704	3.35623107027791	2.45033208618426	0.138133338146132	0.908516002769671
Clp	1291	TRINITY_DN7055_c0_g1_i1	0.221881537892509	4.6758112307419	2.5977903774491	0.127633820345148	0.908516002769671
CG9960	855	TRINITY_DN7067_c0_g1_i1	-0.348774589717048	3.04166730510481	2.37967453651198	0.143538363869935	0.908516002769671
CG7466_v3	5584	TRINITY_DN7076_c0_g1_i1	0.323897499595881	3.84454518386392	2.62390681705753	0.125877149183682	0.908516002769671
twf	2119	TRINITY_DN7090_c0_g1_i1	-0.162838718011022	6.3837477096489	2.94133377528774	0.106703278332691	0.908516002769671
Gmer	1188	TRINITY_DN7114_c0_g1_i1	-0.31167952863043	3.56896839891696	2.51679071318893	0.133275499387569	0.908516002769671
CG33144	4840	TRINITY_DN7145_c0_g1_i1	-0.389087846607295	3.29288229822021	3.13251299522279	0.0968509070252122	0.908516002769671
TfIIFalpha	2147	TRINITY_DN7149_c0_g1_i1	0.173428318384474	6.15619222189259	3.12010483741175	0.0974562726037133	0.908516002769671
PTPMT1	2187	TRINITY_DN7161_c0_g1_i1	-0.180246081625146	5.64266505334447	2.53735735500989	0.131814665238181	0.908516002769671
PTPMT1_v3	2058	TRINITY_DN7161_c0_g1_i3	-0.198940939335038	5.58017603539627	2.88418098134144	0.109879851958448	0.908516002769671
Ssadh	2001	TRINITY_DN7164_c0_g1_i1	-0.240822673157134	4.37102380724723	2.46708184630634	0.136888850508917	0.908516002769671
Tpi_v2	2226	TRINITY_DN7168_c0_g1_i1	-0.159832381058231	7.28815457853984	2.34101200061852	0.146605948341455	0.908516002769671
CG34195	1414	TRINITY_DN7172_c0_g1_i1	-0.361070848027948	3.6694300644651	3.09047725836127	0.0989201769825589	0.908516002769671
CG34195_v2	1503	TRINITY_DN7172_c0_g1_i2	-0.324576754366585	3.75723013302378	2.90212720665449	0.108870263392901	0.908516002769671
CG8388_v5	1672	TRINITY_DN7200_c0_g1_i1	-0.318495971409045	3.37202691248686	2.34030983781102	0.146662401894318	0.908516002769671
CG11851	2012	TRINITY_DN7204_c0_g1_i1	0.290698434959751	4.29699000787282	3.23022341169253	0.092237904934877	0.908516002769671
CG7220	2211	TRINITY_DN7252_c0_g1_i1	-0.261416264359202	4.26075312028992	2.83473313480496	0.112720627443116	0.908516002769671
Mtr3	1048	TRINITY_DN7266_c0_g1_i1	-0.278761284362492	3.73726407487272	2.2887985185662	0.150877989894454	0.908516002769671
CG11306	4023	TRINITY_DN7271_c0_g1_i1	-0.242795439160164	4.23734653607819	2.30191833227046	0.149790256699852	0.908516002769671
CG1943	1458	TRINITY_DN7277_c0_g1_i1	-0.128714068547744	7.88666798196025	2.30699419517181	0.14937202630738	0.908516002769671
Asap	5000	TRINITY_DN7285_c0_g1_i1	0.148284646258196	7.20834618082388	2.71318133503742	0.120090195286574	0.908516002769671
Asap_v2	5012	TRINITY_DN7285_c0_g1_i2	0.15123278211026	7.20713359271144	2.83460335552729	0.112728199174674	0.908516002769671
Asap_v3	5054	TRINITY_DN7285_c0_g1_i3	0.144431311752885	7.21796838066393	2.58676445855166	0.12838441454012	0.908516002769671
nito	5091	TRINITY_DN7290_c1_g1_i1	-0.140900584017906	8.98267923319495	2.70038829609094	0.120899321817188	0.908516002769671
nito_v2	5465	TRINITY_DN7290_c1_g1_i2	-0.144838604165971	8.93198504745469	2.86883980413646	0.110751856370501	0.908516002769671
Spn27A	1574	TRINITY_DN7291_c0_g1_i1	-0.143907178899813	7.86310351472993	2.30700918986921	0.149370792941271	0.908516002769671
msps_v2	1583	TRINITY_DN7321_c0_g1_i1	0.301519431825597	4.45817441104866	2.60615524917243	0.127067942607933	0.908516002769671
CG17454	1223	TRINITY_DN7327_c0_g1_i1	-0.223417308882235	5.26424166574767	2.87043265483731	0.110660929911158	0.908516002769671
olf186-F	1964	TRINITY_DN7337_c0_g1_i1	-0.230051556835906	5.2131417595195	3.20965551685407	0.0931867010402762	0.908516002769671
CG17221	1580	TRINITY_DN7339_c0_g2_i1	-0.271865453626154	4.4107064618382	2.96997638173446	0.105152965918769	0.908516002769671
CG6950	1564	TRINITY_DN7347_c0_g1_i1	-0.232072880950919	4.58059877528819	2.25223758899131	0.153961067506675	0.908516002769671
CG10555	1939	TRINITY_DN7356_c1_g1_i1	-0.250553682144536	5.04400111061433	2.88751147865052	0.109691639792072	0.908516002769671
CG7946	2641	TRINITY_DN7363_c0_g1_i1	-0.142182384327903	7.03646701668878	2.72507613950278	0.119343766698258	0.908516002769671
CG7946_v2	2665	TRINITY_DN7363_c0_g1_i2	-0.129463123314884	7.13729357407077	2.35937931394096	0.145138683488708	0.908516002769671
CG10646	1273	TRINITY_DN7384_c0_g1_i1	-0.328579678151935	3.26447119751201	2.45594256434877	0.137714948111831	0.908516002769671
ApepP	2663	TRINITY_DN7401_c0_g1_i1	-0.199141313053355	5.60114989946512	3.05909571756548	0.100499608308462	0.908516002769671
SsRbeta	1259	TRINITY_DN7403_c0_g1_i1	0.204813131219777	5.51733810192498	2.88101087483754	0.110059362207162	0.908516002769671
bif	1218	TRINITY_DN7405_c1_g1_i1	0.2986595014003	4.0711896958619	2.8947896978983	0.109281686824634	0.908516002769671
tgo_v6	4922	TRINITY_DN7408_c0_g1_i6	-0.251108560535808	4.07662462404873	2.26790343140731	0.152630567997467	0.908516002769671
CG2990_v2	4163	TRINITY_DN7427_c0_g1_i2	0.142147274872191	8.858687842018	3.05586665913945	0.10066383809502	0.908516002769671
kappaB-Ras_v2	1513	TRINITY_DN7429_c1_g1_i2	0.37281351446731	3.5665425628898	3.26072308419242	0.0908521212863787	0.908516002769671
CG7632	1512	TRINITY_DN7441_c0_g1_i1	-0.251061400906123	4.0405245550678	2.27357268593882	0.152152583403455	0.908516002769671
Adam	1674	TRINITY_DN7453_c0_g1_i1	-0.176412142218351	6.85445001734419	2.76828490012741	0.116679206050041	0.908516002769671
ens	6397	TRINITY_DN7454_c1_g1_i1	-0.140443820742463	7.39740781789287	2.6900641172784	0.121557127851057	0.908516002769671
KdelR_v2	1833	TRINITY_DN7469_c0_g1_i1	0.169874441489138	6.10041979239095	2.26107348856311	0.153208879727185	0.908516002769671
KdelR_v3	1908	TRINITY_DN7469_c0_g1_i2	0.163423797917358	6.15502345407259	2.31644141952832	0.148597442007336	0.908516002769671
CG7265	1780	TRINITY_DN7481_c0_g2_i1	-0.337009854569483	3.43667662464836	2.48373908266309	0.135664827884544	0.908516002769671
CG5254	1423	TRINITY_DN7498_c0_g1_i1	-0.491680412252687	2.32129204623205	2.87045530377496	0.110659637666629	0.908516002769671
Zwilch	3325	TRINITY_DN75_c0_g1_i1	0.190411359528864	5.78252655589452	3.18881725865763	0.0941598965315653	0.908516002769671
Smyd4-4_v16	2589	TRINITY_DN7511_c2_g3_i16	-0.166868308055322	6.53728478101515	2.47042042524765	0.13664244194283	0.908516002769671
Smyd4-4_v20	2636	TRINITY_DN7511_c2_g3_i2	-0.138245661714033	7.1577589276816	2.4104901638908	0.141149739005395	0.908516002769671
Smyd4-4_v23	2644	TRINITY_DN7511_c2_g3_i5	-0.167980315520543	6.74280222263252	2.8132662378779	0.113981476160562	0.908516002769671
Nopp140	2661	TRINITY_DN7527_c1_g1_i1	-0.163639911197674	6.2350318578869	2.99044966616891	0.104061424269005	0.908516002769671
Nopp140_v4	2695	TRINITY_DN7527_c1_g1_i4	-0.158964585739641	6.16541720949318	2.73741556872094	0.118575374005109	0.908516002769671
CG14230	2305	TRINITY_DN7547_c0_g1_i1	-0.192427368087084	6.51805948519678	3.23838820673507	0.0918644680851977	0.908516002769671
Mob2	2738	TRINITY_DN7561_c0_g1_i1	-0.204222921708669	5.55974991740544	2.31878639318855	0.148405943928733	0.908516002769671
Mob2_v3	3429	TRINITY_DN7561_c0_g1_i5	-0.199343462859862	5.83987263193469	2.93135586586356	0.107249798338156	0.908516002769671
Mob2_v5	2328	TRINITY_DN7561_c0_g1_i7	-0.229585927329128	5.34154490545621	2.6384805583227	0.124909668083291	0.908516002769671
CG14286	820	TRINITY_DN7578_c0_g2_i1	-0.320501089217107	4.06004548180728	3.24586291832205	0.0915241771253151	0.908516002769671
CG18065	754	TRINITY_DN7586_c1_g1_i1	-0.612963967981215	1.96118360283833	2.59559848664362	0.127782607534418	0.908516002769671
Cdk1	1648	TRINITY_DN7591_c0_g1_i1	0.133844655144148	7.0482707285767	2.42593575422065	0.139970867064177	0.908516002769671
CG6523	1789	TRINITY_DN7592_c0_g1_i1	-0.137093753368624	7.27005330930756	2.2895488988653	0.150815515256548	0.908516002769671
Fer1HCH	4267	TRINITY_DN7608_c0_g1_i1	0.131616722676051	9.44512747092223	2.34123279297343	0.146588202273261	0.908516002769671
shep_v2	3714	TRINITY_DN7610_c2_g1_i2	-0.201153721197984	4.8873952889828	2.33841210000351	0.146815113131705	0.908516002769671
shep_v3	3699	TRINITY_DN7610_c2_g1_i3	-0.208557768075203	4.91553217059945	2.406521890657	0.141454579844357	0.908516002769671
CG6299	1343	TRINITY_DN7616_c0_g2_i1	-0.494980871579782	2.3690930762333	2.62680662480895	0.125683920119317	0.908516002769671
Tsp86D_v2	2913	TRINITY_DN7621_c0_g1_i2	0.190120849174847	5.35533826894906	2.47561367807762	0.136260225093496	0.908516002769671
CG10795	1100	TRINITY_DN7623_c0_g1_i1	-0.36005674038949	3.79811658228894	2.97165588535854	0.105062905433215	0.908516002769671
CG8611	2426	TRINITY_DN7624_c0_g1_i1	-0.187911565659148	6.40230025074317	2.5787931250821	0.128930418839316	0.908516002769671
wls	2253	TRINITY_DN7627_c0_g1_i1	0.157244803768316	6.94550448398013	2.99017021456964	0.104076231329704	0.908516002769671
CG9331_v2	1661	TRINITY_DN7649_c0_g1_i1	-0.214708782955128	4.81603388241485	2.56141321478821	0.13013072220954	0.908516002769671
Tango4	1606	TRINITY_DN7650_c0_g1_i1	-0.238404644477947	4.96482776475532	2.83606939509359	0.112642701539402	0.908516002769671
Sra-1	5339	TRINITY_DN7671_c0_g1_i1	0.193643303209605	5.08420784778803	2.32791307525558	0.14766351991588	0.908516002769671
Sra-1_v2	5503	TRINITY_DN7671_c0_g1_i2	0.218657206861776	5.1624666743744	3.01651590192614	0.102691344524931	0.908516002769671
hyx	2059	TRINITY_DN7672_c0_g1_i1	-0.216123161795892	5.44474997009155	3.17237891123085	0.0949361946917925	0.908516002769671
stet_v11	4301	TRINITY_DN7674_c0_g1_i7	-0.401174529663506	3.14769927460451	2.52685584614474	0.13255812230828	0.908516002769671
stet_v13	4817	TRINITY_DN7674_c0_g1_i9	-0.326587022641041	3.35552045024401	2.49431711258487	0.134894474870989	0.908516002769671
Crag_v3	5798	TRINITY_DN7682_c0_g1_i3	-0.155801870101593	6.4040533874479	2.6646737831895	0.123193455993274	0.908516002769671
Crag_v4	5816	TRINITY_DN7682_c0_g1_i4	-0.148148617525814	6.39195603190276	2.42577314532444	0.139983214984265	0.908516002769671
mdlc_v2	1323	TRINITY_DN7690_c0_g1_i2	-0.251468122355034	4.59052112604271	3.11683551650529	0.0976165294256547	0.908516002769671
para_v11	5355	TRINITY_DN7699_c0_g1_i19	0.229382045504211	4.42175236036306	2.3676671177958	0.144482535533752	0.908516002769671
para_v17	5176	TRINITY_DN7699_c0_g1_i24	0.283424964122623	4.00348967328028	2.73235161662285	0.118889985200867	0.908516002769671
Pkc98E_v6	1981	TRINITY_DN7702_c0_g1_i2	0.422921564033602	2.55055850650055	2.44027560958286	0.138887185697635	0.908516002769671
Taf5	2196	TRINITY_DN7718_c0_g1_i1	0.262262643730208	4.48288137620737	2.75914263781024	0.117236921652372	0.908516002769671
DCP1	4095	TRINITY_DN7723_c5_g1_i1	0.136485303346134	6.94886167886409	2.25940338733243	0.153350704204927	0.908516002769671
capu_v2	3202	TRINITY_DN7731_c0_g1_i2	-0.239658380944582	4.37462128054774	2.43559253445089	0.139239956557674	0.908516002769671
CG9356	1688	TRINITY_DN7750_c0_g1_i1	-0.279601192927261	4.59638648940061	3.10934751513811	0.0979847710204756	0.908516002769671
sofe	3205	TRINITY_DN7756_c0_g1_i1	-0.12963240969175	8.2817786929024	2.60195555165431	0.127351666361424	0.908516002769671
CG7379	2961	TRINITY_DN7764_c0_g1_i1	0.143665046168173	6.89675035256223	2.78653486407591	0.115575459174364	0.908516002769671
CG30157	1362	TRINITY_DN7765_c0_g1_i1	-0.542548235029177	2.15979862258593	3.23304693797816	0.0921085591866538	0.908516002769671
pug	3655	TRINITY_DN7769_c0_g1_i1	-0.323123606520025	4.24883589912655	2.64444156379737	0.124516553553009	0.908516002769671
pug_v2	3638	TRINITY_DN7769_c0_g1_i2	-0.344172348300361	4.27878305128306	2.84969481782857	0.111851819436754	0.908516002769671
CG14881	1094	TRINITY_DN7774_c0_g1_i1	0.282214455975021	3.71234932152587	2.33699732562801	0.146929087681961	0.908516002769671
IntS9	2224	TRINITY_DN7775_c0_g1_i1	-0.266505237650013	4.41531187157443	3.00779403073002	0.103147351143157	0.908516002769671
CG6745	2376	TRINITY_DN7778_c0_g1_i1	-0.19833865357472	5.25922614714318	2.51031740476991	0.133739382310145	0.908516002769671
CG2061_v2	2725	TRINITY_DN7781_c0_g1_i1	0.221599318583476	5.16317198187953	3.25979113617621	0.0908940952957848	0.908516002769671
Atg9	4382	TRINITY_DN7801_c1_g1_i1	-0.202290229491895	5.59513977381337	3.18849464882565	0.0941750584830381	0.908516002769671
Dyb_v2	3757	TRINITY_DN7821_c0_g1_i2	0.379753060997536	3.15514232520588	2.81260800499743	0.114020405838333	0.908516002769671
Graf	4163	TRINITY_DN7826_c0_g1_i2	0.144471133682301	6.32604938494954	2.36408710661531	0.144765517417327	0.908516002769671
Graf_v3	4013	TRINITY_DN7826_c0_g1_i4	0.152076233097501	6.33013440979117	2.61700530565885	0.126338488619663	0.908516002769671
Graf_v4	3902	TRINITY_DN7826_c0_g1_i5	0.149804009716289	6.32983788229886	2.55633218972943	0.13048420359513	0.908516002769671
CG10166	1583	TRINITY_DN7828_c0_g1_i1	-0.17513643422704	5.72957399222375	2.33065251887107	0.147441569366731	0.908516002769671
Ime4_v2	2482	TRINITY_DN7831_c2_g1_i2	0.21404674513965	5.01934097340165	2.34783740642372	0.146058580952284	0.908516002769671
dwg_v13	2155	TRINITY_DN7862_c0_g1_i2	-0.181505126053495	5.48654788294217	2.42993529330464	0.139667577005005	0.908516002769671
Rab18	1234	TRINITY_DN7869_c1_g2_i1	-0.204689211909837	4.93702850100442	2.30243837077745	0.149747341274984	0.908516002769671
TfIIEalpha_v2	1761	TRINITY_DN7873_c0_g1_i2	-0.192501684792042	5.37949756989116	2.38119505348821	0.143419343912455	0.908516002769671
Tasp1	2706	TRINITY_DN7885_c0_g1_i1	-0.217771534487578	5.02485856325928	2.57430110713773	0.129239351202151	0.908516002769671
Zw	2250	TRINITY_DN7891_c0_g1_i1	-0.165829552090715	6.64480816908509	3.1930728806811	0.0939601647822259	0.908516002769671
CG2543_v6	1770	TRINITY_DN7920_c3_g3_i2	-0.334867560777022	3.27681861397224	2.33991356256331	0.146694274053393	0.908516002769671
CG2543_v11	1985	TRINITY_DN7920_c3_g3_i7	-0.272815621525874	3.89291065144684	2.3674617391363	0.144498751274746	0.908516002769671
CkIIalpha_v3	3829	TRINITY_DN7932_c11_g1_i3	-0.136549928469146	7.68841260785303	2.82153884518646	0.113493579249542	0.908516002769671
eIF6	1352	TRINITY_DN7944_c0_g1_i1	-0.173409727438365	7.23216430333454	3.11369418866081	0.0977708098941065	0.908516002769671
Sap47_v5	1991	TRINITY_DN7948_c0_g2_i5	0.341007558579358	3.1486025586708	2.38622134965101	0.143026768025975	0.908516002769671
TyrRS	2092	TRINITY_DN7953_c0_g1_i1	-0.166604147620333	5.61179143063638	2.28591669293269	0.151118220142896	0.908516002769671
prtp	1794	TRINITY_DN7965_c13_g1_i1	-0.173660628578444	7.39725452060435	3.07416487704489	0.0997374308239407	0.908516002769671
Vha16-1	4767	TRINITY_DN7971_c0_g2_i1	0.12317186412721	8.76243968905526	2.25247075422088	0.153941159880112	0.908516002769671
grau_v3	2674	TRINITY_DN7973_c0_g1_i1	-0.288118936339528	4.15599242805292	2.98535401317429	0.104331821882835	0.908516002769671
Lsd-1_v2	1639	TRINITY_DN7978_c0_g1_i2	-0.295224054677284	4.232988902225	3.25669858558301	0.0910335467567656	0.908516002769671
Prp19	2065	TRINITY_DN7982_c0_g1_i1	-0.132673134797566	7.85934387082451	2.66168482063836	0.123387841172811	0.908516002769671
Irk2_v3	3322	TRINITY_DN7992_c3_g2_i1	0.145072595625033	6.54305301284203	2.30125747294696	0.149844815057864	0.908516002769671
Pka-C1_v3	4024	TRINITY_DN7992_c7_g1_i3	0.18489264161554	5.66430384959035	2.36077470154304	0.145027953945418	0.908516002769671
spas	4493	TRINITY_DN8004_c0_g2_i1	0.224706635103833	5.18716205972996	3.22115620545023	0.0926547443641715	0.908516002769671
CG3376_v2	2920	TRINITY_DN8014_c1_g2_i1	0.250390900554336	5.31878067568765	3.1464423687855	0.0961766842325213	0.908516002769671
CG8026_v2	4437	TRINITY_DN8015_c0_g1_i2	-0.140067419692355	6.98634351808335	2.3098467466639	0.149137619962312	0.908516002769671
Adar_v2	3024	TRINITY_DN8016_c0_g2_i1	-0.304218589940624	4.00796729828014	3.18025037791515	0.0945635141509326	0.908516002769671
CG9941_v2	729	TRINITY_DN8016_c6_g1_i1	0.353528860248475	3.34099231142351	2.39604394931532	0.142263384639553	0.908516002769671
Nmda1	1535	TRINITY_DN8021_c1_g1_i1	0.213791720530434	5.17464764919908	2.50019465236084	0.134468751318553	0.908516002769671
Nmda1_v2	1392	TRINITY_DN8021_c1_g1_i2	0.228684494484335	5.06426346950424	2.80381726134036	0.114541858732045	0.908516002769671
CG1309	2662	TRINITY_DN8026_c1_g1_i1	-0.263417890662758	4.81940176617961	3.21782181975303	0.0928085995323857	0.908516002769671
DNApol-epsilon255	7385	TRINITY_DN8056_c0_g1_i1	0.139177148277166	7.40487577857508	2.87681316328689	0.110297606382237	0.908516002769671
UQCR-C2	1928	TRINITY_DN8061_c0_g1_i1	-0.178981214050818	5.97401577200229	2.51077086930414	0.133706822425154	0.908516002769671
SppL_v3	3591	TRINITY_DN8063_c1_g1_i3	0.207670667931397	4.95208864422949	2.45010880945988	0.138150020761074	0.908516002769671
GluRS-m	3650	TRINITY_DN8089_c0_g1_i1	0.171282995510198	5.97854890639553	2.61660562237028	0.12636526890387	0.908516002769671
CG30392	1605	TRINITY_DN8093_c0_g1_i1	-0.224003771213851	5.12362570487138	3.00222551039007	0.103439764126127	0.908516002769671
Sec10	2522	TRINITY_DN8111_c0_g1_i1	-0.155934267711686	6.05749662249112	2.32861592693437	0.147606535415969	0.908516002769671
CG31998_v3	2791	TRINITY_DN8116_c1_g2_i1	-0.516215492617426	2.47143332692011	2.92557764661084	0.107567830705088	0.908516002769671
Ilk	2268	TRINITY_DN8120_c0_g1_i1	-0.156238694759326	5.97765137461177	2.45468279233776	0.13780875770878	0.908516002769671
lola_v6	2981	TRINITY_DN8131_c0_g2_i1	0.168879737634958	6.15454598598039	2.97356337267738	0.104960732266912	0.908516002769671
sstn	1608	TRINITY_DN8131_c5_g1_i1	0.332176422615375	3.18675233736969	2.25821494916712	0.153451724876053	0.908516002769671
CG14882_v2	1596	TRINITY_DN8135_c0_g1_i1	-0.331254919537244	3.70827469303303	2.58973762783225	0.128181486292983	0.908516002769671
CG5412	2589	TRINITY_DN8136_c0_g1_i1	-0.133495121779593	7.32430214700784	2.52240094949043	0.132875054803175	0.908516002769671
ck_v2	4950	TRINITY_DN8140_c5_g1_i2	0.269577023219125	6.00138810000585	2.36800618279576	0.144455769440831	0.908516002769671
ck_v3	4715	TRINITY_DN8140_c5_g1_i3	0.271089502647267	5.71356981752838	2.32952195038409	0.147533118510758	0.908516002769671
ck_v4	4908	TRINITY_DN8140_c5_g1_i4	0.324328851509311	5.58902886668783	3.05592211785924	0.100661014748577	0.908516002769671
ck_v6	4925	TRINITY_DN8140_c5_g1_i6	0.328295933624161	5.49638922022826	2.90947985404137	0.10845986319791	0.908516002769671
ck_v7	4757	TRINITY_DN8140_c5_g1_i7	0.289545724067107	5.49049217358581	2.53646323785653	0.131877765819453	0.908516002769671
ck_v8	4732	TRINITY_DN8140_c5_g1_i8	0.288532282372458	6.19636830052737	2.73559530750453	0.118688346142654	0.908516002769671
Ptp61F	2046	TRINITY_DN8151_c8_g1_i1	0.212733045923691	5.65471269826096	2.72531711739097	0.119328702982239	0.908516002769671
sub	2143	TRINITY_DN8162_c0_g1_i1	-0.153264110532208	6.40445794868738	2.36306705761651	0.144846271951842	0.908516002769671
Jabba	2381	TRINITY_DN8169_c4_g2_i1	0.169399867994159	9.71770481328259	3.12278160383632	0.0973252965846017	0.908516002769671
Rel_v4	1278	TRINITY_DN8172_c1_g1_i1	-0.407158867314959	3.07886287097595	2.54092349099149	0.131563358597995	0.908516002769671
CG17508_v3	2042	TRINITY_DN8182_c0_g1_i4	-0.281845460027902	3.73746258987185	2.32892862631355	0.147581191668568	0.908516002769671
CG4364	2240	TRINITY_DN8189_c0_g1_i1	-0.141712099630002	8.11665072106275	3.08522348003887	0.0991825123238475	0.908516002769671
CG6654_v7	2112	TRINITY_DN8208_c2_g1_i1	-0.221662671293425	5.15989999833492	2.76026067326914	0.117168543871626	0.908516002769671
Nse1	775	TRINITY_DN8215_c0_g1_i1	-0.269796985096669	4.37693535481417	3.00748471481588	0.103163567786744	0.908516002769671
Cyt-c1	2200	TRINITY_DN8216_c0_g1_i1	-0.15251359566109	7.23434172988707	2.88295097500411	0.109949460246262	0.908516002769671
CG10508_v8	3563	TRINITY_DN8217_c1_g1_i2	-0.425666346950212	2.74489700213949	2.96378853554032	0.105485581258112	0.908516002769671
CG10508_v9	3592	TRINITY_DN8217_c1_g1_i3	-0.394829688667346	2.7585258051862	2.41188559053795	0.14104273471966	0.908516002769671
CG4658_v2	2860	TRINITY_DN8222_c1_g1_i2	-0.220346230224104	5.4267336109964	3.19089232850378	0.0940624425995669	0.908516002769671
CycG	3202	TRINITY_DN8237_c9_g1_i1	0.133244255660212	9.06909718291473	2.63742900473123	0.124979172169545	0.908516002769671
CG10417_v2	4167	TRINITY_DN8243_c3_g1_i2	0.15988445036163	6.650765729741	3.16976539244703	0.0950603222927329	0.908516002769671
beta3GalTII	1995	TRINITY_DN8266_c0_g1_i1	-0.162578127637704	5.70263596767855	2.28275081798982	0.151382673595268	0.908516002769671
kuz_v2	2262	TRINITY_DN8270_c6_g1_i2	0.240327323870201	4.90573239534501	2.89441884208615	0.109302530916563	0.908516002769671
CG32075	1867	TRINITY_DN8275_c0_g1_i1	-0.324036721609288	4.60746347455553	2.71169292517185	0.120183994862382	0.908516002769671
CG7246	1976	TRINITY_DN8276_c0_g1_i1	-0.197099727879279	5.06105597451094	2.38470446730792	0.143145103910305	0.908516002769671
Ubr3_v3	2698	TRINITY_DN8291_c0_g1_i3	-0.205685053797406	5.33615877033236	2.52025708437055	0.133027904703463	0.908516002769671
Ubr3_v4	3970	TRINITY_DN8291_c0_g1_i4	-0.166642152347244	5.8534300337147	2.29306372048972	0.150523305513869	0.908516002769671
pnut_v2	2779	TRINITY_DN8292_c1_g1_i10	-0.210829857355987	5.02800795822106	2.66973819646095	0.12286494402535	0.908516002769671
pnut_v17	2920	TRINITY_DN8292_c1_g1_i7	-0.229033944372263	5.02231284272622	2.88160139067686	0.110025896893051	0.908516002769671
U26_v2	2862	TRINITY_DN8315_c0_g1_i2	-0.245929068506704	4.26388776146745	2.45730468328687	0.13761360521806	0.908516002769671
pain	3054	TRINITY_DN8319_c0_g1_i1	-0.313646492847378	3.86145690684822	2.48622127931442	0.135483577681002	0.908516002769671
hook_v2	2800	TRINITY_DN8329_c0_g1_i2	-0.187209795828879	5.15716712181312	2.26064422633239	0.153245317051368	0.908516002769671
CREG	1443	TRINITY_DN8331_c0_g1_i1	-0.336190383250851	3.83196163982957	2.7587857984543	0.117258755717595	0.908516002769671
CG3394	3089	TRINITY_DN8332_c0_g2_i1	0.248799836964828	4.67218289973177	3.19282553955159	0.0939717595139655	0.908516002769671
lolal_v4	1290	TRINITY_DN8349_c0_g1_i1	0.43521882934559	2.52287514789719	2.66150123122792	0.123399792934492	0.908516002769671
CG8679	2714	TRINITY_DN8362_c0_g1_i1	-0.157830129204239	5.80099288575097	2.26863476076364	0.152568804209999	0.908516002769671
CG5321	2331	TRINITY_DN8364_c0_g1_i1	-0.237067239299177	5.12845415691141	3.13500462320498	0.0967298900508849	0.908516002769671
CG7565_v2	4866	TRINITY_DN8368_c1_g1_i2	0.221006740510535	5.1183302799831	2.95263428368633	0.106088360755529	0.908516002769671
CG13907_v5	3585	TRINITY_DN8371_c2_g1_i5	0.198335337993759	4.82842214409484	2.28818512602456	0.150929083039645	0.908516002769671
DIP2_v2	8102	TRINITY_DN8378_c0_g1_i2	-0.245853889133997	4.93743634456491	2.58623503216844	0.128420590629545	0.908516002769671
DIP2_v3	7430	TRINITY_DN8378_c0_g1_i3	-0.271829661671885	4.88170613821975	3.0898487768986	0.0989515148937133	0.908516002769671
DIP2_v4	7541	TRINITY_DN8378_c0_g1_i4	-0.230877510025169	4.93450291378306	2.2969041059618	0.150204828135905	0.908516002769671
MED17	1211	TRINITY_DN8406_c0_g1_i1	0.511461702758669	2.88175055551191	2.28039421893094	0.151579897371203	0.908516002769671
Axs_v3	3560	TRINITY_DN8411_c0_g2_i3	0.264184178843639	4.25849948993108	2.66256658570088	0.123330457432252	0.908516002769671
Axs_v4	3632	TRINITY_DN8411_c0_g2_i4	0.251771089284822	4.25168633654713	2.36904234846129	0.144374011392013	0.908516002769671
Arpc1	1654	TRINITY_DN8413_c1_g1_i1	-0.199315933556794	5.40298284820319	2.77045913720745	0.116547041918068	0.908516002769671
Arpc1_v2	1693	TRINITY_DN8413_c1_g1_i2	-0.217092384413737	5.40747046580704	3.11464722170924	0.0977239725834084	0.908516002769671
Arpc1_v3	1704	TRINITY_DN8413_c1_g1_i3	-0.194491939779517	5.37787763889006	2.33839728243637	0.146816306273887	0.908516002769671
CG14234	3529	TRINITY_DN8423_c0_g1_i1	0.149825839003558	6.15023119159369	2.4060594068983	0.141490160197786	0.908516002769671
SMC2	4415	TRINITY_DN8437_c0_g1_i1	0.161708439954464	6.7603574670441	2.698384061921	0.121026683123624	0.908516002769671
bbc	4044	TRINITY_DN8454_c3_g1_i1	-0.16999927923572	5.86261361161734	2.50913556218224	0.133824287119909	0.908516002769671
SCOT_v2	1499	TRINITY_DN8463_c0_g1_i2	-0.329957252160643	3.45506488915427	2.59938417886153	0.127525764432493	0.908516002769671
Gfat2	5421	TRINITY_DN8466_c0_g1_i1	-0.235550390694861	4.49264218302722	2.45426655727786	0.137839770083602	0.908516002769671
Gfat2_v2	5397	TRINITY_DN8466_c0_g1_i2	-0.263966858589344	4.38851414745722	2.72821685545302	0.119147618770582	0.908516002769671
bsk_v7	2016	TRINITY_DN8483_c3_g1_i6	0.222736853064382	5.08349704676441	2.76696428327456	0.116759570244413	0.908516002769671
Meics_v5	2546	TRINITY_DN8498_c0_g1_i1	-0.286429194251971	4.47505564548044	2.88216939943968	0.109993718668885	0.908516002769671
Mo25_v6	1256	TRINITY_DN8509_c1_g1_i4	-0.355212323640055	3.21833089269235	2.67667951189707	0.122416410941512	0.908516002769671
CG11970	6739	TRINITY_DN8512_c0_g1_i1	0.200173568201682	5.52106721554389	2.63420816906061	0.125192351305272	0.908516002769671
CG11970_v2	6914	TRINITY_DN8512_c0_g1_i2	0.187210509554946	5.5843825317788	2.39670917805347	0.142211866246854	0.908516002769671
CG11970_v3	6823	TRINITY_DN8512_c0_g1_i3	0.202258517737463	5.57401787669637	2.78039456090374	0.115945404473538	0.908516002769671
Fur1	5085	TRINITY_DN8550_c4_g1_i1	0.184758766969145	5.76305225634971	2.96639142296675	0.105345514159749	0.908516002769671
Fur1_v2	4965	TRINITY_DN8550_c4_g1_i2	0.172846349350667	5.74019227711909	2.56198289731517	0.130091162896098	0.908516002769671
Smyd3	3387	TRINITY_DN8551_c0_g1_i1	-0.171320429584148	6.2189695592627	3.05205521458979	0.100858102826903	0.908516002769671
Smyd3_v2	3600	TRINITY_DN8551_c0_g1_i2	-0.146052392051557	6.43713852392667	2.47445665839636	0.136345266831933	0.908516002769671
pgant2	2842	TRINITY_DN8554_c0_g1_i1	0.27502174077851	3.87288280240516	2.4119630020796	0.141036801553894	0.908516002769671
RN-tre_v6	2375	TRINITY_DN8560_c2_g1_i1	-0.151628585824969	6.49908453538946	2.80778868550336	0.114305923806618	0.908516002769671
Pal1_v2	3621	TRINITY_DN8593_c0_g1_i2	-0.221378392389301	4.73012509079344	2.43228640374885	0.139489665563487	0.908516002769671
Pal1_v3	3528	TRINITY_DN8593_c0_g1_i3	-0.241850797117444	4.65682013055167	2.64336278225997	0.124587585057341	0.908516002769671
Pal1_v4	3547	TRINITY_DN8593_c0_g1_i4	-0.262092603917274	4.5661164709027	2.83864749447097	0.112492539894308	0.908516002769671
grau_v6	3809	TRINITY_DN8595_c1_g1_i2	-0.187412869951301	5.26790337767602	2.39927480908095	0.142013386424712	0.908516002769671
CG42709_v2	3613	TRINITY_DN8610_c0_g1_i2	-0.169399107671942	5.65549581368535	2.31183834204498	0.148974231004647	0.908516002769671
CG14721	1043	TRINITY_DN8611_c0_g1_i1	-0.438501993027679	2.44538154196323	2.35271368663441	0.145669065312397	0.908516002769671
enok	4847	TRINITY_DN8621_c0_g1_i3	0.273107915994419	5.42902887699516	2.3952920269986	0.142321644591867	0.908516002769671
enok_v3	4859	TRINITY_DN8621_c0_g1_i8	0.267992490520052	5.45623515976786	2.40395178484521	0.141652445526342	0.908516002769671
clu	5363	TRINITY_DN8625_c1_g1_i1	-0.180900408278922	6.33013294232789	3.12130120360972	0.0973977074914589	0.908516002769671
OstStt3	4082	TRINITY_DN8630_c0_g2_i1	0.134392056922409	7.18876172507487	2.55035907571757	0.130901246186273	0.908516002769671
CG10933	1492	TRINITY_DN8632_c3_g1_i1	-0.237671801747011	4.39676779652298	2.50010503124002	0.134475230431636	0.908516002769671
CG2924_v6	2507	TRINITY_DN8655_c2_g1_i14	0.19381953971852	5.52605268101572	2.40343828218657	0.141692019473677	0.908516002769671
CG2924_v12	2444	TRINITY_DN8655_c2_g1_i3	0.231934256122837	4.8685724254613	3.06414611081065	0.100243389962787	0.908516002769671
CG33096_v8	3321	TRINITY_DN8655_c4_g1_i7	0.224607250052986	4.95993166298374	2.6668236976074	0.123053867839205	0.908516002769671
CG33096_v9	3304	TRINITY_DN8655_c4_g1_i8	0.246177000169191	4.72520500895796	2.68911686608864	0.121617699420201	0.908516002769671
mud	2078	TRINITY_DN8657_c0_g1_i1	0.183803247081051	5.94026860431951	2.45988739136222	0.137421700127379	0.908516002769671
mud_v2	4931	TRINITY_DN8657_c0_g1_i4	0.148624521549894	6.96746896170978	2.66612630023225	0.123099126900952	0.908516002769671
mud_v3	4960	TRINITY_DN8657_c0_g1_i5	0.151123123699832	6.97147371968278	2.74512101471454	0.118098586856799	0.908516002769671
CG7546_v5	3499	TRINITY_DN8659_c4_g1_i3	-0.195814745680232	5.25542188215211	2.30675141701979	0.149391997404864	0.908516002769671
CG7546_v6	2633	TRINITY_DN8659_c4_g1_i5	-0.237897420358882	4.47450025217411	2.28919584646243	0.150844905466977	0.908516002769671
CG7546_v7	2201	TRINITY_DN8659_c4_g1_i6	-0.311543142105976	4.01496511644133	2.54549216121088	0.131242257296837	0.908516002769671
Irbp_v2	2046	TRINITY_DN8679_c0_g1_i2	0.339950827975531	3.90814155253137	3.04290699305066	0.101326216617637	0.908516002769671
CG5664	2546	TRINITY_DN8683_c0_g1_i1	-0.178366742203642	6.0245521044582	2.69343122566224	0.121342115847664	0.908516002769671
Ssdp	2442	TRINITY_DN8691_c4_g1_i1	-0.16297571277559	5.76254471427277	2.40642533762182	0.14146200707038	0.908516002769671
Ssdp_v11	2911	TRINITY_DN8691_c4_g1_i4	-0.193515587047679	5.70396423784293	3.13755248347453	0.0966063292056529	0.908516002769671
Men-b	4830	TRINITY_DN8698_c2_g1_i1	-0.236804362512565	5.50562575467736	3.06046243603688	0.100430193954252	0.908516002769671
Atg101	4653	TRINITY_DN8700_c1_g1_i1	-0.242574696064136	4.64766991952105	2.99501264430461	0.103820007744405	0.908516002769671
Khc_v4	5257	TRINITY_DN8704_c1_g1_i4	-0.140787237789699	6.90023639026283	2.29116738949292	0.150680872800548	0.908516002769671
CG7461_v2	4421	TRINITY_DN8705_c1_g1_i2	0.168017906724772	6.57894416482365	3.1596011023407	0.0955449203924674	0.908516002769671
mnd_v2	3508	TRINITY_DN8707_c0_g1_i2	0.151388266718973	7.40017789955445	3.14456328624491	0.0962673085355454	0.908516002769671
mnd_v3	2875	TRINITY_DN8707_c0_g1_i3	0.14272430607518	7.3194675838548	2.79660502930176	0.114971832072425	0.908516002769671
mnd_v4	2864	TRINITY_DN8707_c0_g1_i4	0.177621905457981	7.38395148758085	3.20539737412387	0.0933845845254234	0.908516002769671
Spn	552	TRINITY_DN8717_c0_g1_i2	0.43538853042637	2.92044265131439	3.15531337507649	0.0957502310719445	0.908516002769671
Spn_v4	3981	TRINITY_DN8717_c3_g1_i2	0.26753939912282	5.8534547250811	2.80793317328231	0.114297351142855	0.908516002769671
CG7280	2495	TRINITY_DN8718_c0_g1_i1	0.245231616778171	4.15507416479747	2.30864920389096	0.149235971868278	0.908516002769671
CG7280_v2	2690	TRINITY_DN8718_c0_g1_i2	0.243221671118239	4.22011215427445	2.34815740760627	0.146032980081301	0.908516002769671
Bruce	6740	TRINITY_DN8730_c0_g1_i1	0.368305535393126	5.27465887879042	3.04599427602649	0.101167949481314	0.908516002769671
Bruce_v3	6752	TRINITY_DN8730_c0_g1_i3	0.335038165861329	5.31420364400543	2.64983634842106	0.124162076359854	0.908516002769671
Efr_v2	883	TRINITY_DN8734_c0_g1_i2	-0.492284953399367	2.79101602508341	3.13245102216178	0.0968539193334024	0.908516002769671
Efr_v3	883	TRINITY_DN8734_c0_g1_i3	-0.462350507607727	2.76423918749914	3.04179449539129	0.101383320806742	0.908516002769671
Efr_v4	2684	TRINITY_DN8734_c0_g1_i4	-0.239692718721349	4.65096168950662	2.86846893883821	0.110773039825769	0.908516002769671
FoxK_v2	1924	TRINITY_DN8736_c1_g1_i1	-0.195317849623837	5.29427036482967	2.25526417764942	0.153702905031153	0.908516002769671
CG14764_v3	3050	TRINITY_DN8737_c0_g1_i3	0.238605277838694	4.42225674087867	2.45633060046997	0.137686068558046	0.908516002769671
crol_v17	3919	TRINITY_DN8740_c3_g1_i1	0.134095687668823	6.61644540891964	2.25322749735371	0.153876571151838	0.908516002769671
pros_v6	1013	TRINITY_DN8744_c5_g1_i5	-0.488198818545266	2.57545457560986	2.38415058671101	0.143188343548181	0.908516002769671
CG9784_v4	3011	TRINITY_DN8754_c2_g1_i4	-0.216718017004339	4.6418280666459	2.3659357131683	0.144619309311525	0.908516002769671
Mt2	2586	TRINITY_DN8769_c0_g1_i1	-0.201130381735279	5.1583475072405	2.67782504202386	0.122342580571819	0.908516002769671
CG4360_v6	3259	TRINITY_DN8786_c0_g1_i3	-0.170029896750327	6.3711474551465	2.90828113301435	0.1085266443747	0.908516002769671
CG32264_v3	1942	TRINITY_DN8790_c1_g1_i4	0.305102569527116	4.46775793305147	2.36167361566904	0.144956676591983	0.908516002769671
CG32264_v4	1438	TRINITY_DN8790_c1_g1_i6	0.296119186636604	3.88600622015393	2.71820215306351	0.119774437787429	0.908516002769671
CG16941	1161	TRINITY_DN8793_c0_g1_i1	-0.283977601800551	4.26326079190387	2.37199350485298	0.144141463810201	0.908516002769671
CG4538_v4	1540	TRINITY_DN8796_c5_g1_i4	0.310279566260922	4.30609197055517	3.02737819031608	0.102126813233833	0.908516002769671
Patronin_v9	4626	TRINITY_DN8796_c6_g1_i5	0.291284445610732	4.53948646677002	3.03038917715616	0.101970987821171	0.908516002769671
spir_v3	3938	TRINITY_DN8803_c4_g1_i3	-0.231470852805933	5.00720645550327	2.48026421483403	0.135919061803668	0.908516002769671
spir_v5	3980	TRINITY_DN8803_c4_g1_i5	-0.238845458283843	5.15223742351707	2.89001535297415	0.109550397587773	0.908516002769671
CG6236_v2	3633	TRINITY_DN8816_c0_g1_i2	0.177508236376386	5.86167763684475	2.99137765798171	0.104012271741557	0.908516002769671
Pax_v2	2068	TRINITY_DN8818_c5_g1_i2	-0.209078059581412	5.21941945264622	2.7034593487347	0.120704483781238	0.908516002769671
CG30428_v4	1305	TRINITY_DN8829_c2_g1_i2	-0.299473787413362	4.18223845982286	2.50823468274282	0.133889051506952	0.908516002769671
aop_v2	3856	TRINITY_DN8842_c1_g1_i2	-0.14388955021968	6.70986445291936	2.42126284627929	0.140326243751339	0.908516002769671
barc_v2	2436	TRINITY_DN8846_c0_g1_i2	0.272729888600246	4.15298186093609	2.84357898365766	0.112205978020628	0.908516002769671
Oatp30B	6759	TRINITY_DN8848_c0_g1_i1	0.207975437497046	5.18167429053556	2.81209370904246	0.114050833884797	0.908516002769671
PNUTS	5382	TRINITY_DN8853_c4_g1_i1	-0.183033600626194	5.96742859944991	3.01838408949181	0.102593985179702	0.908516002769671
hpo_v5	6594	TRINITY_DN8858_c0_g1_i5	-0.155539975633805	6.29414180816243	2.60600733001167	0.127077922662531	0.908516002769671
Tdrd3_v4	1273	TRINITY_DN8862_c4_g1_i4	-0.341956836175472	3.74143227290424	2.91454532551228	0.108178210367052	0.908516002769671
CG42699	3634	TRINITY_DN8866_c3_g2_i1	-0.236462271737835	4.41740593228894	2.53461947550731	0.132008002272836	0.908516002769671
CG42699_v2	3049	TRINITY_DN8866_c3_g2_i2	-0.278780333453866	4.28504467411535	3.22559592941472	0.0924503597381537	0.908516002769671
MICAL-like_v5	2979	TRINITY_DN8869_c0_g1_i5	0.206051372048399	4.93498411910651	2.61226634211758	0.126656462310563	0.908516002769671
Rab14	1628	TRINITY_DN8871_c3_g2_i1	0.203123145718082	5.3315281541452	2.70581055528456	0.120555572748689	0.908516002769671
kay	3470	TRINITY_DN8872_c1_g1_i2	-0.15759934235017	6.25352870272604	2.62846693619733	0.125573447563155	0.908516002769671
wapl	6950	TRINITY_DN8872_c3_g1_i1	-0.154984203385079	7.08923552994432	2.45441453142625	0.137828744012178	0.908516002769671
wapl_v2	6962	TRINITY_DN8872_c3_g1_i2	-0.15316122070136	7.070442487284	2.51214877130882	0.133607945065088	0.908516002769671
Ranbp21	4817	TRINITY_DN8874_c0_g1_i1	0.194803865843382	5.87944440843387	3.18699509375697	0.0942455726266998	0.908516002769671
ATPCL	4582	TRINITY_DN8878_c0_g1_i1	0.138024201008435	7.21668435143208	2.67068521102169	0.122803632470646	0.908516002769671
CG42382	2315	TRINITY_DN8887_c0_g1_i1	-0.318357933544364	3.8125729483796	2.76722820687922	0.11674350420399	0.908516002769671
CG1311	3168	TRINITY_DN8906_c0_g1_i1	0.190074473823276	5.25379716193588	2.38234733880009	0.143329228450558	0.908516002769671
tefu_v2	7208	TRINITY_DN8909_c0_g1_i2	0.250514712447418	4.39138339562333	2.71306851647212	0.120097301999826	0.908516002769671
Cyp1_v4	1816	TRINITY_DN8912_c21_g10_i1	-0.137126263984157	9.01039015444887	2.84172747356211	0.112313463146509	0.908516002769671
Cyp1_v9	1814	TRINITY_DN8912_c21_g5_i1	-0.137845440751589	8.96780230516297	2.80063341183519	0.11473143080237	0.908516002769671
Cyp1_v10	1842	TRINITY_DN8912_c21_g6_i1	-0.13581106160701	9.09361039694899	2.5525684447768	0.130746798820079	0.908516002769671
RnrS_v2	2410	TRINITY_DN8920_c0_g1_i2	0.138155707776947	10.2031470484728	2.77455064130766	0.116298825105199	0.908516002769671
Atg18b_v3	2160	TRINITY_DN8923_c0_g1_i3	-0.384868640342492	3.68137085581253	3.12252171140492	0.0973380040485817	0.908516002769671
dnr1_v2	3697	TRINITY_DN8928_c0_g2_i4	0.200348731514951	5.44730130295667	2.83882799138865	0.112482035896058	0.908516002769671
rngo	4840	TRINITY_DN8947_c0_g1_i1	-0.145351819519813	6.68456682907614	2.58482300978648	0.128517135920822	0.908516002769671
osa_v3	2704	TRINITY_DN8952_c1_g2_i12	0.298585637933734	4.37844887616658	3.24371734814267	0.091621701201803	0.908516002769671
CG13397_v2	3396	TRINITY_DN8960_c1_g2_i1	0.289502219459093	3.70292685464944	2.37212431790756	0.144131166565291	0.908516002769671
CG4049	9157	TRINITY_DN8960_c5_g1_i1	0.169470489177001	7.20855143392814	2.72481365812108	0.119360177238486	0.908516002769671
Xpc_v6	2854	TRINITY_DN8964_c0_g1_i3	0.210718468604195	4.65817922256478	2.25440909893802	0.153775787377775	0.908516002769671
Rab8	3081	TRINITY_DN8966_c10_g1_i1	-0.143364078821218	7.24345066885947	2.79741110406897	0.114923679319557	0.908516002769671
REG	2395	TRINITY_DN8966_c5_g1_i1	-0.165522649291304	6.82909197125392	3.06645779394379	0.100126374452045	0.908516002769671
CG41099	4018	TRINITY_DN8967_c0_g1_i1	-0.170662515039617	5.63239722783165	2.26321891020118	0.153026929084726	0.908516002769671
CG42271_v2	5380	TRINITY_DN8973_c1_g1_i2	-0.306937358733199	4.22427644505264	2.84666267879005	0.112027236929421	0.908516002769671
pyd_v7	6503	TRINITY_DN8984_c5_g1_i3	0.137617042672361	7.000004859034	2.34913122149336	0.145955106588282	0.908516002769671
pyd_v8	6455	TRINITY_DN8984_c5_g1_i4	0.148841281550526	6.98294482526878	2.76318930822648	0.116989660739258	0.908516002769671
pyd_v9	6476	TRINITY_DN8984_c5_g1_i5	0.149466045416838	6.98748545567799	2.95111108084832	0.106170996590757	0.908516002769671
IntS6	3467	TRINITY_DN8988_c0_g1_i1	-0.195557256273312	5.46559959292706	2.36167304883685	0.144956721524071	0.908516002769671
EcR	3207	TRINITY_DN8988_c2_g1_i1	0.304060712228375	4.05074466744141	3.2486307401277	0.0913985525625388	0.908516002769671
heix_v2	2625	TRINITY_DN8991_c3_g1_i2	0.173353325081075	6.11127651211292	2.80362678782271	0.11455318920421	0.908516002769671
Fs(2)Ket_v3	5897	TRINITY_DN8997_c0_g1_i2	0.144072153422019	8.16260550109307	2.53962324770967	0.131654919296142	0.908516002769671
CG7903_v3	2519	TRINITY_DN8998_c3_g1_i3	0.171324735289907	5.99644898061735	2.68562797664189	0.121841111272304	0.908516002769671
CG7903_v7	2518	TRINITY_DN8998_c3_g1_i7	0.165382624318857	6.26481227076589	2.80831173192782	0.114274894411347	0.908516002769671
CG13917	2938	TRINITY_DN8998_c3_g2_i1	0.310308097680757	4.00761074010025	3.11188111472726	0.0978599886833812	0.908516002769671
MCPH1_v2	3414	TRINITY_DN9002_c3_g1_i2	-0.140470253067665	7.2108434106586	2.82342286342047	0.113382817953233	0.908516002769671
CG1578	5315	TRINITY_DN9002_c4_g1_i1	-0.137149581143168	6.60455305553484	2.27291989367866	0.152207527111322	0.908516002769671
Sam-S	4409	TRINITY_DN9010_c4_g1_i1	-0.127819401008901	9.13348566835961	2.38871149880534	0.142832765678889	0.908516002769671
CG10217	2200	TRINITY_DN9022_c0_g1_i1	0.152552581830363	6.6111629625992	2.74338395604557	0.118205867052488	0.908516002769671
CycE_v3	3105	TRINITY_DN9039_c0_g1_i4	-0.192585688704474	5.56645084214431	2.85995162977754	0.11126088879316	0.908516002769671
CycE_v5	3125	TRINITY_DN9039_c0_g1_i6	-0.174752391456442	5.46642973660568	2.29028159851946	0.150754543478785	0.908516002769671
MED31_v2	1250	TRINITY_DN9041_c2_g1_i2	-0.289703965217011	4.27862653269243	2.95438591720883	0.105993427955716	0.908516002769671
AhcyL1_v5	24892	TRINITY_DN9046_c1_g2_i4	0.174170688747645	8.51383990353564	2.78860929759867	0.115450800192259	0.908516002769671
CG6729	3281	TRINITY_DN9051_c2_g2_i1	-0.168720385192741	5.88304982836654	2.52511590406054	0.132681796104276	0.908516002769671
CG31145	2483	TRINITY_DN9051_c3_g1_i1	-0.272092086686753	4.09183656088773	2.69617715071736	0.121167112216502	0.908516002769671
CG31145_v2	2673	TRINITY_DN9051_c3_g1_i2	-0.373966297248146	3.27733491269136	2.88418957433326	0.109879365852518	0.908516002769671
CG31145_v7	3898	TRINITY_DN9051_c3_g1_i7	-0.218100777770477	4.75113998959219	2.53798508463364	0.131770386467653	0.908516002769671
Pask	5106	TRINITY_DN9052_c0_g1_i1	0.151368481026288	6.71163688693978	2.68392536442864	0.121950319386874	0.908516002769671
E(bx)_v2	5294	TRINITY_DN9055_c5_g3_i2	0.172091002927013	5.73810430097052	2.27362776150133	0.152147948967797	0.908516002769671
E(bx)_v3	5225	TRINITY_DN9055_c5_g3_i3	0.188146428336472	6.06171394726211	2.86517718236964	0.110961276188021	0.908516002769671
Catsup_v2	2460	TRINITY_DN9062_c0_g1_i2	0.142024220593787	6.69744143214971	2.3152694280797	0.148693264784256	0.908516002769671
Catsup_v3	2213	TRINITY_DN9062_c0_g1_i3	0.160888890361414	6.70246061725726	2.867349764141	0.110836995621917	0.908516002769671
sbb	5887	TRINITY_DN9067_c2_g1_i1	0.162752940995099	7.71344669929266	2.48156971044	0.13582347868658	0.908516002769671
sbb_v2	5905	TRINITY_DN9067_c2_g1_i2	0.166345929632764	7.74551465149001	2.54598963139552	0.131207351233038	0.908516002769671
RASSF8_v8	944	TRINITY_DN9068_c2_g1_i1	0.399335009277914	2.78427966206339	2.54084112237918	0.131569156534349	0.908516002769671
RASSF8_v9	1263	TRINITY_DN9068_c2_g1_i2	0.413207453220829	3.39042705055674	2.76615728193922	0.116808712118839	0.908516002769671
RASSF8_v10	1225	TRINITY_DN9068_c2_g1_i3	0.408740362226569	3.6130316973788	2.95825021459029	0.105784357148468	0.908516002769671
RASSF8_v11	1220	TRINITY_DN9068_c2_g1_i4	0.436121649795781	3.49204631998966	2.98656877095536	0.104267284880342	0.908516002769671
RASSF8_v12	1258	TRINITY_DN9068_c2_g1_i5	0.415980225578524	3.28364354167121	2.48956432550338	0.135239936224277	0.908516002769671
CG4452	3060	TRINITY_DN9069_c2_g1_i1	0.15920528806745	6.42705993042334	2.39769253539054	0.142135752476019	0.908516002769671
pcm	5650	TRINITY_DN9071_c2_g1_i1	0.142868293477402	8.33578040871011	2.90212115825272	0.108870601764471	0.908516002769671
CG14757	587	TRINITY_DN9084_c0_g1_i1	-0.355999703663894	3.2648898716565	2.33546157783936	0.147052931277478	0.908516002769671
Ncoa6_v2	1366	TRINITY_DN9092_c3_g3_i1	0.416759119135982	4.02975555196389	2.94047788688919	0.106750026164073	0.908516002769671
RapGAP1_v3	4671	TRINITY_DN9093_c1_g1_i1	-0.185161861513724	5.57972325118941	2.78229042888322	0.115831028141249	0.908516002769671
Bre1_v5	4336	TRINITY_DN9098_c3_g1_i3	0.154711751455126	6.1619247634995	2.49389474907677	0.134925131068397	0.908516002769671
hoe1_v3	7057	TRINITY_DN9101_c3_g2_i1	0.126992943591202	8.28955794002555	2.45908471253716	0.137481307100599	0.908516002769671
koi	2676	TRINITY_DN9104_c0_g1_i1	0.198698365962693	5.84915952066455	2.90787666949301	0.108549188366411	0.908516002769671
tweek_v2	1593	TRINITY_DN9105_c0_g2_i1	0.514183985588655	2.68202366423455	2.85404369128942	0.111600804018414	0.908516002769671
ssp3	5914	TRINITY_DN9109_c0_g1_i1	0.179786651921041	5.94742238856691	2.25995106393047	0.153304177796475	0.908516002769671
CG42268_v3	3367	TRINITY_DN9135_c3_g1_i2	-0.264433453333819	4.63539525604801	3.27585557854879	0.090173797743356	0.908516002769671
CG42671	3089	TRINITY_DN9148_c3_g1_i1	0.280461062801364	4.84160684626284	2.86823509270294	0.110786399397521	0.908516002769671
trx_v6	4841	TRINITY_DN9150_c0_g1_i1	-0.211964674234437	4.63215874894051	2.28828277753805	0.150920947629504	0.908516002769671
lili	3046	TRINITY_DN9151_c0_g1_i1	-0.227604604793882	4.58757112410904	2.59825268832994	0.127602465295346	0.908516002769671
eIF-4B	2780	TRINITY_DN9161_c1_g1_i1	-0.159105623787089	7.41498088417234	3.05821416316194	0.100544412189818	0.908516002769671
pll_v2	1785	TRINITY_DN9161_c3_g1_i1	0.566051991969748	2.11881115967768	3.18699944658689	0.0942453678505307	0.908516002769671
CG34120_v2	4158	TRINITY_DN9178_c0_g1_i2	0.170924696387432	5.69733560200612	2.43705180531274	0.139129913577245	0.908516002769671
stau	5149	TRINITY_DN9179_c0_g1_i1	-0.197900003733247	5.72855915072901	2.98251502281935	0.104482837722447	0.908516002769671
Mkrn1_v2	2184	TRINITY_DN9188_c6_g1_i1	0.20582344354262	5.07817614921631	2.52849340925728	0.132441854157096	0.908516002769671
mrj_v12	1835	TRINITY_DN9222_c4_g1_i4	-0.170455367909232	5.76849545522311	2.64805884536094	0.124278735722156	0.908516002769671
gw_v6	6841	TRINITY_DN9227_c0_g1_i1	0.218084662676944	5.80092374424997	3.18617966868679	0.0942839431840233	0.908516002769671
CG1317_v5	4919	TRINITY_DN9231_c0_g1_i9	0.24489873727621	4.80775615176137	2.97054570548745	0.105122426509386	0.908516002769671
mus205	9068	TRINITY_DN9232_c0_g1_i1	0.155789748591475	7.01207502329899	2.8250050411369	0.113289902765241	0.908516002769671
mus205_v2	9029	TRINITY_DN9232_c0_g1_i3	0.15442784169642	7.01220247455162	2.73399284026507	0.118787909194345	0.908516002769671
mus205_v3	9178	TRINITY_DN9232_c0_g1_i4	0.14851340858477	7.00508171115317	2.64431848870304	0.12452465484432	0.908516002769671
Tsr1_v3	4819	TRINITY_DN9235_c4_g1_i2	-0.137349396029401	7.28684857774031	2.37793228869567	0.143674889348113	0.908516002769671
CG12772	2565	TRINITY_DN9236_c3_g1_i1	-0.308901063549178	3.96435770623126	2.87347287040279	0.110487631896193	0.908516002769671
Uev1A	829	TRINITY_DN9241_c6_g2_i1	-0.167998703302708	6.87555927606194	3.15454530107475	0.0957870647880457	0.908516002769671
CG15436_v2	5472	TRINITY_DN9243_c1_g1_i2	0.2000809625074	5.14118621916588	2.51206674519237	0.133613828703663	0.908516002769671
alpha-Man-IIb_v3	7022	TRINITY_DN9250_c3_g1_i3	0.192496028007422	5.46584039666	2.36129137972519	0.144986979854091	0.908516002769671
Vha100-2_v5	1008	TRINITY_DN9251_c3_g5_i1	-0.485441158035701	2.19929387024605	2.36340808102604	0.144819267880375	0.908516002769671
CG2469	3785	TRINITY_DN9257_c0_g1_i1	0.177664705043636	5.9443518438468	2.85419416817957	0.111592130729974	0.908516002769671
Ref1_v2	2385	TRINITY_DN9267_c0_g1_i3	-0.151105819028143	8.05594174601271	2.50753742556099	0.133939203760964	0.908516002769671
gry	5455	TRINITY_DN9270_c0_g1_i1	0.181745225094259	5.5800754145423	2.2590534572199	0.153380440728984	0.908516002769671
ClC-c	4105	TRINITY_DN9271_c1_g1_i1	0.154556694979449	6.58861631561089	2.82787834696099	0.11312139982573	0.908516002769671
CG8312	4428	TRINITY_DN9272_c3_g1_i1	-0.254313429151389	4.83408782967662	3.08911903789649	0.0989879167422145	0.908516002769671
CG8312_v2	4292	TRINITY_DN9272_c3_g1_i3	-0.242106362213478	4.80814611545818	2.78321330069907	0.115775401378655	0.908516002769671
CG13933	5036	TRINITY_DN9278_c0_g1_i1	0.151448477909924	5.99910413940417	2.31989149800272	0.14831580300949	0.908516002769671
CG13933_v2	5021	TRINITY_DN9278_c0_g1_i2	0.150084916738875	6.01960252939836	2.30447137167502	0.149579716332381	0.908516002769671
Pcf11	7156	TRINITY_DN9288_c0_g1_i1	0.143554357107822	6.65994421823698	2.53040579639541	0.132306230956055	0.908516002769671
CG7611	3889	TRINITY_DN9303_c1_g1_i2	-0.254358451406444	5.28981736317689	2.99253899214475	0.103950799205912	0.908516002769671
CG12024_v2	2814	TRINITY_DN9303_c1_g1_i3	-0.412832912140452	3.0624556626248	3.1395253279491	0.096510784162884	0.908516002769671
CG3638	3484	TRINITY_DN9309_c2_g1_i1	0.285319103974439	4.5489207330779	3.2106312279451	0.0931414286493611	0.908516002769671
PKD_v3	1722	TRINITY_DN9317_c1_g2_i1	-0.279859473926426	3.88437622885936	2.48930797773869	0.135258599879736	0.908516002769671
PKD_v4	1899	TRINITY_DN9317_c1_g2_i2	-0.26504437547375	4.12234379793565	2.55586449709286	0.130516799312535	0.908516002769671
PKD_v7	1343	TRINITY_DN9317_c1_g2_i5	-0.285064942996142	3.91057909824052	2.50716800026553	0.133965785059996	0.908516002769671
vlc_v2	1338	TRINITY_DN9318_c1_g1_i1	0.31413065161937	4.24622552032825	2.96737914722665	0.10529242114081	0.908516002769671
bru1_v3	5049	TRINITY_DN9325_c4_g1_i1	-0.131899367691301	7.21957475446917	2.51715347115066	0.133249562075671	0.908516002769671
bru2_v3	5079	TRINITY_DN9325_c4_g1_i2	-0.136604158406784	7.196895414184	2.69145749214649	0.121468095648908	0.908516002769671
CG8032	3741	TRINITY_DN9329_c0_g1_i1	-0.264761371177767	4.53946231725029	2.61747487807109	0.126307034327973	0.908516002769671
CG8032_v2	3051	TRINITY_DN9329_c0_g1_i2	-0.261900148034293	4.29344019318313	2.54142985994325	0.131527722080766	0.908516002769671
Graf_v6	6186	TRINITY_DN9331_c3_g26_i3	0.143895510779911	7.3822165149438	2.43363492495273	0.139387746729889	0.908516002769671
Graf_v7	6023	TRINITY_DN9331_c3_g26_i4	0.149475930218928	7.39435835598317	2.6424213006354	0.124649616435581	0.908516002769671
Graf_v8	4048	TRINITY_DN9331_c3_g26_i6	0.16472718088279	6.3664462504432	2.53370008665157	0.132073003141873	0.908516002769671
Trf2_v2	3388	TRINITY_DN9336_c6_g1_i1	0.143316371213308	6.6496754258549	2.56344128340576	0.129989957969505	0.908516002769671
drpr_v5	4631	TRINITY_DN9342_c0_g1_i5	0.263740845116308	4.25067019879301	2.84374764208391	0.112196193123285	0.908516002769671
gb	4077	TRINITY_DN9343_c0_g1_i1	0.176191227045418	5.62324203248147	2.53323035191451	0.132106228515273	0.908516002769671
gb_v2	3517	TRINITY_DN9343_c0_g1_i2	0.192189142493668	5.31881579424642	2.41988358420237	0.140431348794877	0.908516002769671
FKBP59	1994	TRINITY_DN9348_c0_g1_i1	-0.152107639370903	6.90387720868593	2.42194029636512	0.140274654816421	0.908516002769671
FKBP59_v2	2393	TRINITY_DN9348_c0_g2_i1	-0.139250126593917	7.21794138365252	2.52578135134423	0.132634479963338	0.908516002769671
CG5521	8401	TRINITY_DN9361_c1_g1_i1	0.186850637287473	5.53462394853619	2.77650735952561	0.11618034431593	0.908516002769671
CG5521_v2	8298	TRINITY_DN9361_c1_g1_i2	0.180579160488671	5.52565210032782	2.60756142487666	0.126973116073447	0.908516002769671
brm	6128	TRINITY_DN9367_c0_g1_i1	0.147400460307769	8.30774414136747	2.29186056138563	0.150623253128236	0.908516002769671
JIL-1_v2	4923	TRINITY_DN9368_c3_g2_i2	0.181585311564544	5.61345329077892	2.3281360556206	0.147645438593253	0.908516002769671
pad_v2	3010	TRINITY_DN9372_c0_g1_i2	-0.287479384923233	3.85883650341769	2.39413810328146	0.142411109171911	0.908516002769671
Rev1_v2	3836	TRINITY_DN9372_c1_g1_i3	0.201236854817968	5.39528763915068	2.82651699968813	0.113201197262517	0.908516002769671
CG33298_v2	6730	TRINITY_DN9374_c1_g1_i2	0.140563001263649	7.57482078265501	2.47221771518487	0.136510015308553	0.908516002769671
SCAP	1821	TRINITY_DN9375_c3_g1_i1	0.419370003150943	2.5514349942	2.46973552246849	0.136692947852411	0.908516002769671
loco	2510	TRINITY_DN9393_c1_g1_i1	-0.298252964324515	3.79587795715604	2.42310379831972	0.140186106532246	0.908516002769671
tral_v3	3390	TRINITY_DN9400_c1_g1_i3	0.127076956095486	9.71162318952856	2.27868406101366	0.151723219248889	0.908516002769671
tral_v4	3388	TRINITY_DN9400_c1_g1_i4	0.135890055019602	9.67027196497321	2.60835701786944	0.126919502825523	0.908516002769671
Hmt4-20	4639	TRINITY_DN9405_c6_g1_i1	-0.21308216258439	5.99149910477107	2.27598436042791	0.151949811865219	0.908516002769671
lqf	5280	TRINITY_DN9422_c0_g1_i1	0.140865350107813	6.3387153953721	2.29031718185518	0.150751583177922	0.908516002769671
CG2187	3710	TRINITY_DN9430_c0_g1_i1	0.13981538723338	8.13631717995895	2.39037057276444	0.142703690161286	0.908516002769671
MBD-R2	4371	TRINITY_DN9436_c0_g1_i1	0.205284180583311	5.40600909363143	3.10301038697691	0.098297717237024	0.908516002769671
lute_v3	3999	TRINITY_DN9451_c0_g1_i1	0.160010317996177	6.33082754950492	2.59597155245642	0.127757268630842	0.908516002769671
lmgA	2812	TRINITY_DN9474_c0_g1_i1	-0.2463073069779	4.5196619362379	2.77606118579683	0.116207347611233	0.908516002769671
Acsl	4983	TRINITY_DN9475_c1_g1_i1	0.149534100973678	7.55223538411909	2.72249061141519	0.119505535279124	0.908516002769671
Acsl_v2	5070	TRINITY_DN9475_c1_g1_i2	0.154169067007202	7.55756000668514	2.87502308636695	0.11039939275808	0.908516002769671
Acsl_v3	5015	TRINITY_DN9475_c1_g1_i3	0.145985362933443	7.55746465421502	2.54969646096321	0.130947610097206	0.908516002769671
Afti_v2	2630	TRINITY_DN9479_c0_g1_i3	0.240476113816924	4.79383888044725	2.90960244035776	0.108453036663006	0.908516002769671
Cdep_v5	5350	TRINITY_DN9486_c0_g1_i3	0.153764030976962	6.27807574753972	2.30509180168328	0.149528606763765	0.908516002769671
Ipk1	3314	TRINITY_DN9488_c0_g1_i1	0.186816777430459	6.15427498470272	3.06610722792361	0.100144109267033	0.908516002769671
Ipk1_v2	3313	TRINITY_DN9488_c0_g2_i1	0.175575687849884	6.14399793669199	2.62992217463979	0.125476717156282	0.908516002769671
Atg2	9575	TRINITY_DN9490_c1_g1_i1	-0.152030820956429	7.34757737587754	3.28185111575555	0.0899067178115459	0.908516002769671
CG5554_v13	2382	TRINITY_DN9490_c2_g1_i4	0.222852453152427	5.15446802974925	2.87883591107481	0.110182726254101	0.908516002769671
Gk1	5320	TRINITY_DN9493_c0_g1_i1	-0.171439713869551	5.89426915335206	2.79388080699827	0.11513475058387	0.908516002769671
Gk1_v4	5323	TRINITY_DN9493_c0_g1_i2	-0.168435066069203	6.08862885324576	2.84379136791285	0.112193656491239	0.908516002769671
Gk1_v8	5256	TRINITY_DN9493_c0_g1_i6	-0.179339355840286	5.63261747270139	2.60948639941406	0.126843443642718	0.908516002769671
ade2	4534	TRINITY_DN9500_c0_g1_i1	-0.239549017727494	5.08248120817627	3.21456125216985	0.0929593440757264	0.908516002769671
RhoGEF3_v7	5741	TRINITY_DN9508_c1_g1_i15	-0.2383629416498	4.8756578065232	3.11218003202473	0.0978452792721251	0.908516002769671
Wdr59	3168	TRINITY_DN9510_c3_g2_i1	-0.310654707202814	3.88483003981821	3.12891135612239	0.0970261574170085	0.908516002769671
milt_v3	7041	TRINITY_DN9511_c1_g1_i3	-0.133443677651083	6.89946193210575	2.26690330562879	0.152715082793428	0.908516002769671
didum_v5	2899	TRINITY_DN9515_c0_g1_i5	0.324239110356288	4.0681571120509	3.05019218922179	0.100953222758045	0.908516002769671
Atx2_v4	2902	TRINITY_DN9516_c1_g1_i1	0.148329368206079	6.2416010491241	2.41593616040047	0.140732691966478	0.908516002769671
usp_v4	2673	TRINITY_DN9521_c1_g1_i4	-0.179898322455505	5.32303074924212	2.27767206491822	0.151808109665162	0.908516002769671
CG2246	2801	TRINITY_DN9524_c9_g1_i1	-0.136074791143356	7.4769340634958	2.51814150298399	0.133178948756602	0.908516002769671
CG45186_v9	2364	TRINITY_DN9532_c3_g1_i3	0.307253781733632	4.30868092383267	2.27557050722497	0.151984584547223	0.908516002769671
CG45186_v11	2274	TRINITY_DN9532_c3_g1_i5	0.321435487036872	4.20687761310005	2.8725387666439	0.110540842688971	0.908516002769671
mars	3551	TRINITY_DN9539_c0_g1_i1	0.158469836312142	6.87056996896932	3.01689178626566	0.102671746643822	0.908516002769671
mars_v2	1694	TRINITY_DN9539_c0_g1_i5	-0.191874635689298	5.73667803658028	3.11431221424135	0.0977404336354737	0.908516002769671
Klp31E_v2	7298	TRINITY_DN9542_c0_g2_i2	-0.175731267133533	5.80425795468546	2.80188045292878	0.114657134575525	0.908516002769671
tou_v9	6984	TRINITY_DN9545_c1_g2_i3	0.226756452827646	7.2881048318476	2.97247255270724	0.105019146597638	0.908516002769671
tou_v10	6771	TRINITY_DN9545_c1_g2_i4	0.246208623607407	7.23625887852182	3.27762719081318	0.0900947802144295	0.908516002769671
Rif1_v2	5338	TRINITY_DN9547_c0_g1_i2	0.169072645752693	7.67829874961706	2.30817733287851	0.149274747707916	0.908516002769671
Rif1_v4	6863	TRINITY_DN9547_c0_g1_i4	0.166309838847315	8.15950632095767	3.03183586043242	0.1018962202743	0.908516002769671
htk_v2	5832	TRINITY_DN9550_c0_g1_i1	0.288294133778244	6.1856565839948	2.62423542283101	0.125855234339999	0.908516002769671
Tpc1_v2	4143	TRINITY_DN9554_c0_g1_i1	-0.20380797802241	5.66025492086241	3.07664400494287	0.0996127053968038	0.908516002769671
Tpc1_v3	4140	TRINITY_DN9554_c0_g1_i3	-0.174537551848444	5.59166073929314	2.28623558060119	0.151091614297642	0.908516002769671
Tpc1_v4	3987	TRINITY_DN9554_c0_g1_i4	-0.19350634960236	5.61082263139061	2.50505405337113	0.134118014230319	0.908516002769671
Tpc1_v5	2800	TRINITY_DN9554_c0_g1_i5	-0.237505813543599	4.88462670107597	2.79902357263505	0.114827427953121	0.908516002769671
DNApol-eta_v2	4943	TRINITY_DN9579_c0_g1_i2	0.179831760299243	6.05966535714078	2.99570205272402	0.103783591351632	0.908516002769671
DNApol-eta_v3	4926	TRINITY_DN9579_c0_g1_i3	0.176176235751711	6.03654767122088	2.87147931746294	0.110601231164005	0.908516002769671
cmet_v2	7815	TRINITY_DN9608_c0_g1_i2	0.12379365942963	7.78260190230797	2.30666563483891	0.14939905469352	0.908516002769671
Ltn1	6912	TRINITY_DN9622_c0_g1_i1	0.145287500177522	6.55290873579543	2.35442617650683	0.145532575655187	0.908516002769671
Ltn1_v3	6955	TRINITY_DN9622_c0_g1_i3	0.156475143904351	6.56107546644288	2.71857648857967	0.1197509363242	0.908516002769671
dom_v11	1152	TRINITY_DN9625_c1_g2_i1	0.315576329456007	3.50605116142671	2.27107995864005	0.152362521317414	0.908516002769671
dom_v12	1253	TRINITY_DN9625_c1_g2_i2	0.359000313287526	3.65806044211833	3.20977747496207	0.0931810408206753	0.908516002769671
mgl	8233	TRINITY_DN9627_c1_g1_i1	0.146604918201373	8.6617592539851	2.74090144151604	0.118359391459534	0.908516002769671
E(bx)_v8	6621	TRINITY_DN9628_c1_g1_i1	0.231531972705869	8.1348845243391	3.26163155713461	0.0908112268538422	0.908516002769671
CG6654_v11	1858	TRINITY_DN9648_c0_g1_i1	-0.473295921388141	2.77971044127281	3.25165666546821	0.0912614489738699	0.908516002769671
CG3587	970	TRINITY_DN9687_c0_g1_i1	-0.355260009477946	3.45443833589338	3.03483413782917	0.101741472758015	0.908516002769671
CG5181	1109	TRINITY_DN9707_c0_g1_i1	-0.331069537657341	3.35132963196917	2.51315558866481	0.133535753013696	0.908516002769671
mus81	2976	TRINITY_DN9846_c0_g1_i1	0.132654961559383	7.09844875583658	2.33987254402768	0.146697573634599	0.908516002769671
CG11779_v3	2141	TRINITY_DN9913_c0_g1_i1	-0.19445081827133	5.66364894605829	2.73165765803008	0.118933177986585	0.908516002769671
Vta1	1252	TRINITY_DN9960_c0_g1_i1	-0.235332359810496	4.72462477130909	3.01372903141427	0.102836786881513	0.908516002769671
CG4452_v2	3046	TRINITY_DN9069_c2_g1_i2	0.163089174390031	6.46787976622883	2.24989604664761	0.154161164871062	0.909123187288175
CG7550	1643	TRINITY_DN7596_c0_g1_i1	-0.291377418865377	4.23892660290617	2.24868928085302	0.154264415117639	0.909158837174091
VhaAC45	1517	TRINITY_DN10011_c0_g1_i1	0.160845802326418	5.70505756277259	2.23579196473114	0.1553732652064	0.909390581649224
Egm	2235	TRINITY_DN6388_c0_g1_i1	-0.276444087676873	4.24731433391579	2.24471552744233	0.154605012671149	0.909390581649224
CG42837	999	TRINITY_DN7141_c0_g1_i1	-0.377096511636715	2.89535359338455	2.23693270005305	0.155274793345002	0.909390581649224
Mob2_v4	3417	TRINITY_DN7561_c0_g1_i6	-0.175662846209946	5.77231850974269	2.24070566564944	0.154949648949155	0.909390581649224
grh	2442	TRINITY_DN7773_c1_g1_i1	-0.257264337581821	4.05206082065313	2.23592303167447	0.155361947165139	0.909390581649224
Graf_v2	3703	TRINITY_DN7826_c0_g1_i3	0.141416350375548	6.25813971328363	2.24167298223412	0.154866423879951	0.909390581649224
CG3430_v2	2144	TRINITY_DN7936_c0_g1_i2	-0.19834824095547	5.1550778088711	2.23583913686352	0.155369191627375	0.909390581649224
mkg-p	2851	TRINITY_DN7949_c0_g1_i1	0.137874019661086	6.56158374247986	2.24585144619247	0.154507556137003	0.909390581649224
CG4709_v3	1835	TRINITY_DN7981_c0_g1_i3	-0.368307451192156	2.91250996733848	2.23584957907161	0.155368289901833	0.909390581649224
CG8963_v11	3041	TRINITY_DN8702_c4_g2_i2	-0.250710261878357	4.87939221058057	2.24058596469932	0.154959951514784	0.909390581649224
tral_v2	3182	TRINITY_DN9400_c1_g1_i2	0.127880124797949	9.45868014620758	2.24141076731221	0.154888978612139	0.909390581649224
CG17294	1072	TRINITY_DN274_c0_g1_i1	-0.373543619679995	2.75594258633595	2.23211487237899	0.155691210133878	0.90972018507808
senju	2314	TRINITY_DN8227_c1_g1_i2	0.194939619821619	4.95934831400128	2.2317664980704	0.155721374565381	0.90972018507808
SamDC	2743	TRINITY_DN9368_c1_g1_i1	0.169766723347748	6.10795560250037	2.23195183813557	0.155705325759881	0.90972018507808
EndoG	1166	TRINITY_DN7251_c0_g1_i1	-0.308192295269342	3.39857918279172	2.2295904408723	0.155909955115648	0.910253314729499
Rab9	2010	TRINITY_DN8634_c0_g1_i1	-0.242526535742387	4.21489513580419	2.22662343198418	0.156167536739758	0.911188378744201
Taldo	1564	TRINITY_DN10829_c0_g1_i1	-0.131864040038085	7.65489404649079	2.18491498870447	0.159844911634232	0.91139241165038
Gp93_v2	3346	TRINITY_DN11297_c0_g1_i1	0.118873102159138	9.1722690843006	2.19867471842884	0.158619980197184	0.91139241165038
Mcm5	2538	TRINITY_DN11783_c0_g1_i1	0.132416654782167	6.8279365510609	2.19619427026306	0.158839934092341	0.91139241165038
CG6767	2820	TRINITY_DN11787_c0_g1_i1	-0.121208705737546	8.30458435606186	2.18374415006071	0.15994968424215	0.91139241165038
CG11123_v2	2125	TRINITY_DN1294_c0_g2_i1	-0.216400259566924	4.54452842513501	2.20776750861441	0.157816900256733	0.91139241165038
CG4572	1673	TRINITY_DN2436_c0_g1_i1	0.381296468285626	2.62258865509963	2.20155666836628	0.158364897405551	0.91139241165038
Ehbp1_v2	3589	TRINITY_DN3759_c0_g2_i1	0.203338368509987	5.1939371956912	2.20287850083625	0.158248071574514	0.91139241165038
CG8839	2385	TRINITY_DN4438_c0_g1_i1	-0.165867045078233	5.50902742659081	2.17317408660465	0.160899417857242	0.91139241165038
CG31731_v2	5576	TRINITY_DN4888_c0_g2_i1	0.218843685660407	4.48491024985989	2.21861767041988	0.156865193837178	0.91139241165038
lig_v6	5826	TRINITY_DN5159_c0_g1_i3	0.120405751707547	8.56714287075319	2.20889547364894	0.157717629665283	0.91139241165038
B52_v2	2133	TRINITY_DN5330_c0_g1_i2	-0.122598675735069	9.25586165405336	2.19064575329545	0.159333320801775	0.91139241165038
CG42684_v2	6346	TRINITY_DN5357_c0_g1_i2	0.125605185587654	7.5405628690506	2.1687342800521	0.161300428453515	0.91139241165038
ovo	1431	TRINITY_DN5821_c1_g1_i1	-0.487787397473396	2.0810108413907	2.19412961433198	0.15902330621739	0.91139241165038
Tomosyn_v2	1862	TRINITY_DN5922_c2_g1_i1	0.397261140399785	2.55849171525335	2.16931367037552	0.161248026579951	0.91139241165038
Sec61beta	1028	TRINITY_DN5978_c0_g1_i1	-0.145832808391361	6.46697048826271	2.16797268510464	0.161369341673874	0.91139241165038
CG30499	967	TRINITY_DN6047_c0_g1_i1	-0.164466831498785	5.85053807758637	2.17471083375204	0.160760904922896	0.91139241165038
sm_v3	4187	TRINITY_DN6078_c0_g1_i3	-0.155869495788523	6.06914322626351	2.17248602257262	0.160961483762528	0.91139241165038
Nup62	1525	TRINITY_DN6119_c0_g1_i1	-0.1552781850074	5.93079203832286	2.18252987274779	0.160058434040328	0.91139241165038
eIF-1A_v2	1015	TRINITY_DN6351_c0_g1_i2	-0.120434488722653	7.60973500721794	2.17411346208628	0.160814730726022	0.91139241165038
Csk	4558	TRINITY_DN6355_c0_g1_i1	-0.163101129267295	5.60192656762226	2.2021870788818	0.158309167300632	0.91139241165038
CG10222	997	TRINITY_DN6654_c0_g1_i1	-0.327088545831117	3.37890691422649	2.19403970596038	0.159031297383009	0.91139241165038
GstD1_v2	983	TRINITY_DN6996_c0_g1_i1	-0.169717812134889	10.2779252136253	2.18016551049694	0.160270448141425	0.91139241165038
Wnk_v5	5160	TRINITY_DN7046_c1_g1_i1	0.204016570601738	6.17535938954082	2.16692199235914	0.161464474083682	0.91139241165038
Orc2	2523	TRINITY_DN7170_c0_g1_i1	-0.270618343431744	4.46806707934088	2.18030341740371	0.160258072355016	0.91139241165038
Gasz	1647	TRINITY_DN7392_c0_g1_i1	-0.249816811490627	4.04820616946258	2.21319983809705	0.157339519329016	0.91139241165038
CG10465	1821	TRINITY_DN7493_c0_g1_i1	-0.226226916591678	4.4989563777285	2.18551900210879	0.159790894749869	0.91139241165038
para_v13	5284	TRINITY_DN7699_c0_g1_i20	0.258855052303442	3.93205165860167	2.18947002938207	0.159438112912246	0.91139241165038
CG10927_v2	1502	TRINITY_DN7736_c0_g1_i2	-0.550472070197446	2.05974077914904	2.21170905780464	0.15747034732513	0.91139241165038
grh_v2	3068	TRINITY_DN7773_c1_g1_i2	-0.238449561804858	4.23977131290848	2.19606127095839	0.158851738498825	0.91139241165038
CG14442_v3	2233	TRINITY_DN7933_c1_g1_i3	-0.226969796032367	4.300478742331	2.17236320689696	0.160972565315858	0.91139241165038
Smurf	2755	TRINITY_DN7962_c2_g1_i1	-0.223589518263278	5.10216796541366	2.19433574386589	0.159004987053737	0.91139241165038
LpR1	5722	TRINITY_DN8045_c0_g1_i1	0.130571883084909	6.83795513736397	2.19656688239388	0.158806868548575	0.91139241165038
Phm_v2	2480	TRINITY_DN8084_c4_g3_i2	0.198711931228068	4.97533222295422	2.19291898394815	0.159130950349504	0.91139241165038
tst	3874	TRINITY_DN8223_c0_g1_i1	0.286049427621595	3.55320995318984	2.21184274179556	0.157458609974022	0.91139241165038
Ubr3_v2	3972	TRINITY_DN8291_c0_g1_i2	-0.162145077218481	5.97620864708183	2.18942711874597	0.15944193914895	0.91139241165038
CG11699_v2	684	TRINITY_DN8326_c1_g1_i2	-0.304075865952229	3.47476363796135	2.17980423687133	0.160302874517552	0.91139241165038
Desat1	3629	TRINITY_DN8392_c1_g2_i1	0.146999543585786	6.25988870649473	2.18355466162074	0.15996664864788	0.91139241165038
Doa	2210	TRINITY_DN8542_c5_g4_i1	0.167042958585007	5.56466451960525	2.17016469052231	0.161171095999465	0.91139241165038
Hsp83_v5	412	TRINITY_DN8592_c0_g1_i1	0.123853582123097	7.68223352493592	2.19788318574291	0.15869012833479	0.91139241165038
PlexA	6140	TRINITY_DN8607_c1_g3_i1	0.180020142495097	7.20776727721436	2.19171592679413	0.159238010685302	0.91139241165038
CG33096_v6	3316	TRINITY_DN8655_c4_g1_i5	0.207709377328945	5.04314158333216	2.21804914294283	0.156914884517951	0.91139241165038
Dip-B	2015	TRINITY_DN874_c0_g1_i1	-0.184645226091994	6.01804927218949	2.17142485402983	0.161057263382738	0.91139241165038
Nelf-A	1944	TRINITY_DN8749_c11_g2_i1	-0.17950145919024	5.50728268761789	2.18912441447234	0.159468933788074	0.91139241165038
IleRS	4144	TRINITY_DN8789_c0_g1_i1	-0.177380278347891	6.7922193930478	2.16888843146739	0.161286484451644	0.91139241165038
kay_v2	3471	TRINITY_DN8872_c1_g1_i3	-0.142148990192483	6.25990598224894	2.18152610341644	0.160148400210385	0.91139241165038
CG8878_v3	1283	TRINITY_DN9141_c6_g2_i1	-0.246218113511602	4.40701600562127	2.19693742371287	0.158773995236295	0.91139241165038
upSET_v2	1923	TRINITY_DN9218_c0_g2_i1	0.266004425166348	3.87934973911712	2.18413209572395	0.159914959445628	0.91139241165038
Tsr1_v2	4821	TRINITY_DN9235_c4_g1_i1	-0.133060838376203	7.2904378150285	2.17260596412667	0.160950662453375	0.91139241165038
CG15436	5506	TRINITY_DN9243_c1_g1_i1	0.185534370832714	5.16823842083625	2.1829024973038	0.160025052294563	0.91139241165038
alpha-Man-IIb_v7	7017	TRINITY_DN9250_c3_g1_i8	0.179903824035302	5.63125640082499	2.19625684882601	0.158834380283452	0.91139241165038
ValRS-m	4320	TRINITY_DN9398_c0_g1_i1	-0.160997304027027	5.89042575913569	2.19831549605168	0.158651810855521	0.91139241165038
CG31122	2515	TRINITY_DN9473_c0_g1_i1	0.195956025887896	4.88298660471114	2.19571935257425	0.158882090597795	0.91139241165038
Smyd4-4_v34	1282	TRINITY_DN9551_c0_g1_i7	-0.431029855710117	2.47725644279481	2.1910967682894	0.159293144582182	0.91139241165038
dom_v8	4731	TRINITY_DN9556_c4_g1_i6	0.252859193185343	7.72816872058834	2.21362213132093	0.157302484182377	0.91139241165038
bsk_v6	2628	TRINITY_DN8483_c3_g1_i5	0.201647362359333	5.36855175677733	2.16434758770179	0.16169786201542	0.912032718938122
CG4335_v2	1871	TRINITY_DN9195_c0_g1_i2	-0.334682188402274	3.0085912755035	2.16352044729268	0.161772937102357	0.912032718938122
CG14894	1321	TRINITY_DN11350_c0_g1_i1	-0.163926890525431	5.65148235900551	2.1622771296888	0.161885867876544	0.912119591716455
CG9776_v2	5234	TRINITY_DN11436_c0_g2_i1	0.123700310171569	7.13577137744251	2.07742707195393	0.169830264964568	0.912906779375973
Atg14	2719	TRINITY_DN11901_c0_g1_i1	-0.182820637424867	4.94808796314766	2.06581476762404	0.170955004897528	0.912906779375973
CG11123	2126	TRINITY_DN1294_c0_g1_i1	-0.207715767415402	4.56230655940579	2.05929120856015	0.171590946021914	0.912906779375973
Ufm1	2646	TRINITY_DN3312_c0_g1_i1	-0.199319695567655	5.07860695194004	2.09777549165669	0.167881559387169	0.912906779375973
Idgf4	1569	TRINITY_DN4039_c0_g1_i1	-0.133241748173323	6.49311030749645	2.11002913447776	0.166721517343539	0.912906779375973
ArgRS_v2	3264	TRINITY_DN4265_c0_g2_i1	-0.130600298655669	7.31885078465855	2.08975245680996	0.16864655063524	0.912906779375973
CG7630	444	TRINITY_DN4489_c0_g1_i1	0.17701758585748	6.53408837027464	2.10982323200734	0.166740927242963	0.912906779375973
CG5543	2066	TRINITY_DN4981_c0_g1_i1	-0.204206040948864	4.65793138484631	2.06001740541351	0.171520007485562	0.912906779375973
CG9154	1411	TRINITY_DN5049_c0_g1_i1	-0.183631042775945	6.37440708556114	2.06146016586236	0.1713791801995	0.912906779375973
Got2_v2	2119	TRINITY_DN5090_c0_g1_i2	-0.133221540534636	6.37325384284871	2.07402187351225	0.170159123728254	0.912906779375973
CG4593	913	TRINITY_DN5145_c0_g1_i1	-0.174914885689477	5.59851844308568	2.07438732030248	0.170123792436275	0.912906779375973
CG31612	2944	TRINITY_DN5170_c0_g1_i1	-0.45682562150047	2.08804121441864	2.12312133433582	0.16549311020254	0.912906779375973
CG14434	729	TRINITY_DN5252_c0_g1_i1	0.239882964806162	4.12019020584866	2.06021711973617	0.171500504822316	0.912906779375973
CG10340_v2	2493	TRINITY_DN5355_c0_g1_i2	-0.137893055873595	6.46047717099752	2.13545575202393	0.164346102214166	0.912906779375973
CG5116	4013	TRINITY_DN5638_c0_g1_i1	-0.154895738580764	5.82763348267068	2.1277873769641	0.165058034672034	0.912906779375973
grass_v3	1806	TRINITY_DN5644_c1_g1_i2	-0.230462942378657	4.55970674898669	2.06670289764566	0.170868654650638	0.912906779375973
RhoGAP15B_v2	2096	TRINITY_DN5747_c0_g2_i1	-0.454609779474422	2.06977050971742	2.06070577466104	0.171452797990081	0.912906779375973
ND-ASHI	801	TRINITY_DN5930_c0_g1_i1	0.166192431025065	5.58724307472748	2.08047223730456	0.169536848724652	0.912906779375973
CG1665	3107	TRINITY_DN5965_c0_g1_i1	-0.250200772610603	4.07921345671796	2.06057791786643	0.171465278902574	0.912906779375973
CG1665_v2	3128	TRINITY_DN5965_c0_g1_i2	-0.248805525677897	4.10316151896532	2.10450495952936	0.167243244807413	0.912906779375973
CG30493	1474	TRINITY_DN5982_c0_g1_i1	-0.181305180109576	5.42941258792226	2.11080700043327	0.166648215324607	0.912906779375973
poly_v2	1134	TRINITY_DN6208_c0_g2_i2	-0.310144753696699	3.35345190580101	2.12217257979498	0.165581749552705	0.912906779375973
Tl_v4	4300	TRINITY_DN6486_c0_g1_i1	0.116402820644952	8.53653435385487	2.12666875667037	0.165162208163687	0.912906779375973
CG12343	865	TRINITY_DN6636_c0_g1_i1	-0.211355573891991	4.60776869873848	2.11750659433732	0.166018540629887	0.912906779375973
HnRNP-K	3439	TRINITY_DN6640_c0_g1_i1	-0.133077795437831	6.45137679101759	2.07016306583634	0.170532752217559	0.912906779375973
CG15814	1818	TRINITY_DN6725_c1_g1_i1	-0.219342135273407	4.52739397844236	2.15255057229544	0.162772723748945	0.912906779375973
ea_v3	1694	TRINITY_DN6811_c0_g1_i1	-0.172520927369989	5.92775424811126	2.15706844164069	0.162360040557127	0.912906779375973
RhoGAP5A	1882	TRINITY_DN6817_c0_g1_i1	-0.302289141626335	3.32841817722761	2.09178846934619	0.16845200696893	0.912906779375973
Tpc1	1308	TRINITY_DN6934_c0_g1_i1	-0.408695965385942	2.57291961705027	2.14111634112915	0.163823023889092	0.912906779375973
borr	1580	TRINITY_DN7031_c0_g1_i1	-0.120791960778409	7.50059651384529	2.14876901362803	0.163119152213108	0.912906779375973
Spx_v2	1374	TRINITY_DN7262_c0_g1_i2	-0.160386898055723	5.79400964107379	2.09200289372218	0.168431534744122	0.912906779375973
az2	1873	TRINITY_DN7273_c0_g1_i1	-0.220852702117476	4.43304510980176	2.0798161087842	0.16960001629981	0.912906779375973
CG12236_v4	2128	TRINITY_DN7342_c1_g1_i15	-0.181935762705689	5.52635063941185	2.08213631425624	0.169376774454071	0.912906779375973
Smyd4-4_v11	1917	TRINITY_DN7511_c2_g3_i1	0.168080575276165	5.78906076795082	2.09338160443204	0.168299976106856	0.912906779375973
CG1234	2535	TRINITY_DN7566_c0_g1_i1	-0.125439189319985	8.05745887880369	2.14364857564054	0.163589698372649	0.912906779375973
Crag_v2	5882	TRINITY_DN7682_c0_g1_i2	-0.138260353954934	6.44281543650173	2.11746893436864	0.166022071882226	0.912906779375973
Syx17	2211	TRINITY_DN7689_c0_g1_i1	-0.158651950009683	6.19518078835445	2.15216602045738	0.162807910708407	0.912906779375973
mdlc	1271	TRINITY_DN7690_c0_g1_i1	-0.208929944738853	4.59892324092986	2.06969667886712	0.170577979474436	0.912906779375973
CG2747	3422	TRINITY_DN7701_c0_g1_i1	-0.162443069687342	5.85589264391797	2.13500205839713	0.164388116628079	0.912906779375973
Inx5	2122	TRINITY_DN7930_c0_g1_i1	-0.129929840132537	7.15713780836562	2.07067403689098	0.170483218678744	0.912906779375973
CkIIalpha	3845	TRINITY_DN7932_c11_g1_i1	-0.117927762128961	7.69682138398397	2.10321511722433	0.167365356252692	0.912906779375973
CG8027	2413	TRINITY_DN7954_c0_g1_i1	0.238769162894196	4.28400530558004	2.08068561579741	0.169516312431275	0.912906779375973
CG34348	1999	TRINITY_DN7976_c0_g1_i1	-0.267458876373627	3.96985645878317	2.1308579276513	0.164772504482772	0.912906779375973
tou	2462	TRINITY_DN8043_c2_g2_i1	0.323096547752191	4.09758662634548	2.13332451278263	0.16454358233649	0.912906779375973
LpR1_v2	5125	TRINITY_DN8045_c0_g1_i2	0.132613928150697	6.65235827769207	2.09461216453887	0.168182662505483	0.912906779375973
SppL	3619	TRINITY_DN8063_c1_g1_i1	0.1909729029387	4.96213343956592	2.06726065912442	0.170814453024471	0.912906779375973
CG32441	1793	TRINITY_DN8079_c0_g1_i1	-0.163016739782773	5.72469380423954	2.12309843497555	0.165495248926285	0.912906779375973
bol_v14	2939	TRINITY_DN8126_c1_g1_i8	0.203768165583189	4.67212631660381	2.09672524091811	0.167981453473268	0.912906779375973
CG4407_v2	960	TRINITY_DN8158_c0_g1_i4	-0.30081642997123	3.38210674754882	2.09771152014484	0.167887641886328	0.912906779375973
CrebB_v2	1078	TRINITY_DN8183_c2_g2_i1	-0.288108882802756	3.43230888747816	2.11019506434024	0.166705877609208	0.912906779375973
CG15084	1302	TRINITY_DN8212_c0_g1_i1	-0.288650295561444	3.66236155292138	2.07975965048259	0.169605453092989	0.912906779375973
CG32103_v4	3066	TRINITY_DN8228_c3_g2_i1	-0.132627651508762	6.52823148342487	2.07385604018219	0.170175159471238	0.912906779375973
Miga_v2	2782	TRINITY_DN8229_c0_g1_i2	-0.246918039429841	4.384497123086	2.14716962389014	0.163265948190325	0.912906779375973
CG32075_v2	1867	TRINITY_DN8275_c0_g1_i2	-0.197418500602613	4.94040063291761	2.11028375970006	0.166697518370089	0.912906779375973
CG11699_v3	657	TRINITY_DN8326_c1_g1_i3	-0.293730320266851	3.4230485318388	2.07939820193214	0.169640264841805	0.912906779375973
CG10366_v3	1201	TRINITY_DN8351_c0_g1_i2	-0.358280398215203	2.88171934765676	2.13661069468927	0.16423920876263	0.912906779375973
Arpc1_v4	1665	TRINITY_DN8413_c1_g1_i4	-0.178130732398504	5.37439794480895	2.08847643175069	0.168768619459573	0.912906779375973
Pur-alpha_v4	3287	TRINITY_DN8456_c2_g1_i4	0.124514106575281	7.00018301220475	2.0986406725628	0.167799323793877	0.912906779375973
bsk_v4	2032	TRINITY_DN8483_c3_g1_i3	0.231017802591935	5.16770122349308	2.12084397099287	0.165705976998659	0.912906779375973
CG3714_v3	1752	TRINITY_DN8598_c0_g1_i3	-0.331749996917588	3.15421368872613	2.12112148808993	0.165680019031974	0.912906779375973
Upf3	2294	TRINITY_DN8603_c3_g1_i1	-0.157049362609364	5.8454430058476	2.10777569431015	0.166934096770537	0.912906779375973
CG10948	3666	TRINITY_DN8604_c0_g1_i1	-0.267870617504659	3.87840227424395	2.06108637257986	0.171415652136371	0.912906779375973
enok_v2	4874	TRINITY_DN8621_c0_g1_i7	0.260558026595157	5.46781240605203	2.15962147664093	0.162127409709184	0.912906779375973
CG3815	2922	TRINITY_DN8623_c0_g1_i1	0.14020405761497	6.17251930374853	2.10378866416897	0.167311043917374	0.912906779375973
Tdrd3	2456	TRINITY_DN8628_c1_g1_i1	0.213231553725427	4.99976570524597	2.06317419640143	0.171212062182568	0.912906779375973
CG8773_v4	4150	TRINITY_DN8636_c0_g1_i4	0.142204300534055	6.41880370647626	2.09810247585014	0.167850473574717	0.912906779375973
Nup358	3538	TRINITY_DN8648_c0_g1_i1	0.237087016699076	6.61824880722095	2.12287348119432	0.165516260688452	0.912906779375973
CPT2	2779	TRINITY_DN8689_c0_g1_i1	0.197978118323433	5.32155755667934	2.15057860477097	0.16295326133135	0.912906779375973
CG4360_v7	1818	TRINITY_DN8786_c0_g1_i4	-0.166644515782386	5.56054095504512	2.08643354082372	0.168964278956787	0.912906779375973
Patronin_v6	4705	TRINITY_DN8796_c6_g1_i2	0.217893319283836	4.80577263754628	2.11356628655526	0.166388518426544	0.912906779375973
Kat60	3757	TRINITY_DN8863_c0_g1_i1	-0.13839124020743	6.17073306155055	2.08388368696743	0.169208890710872	0.912906779375973
CG13397	3397	TRINITY_DN8960_c1_g1_i1	0.272933515004249	3.7095893344685	2.1509331809704	0.162920780812118	0.912906779375973
CG41099_v3	2963	TRINITY_DN8967_c0_g1_i3	-0.199950879132064	5.14888702888006	2.11183886584498	0.16655103970957	0.912906779375973
Mbs_v2	1521	TRINITY_DN9030_c1_g1_i2	-0.328395145344112	3.18917423298738	2.07247650028885	0.170308631358843	0.912906779375973
Pi3K92E	7052	TRINITY_DN9056_c1_g1_i1	0.181697247897913	5.31788765752628	2.12821312829095	0.165018407327183	0.912906779375973
Bre1_v4	4339	TRINITY_DN9098_c3_g1_i2	0.143726894904732	6.11874641305968	2.12380480085654	0.165429292558893	0.912906779375973
gcl_v2	3526	TRINITY_DN9130_c0_g1_i2	-0.197802182009761	4.87571813476367	2.10816613638061	0.16689724002587	0.912906779375973
RecQ5_v11	5361	TRINITY_DN9220_c2_g1_i8	-0.159609715395841	5.57151227082132	2.08403092714309	0.169194753690747	0.912906779375973
aPKC	2642	TRINITY_DN9222_c2_g1_i1	-0.153156436982039	5.94766397021178	2.07970981744941	0.169610252070243	0.912906779375973
aPKC_v2	2741	TRINITY_DN9222_c2_g1_i2	-0.152997828763528	5.96512272159205	2.10011024741399	0.167659755587349	0.912906779375973
CG1317_v4	4919	TRINITY_DN9231_c0_g1_i8	0.211306421409532	4.85554916618518	2.06554726818983	0.170981023761488	0.912906779375973
mus312_v2	2814	TRINITY_DN9263_c0_g1_i2	-0.259231309998033	4.00063456399484	2.12228855920814	0.165570910764295	0.912906779375973
XNP	11049	TRINITY_DN9296_c2_g1_i1	0.158987004893992	6.91133734871338	2.06036609199125	0.171485959069646	0.912906779375973
msps_v11	4156	TRINITY_DN9348_c5_g1_i8	0.17646716349848	5.26886515830585	2.12524053632549	0.165295332752168	0.912906779375973
CG1764_v5	1717	TRINITY_DN9364_c0_g1_i5	-0.201721263567356	4.73977401383983	2.09657490453404	0.167995758711624	0.912906779375973
Pak_v5	3601	TRINITY_DN9364_c1_g1_i5	-0.137052246746541	6.36861578370459	2.06100782686849	0.171423317269885	0.912906779375973
htk	3483	TRINITY_DN9447_c5_g1_i1	0.154592236487378	5.72479523428031	2.07324709585829	0.170234059336226	0.912906779375973
Tis11	6166	TRINITY_DN9453_c0_g2_i1	-0.116555376591075	8.25191995566817	2.09064638026832	0.168561100565383	0.912906779375973
Cdep_v3	5361	TRINITY_DN9486_c0_g1_i1	0.145955055521244	6.293084315097	2.09912879281216	0.167752950053517	0.912906779375973
CG5554_v15	1453	TRINITY_DN9490_c2_g1_i7	0.226253629739265	4.52813504588054	2.14565314686651	0.163405286042481	0.912906779375973
MYPT-75D_v2	4822	TRINITY_DN9508_c0_g1_i3	-0.206627234859992	5.09711520899369	2.14358203709979	0.163595824084512	0.912906779375973
Rif1	6842	TRINITY_DN9547_c0_g1_i1	0.138408764449673	8.14523112849649	2.07618514689654	0.169950112452298	0.912906779375973
HIPP1	4704	TRINITY_DN9548_c1_g1_i1	0.185401137969015	5.31286503871314	2.15581592121059	0.162474321123427	0.912906779375973
baz_v5	2029	TRINITY_DN9574_c5_g1_i1	-0.298195726651035	4.15378421393329	2.11170118702269	0.166564001486961	0.912906779375973
CG1344	2410	TRINITY_DN9666_c0_g1_i1	-0.159722504249534	5.69557714545302	2.09740184331343	0.167917090271615	0.912906779375973
CG17230	1915	TRINITY_DN9671_c0_g1_i1	-0.205475273172187	4.68783276663523	2.12279323988926	0.165523756415328	0.912906779375973
eEF1delta	1531	TRINITY_DN9838_c0_g1_i1	-0.119498625165196	9.37974467790373	2.14390464773245	0.163566126369444	0.912906779375973
eIF4AIII	1581	TRINITY_DN9851_c0_g1_i1	-0.137349876203502	6.39278433828971	2.09421606541684	0.168220412881569	0.912906779375973
CG14969	1182	TRINITY_DN10385_c0_g1_i1	-0.271152157051267	3.75452391180214	2.05378139390165	0.172130369241784	0.913044976194068
CG5885	807	TRINITY_DN10969_c0_g1_i1	0.177767723395201	5.56104981067131	2.04546073519635	0.172949007375174	0.913044976194068
CG9667	908	TRINITY_DN11402_c0_g1_i1	-0.202083554110161	4.62346030275028	2.04284103106772	0.173207758139937	0.913044976194068
SF1_v2	2143	TRINITY_DN4563_c0_g2_i1	-0.191431724321273	4.81414596157142	2.04780902378232	0.172717475643605	0.913044976194068
Dok	3594	TRINITY_DN4961_c0_g1_i1	-0.167192023743657	5.52266098820321	2.05184024203925	0.172320917500468	0.913044976194068
B52_v3	2103	TRINITY_DN5330_c0_g1_i3	-0.118889779658145	9.26082168344775	2.04140545974569	0.173349756461403	0.913044976194068
CG43367	9524	TRINITY_DN6417_c0_g2_i1	-0.171590950025594	5.53130598923464	2.04652275805611	0.172844248150889	0.913044976194068
CG4291	2675	TRINITY_DN6500_c0_g1_i1	-0.148184326181635	6.62274304782492	2.04748306937234	0.172749590233638	0.913044976194068
MED8	969	TRINITY_DN6732_c0_g1_i1	-0.272886432056617	3.69651584651793	2.04190480606084	0.173300347521174	0.913044976194068
CG43320	1601	TRINITY_DN6755_c0_g1_i1	-0.29855409325829	3.38949742614846	2.04154348407498	0.173336097571569	0.913044976194068
AspRS	2099	TRINITY_DN6886_c0_g1_i1	-0.128334243531432	6.7044931703136	2.04856355261544	0.172643164504982	0.913044976194068
Ggamma30A_v3	2067	TRINITY_DN8010_c1_g1_i3	-0.234129147459796	4.94954317007685	2.04959856274912	0.172541294721046	0.913044976194068
CG5412_v2	2560	TRINITY_DN8136_c0_g1_i2	-0.118948783540538	7.3680549781256	2.04115958577444	0.173374091491571	0.913044976194068
CG6664	4195	TRINITY_DN9013_c6_g1_i1	-0.155746815031455	5.7054584965755	2.05024255097884	0.172477948810692	0.913044976194068
ced-6_v3	1488	TRINITY_DN9228_c0_g1_i3	0.138235958257927	6.21272849293987	2.05637832682789	0.171875859855142	0.913044976194068
Pde8_v2	3849	TRINITY_DN9240_c7_g1_i2	-0.268028978603051	4.86665265070856	2.04745902313677	0.172751959679901	0.913044976194068
scny_v2	6047	TRINITY_DN9391_c5_g3_i1	0.1399908505554	7.40859358014328	2.05221813427045	0.172283801989877	0.913044976194068
CG9143	2640	TRINITY_DN9658_c0_g1_i1	-0.150726590674044	6.14824976747544	2.04494420257505	0.172999987501942	0.913044976194068
l(2)k05819_v5	2643	TRINITY_DN4995_c0_g1_i2	-0.274870820377487	3.6583722502891	2.03341272811037	0.174143020996069	0.913493928982742
26-29-p	2333	TRINITY_DN6840_c0_g1_i1	0.147900241687502	11.0334250379748	2.03825039174445	0.173662349800432	0.913493928982742
Ssu72_v9	1217	TRINITY_DN7442_c1_g1_i17	-0.437080978052628	2.2316511713046	2.03344700438444	0.174139609442325	0.913493928982742
Smyd4-4_v14	624	TRINITY_DN7511_c2_g3_i14	-0.292290570279586	3.35984365135142	2.03614676441629	0.173871162205255	0.913493928982742
CG9281	863	TRINITY_DN7544_c0_g1_i1	-0.155073316603432	6.22378860409606	2.03562108651984	0.173923391672768	0.913493928982742
Sans_v11	1625	TRINITY_DN9389_c0_g1_i9	-0.251696386751522	3.85364362326469	2.0369158806296	0.173794780965542	0.913493928982742
milt_v2	7370	TRINITY_DN9511_c1_g1_i2	-0.122185130639993	7.49753953003667	2.03501236424373	0.17398389668203	0.913493928982742
Nrx-IV_v6	5439	TRINITY_DN6306_c0_g1_i14	0.246189575540517	4.17528914095662	2.03223009753717	0.174260780752671	0.913595789834737
CG10417	4073	TRINITY_DN8243_c3_g1_i1	0.130213613462198	6.41918754558218	2.02875029200062	0.174607859405687	0.913595789834737
PMCA_v3	3494	TRINITY_DN8716_c0_g1_i3	0.136950500714512	6.6743020500793	2.02441423538906	0.17504155408787	0.913595789834737
unk	3313	TRINITY_DN8833_c4_g1_i1	-0.154823318928437	5.75960643607162	2.02855691830844	0.174627172043479	0.913595789834737
CG7611_v2	3869	TRINITY_DN9303_c1_g1_i5	-0.206616939716589	5.27061901255858	2.02515324951432	0.174967542162236	0.913595789834737
Pex6_v2	5085	TRINITY_DN9490_c2_g1_i6	0.153495987831757	5.77817700922037	2.02781369390997	0.17470142434301	0.913595789834737
Gk1_v5	5320	TRINITY_DN9493_c0_g1_i3	-0.158711205500537	5.56740324111134	2.02584583722638	0.174898215413742	0.913595789834737
dom_v4	4749	TRINITY_DN9556_c4_g1_i1	0.239178469352734	7.77244731046175	2.02496679261315	0.174986212035855	0.913595789834737
pea_v3	1549	TRINITY_DN9600_c0_g1_i3	0.284542986391659	3.50506055453661	2.0277595705953	0.174706833111719	0.913595789834737
VhaM9.7-a	905	TRINITY_DN11795_c0_g1_i1	0.180326483567047	5.53839589865936	2.01583810058288	0.175903326744691	0.914731298506246
RN-tre_v7	2420	TRINITY_DN8560_c2_g1_i2	-0.13006707825445	6.42481374574359	2.01826336195925	0.175659086117763	0.914731298506246
CG3358	1923	TRINITY_DN8612_c0_g1_i1	-0.208768586612372	5.24367126240333	2.01707482707871	0.175778726653916	0.914731298506246
flr	6288	TRINITY_DN8779_c0_g1_i1	0.118679069493391	7.9329368601285	2.01875456101665	0.175609670754297	0.914731298506246
RapGAP1_v5	5107	TRINITY_DN9093_c1_g1_i3	-0.157792729031826	5.60907429406784	2.01715190233225	0.175770964992232	0.914731298506246
Bub1	5871	TRINITY_DN9358_c1_g1_i1	-0.125925015053539	6.78953621859396	2.01543741795169	0.175943719235832	0.914731298506246
CG5532	680	TRINITY_DN9965_c0_g1_i1	-0.249266776329135	3.85470608710174	2.01594656753471	0.175892394279064	0.914731298506246
fry	11911	TRINITY_DN4862_c0_g1_i1	0.142726021844742	7.08911537588587	2.01177841645387	0.176313118809161	0.91485350171927
Tor	12882	TRINITY_DN5088_c0_g1_i1	0.194279660727447	4.73316121180538	2.00959207984918	0.176534307732067	0.91485350171927
His3:CG31613_v2	562	TRINITY_DN5642_c0_g1_i1	-0.191445036648579	5.65340642788339	2.00761766250719	0.176734356216716	0.91485350171927
Ubi-p5E_v3	209	TRINITY_DN6915_c0_g10_i1	-0.244581576745873	3.98452375323554	2.00746598818895	0.176749735657727	0.91485350171927
Ime4	2530	TRINITY_DN7831_c2_g1_i1	0.194885817905482	5.02208999769267	2.01150673932081	0.176340585122708	0.91485350171927
RN-tre_v9	2336	TRINITY_DN8560_c2_g1_i4	-0.130206482802553	6.41715089339448	2.00887558721049	0.176606870102941	0.91485350171927
CG33111	2195	TRINITY_DN8744_c4_g1_i2	0.196304925299406	4.68250003879984	2.0089281707395	0.176601543464982	0.91485350171927
Pi3K21B	2885	TRINITY_DN9383_c4_g1_i1	0.15441767227591	5.64104926858843	2.01421356784786	0.176067166606858	0.91485350171927
CG11739	2011	TRINITY_DN10286_c0_g1_i1	-0.157523775646728	5.50439472058673	1.92617813118489	0.185239953201106	0.915673058928327
CG10399	1272	TRINITY_DN10307_c0_g1_i1	0.259168976585358	3.76210252960887	1.86349687721159	0.19214038133363	0.915673058928327
Fancl	1203	TRINITY_DN10310_c0_g1_i1	0.42428855524904	2.33931672318406	1.6941400398148	0.21249011147846	0.915673058928327
Acn	2964	TRINITY_DN10321_c0_g1_i1	-0.155621022719439	6.4633262159743	1.68552708884904	0.21359709374465	0.915673058928327
yellow-h	2209	TRINITY_DN10329_c0_g1_i1	-0.119561582588901	6.93855151496748	1.59686911141051	0.22543591509435	0.915673058928327
Cks85A	742	TRINITY_DN10344_c0_g1_i1	-0.203621554929599	4.50768056000438	1.91692802482355	0.186238349331338	0.915673058928327
CG30373	806	TRINITY_DN10393_c0_g1_i1	0.223484219377484	4.26025028080887	1.82893919756822	0.196084142077951	0.915673058928327
LSm3	532	TRINITY_DN10435_c0_g1_i1	0.236990143697053	3.91872413091094	1.59766130730564	0.22532642249054	0.915673058928327
c11.1	1911	TRINITY_DN10551_c0_g1_i1	0.52859357657959	1.50791830202712	1.90015994812879	0.188065567983253	0.915673058928327
CG6379	3687	TRINITY_DN10857_c0_g1_i1	-0.183637466944579	5.48488400057967	1.91756404495105	0.186169484399153	0.915673058928327
ND3	2652	TRINITY_DN10875_c0_g1_i1	0.166469953236603	6.28003759336205	1.75859541111228	0.204435197776056	0.915673058928327
crol	2769	TRINITY_DN10883_c0_g1_i1	-0.212424308925043	4.29923251473489	1.88107668775662	0.190172727165325	0.915673058928327
Hel25E	2110	TRINITY_DN11291_c0_g1_i1	-0.122630963667191	9.61715067251097	1.96043462851701	0.181600783354271	0.915673058928327
COX1	2966	TRINITY_DN11293_c0_g1_i1	0.14191282946826	10.869245063703	1.69984186507784	0.21176133570178	0.915673058928327
CG32112	3195	TRINITY_DN11332_c0_g1_i1	-0.178286042656668	5.14402982037318	1.98847589576402	0.178688631778068	0.915673058928327
CG9776	5219	TRINITY_DN11436_c0_g1_i1	0.119990888370738	7.10317589355566	1.98129497929888	0.179428761187656	0.915673058928327
CG31249	1012	TRINITY_DN11460_c0_g1_i1	-0.249750986568441	3.82071477240778	1.81965006884347	0.197161715706813	0.915673058928327
CG2059	1192	TRINITY_DN11476_c0_g1_i1	-0.22568043487983	4.03093828410214	1.67756323349713	0.214627257197787	0.915673058928327
Rbm13	929	TRINITY_DN11503_c0_g1_i1	-0.189964626976361	4.75897398112977	1.83032507604633	0.195924017131769	0.915673058928327
CG5220	1530	TRINITY_DN11838_c0_g1_i1	-0.217176386463573	4.12481094242336	1.77441624078516	0.202518059327249	0.915673058928327
CG33332	1689	TRINITY_DN11865_c0_g1_i1	-0.171914637044321	5.2363058802481	1.64420116155763	0.219013010496236	0.915673058928327
His2Av	708	TRINITY_DN11869_c0_g1_i1	0.111844565135399	7.40101559811021	1.85820925815082	0.192737248448434	0.915673058928327
abs	2034	TRINITY_DN11896_c0_g1_i1	-0.142121880984859	6.27381614000817	1.97975676189832	0.179587804262471	0.915673058928327
Vti1a	1111	TRINITY_DN11923_c0_g1_i1	-0.179788232205344	5.13372433460164	1.64040962690801	0.219518730234666	0.915673058928327
COX5B	1044	TRINITY_DN11939_c0_g1_i1	-0.152408598316847	6.76482287810574	1.81432783530049	0.197782507845447	0.915673058928327
CG18814	1736	TRINITY_DN11963_c0_g1_i1	-0.298457251092217	3.35265598183293	1.98153508671243	0.179403951397605	0.915673058928327
CG6073	1169	TRINITY_DN1240_c0_g1_i1	-0.477677816809237	2.2058519372313	1.86725403367845	0.191717695907324	0.915673058928327
Ulp1_v2	4018	TRINITY_DN151_c0_g2_i1	-0.109221369411139	7.51446544568517	1.70928465448852	0.210561454121801	0.915673058928327
Orc1	8540	TRINITY_DN1951_c0_g1_i1	0.112292192349536	8.73188517618986	1.79231117227324	0.200377143271397	0.915673058928327
Orc1_v2	8541	TRINITY_DN1951_c0_g2_i1	0.114511066633665	8.7365669530739	1.85837658141662	0.192718325000764	0.915673058928327
NUCB1	2662	TRINITY_DN2458_c0_g1_i1	0.134805904809153	5.98190929886927	1.7146272227324	0.209886444969385	0.915673058928327
Mipp2	1729	TRINITY_DN2478_c0_g1_i1	-0.163483949680918	5.11764770115271	1.73208802079972	0.207699611896903	0.915673058928327
Nmdmc	1141	TRINITY_DN253_c1_g1_i1	-0.143833905851846	6.78331096266628	1.81749898494059	0.197412322123033	0.915673058928327
Mpcp	1704	TRINITY_DN2587_c0_g1_i1	-0.109627898440256	8.36356051641992	1.61546229983009	0.222884145877086	0.915673058928327
mge	1573	TRINITY_DN2762_c0_g1_i1	-0.13100170427924	6.72260836633334	1.97395214958616	0.180189566968562	0.915673058928327
RfC38	3459	TRINITY_DN3_c0_g1_i1	-0.117594812610605	6.94496681091644	1.85962962307867	0.192576686911927	0.915673058928327
RfC38_v2	3458	TRINITY_DN3_c0_g2_i1	-0.11764460818878	6.94629036592771	1.86247767993219	0.192255246017424	0.915673058928327
CG5390_v2	1474	TRINITY_DN3236_c0_g2_i1	-0.221764268381343	4.16696180952137	1.80189915859114	0.19924191740784	0.915673058928327
CG5800_v2	4041	TRINITY_DN3340_c0_g3_i1	-0.15193007619461	7.22534576437551	1.97804336900069	0.179765168150055	0.915673058928327
CkIIbeta_v2	783	TRINITY_DN3392_c0_g2_i1	-0.117992851379344	6.88386216837343	1.87513698069335	0.190834674138896	0.915673058928327
CG3505_v2	1158	TRINITY_DN341_c0_g2_i1	-0.257093156416023	3.76288543732595	1.93432502645823	0.1843662160683	0.915673058928327
CG31301	1025	TRINITY_DN3424_c0_g1_i1	-0.162434202074603	5.64868652377279	1.76152796193532	0.204078092538886	0.915673058928327
Ehbp1	7298	TRINITY_DN3759_c0_g1_i1	0.132303721928132	6.44773238912952	1.87811127467451	0.190502841877889	0.915673058928327
Bet1	720	TRINITY_DN4212_c0_g1_i1	0.448007847422138	1.92906489262551	1.73072061632862	0.207869812315848	0.915673058928327
CG5281	2879	TRINITY_DN4217_c0_g1_i1	-0.12668234258271	6.17626870205578	1.62153818456119	0.222058392315154	0.915673058928327
CG15168	522	TRINITY_DN4296_c0_g1_i1	-0.275853693188444	3.25704225915233	1.67040260064754	0.215558984412953	0.915673058928327
aub	5534	TRINITY_DN4313_c0_g1_i1	-0.112458289184523	8.32272313296891	1.65531273631054	0.21753956792292	0.915673058928327
CG13855	1580	TRINITY_DN4319_c0_g1_i1	0.242546258035775	3.77442875333826	1.76316440554134	0.203879164403704	0.915673058928327
REPTOR-BP_v2	1650	TRINITY_DN4505_c0_g1_i2	0.277139387560987	3.50456583899405	1.87032714405862	0.191372842056082	0.915673058928327
JhI-21	2221	TRINITY_DN4568_c0_g1_i1	-0.544431600663007	1.6339871645718	1.64428824515841	0.219001412852107	0.915673058928327
Mfap1_v2	1669	TRINITY_DN47_c0_g2_i1	0.161108475187725	5.17502679921688	1.73019131188115	0.207935742629605	0.915673058928327
Tim17b	1210	TRINITY_DN4710_c0_g1_i1	-0.134665279273886	6.85524060051345	1.98678505363267	0.178862559320844	0.915673058928327
CG6091	2931	TRINITY_DN4717_c0_g1_i1	-0.131275858893713	6.24719989537752	1.75922837649022	0.204358052225764	0.915673058928327
CG12333	3582	TRINITY_DN4802_c0_g1_i1	-0.154302725354353	5.57433717457871	1.75211143176526	0.205227609724166	0.915673058928327
santa-maria	4601	TRINITY_DN4848_c0_g1_i1	0.11395471625512	7.70764418291798	1.83995573373322	0.194815861561016	0.915673058928327
fry_v2	11912	TRINITY_DN4862_c0_g1_i2	0.139975813894204	7.08965761269206	1.9392413091318	0.183841468330955	0.915673058928327
COX7C_v2	524	TRINITY_DN4863_c0_g2_i1	0.190749024905339	5.08386180763672	1.80591628564505	0.198768720867461	0.915673058928327
l(2)k05819_v6	2601	TRINITY_DN4995_c0_g1_i3	-0.280855826164334	3.57192290634442	1.99439188195634	0.178081756455231	0.915673058928327
CG17612	1686	TRINITY_DN5094_c0_g1_i1	-0.257783131080518	3.69260594930734	1.81781730550707	0.197375211493419	0.915673058928327
Pde11_v2	3084	TRINITY_DN5100_c0_g2_i1	0.373950193484921	2.28303310060546	1.70622837276905	0.210948854042845	0.915673058928327
hoe1	3526	TRINITY_DN5112_c0_g1_i1	-0.1367902769018	6.45014462602056	1.88052194992207	0.190234426422623	0.915673058928327
hoe1_v2	3525	TRINITY_DN5112_c0_g2_i1	-0.135930078556332	6.44531594559499	1.85409087037715	0.193203761509686	0.915673058928327
lig	5866	TRINITY_DN5159_c0_g1_i1	0.113684938007778	8.61147786704324	1.98194508116191	0.179361597504481	0.915673058928327
lig_v3	5862	TRINITY_DN5159_c0_g1_i11	0.128941522898028	6.74099603842188	1.89216819707549	0.188944399574872	0.915673058928327
Br140	4715	TRINITY_DN5245_c0_g1_i1	0.122769656136727	6.08957092477729	1.59666480705421	0.225464164017685	0.915673058928327
Dhap-at	3323	TRINITY_DN5280_c0_g1_i1	0.213922899074576	4.31937428816903	1.94736543517071	0.18297844388579	0.915673058928327
MESK2_v4	2933	TRINITY_DN5286_c0_g1_i4	-0.17607095762446	5.21007680344243	1.65101585350707	0.218107832116092	0.915673058928327
ND-49_v2	1909	TRINITY_DN5294_c0_g1_i1	-0.15643432778482	5.56134552529798	1.59837092739407	0.225228401566584	0.915673058928327
ND-49_v3	2255	TRINITY_DN5294_c0_g1_i2	-0.171772858097238	5.54178454565292	1.79191920192591	0.200423727981288	0.915673058928327
B52	2115	TRINITY_DN5330_c0_g1_i1	-0.112161713252361	9.31791381651056	1.83123966016898	0.19581843669488	0.915673058928327
B52_v4	2085	TRINITY_DN5330_c0_g1_i4	-0.107465780244982	9.32103743297379	1.66437383367079	0.216347477254144	0.915673058928327
wds_v2	4857	TRINITY_DN5342_c0_g2_i2	0.142689445683626	6.03558697162785	1.8844881879126	0.189793848189905	0.915673058928327
CG43861	5236	TRINITY_DN5351_c0_g1_i1	-0.140213947448359	5.8895443893999	1.87561704765484	0.190781065145167	0.915673058928327
CG10340	1393	TRINITY_DN5355_c0_g1_i1	-0.133049796927001	6.1644650224432	1.73882596710856	0.206863542566248	0.915673058928327
CG42684	6527	TRINITY_DN5357_c0_g1_i1	0.119139691922665	7.55365180145274	1.95609856092707	0.182056408437797	0.915673058928327
AnxB10	729	TRINITY_DN5363_c0_g1_i1	0.204289803097022	4.49340302554494	1.72344563668009	0.208778336688557	0.915673058928327
fwd	9056	TRINITY_DN5369_c0_g1_i1	0.120506569006196	6.29481128411282	1.66278928888569	0.216555333700949	0.915673058928327
CG5846	853	TRINITY_DN5374_c0_g1_i1	-0.269542285281356	3.89967263340542	1.96130142149487	0.181509874697965	0.915673058928327
Vkor_v2	1137	TRINITY_DN5442_c0_g1_i3	0.303448359593688	3.66260811963126	1.83108385922134	0.195836417392272	0.915673058928327
CG15073_v2	2325	TRINITY_DN5512_c1_g1_i1	0.194260654133328	4.45091850374825	1.70092060187561	0.21162381882564	0.915673058928327
Las	1339	TRINITY_DN5535_c0_g1_i1	0.229177030185581	3.86192222657021	1.67409773282081	0.215077532517527	0.915673058928327
CycY_v3	1348	TRINITY_DN5547_c1_g1_i1	-0.190388651165455	4.71336100173946	1.95429498575724	0.18224634809493	0.915673058928327
CG8481_v5	1260	TRINITY_DN5560_c0_g1_i3	0.260103562956421	3.58486900320595	1.61573597611524	0.222846866048537	0.915673058928327
Trip1	1392	TRINITY_DN5569_c0_g1_i1	-0.116194924652328	7.2487982025563	1.630212125542	0.220886389396195	0.915673058928327
Ace	3971	TRINITY_DN5613_c0_g1_i1	-0.276811898045494	3.70651529861658	1.784300940273	0.201331886897772	0.915673058928327
Phb2	1796	TRINITY_DN5629_c1_g1_i1	-0.116616994144082	7.28373339162721	1.67435038441891	0.215044664226328	0.915673058928327
CG5116_v2	4012	TRINITY_DN5638_c0_g1_i2	-0.133489012446413	5.82671800409942	1.59437272206125	0.225781402804698	0.915673058928327
Prosbeta1_v2	913	TRINITY_DN5671_c0_g1_i1	-0.127909480996484	6.61499061057672	1.75236971046549	0.205195970295138	0.915673058928327
His2A:CG31618_v3	1481	TRINITY_DN5691_c0_g1_i1	-0.129513040372974	12.4095833053192	1.74320769453837	0.206322152079189	0.915673058928327
wal	1570	TRINITY_DN5737_c0_g1_i1	-0.147104184251981	6.38499048124517	1.8466941982068	0.194045225575313	0.915673058928327
CG6424	7202	TRINITY_DN5750_c0_g1_i1	0.20382714522548	4.32418723893215	1.64677662466254	0.218670349418664	0.915673058928327
Spindly	1972	TRINITY_DN5761_c0_g1_i1	0.208491423472016	4.34143759639958	1.66994775367981	0.215618343914995	0.915673058928327
mTerf5	1825	TRINITY_DN5799_c3_g1_i1	-0.317453510578697	2.84100039886781	1.7309233845201	0.20784456254443	0.915673058928327
Lsm11	880	TRINITY_DN5848_c0_g1_i1	-0.23687204299524	3.69218038104498	1.67781156864544	0.214595037409868	0.915673058928327
obe_v3	6953	TRINITY_DN5865_c0_g1_i2	0.158537140890661	5.42186312273961	1.65190510759836	0.217990070995516	0.915673058928327
CG6094_v2	732	TRINITY_DN5868_c0_g1_i2	-0.272848790723796	3.22102099532145	1.68852246068386	0.213211273764064	0.915673058928327
caps	1696	TRINITY_DN5887_c0_g1_i1	0.292891078235127	3.80622106459581	1.91387578051909	0.186569278154974	0.915673058928327
Nup44A	1360	TRINITY_DN5896_c0_g1_i1	-0.142832726766206	5.71590990805799	1.60380657237609	0.22447939788055	0.915673058928327
AIMP1	1425	TRINITY_DN5918_c0_g1_i1	-0.164305730745831	5.52744189187055	1.88302801655079	0.189955896846269	0.915673058928327
CG1407	2018	TRINITY_DN5950_c0_g1_i1	0.142636424916832	5.74096312833564	1.82476428532117	0.196567519055046	0.915673058928327
CG43867_v2	8341	TRINITY_DN5953_c2_g1_i2	-0.191241467344011	4.8453525351878	1.92517584273609	0.1853478069412	0.915673058928327
CG1665_v3	3080	TRINITY_DN5965_c0_g1_i3	-0.216312327418321	4.14174458200683	1.61225640504744	0.223321450501825	0.915673058928327
CG1665_v4	3101	TRINITY_DN5965_c0_g1_i4	-0.222425126503965	4.18145832202337	1.72328971171692	0.208797864766185	0.915673058928327
Ntf-2	692	TRINITY_DN6000_c0_g1_i1	-0.129526302013989	6.14649317634884	1.72602962190461	0.208455058286106	0.915673058928327
CG2162_v2	4440	TRINITY_DN6018_c1_g1_i2	-0.149956696465734	5.48514018590927	1.6482774001954	0.218470992745288	0.915673058928327
fbp	1396	TRINITY_DN6050_c0_g1_i1	-0.12889688958437	6.31603556032561	1.86765659898701	0.191672476639779	0.915673058928327
LRP1_v9	7956	TRINITY_DN6055_c1_g1_i1	0.250715138466903	3.62637730338296	1.72766132938436	0.208251248208186	0.915673058928327
CG5377	1661	TRINITY_DN6066_c0_g1_i1	0.185302169778265	4.76992489941389	1.7063588305847	0.210932299143022	0.915673058928327
sm_v2	4250	TRINITY_DN6078_c0_g1_i2	-0.147848442462249	5.71379929132076	1.8440300488326	0.194349444453511	0.915673058928327
CG6583	762	TRINITY_DN6080_c0_g1_i1	0.210554752378057	4.94015934508459	1.92329779158988	0.185550112673922	0.915673058928327
CG5323	741	TRINITY_DN6133_c0_g1_i1	-0.296860217432764	4.31722038832336	1.60493947377735	0.22432369664844	0.915673058928327
GSS	1901	TRINITY_DN6166_c0_g1_i1	-0.235378168794263	3.89065912398624	1.6335873303902	0.220432501036175	0.915673058928327
Vps60	1019	TRINITY_DN6194_c0_g1_i1	0.183004422395481	4.70021568092448	1.66017340843665	0.216899041466009	0.915673058928327
ATP7_v2	5021	TRINITY_DN6198_c0_g1_i2	0.124467015318866	6.468247777467	1.73638601049244	0.207165802973445	0.915673058928327
CG8258	2158	TRINITY_DN6201_c0_g1_i1	-0.103252659149545	8.09786452172306	1.64469367756187	0.218947428497309	0.915673058928327
poly	1101	TRINITY_DN6208_c0_g2_i1	-0.282456454325008	3.41116648753428	1.88866685858366	0.189331068004515	0.915673058928327
poly_v3	1082	TRINITY_DN6208_c0_g2_i3	-0.271100994360056	3.55711849299895	1.68800749798421	0.213277539912469	0.915673058928327
pre-mod(mdg4)-I	803	TRINITY_DN6227_c0_g1_i1	-0.293540215720719	3.25255907515238	1.68854997566586	0.21320773384112	0.915673058928327
CG8300	1212	TRINITY_DN6229_c0_g1_i1	0.228939345644996	4.37908858977669	1.7381963647237	0.20694148328091	0.915673058928327
CG1575	2266	TRINITY_DN6244_c0_g1_i1	-0.170793739681129	5.30025411561858	1.71412242620339	0.209950104859654	0.915673058928327
CG10721	2502	TRINITY_DN626_c0_g1_i1	-0.130896266261299	6.11886773480526	1.76249481243633	0.203960531029987	0.915673058928327
Lrrk_v2	3129	TRINITY_DN6284_c0_g1_i1	0.325093858323053	2.93008958239892	1.78562512405896	0.201173657336022	0.915673058928327
Nrx-IV_v16	5439	TRINITY_DN6306_c0_g1_i7	0.244958641766547	3.82172363289457	1.65423944486152	0.217681332001882	0.915673058928327
X11Lbeta_v2	1355	TRINITY_DN6331_c0_g1_i2	-0.274514712308521	3.4710109118346	1.92981534890066	0.184849225585814	0.915673058928327
Liprin-alpha_v3	1598	TRINITY_DN6349_c0_g1_i3	-0.170292816279198	4.91273162371517	1.66379630810884	0.216423205766454	0.915673058928327
l(2)37Bb	2245	TRINITY_DN6352_c1_g2_i1	-0.242882658653358	3.97533055880232	1.89952330147107	0.188135388665857	0.915673058928327
CSN7	1163	TRINITY_DN6386_c0_g1_i1	-0.161371046899282	6.18660951152679	1.61219434948333	0.223329926233227	0.915673058928327
eIF-2alpha	1431	TRINITY_DN6387_c0_g1_i1	-0.107844428843938	7.24517980193052	1.63317669697144	0.220487657464226	0.915673058928327
CG4041	3007	TRINITY_DN6415_c0_g1_i1	-0.249936737057321	4.15239952669814	1.88238851741642	0.190026923074492	0.915673058928327
CG2493	2553	TRINITY_DN6427_c0_g1_i2	0.149634149671659	6.19861657606272	1.96459415078398	0.181165056979772	0.915673058928327
CG2493_v2	2670	TRINITY_DN6427_c0_g1_i3	0.134816247237735	6.21063554342783	1.6273638031586	0.221270364267522	0.915673058928327
l(3)73Ah_v2	1790	TRINITY_DN6482_c0_g1_i2	-0.166966769082746	5.29536089023014	1.66325282502333	0.216494501625753	0.915673058928327
CG30109	774	TRINITY_DN6530_c0_g1_i1	-0.263249240082407	4.12607415075447	1.63928927810466	0.219668452315218	0.915673058928327
ghi	919	TRINITY_DN6533_c0_g1_i1	0.179742141411584	5.03040891456236	1.79830387771	0.199666639507987	0.915673058928327
sol_v3	2804	TRINITY_DN6593_c0_g1_i1	0.203596085297431	4.17406583898226	1.61050460167028	0.223560877134277	0.915673058928327
Mef2_v2	3071	TRINITY_DN6595_c0_g2_i2	-0.291499722686133	3.29530601260943	1.88851954648741	0.189347358264026	0.915673058928327
Tmem18	1887	TRINITY_DN6630_c0_g1_i1	-0.181252461463598	4.89902253792638	1.81336488147498	0.197895093457628	0.915673058928327
Idh	1733	TRINITY_DN6637_c0_g1_i1	-0.117884933647005	7.61695821258129	1.81030516035798	0.198253368165707	0.915673058928327
CG9773	1288	TRINITY_DN6648_c0_g1_i1	-0.342535812223688	3.72568379884634	1.89773152966074	0.18833206719471	0.915673058928327
Mvl_v2	2143	TRINITY_DN6679_c0_g1_i2	0.244599013151135	4.00164940406616	1.93668012226737	0.184114605691389	0.915673058928327
CG13319	823	TRINITY_DN6693_c0_g1_i1	-0.214732934676768	4.78473762099286	1.86910594099277	0.191509787104125	0.915673058928327
Sec31_v3	3955	TRINITY_DN6716_c1_g3_i1	-0.143207899378683	5.66663574375931	1.59181280160227	0.226136396461162	0.915673058928327
CG10347	2090	TRINITY_DN6720_c0_g1_i1	-0.155901053630744	5.34672185273314	1.68809537968667	0.213266229293895	0.915673058928327
CG18549	2182	TRINITY_DN6740_c0_g1_i1	-0.298148243551242	3.05311204290221	1.63934087179015	0.21966155450048	0.915673058928327
CG30381	1171	TRINITY_DN6754_c0_g1_i1	-0.266423629772056	3.28770693901061	1.59567877558584	0.225600565991268	0.915673058928327
CG31729	4821	TRINITY_DN6759_c1_g1_i1	0.166526574115516	5.21910600880994	1.60083009457174	0.224889140449437	0.915673058928327
NitFhit	1603	TRINITY_DN6773_c0_g1_i1	0.287393386732166	3.11525231263166	1.71478777364148	0.209866203083225	0.915673058928327
ERR	1532	TRINITY_DN6802_c1_g1_i1	-0.227133860151291	4.24012825728684	1.78923923024884	0.200742606036633	0.915673058928327
Arp8	1856	TRINITY_DN6843_c0_g1_i1	-0.270547383553574	3.48973265148715	1.78658387867541	0.201059192623841	0.915673058928327
CG3625	1255	TRINITY_DN6883_c0_g1_i1	-0.200885912598528	4.36772012751979	1.72046694413334	0.20915179395643	0.915673058928327
CG33695_v2	1065	TRINITY_DN6890_c0_g1_i2	-0.188011176308006	4.69264462512723	1.63429133836508	0.220337979908825	0.915673058928327
DCTN2-p50	1527	TRINITY_DN6907_c0_g1_i1	-0.169561125429008	5.33551620657633	1.74249302280199	0.20641033051146	0.915673058928327
pan_v2	3755	TRINITY_DN6908_c0_g1_i2	0.194853501355103	4.91905243984099	1.99701046188463	0.177813962941021	0.915673058928327
Blos2	1152	TRINITY_DN6918_c0_g1_i1	0.285652218790417	3.25367707055713	1.77768881300647	0.202124363173772	0.915673058928327
CG32069	727	TRINITY_DN6918_c0_g1_i3	0.35593327674723	2.52422705806895	1.7217829088951	0.208986697758622	0.915673058928327
Bet3	794	TRINITY_DN6923_c0_g2_i1	0.227746742719034	4.41177796684259	1.82610018282556	0.196412682470519	0.915673058928327
Nufip	1919	TRINITY_DN6928_c1_g1_i1	-0.163133404065635	5.02072139940432	1.613680755677	0.223127022938557	0.915673058928327
AP-1mu_v2	2031	TRINITY_DN6963_c0_g1_i2	-0.167225457331536	5.51531381010719	1.86690895750034	0.191756468305783	0.915673058928327
fabp	1093	TRINITY_DN6964_c0_g1_i1	-0.120996444570933	9.79407873452396	1.79485392522906	0.200075278119413	0.915673058928327
Syx8_v2	1137	TRINITY_DN6967_c0_g1_i2	-0.212076158521699	4.42062384276832	1.87639199337619	0.19069456731286	0.915673058928327
CG3184	1412	TRINITY_DN6991_c0_g1_i1	-0.378373313356616	2.61376470704839	1.90821622093087	0.187184862961864	0.915673058928327
CG9125	1324	TRINITY_DN7052_c0_g1_i2	-0.305892927724153	3.16565042167393	1.88408142180538	0.189838973187931	0.915673058928327
CG6443	1163	TRINITY_DN7053_c0_g1_i1	-0.187502699774659	4.91796943914038	1.69708032685492	0.21211389864319	0.915673058928327
Blos4_v2	965	TRINITY_DN7069_c0_g1_i2	-0.201542261437365	4.33434878842781	1.69752476223372	0.212057107128861	0.915673058928327
CysRS	2506	TRINITY_DN7078_c0_g1_i1	-0.179032053887502	5.00194366702624	1.90050903016165	0.188027298251631	0.915673058928327
Ogg1	1406	TRINITY_DN7080_c0_g1_i1	0.244124854360369	4.0658147872141	1.88834331049998	0.189366849352317	0.915673058928327
crol_v8	2615	TRINITY_DN7081_c0_g1_i1	-0.214302465537265	4.33648635407185	1.76851593273509	0.203230352622476	0.915673058928327
scrib_v4	2701	TRINITY_DN7092_c1_g1_i2	-0.262714017320235	3.77884326880242	1.88105960854483	0.190174626377896	0.915673058928327
CG18815_v2	2784	TRINITY_DN71_c0_g2_i1	0.121088959679127	6.53062001352896	1.77089328125145	0.202942971828165	0.915673058928327
CG9175	1820	TRINITY_DN7119_c0_g1_i1	-0.184160639046147	5.01089091691743	1.866926511656	0.191754495699429	0.915673058928327
CG15161	2010	TRINITY_DN7121_c0_g1_i2	0.300460636307519	3.34904250301663	1.72650153512203	0.20839608723141	0.915673058928327
Mlf_v2	2844	TRINITY_DN7122_c0_g2_i1	-0.119046666636484	6.28334579635505	1.63052965528635	0.22084363742101	0.915673058928327
CG4025	2276	TRINITY_DN7127_c0_g1_i1	-0.191184319352083	4.59685476012945	1.72730385372993	0.20829587722229	0.915673058928327
Diap2_v2	1169	TRINITY_DN7128_c0_g1_i2	-0.221729677594373	3.90024388922105	1.65075455320152	0.21814245089144	0.915673058928327
Spt	8018	TRINITY_DN7140_c0_g1_i1	0.132491940737207	5.89864532137346	1.59169646588362	0.226152546362069	0.915673058928327
Spt_v2	8299	TRINITY_DN7140_c0_g1_i2	0.135632098209594	5.96329521099579	1.76583037256003	0.203555616158859	0.915673058928327
DMAP1	1516	TRINITY_DN7166_c0_g1_i1	0.177200994465041	4.76034095545451	1.71277512105364	0.210120134809452	0.915673058928327
Prp18_v2	1244	TRINITY_DN7214_c0_g1_i2	-0.234639404975842	3.99207334297372	1.84221104818964	0.194557503644783	0.915673058928327
Atg5	1693	TRINITY_DN7218_c0_g1_i1	0.223885019793983	4.31541160646194	1.95155282417234	0.182535611240438	0.915673058928327
Atg5_v2	1920	TRINITY_DN7218_c0_g1_i2	0.202342478513209	4.63418278649551	1.98197147852307	0.17935887099321	0.915673058928327
HDAC11	1499	TRINITY_DN7255_c0_g1_i1	0.279522709388053	3.63527197477362	1.91610236027025	0.186327795939851	0.915673058928327
ZnT35C	1880	TRINITY_DN7259_c0_g1_i1	-0.135173961184859	6.34463129473627	1.92065308249841	0.18583547628088	0.915673058928327
Spx	1395	TRINITY_DN7262_c0_g1_i1	-0.157152277630134	5.76921611168244	1.87179029464939	0.191208928412099	0.915673058928327
CG31111	2138	TRINITY_DN7308_c0_g1_i1	-0.179696937755212	5.45613671023154	1.939529439235	0.183810772708411	0.915673058928327
br_v3	2365	TRINITY_DN7342_c1_g1_i1	-0.141916810122229	6.07129910022287	1.77358047233553	0.202618760541026	0.915673058928327
CG12236_v10	2182	TRINITY_DN7342_c1_g1_i9	-0.134196718576427	6.07702799108261	1.67239658626681	0.215299008801992	0.915673058928327
Sar1	1082	TRINITY_DN7343_c2_g1_i1	0.120954287880655	6.24610854791653	1.64415755184132	0.219018818661132	0.915673058928327
Sar1_v2	1103	TRINITY_DN7343_c2_g1_i2	0.123533460290524	6.25233530422225	1.72005621824762	0.209203356375551	0.915673058928327
mub_v4	3379	TRINITY_DN7370_c0_g2_i3	0.119483407543134	6.4002914292294	1.67234247081371	0.215306059037725	0.915673058928327
mub_v6	3377	TRINITY_DN7370_c0_g2_i5	0.123266857168201	6.38245509037938	1.76111896818818	0.204127849051531	0.915673058928327
CG2970	1586	TRINITY_DN7376_c0_g1_i1	-0.154172379260798	5.58806935981367	1.76004087623533	0.204259079607435	0.915673058928327
CG11050	1004	TRINITY_DN7378_c0_g1_i1	-0.204770554328419	4.21074403045376	1.6179451754808	0.222546227090247	0.915673058928327
[truncated: 7,354 more rows]
