# Supplementary material for: Embryo polarity in moth flies and mosquitoes relies on distinct old genes with localized transcript isoforms
Source: eLife. 2019 Oct 8;8:e46711. doi: 10.7554/eLife.46711 (PMC6783274; doi:10.7554/eLife.46711)
Supplement: Supplementary file 6. — Gene names are those indicated as best-reciprocal-blast hits (see Methods). Contig names correspond to transcriptome assembly. Read counts are given based on non-unique mapping of pre-processed RNA-seq data to annotated transcriptome. [file elife-46711-supp6.csv]

GeneID	Length	Chr	logFC	logCPM	F	PValue	FDR
pan	2840	TRINITY_DN6309_c0_g1_i2	1.9181082680371	5.05811588901612	640.638729471195	7.67375002463751e-13	4.12157113823281e-09
osk	1379	TRINITY_DN3007_c0_g1_i1	-0.464274642812243	7.53088095451739	74.6626519888712	6.80337184782154e-07	0.00182704550973247
CG14408	454	TRINITY_DN7848_c1_g2_i5	2.12681573434125	6.25174252579375	61.5682434981611	2.05723397710995e-06	0.00368313456368585
Vps13	10676	TRINITY_DN5799_c0_g1_i1	0.583507132100321	5.96292889536946	43.2496641563705	1.4201075436229e-05	0.0160875014592589
26-29-p	1808	TRINITY_DN7991_c0_g1_i1	0.380244658110078	6.48238108907739	41.7635757104766	1.70667471493511e-05	0.0160875014592589
CG11122	12922	TRINITY_DN8555_c0_g1_i1	0.437440972154662	8.35478325018787	41.3531606399714	1.79715153147558e-05	0.0160875014592589
Ugt86Dh	2255	TRINITY_DN6943_c0_g1_i1	0.398881877541397	5.11010923874599	36.4167078172557	3.4574619232479e-05	0.0265286114139493
CycD	1581	TRINITY_DN5085_c0_g1_i1	-0.372306453444065	5.14801824201232	29.801298735682	9.30299077220123e-05	0.0457194432923896
Asap	4535	TRINITY_DN6831_c0_g1_i1	0.314592886905598	5.8417868849757	30.3880116533355	8.46926188904e-05	0.0457194432923896
oys	3514	TRINITY_DN8347_c5_g8_i1	-0.324897444165846	5.96884856837762	31.626653352205	6.97556842267877e-05	0.0457194432923896
Dhc64C	14204	TRINITY_DN8426_c0_g1_i1	0.621404808921098	6.71160588294184	29.7610838760033	9.36350542201239e-05	0.0457194432923896
LpR1	5005	TRINITY_DN8365_c0_g1_i2	0.295845944608451	7.14041321629641	29.1998463570104	0.000102570423912209	0.0459088122360396
CaBP1	1635	TRINITY_DN10036_c0_g1_i1	0.27223995018113	7.40935040261828	27.7293974759793	0.000131022431482168	0.0459492570583883
fok	1348	TRINITY_DN4599_c0_g1_i1	-0.310341403054795	5.94534469855251	27.9090617118889	0.000127099978161652	0.0459492570583883
kst	13124	TRINITY_DN8530_c0_g1_i1	0.431789457563657	6.94292683459897	27.4722450860698	0.000136881048768239	0.0459492570583883
cmet	6237	TRINITY_DN8549_c0_g1_i1	0.28556310129732	6.72207108748147	28.3367260157055	0.000118293835646874	0.0459492570583883
CG1628	1824	TRINITY_DN6975_c0_g1_i1	-0.296094485374053	5.56451156851235	25.7510438368118	0.000184835060739484	0.0537498738967752
smg	5634	TRINITY_DN8177_c1_g2_i1	-0.258626726767139	9.25303083856093	25.7655175042144	0.000184358350471927	0.0537498738967752
tam	3333	TRINITY_DN8387_c0_g1_i1	0.45991047714835	4.35001608115211	25.5927834908019	0.000190141054559436	0.0537498738967752
CG8677	8922	TRINITY_DN8211_c2_g5_i1	0.2661389966232	7.51605986961794	25.075201255261	0.000208756616917514	0.0555508513676279
APC4	2494	TRINITY_DN8485_c2_g1_i1	-0.316930645480662	5.30743784254212	24.8577171667932	0.000217197519776612	0.0555508513676279
CG2852	856	TRINITY_DN4646_c0_g1_i1	0.261057344952146	6.81150279511783	23.5616727395012	0.000276442456584308	0.0645553232310572
CG13398	3024	TRINITY_DN8265_c1_g2_i1	-0.294782229027721	5.59780751925549	23.7833571550104	0.00026510533732168	0.0645553232310572
rno	3519	TRINITY_DN8178_c1_g3_i1	0.28068930542562	5.86153397296977	22.8601278410308	0.000316167721207773	0.0707557012752896
CG11700	1263	TRINITY_DN8127_c0_g1_i1	-0.25009582801011	7.29320030143831	21.6487660334261	0.000401276348248777	0.0828944333247762
Spp	1631	TRINITY_DN9328_c0_g1_i1	0.286966769509198	5.44422781716811	21.7844223592228	0.000390539494577836	0.0828944333247762
spen	16731	TRINITY_DN8106_c1_g1_i1	0.312835575309813	8.12211238209125	21.4091324932986	0.000421082914591231	0.0837643086766482
Pex6	3158	TRINITY_DN4098_c0_g1_i1	-0.284363957027934	5.32295378074476	20.536054516474	0.000503389449587592	0.096560883347677
dgt3	1872	TRINITY_DN7645_c0_g1_i2	-0.27265009015655	5.48696730693683	19.4847202296082	0.000628217533424677	0.11605839653178
CG7530	2241	TRINITY_DN8304_c3_g1_i1	-0.243693290096845	7.41918897061205	19.1865954439941	0.000669858553804727	0.11605839653178
Ku80	2242	TRINITY_DN9555_c0_g1_i1	0.24348525114683	6.07017662016972	19.3269773620114	0.000649867313283878	0.11605839653178
a	2939	TRINITY_DN2893_c0_g1_i1	-0.23698472791625	6.73099865480969	18.8881724315693	0.000714752571185371	0.119966751869895
CG5056	1732	TRINITY_DN5550_c0_g2_i1	-0.25283951008557	5.78453730256418	18.7211382683156	0.000741387540053717	0.120666438716016
Tim23	876	TRINITY_DN10388_c0_g1_i1	0.269135513733509	5.75520603574395	18.2929640914708	0.000815042437133661	0.122014383240992
CG17018	3948	TRINITY_DN5391_c0_g1_i1	-0.222196207620877	9.43805511553785	18.2776912098506	0.000817821224478812	0.122014383240992
GCS2alpha	3068	TRINITY_DN8137_c0_g1_i1	0.229918986414495	7.41378986822892	18.507912503415	0.000777063947000883	0.122014383240992
Mgstl	832	TRINITY_DN5585_c0_g1_i1	0.361678838297618	5.91386622271181	17.5602923433932	0.000961519172478081	0.124206034592725
Ranbp16	4018	TRINITY_DN5968_c0_g1_i1	-0.235746758206031	6.46732164270567	17.7619567391548	0.000918380340888561	0.124206034592725
CG15449	1027	TRINITY_DN673_c0_g1_i1	0.260974541742115	6.38220755071478	17.5161825143317	0.000971262977638138	0.124206034592725
His4r	632	TRINITY_DN7793_c1_g1_i1	0.249845968850862	10.8321329670903	17.6529016285211	0.000941425603067264	0.124206034592725
vimar	4835	TRINITY_DN7915_c0_g1_i1	-0.25407493849068	5.7532914707986	18.047409815448	0.000861069039305339	0.124206034592725
Cdc7	2516	TRINITY_DN8451_c8_g2_i1	-0.235349654061309	6.12059524340193	17.7118755871519	0.00092888180045982	0.124206034592725
Pp4-19C	549	TRINITY_DN6486_c0_g1_i1	0.423713673376125	3.6555419155967	17.3230040734284	0.00101529658056291	0.126817626376823
Cdc42	1889	TRINITY_DN3913_c0_g1_i1	-0.297438697672414	6.42761182829938	17.1640015118761	0.0010532695948101	0.128570704402843
wge	6405	TRINITY_DN8185_c1_g2_i1	0.292975528955851	5.21453904088666	17.0314178485027	0.00108618667221417	0.129642413699162
RhoGAP68F	2344	TRINITY_DN5663_c0_g1_i1	-0.322748462886853	4.81104829941894	16.4467168751577	0.00124622647477752	0.145510486870218
CG1575	1992	TRINITY_DN7873_c0_g1_i1	-0.254992133387981	5.56066692214796	16.3511016203285	0.00127490396229556	0.145691684712542
mkg-p	1988	TRINITY_DN5930_c0_g1_i3	-0.249432361575571	5.8695806973155	15.8532430192962	0.00143708090566384	0.146920655973075
CG17163	3415	TRINITY_DN6352_c0_g1_i2	-0.228733436486254	5.77258405945022	16.029952585253	0.00137693971264445	0.146920655973075
MCPH1	3100	TRINITY_DN7209_c0_g1_i1	-0.222130144999934	7.35563018672159	16.0830925723041	0.00135942455741402	0.146920655973075
CG4629	2564	TRINITY_DN7503_c0_g1_i1	-0.254280167950671	5.22037859911098	16.0650524887854	0.00136534172169533	0.146920655973075
HIP-R	1722	TRINITY_DN7834_c0_g1_i1	0.203418703871451	7.36852845341402	15.7094583042996	0.00148825534175468	0.146920655973075
Tango5	2862	TRINITY_DN8054_c0_g1_i1	0.296308915841413	4.73765385565658	15.817992586427	0.00144943684032567	0.146920655973075
cta	5245	TRINITY_DN8151_c1_g1_i3	-0.230515155879666	6.01525328915872	15.7675027940192	0.00146734817539645	0.146920655973075
MAN1	2747	TRINITY_DN8827_c0_g1_i1	-0.249003953923593	6.1536554271212	15.6650197508492	0.00150449377741931	0.146920655973075
Mt2	2177	TRINITY_DN4698_c0_g1_i1	0.2190336467945	7.3669428815657	15.4454669128599	0.00158777753418534	0.152284877430526
alpha-Spec	7633	TRINITY_DN9565_c0_g1_i1	0.258624526704244	7.40572630144804	15.1891290326204	0.00169181801382005	0.159416746530307
CG11590	735	TRINITY_DN2623_c0_g1_i1	0.234064305754409	5.58271468337628	14.8964479151835	0.00182034626023966	0.162951329395787
FAM21	4833	TRINITY_DN8353_c0_g1_i1	0.228293265973313	6.052977030158	14.9442156439657	0.00179862126249592	0.162951329395787
Haspin	2869	TRINITY_DN8372_c0_g1_i2	-0.251104047038484	7.26915306280788	14.9167137838378	0.0018110925289817	0.162951329395787
CG13096	2002	TRINITY_DN7776_c2_g1_i1	-0.197930156994213	7.20854374729647	14.8195738679454	0.00185594690963106	0.163414604125056
CG7834	1034	TRINITY_DN3130_c0_g1_i1	0.244031397257232	5.33947733514928	14.4222912582282	0.00205322115616715	0.16916444071929
Sod3	1386	TRINITY_DN5581_c0_g1_i1	0.22745755594862	7.70658755697523	14.374150335534	0.00207872893082724	0.16916444071929
CG2691	4360	TRINITY_DN6344_c0_g1_i1	-0.199484400532436	7.2516655501634	14.4560681974011	0.00203553948811788	0.16916444071929
LeuRS	3768	TRINITY_DN7364_c0_g2_i1	0.208854894991169	6.23159098803139	14.4717070870597	0.00202741225889319	0.16916444071929
Ndc80	2017	TRINITY_DN9238_c0_g1_i1	-0.282760834014836	5.0305495825897	14.5061487915483	0.0020096450691779	0.16916444071929
spoon	4045	TRINITY_DN7195_c0_g2_i1	-0.187516052783867	8.4037180485661	14.199258607394	0.00217451983678445	0.174318597662228
baf	429	TRINITY_DN5081_c0_g1_i1	0.189718920377537	8.24377250914585	13.6907668400784	0.00248327983506447	0.174664894958389
l(1)1Bi	3764	TRINITY_DN5326_c0_g1_i1	-0.198300250652096	6.8883146788077	13.7619137739327	0.00243717651987087	0.174664894958389
Tpr2	2085	TRINITY_DN5954_c0_g1_i1	-0.200180167261533	7.78327781691436	13.6592257516782	0.00250403964099719	0.174664894958389
CG3735	2363	TRINITY_DN7155_c0_g1_i1	-0.218669001122946	5.53208770339738	13.718611907734	0.0024651174571894	0.174664894958389
CG3308	2305	TRINITY_DN7221_c0_g1_i1	-0.21574623747366	5.64962249124964	13.8954081007198	0.00235330841137128	0.174664894958389
HPS4	3367	TRINITY_DN8149_c0_g1_i1	-0.227156115738662	5.45911889845152	13.7103506306897	0.00247048997717809	0.174664894958389
l(1)G0007	3849	TRINITY_DN8323_c0_g1_i1	0.227321262695867	5.38727879316886	13.9121650083548	0.00234301773712997	0.174664894958389
ClC-c	3105	TRINITY_DN8896_c0_g1_i1	0.216902960919828	5.82452867974296	13.9390055751431	0.00232664242332865	0.174664894958389
Ranbp11	3225	TRINITY_DN9262_c0_g1_i1	-0.208308951701905	6.40075959211678	13.8113543275965	0.00240571985979692	0.174664894958389
CG12975	579	TRINITY_DN9825_c0_g1_i1	0.333583034182863	4.33573810454181	13.8144385294001	0.00240377309092705	0.174664894958389
Spn	7131	TRINITY_DN8512_c1_g1_i1	0.265041934599588	6.37399695831659	13.5938657453183	0.00254769870514194	0.175431919811761
UQCR-11	460	TRINITY_DN10384_c0_g1_i1	0.344237841252913	4.71170955553969	13.0675684334785	0.00293312522297249	0.175606720300632
Sas10	1443	TRINITY_DN10396_c0_g1_i1	-0.243050817692451	5.46760440469184	12.6226821709867	0.00331207831330283	0.175606720300632
Sar1	936	TRINITY_DN1510_c0_g1_i1	0.209286723557809	5.44159779028668	12.3671367063496	0.00355519852591323	0.175606720300632
CG33170	414	TRINITY_DN3104_c0_g1_i1	0.444765495217136	3.16139090171832	12.7666211606115	0.00318360590373792	0.175606720300632
muskelin	3220	TRINITY_DN4406_c0_g1_i1	-0.202465402394756	7.08302993654008	12.5542919112933	0.00337520991354276	0.175606720300632
CG9004	2603	TRINITY_DN4525_c0_g1_i1	-0.280257478464561	4.66617212736452	13.0239096091672	0.00296801317591149	0.175606720300632
CG10903	939	TRINITY_DN4740_c0_g1_i1	0.269125742726302	4.86771920005122	13.336632779877	0.00272826595351813	0.175606720300632
Phf7	2406	TRINITY_DN5327_c0_g1_i1	-0.19297501209141	6.77781509732827	12.8506036160404	0.00311130633818065	0.175606720300632
CG31460	784	TRINITY_DN5360_c0_g1_i1	0.361204184744995	3.73462797788043	12.8931235785622	0.00307542466063707	0.175606720300632
Jarid2	8328	TRINITY_DN5526_c0_g1_i1	0.240156568898248	7.77768915435339	12.6090939587143	0.00332451248381789	0.175606720300632
Xpac	1016	TRINITY_DN5685_c0_g1_i1	0.254298727980742	5.27123935563584	12.8989088186764	0.00307057961014655	0.175606720300632
ATPsynCF6	436	TRINITY_DN582_c0_g1_i1	0.228202678135706	5.39166593368588	12.875165539899	0.00309052051488148	0.175606720300632
Set2	7804	TRINITY_DN5914_c0_g2_i1	0.265254854164209	7.29557300165504	12.3491570186241	0.00357306559276661	0.175606720300632
CG8027	2217	TRINITY_DN6191_c0_g1_i1	-0.235198478808314	5.17612247111128	12.3257431122287	0.00359648840682731	0.175606720300632
CG16972	2855	TRINITY_DN6312_c0_g1_i1	-0.314929635268954	4.54192704490539	13.0006049628333	0.00298683184280566	0.175606720300632
TRAM	1671	TRINITY_DN6332_c0_g1_i1	-0.289076401266128	4.73273284921264	12.3729402794434	0.0035494533333078	0.175606720300632
eca	1561	TRINITY_DN6977_c0_g1_i1	0.205814867460227	5.65992819800585	12.8671984820653	0.00309724513014262	0.175606720300632
C3G	5169	TRINITY_DN7514_c0_g1_i1	0.3530595431572	5.20150378253849	13.371739540578	0.00270277318753529	0.175606720300632
fz	3558	TRINITY_DN7762_c0_g1_i1	-0.231249105162922	5.55233087290446	13.0363205342471	0.00295804709378469	0.175606720300632
vap	2632	TRINITY_DN7766_c0_g1_i1	0.303112849550347	4.47694704712128	12.5300386373028	0.00339793101782588	0.175606720300632
Lip4	1622	TRINITY_DN7826_c0_g1_i1	0.390300553548289	3.80884582714475	13.1389010184579	0.00287713568326084	0.175606720300632
ds	12083	TRINITY_DN7856_c0_g1_i1	0.334706448726044	6.7136359153649	13.3587254666527	0.00271219118101343	0.175606720300632
Pglym87	1783	TRINITY_DN7980_c0_g6_i2	0.226549103038601	5.34639799568983	13.2022567019702	0.00282843882048585	0.175606720300632
Dpy-30L2	837	TRINITY_DN8027_c0_g2_i1	0.332856051393289	4.20631660812469	13.1770767387886	0.00284767810033841	0.175606720300632
Poc1	1930	TRINITY_DN8237_c1_g1_i1	0.203359836688145	6.42598301166927	12.6186524190044	0.00331576021432905	0.175606720300632
mim	5264	TRINITY_DN8255_c3_g2_i1	0.247171594359373	5.90283154553358	12.8250339407303	0.00313311651396646	0.175606720300632
Gld2	5055	TRINITY_DN8257_c2_g4_i1	-0.197973244915185	6.54849161217425	12.4527987913485	0.00347147623473906	0.175606720300632
wisp	4119	TRINITY_DN8257_c2_g4_i2	-0.203555619368323	6.34743266383452	12.6999977295039	0.00324234203555633	0.175606720300632
U4-U6-60K	5324	TRINITY_DN8372_c0_g1_i1	-0.21864315924074	7.49065792545308	12.4561981126491	0.0034682011214088	0.175606720300632
Pi3K68D	5719	TRINITY_DN8453_c0_g1_i1	0.266409985309708	5.35530566381837	12.7056780669759	0.00323728570309683	0.175606720300632
CG17883	2085	TRINITY_DN9721_c0_g1_i1	-0.29688756577273	4.49394798068515	12.7196127348446	0.00322492029245988	0.175606720300632
twr	777	TRINITY_DN9874_c0_g1_i1	0.254376603140889	4.87455675422665	12.415667031427	0.0035074846407828	0.175606720300632
P5CDh1	2549	TRINITY_DN6494_c0_g1_i1	0.292196033731132	4.24807339959657	12.1939874950579	0.00373164614747128	0.180564607730345
Aef1	1539	TRINITY_DN1155_c0_g1_i1	-0.248159277240714	4.88114906550187	12.0608513921469	0.00387421090117285	0.183024653095834
CG6937	943	TRINITY_DN4939_c0_g1_i1	-0.201560553343011	6.5489633964874	12.0203754644662	0.00391879260957381	0.183024653095834
stac	4101	TRINITY_DN5965_c0_g1_i1	-0.197106049867538	6.42626006463062	12.0967832084649	0.00383512423690773	0.183024653095834
upSET	3456	TRINITY_DN8198_c2_g3_i1	0.249267972695764	6.9194945028977	12.041045693202	0.00389595207422231	0.183024653095834
Ccm3	2693	TRINITY_DN6521_c0_g3_i1	-0.262326972470056	4.65779170773144	11.9592938577583	0.00398719630299277	0.18461406330495
IP3K1	2103	TRINITY_DN255_c0_g1_i1	-0.184215584444318	7.68546934893674	11.5580415358066	0.00447242543944829	0.1876671643381
Scgalpha	1402	TRINITY_DN4515_c0_g1_i1	0.641606562009482	2.28549255608768	11.5899609110041	0.0044314200856076	0.1876671643381
Cyp6d2	1910	TRINITY_DN4861_c0_g1_i1	0.226071857686234	5.8968919040174	11.6951458136625	0.0042993344161179	0.1876671643381
ldlCp	2424	TRINITY_DN5936_c0_g1_i1	-0.257218782976125	4.75731282503474	11.5681807909714	0.00445935269540131	0.1876671643381
Cyp6a20	1642	TRINITY_DN6026_c0_g1_i1	-0.262355610969607	4.60528618515852	11.7503456547268	0.00423183932153458	0.1876671643381
rg	9783	TRINITY_DN6834_c0_g1_i1	0.267411688384875	6.82858496624503	11.6214474469005	0.0043913956106608	0.1876671643381
heph	2087	TRINITY_DN6976_c0_g1_i1	-0.294951582412066	4.24315989525228	11.5957843277429	0.00442398593185277	0.1876671643381
CG3558	3501	TRINITY_DN7251_c0_g1_i1	-0.220096153089995	6.20456130748713	11.8638556285693	0.0040968540211849	0.1876671643381
gig	6419	TRINITY_DN7952_c0_g1_i1	0.231662871965568	6.12479917782245	11.8300704335369	0.00413650454057993	0.1876671643381
CG12769	4038	TRINITY_DN7953_c6_g1_i1	-0.269049419691864	5.11861802027314	11.6108045264656	0.00440487759033314	0.1876671643381
Ranbp21	4230	TRINITY_DN8112_c0_g1_i1	-0.188574960067003	6.7465652035076	11.7293049378251	0.00425742132783506	0.1876671643381
pum	3863	TRINITY_DN8502_c1_g1_i1	0.203593329678885	6.78829063840038	11.70183069426	0.00429109473331714	0.1876671643381
PCID2	1399	TRINITY_DN4387_c0_g1_i1	-0.23439916375446	5.9633707074547	11.2766173543693	0.00485356788863985	0.190986675642105
CG11412	1460	TRINITY_DN5362_c0_g1_i1	-0.24348580348331	4.78524149809769	11.2689707341295	0.00486443599109617	0.190986675642105
glu	4145	TRINITY_DN5769_c0_g1_i1	0.195692763102091	6.58997534031252	11.2144938805187	0.00494268253849425	0.190986675642105
S6KL	1438	TRINITY_DN5929_c0_g1_i2	-0.26658584227863	4.51031723697305	11.4286107545157	0.00464325322414761	0.190986675642105
CG34376	2340	TRINITY_DN6196_c0_g1_i1	-0.476831311171503	2.7154567882474	11.3023140464064	0.0048172503044154	0.190986675642105
rha	2267	TRINITY_DN6396_c0_g1_i1	-0.390181312408698	3.76072902845031	11.4022728584448	0.00467893119090283	0.190986675642105
Grip163	4588	TRINITY_DN7554_c0_g1_i1	-0.229140116301982	5.15871757637119	11.2576451681503	0.00488058466346782	0.190986675642105
Ephrin	1601	TRINITY_DN7793_c3_g1_i1	-0.205728879506577	5.86534696735574	11.4497749946475	0.00461481122278981	0.190986675642105
Pex3	2068	TRINITY_DN7920_c0_g1_i1	-0.203773523950428	5.67762638905087	11.2161950297152	0.00494021724053742	0.190986675642105
lqfR	4500	TRINITY_DN8251_c1_g1_i1	-0.200704367756292	6.00891196440218	11.2203702831367	0.00493417250184737	0.190986675642105
Rbm13	1245	TRINITY_DN9792_c0_g1_i1	-0.19676068956582	5.77391580518623	11.2867799893341	0.00483916717520399	0.190986675642105
Vhl	2660	TRINITY_DN7003_c0_g1_i2	-0.298510546988026	4.52769319621386	11.0542703391952	0.00518138201869454	0.193258352933392
ash1	9038	TRINITY_DN7335_c0_g1_i1	0.25613745762949	7.79218081931284	11.0745824278093	0.00515039567565103	0.193258352933392
stmA	2863	TRINITY_DN7938_c0_g1_i1	0.215895291886243	5.13499696954813	11.0981763118927	0.00511467138140558	0.193258352933392
CG4911	3941	TRINITY_DN8154_c3_g4_i6	-0.236988796565111	5.08167886734617	11.0750408645775	0.00514969879979174	0.193258352933392
Hsp70Bbb	505	TRINITY_DN8550_c1_g1_i1	0.193557908880872	6.93536437561157	11.1092492553965	0.00509800424241034	0.193258352933392
sip3	2290	TRINITY_DN7152_c0_g1_i1	0.262812422168224	4.80144241740344	11.0127292923988	0.00524542671439395	0.194297840572482
CG7744	3119	TRINITY_DN4534_c0_g1_i1	-0.182847290032853	6.19205866713336	10.87346651416	0.00546690442625309	0.19872956763531
eIF4AIII	1448	TRINITY_DN6592_c0_g1_i1	0.186731517549777	6.90651286288537	10.8082548314362	0.00557431824685909	0.19872956763531
fax	2917	TRINITY_DN6965_c0_g2_i1	-0.180365105832586	8.28213153429186	10.898406820822	0.00542645772007123	0.19872956763531
Dys	1717	TRINITY_DN7257_c0_g1_i1	0.442728368311435	3.70680798634761	10.7760073153513	0.00562833527295134	0.19872956763531
CG5103	388	TRINITY_DN7368_c0_g1_i1	-0.252760678382667	5.17217193629156	10.7825316415385	0.00561735788061718	0.19872956763531
CG6191	2680	TRINITY_DN8073_c0_g1_i2	-0.199369265822814	6.00021858801779	10.8324236475365	0.00553422636220475	0.19872956763531
CycA	2683	TRINITY_DN8292_c4_g10_i1	-0.197812289776994	8.71355728157494	10.7566368342366	0.00566107314246928	0.19872956763531
CG1806	2327	TRINITY_DN8428_c4_g3_i1	-0.186635276723555	6.12933426771521	10.827524843224	0.00554232562594978	0.19872956763531
Syx7	737	TRINITY_DN2042_c0_g1_i1	0.531526802484531	2.25329685364797	10.7147233717955	0.00573266712035315	0.198940985632039
CG12065	4324	TRINITY_DN4764_c0_g1_i1	-0.195717715355489	5.75787412257302	10.6930163189842	0.0057701569182122	0.198940985632039
Apc	9418	TRINITY_DN6335_c0_g1_i1	0.267295975893167	9.061885090353	10.6566732193202	0.00583356076134363	0.198940985632039
BOD1	4117	TRINITY_DN8194_c3_g1_i2	-0.188974331665633	5.7229899993884	10.6701222673489	0.00581000424197104	0.198940985632039
mago	673	TRINITY_DN9697_c0_g1_i1	0.274603503759504	4.92225354964068	10.6460221637532	0.005852294866852	0.198940985632039
hoip	601	TRINITY_DN6699_c0_g1_i1	0.210451098704683	6.06195205420395	10.6051552477328	0.00592482393762697	0.200139807352167
SelR	723	TRINITY_DN6321_c0_g1_i1	0.300795842435043	4.13347778564229	10.5530174798201	0.00601887010908821	0.201052177721307
Rab1	2067	TRINITY_DN7937_c2_g1_i1	-0.21797265115934	6.308434242557	10.5487197597738	0.00602669905290086	0.201052177721307
snRNP-U1-C	769	TRINITY_DN10364_c0_g1_i1	0.260848865781983	4.51084389864458	10.4752611543825	0.00616235295025118	0.201817059120726
Sap-r	3415	TRINITY_DN8260_c4_g1_i1	0.161331952619848	8.15929670537919	10.4837645818163	0.00614647053558271	0.201817059120726
Chd1	7340	TRINITY_DN8512_c1_g4_i1	0.190576481589148	7.63652116446839	10.5122743719201	0.00609356527410632	0.201817059120726
CG7878	2427	TRINITY_DN7187_c0_g1_i1	0.175887120110471	6.63644209490452	10.3910937651239	0.00632214487717102	0.205795394759306
Rgk1	4317	TRINITY_DN7956_c0_g1_i1	0.358260702876674	4.05597403122294	10.3481802750424	0.00640545803329593	0.207251295764051
CG42699	2756	TRINITY_DN7671_c0_g2_i1	-0.2180249287301	5.6615005198277	10.3267839993561	0.00644747124504098	0.207361485371947
ebo	3784	TRINITY_DN3263_c0_g1_i1	-0.174050867835569	6.47115818514878	10.2667463791313	0.00656707234337589	0.208357659335397
CG12746	1219	TRINITY_DN566_c0_g1_i1	0.331150942031805	3.59441445690167	10.2529960332616	0.00659482444368227	0.208357659335397
Tes	3026	TRINITY_DN7673_c0_g1_i1	0.231200044462725	4.83719151274647	10.2723702322686	0.00655576075520508	0.208357659335397
CG9548	420	TRINITY_DN9061_c0_g1_i1	0.249765452814439	4.70040885812378	10.2082259472997	0.00668612775241741	0.210006971685578
Dad	1786	TRINITY_DN5974_c0_g1_i1	-0.237682317076655	4.94995642853446	10.1042892488885	0.00690379079703363	0.215582909132951
Rrp6	3074	TRINITY_DN1961_c0_g1_i1	-0.16554994113175	6.93724557358626	10.0102567439963	0.00710780336988551	0.218648642069618
Klp61F	3598	TRINITY_DN6213_c0_g2_i1	-0.162736098473889	7.37905213657436	10.0028828321969	0.0071240946494476	0.218648642069618
PKD	3178	TRINITY_DN7532_c0_g1_i1	-0.293163662837088	4.16342947216066	10.0200349271788	0.00708626674593879	0.218648642069618
CG8405	2362	TRINITY_DN8180_c2_g1_i10	-0.308690645348566	3.80899946714966	9.96472563266205	0.00720908935065115	0.220000107399701
CycJ	1479	TRINITY_DN10046_c0_g1_i1	-0.208012275162312	5.36316497445441	9.82871147794763	0.00752175470953346	0.220077047413841
sofe	2164	TRINITY_DN1566_c0_g1_i1	-0.167019835008815	7.30630888381819	9.80393484629312	0.00758038610529895	0.220077047413841
Cct2	1813	TRINITY_DN2931_c0_g1_i1	-0.183925384108139	5.80429311590215	9.81859359558769	0.00754563401393714	0.220077047413841
Aac11	2344	TRINITY_DN5672_c0_g1_i1	-0.185148524830661	5.53337925240778	9.88553549945244	0.00738925785920006	0.220077047413841
Atpalpha	3579	TRINITY_DN7344_c0_g1_i1	0.164888765413464	7.40450491407536	9.80933025511665	0.00756757348727841	0.220077047413841
CG8668	3160	TRINITY_DN7730_c0_g1_i1	-0.24894074787937	4.74608469306463	9.91771810729031	0.0073154164795698	0.220077047413841
tws	2101	TRINITY_DN7937_c3_g2_i1	-0.171851522671424	6.62861759192904	9.82591665169524	0.00752834204826805	0.220077047413841
dpr11	1069	TRINITY_DN8260_c3_g3_i1	-0.52863311701141	2.32600219261746	9.87914995378069	0.00740401154251782	0.220077047413841
RasGAP1	6874	TRINITY_DN8319_c0_g1_i2	0.188133576079784	5.47392774093725	9.93760731624412	0.00727020873680441	0.220077047413841
Ostgamma	1148	TRINITY_DN10061_c0_g1_i1	0.266200286510395	4.62472488067155	9.36266056532227	0.00871872197484174	0.227124243924008
ATPsynF	515	TRINITY_DN10106_c0_g1_i1	0.186291406587623	5.75447035466864	9.54368142081816	0.00822932663333638	0.227124243924008
CG11137	982	TRINITY_DN3104_c0_g1_i2	0.235418864546405	4.58336197945134	9.31306491400935	0.00885863437449839	0.227124243924008
Ddr	1101	TRINITY_DN4213_c0_g1_i1	0.848768747590322	0.84058330402908	9.6371687371934	0.00798907819882679	0.227124243924008
CG8009	622	TRINITY_DN4328_c0_g1_i1	0.277315450515893	4.06537181067386	9.420549454519	0.00855863986842489	0.227124243924008
Pat1	2351	TRINITY_DN4735_c0_g1_i1	-0.176832690290197	6.1836026315065	9.66523555839416	0.00791854283727079	0.227124243924008
CG4390	2076	TRINITY_DN4886_c0_g1_i1	0.230385271978791	5.03837041905337	9.34636282021108	0.00876441459914417	0.227124243924008
DUBAI	2970	TRINITY_DN5189_c0_g1_i1	-0.185547058644063	5.99746166435403	9.49223941058676	0.00836508944444772	0.227124243924008
poe	15959	TRINITY_DN5843_c0_g2_i1	0.328698136622901	8.04317581518421	9.40638627808871	0.00859748890537032	0.227124243924008
MED28	1379	TRINITY_DN6101_c0_g1_i1	0.308237801071856	3.99922712095074	9.58404511086598	0.00812458590622169	0.227124243924008
Ocrl	3125	TRINITY_DN6119_c0_g1_i1	0.17678748601681	5.79056991846777	9.42524659202322	0.00854580073436354	0.227124243924008
Oga	5072	TRINITY_DN6412_c0_g1_i1	-0.171982417556469	6.24710139507887	9.52288888948494	0.00828389151294198	0.227124243924008
Trs31	1215	TRINITY_DN6726_c0_g1_i1	0.278426058870101	4.40065136396144	9.3054661484268	0.00888029998585768	0.227124243924008
Klp98A	4171	TRINITY_DN6794_c0_g2_i1	0.299693888270656	4.28102443098123	9.4774760657663	0.0084045298667844	0.227124243924008
Galphaq	1607	TRINITY_DN6873_c0_g1_i1	-0.220589330184406	5.01939393864168	9.36883944066119	0.00870147096914909	0.227124243924008
GCS1	3027	TRINITY_DN7307_c0_g1_i1	0.184113211060663	5.46400085935496	9.62320947009225	0.00802443030015264	0.227124243924008
Elp1	4181	TRINITY_DN7339_c0_g1_i1	-0.173794936930596	6.35142915201845	9.55199966558363	0.00820761409905549	0.227124243924008
CG33158	3254	TRINITY_DN7587_c0_g1_i1	0.260256983668588	4.35662466492781	9.45926519223606	0.00845347746396712	0.227124243924008
homer	5260	TRINITY_DN8119_c2_g2_i1	-0.181901161549484	5.78538614773904	9.315460614159	0.00885181645281579	0.227124243924008
f-cup	2646	TRINITY_DN8350_c0_g1_i1	-0.163568752502652	7.0341497187249	9.47603423825396	0.00840839325499216	0.227124243924008
CG2604	1551	TRINITY_DN8600_c0_g1_i1	0.21314075813342	6.27848255813153	9.46629985226925	0.00843453050948805	0.227124243924008
CG9391	1038	TRINITY_DN8909_c0_g1_i1	0.318009695783784	3.78610369487253	9.43809117366317	0.00851080517765968	0.227124243924008
CG15916	1536	TRINITY_DN8974_c0_g1_i1	0.178902032547154	8.71468329170228	9.44068921251189	0.0085037469206658	0.227124243924008
CG11069	2014	TRINITY_DN9277_c0_g1_i1	0.250289093907857	4.46806366557254	9.68080327594834	0.00787973025889317	0.227124243924008
SdhB	2661	TRINITY_DN9632_c0_g1_i1	0.174351872266321	6.42159404793246	9.3310050860621	0.00880772585420511	0.227124243924008
CG17180	1308	TRINITY_DN8097_c0_g1_i1	-0.390397746270415	3.120718175142	9.28005018085648	0.00895321341068099	0.227129495616673
Pcf11	4816	TRINITY_DN8228_c2_g2_i1	0.214682574788167	5.47654054274777	9.27593591134545	0.00896508156222951	0.227129495616673
beta'COP	3059	TRINITY_DN4887_c0_g1_i1	0.178612284354746	6.11489805977369	9.20592167687357	0.0091698682998204	0.22772358346157
CG6182	1259	TRINITY_DN6039_c0_g1_i1	-0.328638619333978	3.60873754546621	9.2266646546132	0.00910863670158116	0.22772358346157
Cep135	3292	TRINITY_DN7566_c0_g1_i1	0.218632833365639	4.90194369487198	9.24738302255203	0.00904795020050544	0.22772358346157
Dscam1	4038	TRINITY_DN8274_c0_g1_i1	0.375687328440629	4.13948163165668	9.19559667745398	0.00920052459712541	0.22772358346157
CG15368	4628	TRINITY_DN8514_c2_g7_i1	-0.164697490592448	9.06747790825985	9.20171565212763	0.00918234223652759	0.22772358346157
His2A:CG31618	766	TRINITY_DN3077_c0_g1_i1	0.212566570272843	10.2127418002631	9.15496845141293	0.00932231399879936	0.229679580218126
l(1)G0334	1591	TRINITY_DN6226_c0_g1_i1	0.167817079478711	6.32514663238658	9.11318166473899	0.00944952986068187	0.229893693513711
tefu	8672	TRINITY_DN6434_c0_g1_i1	-0.173858453554062	7.07600981454792	9.10996271849908	0.00945941282191957	0.229893693513711
MED26	4925	TRINITY_DN8508_c2_g8_i1	-0.182107201617104	7.18089188809777	9.12225829560101	0.00942172674366276	0.229893693513711
CG32576	870	TRINITY_DN5257_c0_g1_i1	0.267787450168734	4.45096729414381	9.08932568352149	0.00952305899354282	0.23039797231675
Alh	5170	TRINITY_DN8101_c0_g2_i1	0.178522352880837	6.07108228470535	9.05320172221062	0.00963566682257916	0.230847403199628
Cht11	3551	TRINITY_DN8119_c2_g3_i3	-0.173481432614221	5.89895677402356	9.04210220421782	0.00967057637682299	0.230847403199628
RfC38	3384	TRINITY_DN9248_c0_g1_i1	-0.16502655892243	6.54335312273869	9.05070443019648	0.00964350840590143	0.230847403199628
Hat1	1793	TRINITY_DN2471_c0_g1_i1	-0.170365478442883	7.08116971925725	8.98644984805024	0.00984783686405203	0.230892087355884
CG14767	1540	TRINITY_DN3969_c0_g1_i1	0.175313190741254	5.84532918665178	8.98143150357707	0.00986400531988492	0.230892087355884
CG9674	7283	TRINITY_DN4557_c0_g1_i1	0.182627697371196	7.39537715253229	8.95244852760818	0.00995798909672471	0.230892087355884
Bin1	671	TRINITY_DN4835_c0_g1_i1	0.246752136084974	4.42230368697851	8.90854682324381	0.0101023348591757	0.230892087355884
zip	6683	TRINITY_DN6571_c0_g1_i1	0.154150455009101	7.67504492172349	8.93104285516847	0.0100280686029401	0.230892087355884
UQCR-C1	1691	TRINITY_DN7328_c0_g1_i1	0.161593903501588	6.47820620183048	8.94885796585162	0.00996970441628335	0.230892087355884
RNaseX25	1655	TRINITY_DN7334_c0_g1_i1	0.212241558183634	5.18301524705721	8.95532071205972	0.00994862919500944	0.230892087355884
scat	3307	TRINITY_DN7499_c0_g1_i1	-0.208812078498206	5.39495659370702	9.00028467477612	0.00980342171008713	0.230892087355884
CycB	2908	TRINITY_DN8211_c3_g6_i1	-0.158266595964388	9.85458805403168	8.92106796452833	0.0100609203673576	0.230892087355884
corto	1637	TRINITY_DN8389_c3_g7_i1	-0.259996117188361	4.2302941403714	8.94374077910708	0.00998642844960479	0.230892087355884
CG42327	4912	TRINITY_DN8341_c1_g1_i3	0.172981470991404	5.89568025852314	8.86341094321479	0.0102532741886872	0.233348879946774
CG12404	1181	TRINITY_DN4379_c0_g1_i1	0.257776804705855	4.2390841827459	8.79986804790161	0.0104702235230902	0.234314877260491
CG3618	2508	TRINITY_DN6146_c0_g1_i1	-0.26420353558864	4.12415753416243	8.82187469366256	0.0103944908885284	0.234314877260491
AIMP2	926	TRINITY_DN7070_c0_g1_i1	-0.17773456795615	5.99248750367692	8.80912427969553	0.0104382918524811	0.234314877260491
simj	3134	TRINITY_DN7245_c0_g1_i1	0.172464970014938	6.12338917043652	8.83059469763922	0.0103646581482912	0.234314877260491
CG8929	3079	TRINITY_DN5171_c0_g1_i1	0.174150954609123	5.94369976270006	8.70781995733054	0.0107940096107736	0.234654692728836
Usp8	2071	TRINITY_DN5694_c0_g1_i1	-0.200350726525693	4.99222949441665	8.74085036618827	0.0106765044106126	0.234654692728836
eIF5B	3666	TRINITY_DN700_c0_g1_i1	0.152501577658189	7.10368217450006	8.70427572028766	0.0108067070762573	0.234654692728836
CG3907	1885	TRINITY_DN7131_c1_g2_i1	-0.241084334950321	4.35916544684516	8.75834746033913	0.0106148602347489	0.234654692728836
Rae1	1944	TRINITY_DN7874_c0_g1_i1	0.171500929822953	5.88871416114944	8.77796627100361	0.010546231364566	0.234654692728836
Amun	5395	TRINITY_DN8107_c6_g1_i1	-0.148810609535729	8.08496024545949	8.69641748411471	0.0108349215782445	0.234654692728836
asp	6029	TRINITY_DN8492_c0_g1_i1	0.201583727425215	7.59465512895331	8.7206404973746	0.0107482234720678	0.234654692728836
Sec23	2661	TRINITY_DN9660_c0_g1_i1	0.173893281506924	5.79673450612337	8.72807679372191	0.0107217693874386	0.234654692728836
Pdk	1638	TRINITY_DN6911_c0_g1_i1	-0.176322275987698	5.71168491359397	8.6776187994865	0.0109027644939683	0.235175695169091
wash	1560	TRINITY_DN8504_c0_g1_i1	-0.190863443949701	5.15251618449245	8.66398200558666	0.0109522870458317	0.235298934892649
CG14411	3046	TRINITY_DN4674_c0_g1_i1	-0.162665885489282	6.27061911962268	8.55273556930797	0.0113661796941583	0.242252980703667
ArgRS-m	1771	TRINITY_DN4793_c0_g1_i1	-0.309343216852643	3.75133210544916	8.5564313303965	0.0113521413478198	0.242252980703667
CD98hc	2317	TRINITY_DN5942_c0_g1_i2	-0.154784700979506	8.95855709787916	8.51208460326169	0.0115219293468394	0.244601907201084
Chrac-14	600	TRINITY_DN10382_c0_g1_i1	0.202783358160382	5.13633748777682	8.49085951753376	0.0116042344335255	0.245086433163548
Manf	927	TRINITY_DN6870_c0_g1_i1	0.163624587190785	6.38034490828728	8.48271037331225	0.0116360157245773	0.245086433163548
Msh6	3638	TRINITY_DN4613_c0_g1_i1	0.152134041686367	7.18381563337337	8.46927289839171	0.0116886421601977	0.24523319157196
CG2818	2608	TRINITY_DN5479_c0_g1_i1	-0.185613420411334	6.72519964377178	8.45408314286	0.0117484641748425	0.245529187093694
Mal-A5	2140	TRINITY_DN2008_c0_g1_i1	0.158977133582596	6.29403853590264	8.39500115162898	0.0119845518090447	0.246604751490878
Cad88C	6802	TRINITY_DN2057_c0_g1_i1	0.189802653560607	9.20506571874443	8.38390575273635	0.0120295000727258	0.246604751490878
CG33057	2563	TRINITY_DN5930_c0_g1_i1	-0.174852692132351	5.97482604475277	8.41952190215505	0.011885906210942	0.246604751490878
tej	2457	TRINITY_DN7366_c0_g1_i1	-0.172793499162214	6.36311414823679	8.39660788919362	0.0119780589725856	0.246604751490878
CG31997	741	TRINITY_DN8548_c1_g2_i1	0.153887278150918	7.45785611634657	8.41121765215998	0.0119192078185847	0.246604751490878
RtcB	1781	TRINITY_DN1153_c0_g1_i1	0.196375919280425	4.97398909717115	8.36880789967868	0.0120909772679415	0.246884259912633
SP1029	3234	TRINITY_DN3103_c0_g1_i1	-0.151377036703773	8.13603850050288	8.3479909110786	0.0121763414599412	0.246884259912633
CG11880	1428	TRINITY_DN6126_c0_g1_i1	0.486325771285287	2.10041240206361	8.3453902235854	0.0121870551837721	0.246884259912633
Iswi	3533	TRINITY_DN6704_c0_g1_i1	0.148991892301501	7.58867929615003	8.33571739502174	0.0122269992807225	0.246884259912633
CG2201	3080	TRINITY_DN8270_c1_g1_i1	-0.159426914088231	6.30021195321928	8.32459193201142	0.0122731301469468	0.246887573105811
CG1718	4127	TRINITY_DN2048_c0_g1_i1	0.421185755275116	2.67688717327482	8.22044870430791	0.0127148956091424	0.247481579267419
CG9356	1455	TRINITY_DN2610_c0_g1_i1	-0.175203426881077	5.35227696153382	8.29082148986887	0.0124143992472467	0.247481579267419
eIF-5A	1909	TRINITY_DN5460_c0_g1_i1	-0.183381269579525	7.69130727361143	8.28063108740232	0.0124573981145328	0.247481579267419
CG7849	953	TRINITY_DN6655_c0_g1_i1	0.248285149079653	4.52381184890597	8.23135582398394	0.0126677729849349	0.247481579267419
CG32365	1652	TRINITY_DN699_c0_g1_i1	-0.18504246073858	5.55174347298957	8.22478650814222	0.0126961304188206	0.247481579267419
Nost	4389	TRINITY_DN8292_c3_g3_i1	0.175044419605406	6.98515717940775	8.21988064363489	0.0127173554045443	0.247481579267419
CG6689	2612	TRINITY_DN8488_c0_g1_i1	-0.447264604929421	2.47560139291661	8.2997703784733	0.0123767810698545	0.247481579267419
Ssdp	2581	TRINITY_DN8552_c0_g1_i1	-0.170911420038434	5.69023374957859	8.2528875429279	0.012575342385438	0.247481579267419
CG8360	727	TRINITY_DN8918_c0_g1_i1	0.302119011756633	4.51869193990583	8.25360450336101	0.0125722781424988	0.247481579267419
CG6962	2525	TRINITY_DN10323_c0_g1_i1	0.164674470589863	6.01594565733668	8.02687097227779	0.0135860661561479	0.249250674195053
CG2292	2778	TRINITY_DN2045_c0_g1_i1	-0.329163663568564	3.25979910021074	8.09743238195564	0.013260716395986	0.249250674195053
Orc5	1465	TRINITY_DN2369_c0_g1_i1	-0.220204683262439	4.71692109745189	8.09054470607967	0.013292072827688	0.249250674195053
CG5168	2344	TRINITY_DN4224_c0_g1_i1	-0.197863350650358	4.93377370250295	8.10385250360245	0.0132315658805667	0.249250674195053
Roc2	614	TRINITY_DN4294_c0_g1_i1	0.240175064427887	4.37939645926504	8.01637518836322	0.0136352491515951	0.249250674195053
clos	6162	TRINITY_DN5321_c0_g1_i1	-0.143916334899812	7.94454591700333	8.16155736355751	0.0129728718043046	0.249250674195053
PlexA	6737	TRINITY_DN5668_c0_g1_i1	0.17210800713259	6.73586563825464	8.02666674771158	0.0135870211791708	0.249250674195053
Ent2	1322	TRINITY_DN6108_c0_g1_i1	-0.270793346015629	4.08034805010779	8.02119832721968	0.0136126223909804	0.249250674195053
tutl	4896	TRINITY_DN6385_c0_g1_i1	0.212008887868852	4.78269774685527	8.15114681600422	0.0130191054367347	0.249250674195053
LRR	3390	TRINITY_DN6417_c0_g1_i1	-0.207269101811343	4.88346893277651	8.13271373080283	0.0131014377482763	0.249250674195053
Eps-15	3876	TRINITY_DN6665_c0_g2_i1	0.229034763187094	5.5255462620617	8.10769862423456	0.0132141382550946	0.249250674195053
rhea	9191	TRINITY_DN6798_c0_g1_i1	0.273454812488663	7.37427221876297	8.0681972417227	0.0133944053445592	0.249250674195053
Git	2338	TRINITY_DN6833_c0_g1_i1	0.164096278641635	5.89555060689988	8.01810317581985	0.0136271376350059	0.249250674195053
CG3529	2753	TRINITY_DN7286_c0_g1_i1	-0.182667897514876	5.48608620227119	8.10286160628903	0.0132360601807668	0.249250674195053
NaPi-III	4436	TRINITY_DN8040_c3_g1_i2	-0.160497487126945	8.00370949560835	8.06299579722332	0.0134183547004678	0.249250674195053
CG32264	2852	TRINITY_DN8072_c3_g3_i1	0.184697977934313	5.4322292329996	8.01460052983165	0.0136435855917605	0.249250674195053
CG8963	2419	TRINITY_DN8465_c3_g2_i1	-0.163380001584762	6.62152097751208	8.02046609953861	0.0136160546754754	0.249250674195053
Lrpprc2	3287	TRINITY_DN9612_c0_g1_i1	-0.194167681476534	5.02451660858649	8.05093192658927	0.0134740929422001	0.249250674195053
CG15533	2101	TRINITY_DN6639_c0_g1_i1	0.15454599343737	6.83280017789942	7.988866199891	0.01376514045988	0.250618879355985
arm	3310	TRINITY_DN5067_c0_g1_i1	0.153235143653701	6.8459910689859	7.94718071869906	0.0139647205122171	0.250851216960261
btsz	4543	TRINITY_DN7259_c0_g1_i1	0.166043622575584	6.64179019441944	7.9540216524955	0.0139317382839415	0.250851216960261
CG12054	2144	TRINITY_DN8056_c0_g1_i1	-0.304117313699769	3.70258833926287	7.97530643520936	0.0138296953854061	0.250851216960261
trx	8716	TRINITY_DN8546_c1_g1_i1	0.320484248636537	6.15191059372434	7.95308751495054	0.0139362367046869	0.250851216960261
Tfb1	2299	TRINITY_DN8193_c9_g4_i1	-0.162309804118629	6.00851834364093	7.91704462781603	0.0141111004913503	0.252635735796807
CG34034	1272	TRINITY_DN7370_c0_g1_i2	0.189068127104249	6.13694847465661	7.89226141605768	0.0142328174502358	0.253968314037263
smid	3818	TRINITY_DN8174_c2_g1_i1	0.145155014455599	7.40632625870134	7.84006609156352	0.0144931766791789	0.257757787893609
CG9953	1688	TRINITY_DN10370_c0_g1_i1	0.163097464561666	5.59973727792344	7.72201532015477	0.0151027293108672	0.258333627798305
Nup160	4331	TRINITY_DN5303_c0_g1_i1	-0.151770504796161	6.50525323952792	7.80701274748869	0.0146609157171914	0.258333627798305
CG4585	3180	TRINITY_DN5440_c0_g1_i1	-0.197298608035604	5.42754548655564	7.79017075258131	0.0147472529236109	0.258333627798305
CG3225	3372	TRINITY_DN5440_c0_g2_i1	-0.188867119742409	5.20853443177554	7.79480251020791	0.0147234503280673	0.258333627798305
ergic53	2331	TRINITY_DN6233_c0_g1_i1	0.163059998662137	5.88624235555531	7.81490837920672	0.0146206427140772	0.258333627798305
Bap55	1471	TRINITY_DN6361_c0_g1_i1	0.173562030396003	5.41144455555992	7.73006449280504	0.0150602326783041	0.258333627798305
Galphas	2183	TRINITY_DN8177_c0_g2_i1	-0.189601536745787	5.01288036083048	7.77427391578274	0.0148292877210826	0.258333627798305
CG10274	5844	TRINITY_DN8463_c0_g2_i3	-0.175431188013066	5.66817639406013	7.73002757424411	0.0150604272768571	0.258333627798305
kra	2309	TRINITY_DN8518_c2_g1_i1	-0.147777473403914	8.04287955818722	7.74730062650714	0.0149696991352545	0.258333627798305
CG1890	1626	TRINITY_DN8550_c0_g1_i1	-0.157082685640859	5.91026933668627	7.73185443618923	0.0150508013536684	0.258333627798305
CG7789	1237	TRINITY_DN8990_c0_g1_i1	0.182479482255759	5.4014442794373	7.74798259358753	0.014966130109402	0.258333627798305
Dhpr	1015	TRINITY_DN9623_c0_g1_i1	0.143595816866125	7.51433855925632	7.74259395177566	0.0149943581845629	0.258333627798305
CG6479	1991	TRINITY_DN3378_c0_g1_i1	-0.168982709496715	5.81309520794153	7.6958045124131	0.0152420822120656	0.259067163167736
CG2126	1055	TRINITY_DN7424_c0_g1_i1	0.377829722242585	2.83731317018723	7.6969186737162	0.01523612829178	0.259067163167736
pkaap	3945	TRINITY_DN4889_c0_g1_i1	-0.176744350415876	5.36020807927009	7.66969998989813	0.0153823585772005	0.25980706892498
Bmcp	1634	TRINITY_DN6972_c0_g1_i1	0.187271752920873	5.14647309385764	7.67237499923855	0.015367915190071	0.25980706892498
Trn-SR	3407	TRINITY_DN7955_c0_g1_i1	-0.150139779995913	6.52845872921753	7.66001510945422	0.0154347831342875	0.259875298477299
san	995	TRINITY_DN7072_c0_g1_i1	-0.164507387135306	5.76642492474291	7.61752235582675	0.0156672679382164	0.2629653003005
Src42A	2372	TRINITY_DN4765_c0_g2_i1	-0.181081943139554	5.09958707589855	7.5563725207425	0.0160090165078814	0.267032384049165
CG7492	2816	TRINITY_DN8218_c0_g1_i1	-0.196626871671529	5.19058971759825	7.56224497369975	0.0159758232452627	0.267032384049165
Rox8	2799	TRINITY_DN8331_c0_g1_i1	-0.150830291067118	7.9967568697269	7.52885205970973	0.016165645462168	0.268810160301251
Ndc1	2231	TRINITY_DN7962_c0_g1_i1	-0.152524259976488	6.10854970604222	7.5188663261661	0.0162229182759735	0.268929919939055
sta	1122	TRINITY_DN5325_c0_g1_i1	0.150270228938125	9.57073734309436	7.46437816538251	0.0165396243156443	0.269306470062805
sdk	8227	TRINITY_DN5923_c0_g1_i1	0.226506969069314	6.44403196777747	7.49560623194695	0.0163572437152659	0.269306470062805
CG6833	1192	TRINITY_DN6733_c0_g1_i1	-0.27968602438104	4.71106044705652	7.48237900237796	0.0164342072148877	0.269306470062805
CG15202	547	TRINITY_DN7326_c0_g1_i1	0.347052723986781	3.00772786064858	7.47010211978368	0.0165060183969754	0.269306470062805
ValRS	3355	TRINITY_DN8254_c0_g1_i1	0.149576456309034	6.30707452631169	7.46321241151277	0.0165464783319169	0.269306470062805
LBR	2314	TRINITY_DN9982_c0_g1_i1	-0.150095491844504	6.48246946429177	7.49667409741471	0.0163510485896332	0.269306470062805
Mrtf	2599	TRINITY_DN8025_c0_g7_i1	0.237166580627375	4.21205183009943	7.4540606588187	0.0166004007926962	0.26936783280233
colt	1203	TRINITY_DN10074_c0_g1_i1	0.176867211640354	5.71918121907633	7.42765720820429	0.0167571208726659	0.270042270545745
CG8202	1924	TRINITY_DN3082_c0_g1_i1	-0.228314552441613	4.41764688588546	7.39040851903381	0.0169811520108671	0.270042270545745
l(2)k12914	520	TRINITY_DN3511_c0_g1_i1	-0.283814222666779	3.59118449531164	7.42038037332267	0.0168006154585082	0.270042270545745
spn-E	4611	TRINITY_DN5802_c0_g2_i1	-0.135421632820434	8.37583310201318	7.38830463906591	0.0169939094106241	0.270042270545745
CG4281	3027	TRINITY_DN6836_c0_g1_i1	-0.15092951851849	6.54659055648308	7.390068004799	0.0169832160472658	0.270042270545745
CG3625	1355	TRINITY_DN8514_c1_g2_i1	0.278038616003001	4.60353498493091	7.43573271904569	0.0167090058471942	0.270042270545745
CG11388	4370	TRINITY_DN8542_c1_g2_i2	-0.266590766463922	3.94579753408602	7.40194965864212	0.0169113674448806	0.270042270545745
osp	7284	TRINITY_DN7160_c0_g1_i1	0.183858850403487	6.99085346006629	7.37999227639777	0.0170444227370851	0.270046001536531
CG11321	2508	TRINITY_DN5165_c0_g1_i1	-0.141511873391882	7.50215766823709	7.35609049423464	0.0171906481203984	0.270765311010732
Raf	5339	TRINITY_DN8201_c0_g2_i1	-0.157567719983629	6.00214356098887	7.35628585668888	0.0171894470339602	0.270765311010732
Fdx1	762	TRINITY_DN10288_c0_g1_i1	0.372242640337122	2.74177283977448	7.34552320509272	0.017255761534873	0.270852178610423
CG9609	1565	TRINITY_DN3380_c0_g1_i1	-0.221205085485875	4.45012304363431	7.29642190263386	0.0175621061387038	0.270852178610423
CG8545	2373	TRINITY_DN5591_c0_g1_i1	-0.142542758674709	7.17281836031604	7.29200275522086	0.0175899866671303	0.270852178610423
CG14322	2953	TRINITY_DN6144_c0_g1_i1	-0.14698347226412	7.64656698477411	7.32511982363856	0.017382297145669	0.270852178610423
HDAC6	4450	TRINITY_DN7089_c0_g1_i1	-0.196992693315379	4.87889465176894	7.3041064465548	0.0175137465811938	0.270852178610423
Ugt	4954	TRINITY_DN7384_c0_g3_i1	0.151114298087807	6.33177399140434	7.29256850004968	0.0175864144913124	0.270852178610423
CLIP-190	1670	TRINITY_DN7525_c0_g3_i1	0.29834009033069	3.72910887422243	7.290482119782	0.0175995923170801	0.270852178610423
CG18528	1535	TRINITY_DN9241_c0_g1_i1	0.350524496237662	3.68855871857312	7.3237661556412	0.0173907303332538	0.270852178610423
CG13902	1349	TRINITY_DN2222_c0_g1_i1	-0.387832301402319	2.99401929914123	7.24230743076935	0.0179070916453887	0.271692059964357
Myo31DF	4206	TRINITY_DN5087_c0_g1_i1	-0.151820543228808	6.04764509590791	7.2686657747081	0.0177380779789918	0.271692059964357
Pex19	1172	TRINITY_DN6875_c0_g1_i1	0.19049939949077	5.17968090544512	7.25097566161118	0.0178513034944095	0.271692059964357
ctp	1531	TRINITY_DN8363_c3_g2_i1	-0.171467452711892	5.31158565419794	7.25595068181315	0.01781937603594	0.271692059964357
SamDC	3034	TRINITY_DN938_c0_g1_i1	-0.138605000833584	7.21014353966742	7.24688970193569	0.0178775751971811	0.271692059964357
tra2	1104	TRINITY_DN2430_c0_g1_i1	0.184470825300736	5.38745819774026	7.20409162538004	0.0181554799031761	0.272589169141575
serp	1715	TRINITY_DN2558_c0_g2_i1	-0.862349099297769	0.556939998769328	7.2171272557642	0.018070304923217	0.272589169141575
AIF	2268	TRINITY_DN5546_c0_g1_i1	0.185183927046043	5.49928531057576	7.19329001170795	0.0182264122497804	0.272589169141575
Neos	1097	TRINITY_DN6678_c0_g1_i1	0.17143888971827	5.44957282639929	7.21608249686524	0.0180771142087125	0.272589169141575
mnd	2716	TRINITY_DN7410_c0_g2_i1	-0.17093714888939	5.79191251476283	7.18656582402844	0.0182707318732018	0.272589169141575
CG4168	4107	TRINITY_DN8498_c0_g1_i1	-0.206730392726192	4.59372775287057	7.19956209565186	0.0181851853280941	0.272589169141575
CG9067	3078	TRINITY_DN7003_c0_g1_i1	-0.237161348646987	4.53050211556021	7.17209627638562	0.018366528191561	0.273259343260038
CG14550	1012	TRINITY_DN1989_c0_g1_i1	0.17510899408848	5.10792625094228	7.00828318792825	0.0194929155460711	0.2732877566252
Prosbeta1	830	TRINITY_DN2169_c0_g1_i1	0.144179703889449	6.3306578043452	6.96736495916151	0.0197867129958299	0.2732877566252
dah	1902	TRINITY_DN2907_c0_g1_i1	-0.227428017502715	4.25358504902026	6.93104593626654	0.0200518200534559	0.2732877566252
CG31365	2092	TRINITY_DN3283_c0_g1_i1	-0.283951452660562	3.58012058901794	6.98662167870506	0.0196478092192909	0.2732877566252
Gp93	2755	TRINITY_DN3362_c0_g1_i1	0.13327471273696	9.33120707813999	7.0164735253327	0.019434720572633	0.2732877566252
Tpi	909	TRINITY_DN3477_c0_g1_i1	0.138553645220137	7.22857559603733	6.90356894593965	0.0202551397097382	0.2732877566252
ND-B22	650	TRINITY_DN4069_c0_g1_i1	0.21764780877916	4.42449847716964	6.92614483514157	0.0200879113835466	0.2732877566252
CG4293	1579	TRINITY_DN4145_c0_g1_i1	-0.195524077481864	4.82028575938667	6.89862448218617	0.0202919816533498	0.2732877566252
CG1582	4064	TRINITY_DN4612_c0_g1_i1	-0.138396564298806	6.84802515982539	6.97376549591482	0.0197404175982763	0.2732877566252
Klp67A	3186	TRINITY_DN4760_c0_g1_i1	-0.160269444403287	5.72275570910463	6.92265556722777	0.0201136522470859	0.2732877566252
REPTOR-BP	664	TRINITY_DN5185_c0_g1_i1	0.159342919266114	5.57184247601436	7.04896520721599	0.019205843205675	0.2732877566252
ND-AGGG	431	TRINITY_DN5838_c0_g1_i1	0.283289381019573	3.65531763913795	7.08822475150809	0.0189334703439543	0.2732877566252
SRm160	3890	TRINITY_DN5878_c0_g1_i1	0.141417519567337	7.69016388599366	6.8959893265555	0.0203116485153704	0.2732877566252
CG2982	1836	TRINITY_DN5907_c0_g1_i1	-0.170377750088707	5.23267919182462	7.06037685403614	0.0191262040261099	0.2732877566252
Maf1	3127	TRINITY_DN6175_c0_g1_i1	-0.152685158766273	6.12295470760062	7.01515556541746	0.0194440714135546	0.2732877566252
CG4825	2883	TRINITY_DN6551_c1_g2_i1	-0.165925649251967	6.48317140115736	6.99553139345657	0.0195839259711818	0.2732877566252
Ski6	863	TRINITY_DN7053_c0_g1_i1	0.255633827445197	4.08610647671883	7.09214976177177	0.0189064879605689	0.2732877566252
Torsin	1383	TRINITY_DN7191_c0_g1_i1	0.184748866039013	5.42405095735589	6.92059696332802	0.0201288569230836	0.2732877566252
Sesn	2523	TRINITY_DN7447_c1_g1_i2	-0.156893575049576	7.01274246767418	7.04893236117204	0.0192060729876125	0.2732877566252
CG3164	3159	TRINITY_DN7526_c0_g1_i1	-0.193860372564094	5.9080392167495	7.02885684200234	0.0193471172624348	0.2732877566252
CG5220	1179	TRINITY_DN7749_c0_g1_i2	0.315190172956851	3.47864913527066	7.0239852994873	0.0193815249881758	0.2732877566252
CG15020	2146	TRINITY_DN7776_c3_g1_i1	0.446110253129614	2.25640788478499	6.97603101269798	0.0197240612728845	0.2732877566252
Acon	3866	TRINITY_DN7929_c0_g1_i1	0.133434841633377	7.74572020538792	7.09729211923209	0.0188712047388558	0.2732877566252
ScpX	1690	TRINITY_DN7940_c0_g3_i1	0.144941806622072	6.46285075525404	6.96165305125605	0.0198281344238577	0.2732877566252
CG2926	4093	TRINITY_DN7953_c0_g1_i1	0.17533379750478	6.97273217763933	7.12527912434136	0.0186805175088184	0.2732877566252
Efa6	5010	TRINITY_DN8081_c0_g1_i1	0.178903947343558	6.45259112239128	6.90798670831527	0.0202222882670489	0.2732877566252
Ptip	6305	TRINITY_DN8106_c2_g3_i2	0.170146293318658	6.69674173079011	6.89284217290217	0.0203351656881732	0.2732877566252
CG6424	4284	TRINITY_DN8180_c1_g2_i1	0.149999409452796	7.01068635226189	6.94258799238774	0.0199671235325998	0.2732877566252
kto	8148	TRINITY_DN8255_c3_g3_i1	0.22366440995247	6.45105388467261	7.0374797932342	0.0192863877164916	0.2732877566252
mbo	2447	TRINITY_DN8270_c0_g1_i1	0.181500475077449	5.4849092405908	6.97857437578024	0.0197057178057693	0.2732877566252
scny	5026	TRINITY_DN8285_c0_g3_i1	-0.139016688721155	6.91564119364946	7.06489951352887	0.0190947479971222	0.2732877566252
CG18476	1554	TRINITY_DN8302_c0_g1_i1	-0.204051554501805	4.59686984851974	6.89047974923613	0.0203528398156917	0.2732877566252
Girdin	5215	TRINITY_DN8444_c0_g1_i1	0.154171748216447	6.87252189773328	6.91841317921506	0.0201450008219787	0.2732877566252
Argk	1529	TRINITY_DN8514_c2_g6_i1	-0.138837133010961	8.67043461975219	7.15088646823585	0.0185080082985366	0.2732877566252
tara	3172	TRINITY_DN8522_c3_g1_i9	-0.157965502705145	6.69169251295294	7.10748946837775	0.0188014644267492	0.2732877566252
scu	987	TRINITY_DN8901_c0_g1_i1	0.217592985870051	4.84210202325205	6.89117084322561	0.0203476676438157	0.2732877566252
cort	1778	TRINITY_DN9563_c0_g1_i1	-0.14196559604568	7.37772293261595	7.01691606684444	0.0194315819446767	0.2732877566252
CG12379	600	TRINITY_DN9718_c0_g1_i1	-0.455871935142425	2.2778486064579	6.90298440167847	0.0202594911686782	0.2732877566252
CG15432	674	TRINITY_DN9955_c0_g1_i1	-0.218635545221427	5.21897275866254	7.08837003276321	0.0189324708122198	0.2732877566252
AGBE	3976	TRINITY_DN425_c0_g1_i1	0.140707310437684	8.02533917793414	6.87778616519816	0.0204481123122729	0.273882322267376
z	1325	TRINITY_DN3081_c0_g1_i1	-0.229969169035152	4.36201928548197	6.86630053685301	0.0205347669270684	0.274344261856114
alc	1097	TRINITY_DN8875_c0_g1_i1	0.272047030545947	3.63516068606998	6.85970010095432	0.0205847584300901	0.274344261856114
CG8417	1476	TRINITY_DN10297_c0_g1_i1	0.202851312410942	5.00282213828904	6.83097159715812	0.020804007512647	0.27464396127464
Fer2LCH	966	TRINITY_DN10403_c0_g1_i1	0.163461348488925	6.18122435303411	6.83923740631433	0.0207406469102656	0.27464396127464
lili	2451	TRINITY_DN4311_c0_g1_i1	-0.194988795638718	5.07517096451497	6.82837555652201	0.0208239537343002	0.27464396127464
RfC4	1166	TRINITY_DN6408_c0_g1_i1	0.153416746842616	6.39087981628579	6.81668495822379	0.0209140532789663	0.27464396127464
dmGlut	1745	TRINITY_DN7300_c0_g1_i1	-0.207955732571873	5.24589908633112	6.83979301576983	0.0207363960302726	0.27464396127464
Nhe3	2335	TRINITY_DN8355_c1_g1_i1	-0.203552316856246	4.82086030030805	6.82002554817983	0.020888260995513	0.27464396127464
alphaTub84B	1526	TRINITY_DN7837_c0_g1_i1	0.154516726026396	10.9586768303954	6.78078362026377	0.0211936014562921	0.277636179077426
CG8032	2513	TRINITY_DN7439_c0_g1_i1	-0.150791860533619	6.04928876624573	6.77179291143925	0.0212642892767671	0.277884422641158
CG8111	1274	TRINITY_DN10482_c0_g1_i1	0.279715001945253	3.56976456000264	6.72652739443677	0.0216243879358504	0.280180247372916
Rab14	2936	TRINITY_DN4596_c0_g1_i1	0.163550010959006	5.64065980459424	6.64071358844515	0.0223267819541255	0.280180247372916
CG1213	1601	TRINITY_DN5576_c0_g1_i1	0.481942586308477	1.86209546274085	6.69762535630031	0.0218580338920324	0.280180247372916
CG30377	2920	TRINITY_DN6373_c0_g1_i1	-0.132807375090662	7.66944394500068	6.71896735279117	0.0216852211138468	0.280180247372916
Fdh	1443	TRINITY_DN6460_c0_g1_i3	0.147726467575142	5.69962182858331	6.67133578494069	0.0220731230040794	0.280180247372916
SelD	1818	TRINITY_DN6779_c0_g1_i1	0.139395248504624	6.47615429994347	6.67002945664328	0.0220838750465166	0.280180247372916
Rab11	1906	TRINITY_DN7170_c1_g1_i1	-0.143723154623321	6.16928451548584	6.65883464881935	0.0221762676676099	0.280180247372916
RnpS1	1185	TRINITY_DN7390_c0_g1_i1	0.141288283016061	6.19495386869152	6.6488956331183	0.0222586743558171	0.280180247372916
CG43658	2450	TRINITY_DN7472_c0_g2_i10	-0.251449891926537	4.04328622143861	6.69340807883998	0.0218923724010563	0.280180247372916
CG5274	1298	TRINITY_DN7482_c0_g2_i1	0.202030270835768	4.66998056030698	6.66235060919108	0.0221472013398994	0.280180247372916
CG6287	1370	TRINITY_DN7570_c0_g1_i1	-0.156396010543424	5.41432153769193	6.64643728803087	0.0222791121767459	0.280180247372916
Ltn1	5283	TRINITY_DN7711_c0_g1_i1	-0.139224593704759	6.78573298255058	6.68901858132611	0.0219281800765772	0.280180247372916
SCAP	4416	TRINITY_DN8046_c0_g1_i1	-0.144675498451408	6.40982252059907	6.70131071493481	0.02182807790847	0.280180247372916
Evi5	5951	TRINITY_DN8228_c2_g1_i2	-0.147332664088416	6.38288985667028	6.64451324255254	0.0222951233014791	0.280180247372916
CG31689	2970	TRINITY_DN8261_c0_g1_i1	-0.136917348250049	6.70405003955726	6.64338693587781	0.0223045022012342	0.280180247372916
Tango1	4519	TRINITY_DN8381_c0_g2_i1	0.154812652963233	5.74881363723828	6.74066405641086	0.021511168400559	0.280180247372916
l(3)02640	2146	TRINITY_DN9002_c0_g1_i1	-0.140319208853343	6.40469923156782	6.6461238830575	0.0222817192901971	0.280180247372916
Fur1	2650	TRINITY_DN7118_c0_g1_i3	0.192262356478016	4.65250497406314	6.63079315240862	0.02240968655752	0.280565096737622
Skp2	2064	TRINITY_DN5201_c0_g1_i1	-0.144135745832568	6.53410254403779	6.57664572073298	0.0228685798277019	0.285644516871132
Glycogenin	5456	TRINITY_DN6675_c0_g1_i1	-0.131521940829557	7.16672539015104	6.56830713840452	0.0229402192183022	0.285874518379354
CG15012	737	TRINITY_DN3991_c0_g1_i1	0.232279034663019	4.15105542622682	6.5016136354482	0.0235227336697827	0.286322132601172
CG4186	969	TRINITY_DN4976_c0_g1_i1	0.237605635318317	4.06178175253124	6.52731117568528	0.0232962632387461	0.286322132601172
CG10217	2247	TRINITY_DN532_c0_g1_i1	-0.174873296528977	5.83519829487728	6.54513675212607	0.0231406633974593	0.286322132601172
SsRbeta	1036	TRINITY_DN5748_c0_g1_i1	0.186155889524046	5.99694647600677	6.54075343109404	0.0231788126657947	0.286322132601172
Cerk	2979	TRINITY_DN5840_c0_g1_i1	-0.166584334896638	5.87371592467236	6.47324112648305	0.0237757719493805	0.286322132601172
BTBD9	2287	TRINITY_DN6358_c0_g1_i1	-0.15591971590895	5.69105281895297	6.49929518621952	0.0235432921704706	0.286322132601172
blp	628	TRINITY_DN6509_c0_g1_i1	-0.294940986817873	3.69352242192887	6.54244201942712	0.023164107717881	0.286322132601172
CG14231	1445	TRINITY_DN6583_c0_g1_i1	0.229989651941623	4.18152989527428	6.47834837811051	0.0237299894851298	0.286322132601172
Cdk9	3140	TRINITY_DN7096_c0_g1_i1	-0.160837868949447	5.47723786838526	6.48238389963452	0.0236938870642016	0.286322132601172
faf	9136	TRINITY_DN7530_c0_g1_i1	0.183892955574092	7.75456884228041	6.52981963280171	0.0232742931473853	0.286322132601172
HERC2	14577	TRINITY_DN7949_c0_g1_i1	0.2888982688336	5.67081309754517	6.49519609088925	0.0235796916673126	0.286322132601172
Orct	2764	TRINITY_DN7966_c0_g1_i1	-0.128027420320929	7.60769547255385	6.52136998637093	0.0233483953002495	0.286322132601172
nocte	8085	TRINITY_DN8096_c2_g2_i1	0.194147508198882	7.40202212766989	6.52086295706825	0.0233528506297309	0.286322132601172
RhoGAP5A	1779	TRINITY_DN8151_c0_g2_i1	0.192419803919241	5.0300613945843	6.48868383956982	0.0236376549899034	0.286322132601172
Mos	1225	TRINITY_DN9043_c0_g1_i1	0.154333231998976	5.93346804873682	6.49270500148013	0.0236018443712296	0.286322132601172
CG10907	3521	TRINITY_DN4927_c0_g1_i1	-0.154902836531624	6.04034622839117	6.4615422853399	0.0238810322764927	0.28694636321486
AspRS-m	3102	TRINITY_DN7386_c0_g3_i1	0.145471170514612	5.87263942895851	6.45366986435026	0.0239521708858061	0.287158727293894
ssp3	5261	TRINITY_DN8468_c3_g1_i1	0.297416565246986	4.21411771415592	6.43157302763383	0.0241531742182394	0.288923605180766
CHOp24	890	TRINITY_DN446_c0_g1_i1	0.209389119123013	4.61833175108069	6.41912971375652	0.0242672318233342	0.289553509115119
CG1542	1079	TRINITY_DN5721_c0_g1_i1	-0.1957140875472	6.30881503562177	6.41163804487587	0.0243362053165827	0.289553509115119
ced-6	3507	TRINITY_DN6599_c0_g1_i1	-0.131422283651294	7.43948230073184	6.4082401734671	0.0243675639769194	0.289553509115119
psidin	3669	TRINITY_DN7402_c0_g1_i1	-0.132578809931961	7.20541760539182	6.40205898841043	0.0244247307695142	0.289592116916249
CG1667	1561	TRINITY_DN7586_c0_g1_i1	-0.257402515861594	3.89645251916322	6.38961697371154	0.0245402769255239	0.29032120565416
CG7639	2124	TRINITY_DN6345_c0_g1_i1	-0.165946688755737	5.09665003891241	6.37643655037682	0.024663378021923	0.291136271111535
CG33129	1178	TRINITY_DN10004_c0_g1_i1	-0.183793400000356	5.03340164767969	6.35891707171351	0.0248281236350551	0.291268182620146
Hsc70-3	2868	TRINITY_DN7574_c0_g1_i1	0.131250781019724	9.9683180650354	6.3622572065791	0.0247966154451221	0.291268182620146
Ctr1A	1959	TRINITY_DN8451_c5_g1_i1	0.198610766378869	4.57810038623777	6.35795135528952	0.0248372421597518	0.291268182620146
CG7246	2024	TRINITY_DN5496_c0_g1_i1	-0.366086596875686	2.80267655523965	6.33923628486847	0.0250147297619801	0.292074159894772
CG11208	2032	TRINITY_DN7903_c0_g1_i1	0.15803369349508	5.70658399896641	6.34391569651319	0.0249702131235815	0.292074159894772
CG14450	1215	TRINITY_DN4797_c0_g1_i1	-0.215636902034667	4.19932345316052	6.3285838468086	0.0251164160490717	0.292625315834196
gdl	871	TRINITY_DN7322_c0_g1_i1	-0.317400782741652	3.07140107696418	6.31518495110678	0.0252450065517034	0.293486861881384
Urm1	574	TRINITY_DN2233_c0_g1_i1	0.278914794950941	3.77783590557444	6.24531588398574	0.0259281519627901	0.295601799643012
Mtr3	913	TRINITY_DN299_c0_g1_i1	-0.220198424113333	4.67261684280367	6.27194063143444	0.0256653092729652	0.295601799643012
Art8	1131	TRINITY_DN4199_c0_g1_i1	0.220977982841446	4.74562033036172	6.23485022669217	0.0260323312662716	0.295601799643012
boi	1623	TRINITY_DN6912_c0_g1_i1	-0.26672602904584	3.78699072477704	6.27202684968566	0.0256644631920564	0.295601799643012
Ufl1	3552	TRINITY_DN6921_c0_g1_i1	0.127197335364533	7.4389035432658	6.27662716048586	0.0256193664736886	0.295601799643012
Vps52	3534	TRINITY_DN7331_c0_g1_i2	-0.158510227447755	5.34907072611791	6.27366810761925	0.0256483633428381	0.295601799643012
me31B	4640	TRINITY_DN8049_c3_g1_i1	-0.144085036957857	9.69400825004588	6.24121152956304	0.025968950109683	0.295601799643012
EndoA	3027	TRINITY_DN8072_c2_g1_i1	-0.234578895223036	3.90396793887985	6.2403523647647	0.0259774998896571	0.295601799643012
cic	2482	TRINITY_DN8522_c3_g1_i2	0.168359332028596	6.09778023338473	6.25834641359166	0.0257991216617431	0.295601799643012
phyl	1920	TRINITY_DN9373_c0_g1_i1	-0.158863713799968	5.56674088572055	6.23756468519908	0.0260052635188948	0.295601799643012
CG8311	1796	TRINITY_DN941_c0_g1_i1	-0.202402965747443	4.5512711694315	6.23730269196016	0.026007874599318	0.295601799643012
CG31523	2546	TRINITY_DN8179_c4_g1_i2	-0.155147293155988	6.76762278300945	6.21633892121089	0.0262178015100657	0.297079771963213
CG13585	938	TRINITY_DN7977_c2_g6_i1	0.276630330271931	3.72335713500851	6.20280607934688	0.0263543694548407	0.297998564930419
GlcAT-I	1253	TRINITY_DN7157_c0_g1_i1	0.220426071004752	4.16033559248629	6.18755723580159	0.0265092529516121	0.299120163031741
Pbgs	1434	TRINITY_DN3579_c0_g1_i1	0.165474361407958	5.03474507529622	6.1740990911883	0.0266468334941918	0.299908342581075
spn-A	1248	TRINITY_DN4519_c0_g1_i1	0.15590837575561	5.40446193275311	6.16981721076034	0.026690781559068	0.299908342581075
Pex7	1527	TRINITY_DN8489_c0_g1_i1	0.214527167359815	4.23445339162449	6.15943050765909	0.0267977407210671	0.300481556185494
CG18766	934	TRINITY_DN756_c0_g1_i1	-0.284065250739321	3.29025841964199	6.12606680478558	0.0271447189840078	0.303611550196023
CG8858	5714	TRINITY_DN8531_c0_g1_i1	0.176615766942677	5.98123802645964	6.12175557300014	0.0271899377479589	0.303611550196023
Incenp	2824	TRINITY_DN5583_c0_g1_i1	0.127453887566936	7.04719248868328	6.08753093271332	0.0275520511801889	0.305117663688236
Uba5	1353	TRINITY_DN6555_c0_g1_i1	0.1549939220579	5.31207815514054	6.08988799815562	0.0275269320212231	0.305117663688236
CG3756	2627	TRINITY_DN7176_c0_g1_i1	0.184662288262556	5.17652757029693	6.10138726445403	0.0274047684951567	0.305117663688236
hpo	2257	TRINITY_DN8383_c1_g2_i1	-0.142316131990611	6.32975285296551	6.08776594824487	0.0275495454244883	0.305117663688236
Grip71	1611	TRINITY_DN10359_c0_g1_i1	-0.149947909566392	5.34449304959094	6.05886128245289	0.0278597407946664	0.307258044780602
CG14230	2101	TRINITY_DN9208_c0_g1_i1	-0.145885774262533	5.91957216756576	6.05973914190677	0.0278502598877857	0.307258044780602
Ppt1	1022	TRINITY_DN10054_c0_g1_i1	0.27504660418016	3.49565712581367	6.02736902321211	0.0282023708565278	0.307742047575796
Mipp1	1746	TRINITY_DN4944_c1_g1_i1	0.1365028501984	5.98650313988334	6.04745134140762	0.0279833128542766	0.307742047575796
CG14868	1739	TRINITY_DN7256_c0_g1_i1	0.248920076856148	3.64771100701713	6.03482949847014	0.0281207583721747	0.307742047575796
yellow-b	1923	TRINITY_DN7613_c0_g1_i1	0.142434679127664	6.54541531526994	6.02326282209272	0.0282474082023585	0.307742047575796
pont	5952	TRINITY_DN8322_c2_g1_i1	0.159903813004922	6.95180163256207	6.02554142470983	0.0282224058023643	0.307742047575796
sick	1011	TRINITY_DN8361_c0_g3_i1	0.454175685634514	2.04833723835812	6.03093756226234	0.0281632989331512	0.307742047575796
CG9636	1339	TRINITY_DN8514_c0_g2_i1	-0.209666537409611	4.39826051411847	6.00935899435771	0.0284005338071447	0.308783941453794
Shawn	1400	TRINITY_DN2422_c0_g1_i1	0.150078246463522	5.56630220555739	5.98489940357229	0.0286722778678139	0.309515954472684
CG12935	1163	TRINITY_DN4950_c0_g1_i1	-0.154308343440634	5.52662532619501	5.97228393645814	0.0288136245087213	0.309515954472684
Afti	4154	TRINITY_DN5523_c0_g1_i1	-0.164843560065191	5.12686374383978	5.98750377768823	0.0286431990754188	0.309515954472684
Vps26	1718	TRINITY_DN5996_c0_g1_i1	-0.143393325248209	6.05151461804446	5.97433856562434	0.0287905484232368	0.309515954472684
CG9917	1246	TRINITY_DN6550_c0_g1_i2	-0.162101468170165	6.69348093738929	5.98844628389778	0.0286326841604283	0.309515954472684
Nep2	3220	TRINITY_DN8050_c0_g1_i1	-0.134385971676214	7.53625971272526	5.97763839870651	0.0287535324055525	0.309515954472684
CG9186	1601	TRINITY_DN2818_c0_g1_i1	-0.199339393972618	4.78852807870255	5.96094034746366	0.0289414180365402	0.309650112100114
CG43320	1920	TRINITY_DN5150_c0_g1_i1	0.186550775217093	4.63989664829385	5.96221933998743	0.0289269761247686	0.309650112100114
CG31075	3754	TRINITY_DN5439_c0_g1_i1	-0.127187123970021	6.84735787534006	5.91228479688866	0.0294971439244886	0.312014580348284
Rab40	3542	TRINITY_DN7930_c0_g1_i1	-0.16726944477174	5.0115983468509	5.91108821399888	0.0295109675697129	0.312014580348284
SCCRO	1846	TRINITY_DN8107_c1_g1_i1	-0.188528028441682	5.07815635091146	5.93545668196252	0.0292309384936565	0.312014580348284
CG5742	3392	TRINITY_DN8214_c3_g1_i1	-0.139416204077607	5.87201120852819	5.92084363181911	0.0293984880256589	0.312014580348284
Lasp	999	TRINITY_DN8342_c3_g6_i6	0.217303069347391	4.14518618043983	5.9178931287403	0.0294324541289706	0.312014580348284
CG7457	4430	TRINITY_DN8378_c0_g1_i1	-0.13916824503495	6.03502350388295	5.92226117793593	0.0293821856109352	0.312014580348284
ovo	906	TRINITY_DN8096_c2_g3_i2	-0.403580379186098	2.39094625446916	5.90448476141688	0.0295873912982033	0.312208013089685
CG33051	804	TRINITY_DN10045_c0_g1_i1	0.261692071617823	3.51668988806684	5.87172988433547	0.0299699187990663	0.313672089097049
TBC1D5	3901	TRINITY_DN6406_c0_g1_i1	-0.136981996908987	6.54620919364477	5.86450569823046	0.0300550647022927	0.313672089097049
CG16979	2086	TRINITY_DN6730_c0_g1_i1	-0.192551056700359	5.36035937378561	5.88010661448728	0.0298715424515153	0.313672089097049
CG3394	2688	TRINITY_DN7776_c6_g2_i1	-0.124644783677738	7.44455112242065	5.8626869529109	0.0300765455008341	0.313672089097049
CG1998	1462	TRINITY_DN8226_c2_g1_i1	0.35479273620852	2.5226409569867	5.87712978390028	0.0299064589512974	0.313672089097049
Tim10	935	TRINITY_DN9289_c0_g1_i1	0.160676106597626	5.08702661047068	5.87505640272926	0.0299308067722045	0.313672089097049
rod	6212	TRINITY_DN5133_c0_g1_i1	0.140228436489035	6.05113658101616	5.85671558253867	0.030147198665029	0.313799620212928
Trs23	801	TRINITY_DN9422_c0_g1_i1	0.332969068049632	2.80300098508692	5.83833353553781	0.0303659190961178	0.315464896451158
CG3165	1512	TRINITY_DN4486_c1_g1_i1	-0.192430201971606	4.82955008098088	5.82458619661461	0.0305307092661211	0.316564554958179
DNApol-alpha180	4588	TRINITY_DN7408_c0_g1_i1	0.135612778820428	6.01038400406924	5.81163136878124	0.0306869597635728	0.317571600944411
Rab23	2000	TRINITY_DN6264_c0_g1_i1	-0.317876230184938	3.57152788681341	5.80611352024618	0.0307537960886711	0.317651228446639
CG5500	969	TRINITY_DN6285_c0_g1_i1	-0.303758519631192	3.19341754269762	5.79352720131695	0.0309068907287952	0.318009406330189
brat	4812	TRINITY_DN7217_c0_g1_i1	-0.147511408515885	6.55820821159539	5.79635640821767	0.0308723997489891	0.318009406330189
CG7044	3062	TRINITY_DN745_c0_g1_i1	-0.235082217394614	4.19428334127538	5.77830041282361	0.0310932989534471	0.319315695370869
CG9344	375	TRINITY_DN10207_c0_g1_i1	0.32096085488678	2.88602319363048	5.63702919661119	0.0328871325924771	0.31970745138499
CG1317	3320	TRINITY_DN10399_c0_g1_i1	0.199486046941153	5.32024326403498	5.75619397696682	0.0313662803853075	0.31970745138499
dor	4281	TRINITY_DN3258_c0_g1_i1	-0.145687506377834	5.57130767748112	5.66110918738673	0.0325729549989374	0.31970745138499
CG7218	2296	TRINITY_DN4563_c0_g1_i1	-0.17527514895086	4.76964901831639	5.7572353404502	0.0313533581874298	0.31970745138499
CG11110	663	TRINITY_DN4586_c0_g1_i1	0.289029950725832	3.18612432036746	5.6322846269536	0.032949454812748	0.31970745138499
Rad1	963	TRINITY_DN5044_c0_g1_i1	-0.205880278718898	4.28992790979121	5.73849641730751	0.0315868459929746	0.31970745138499
Claspin	3337	TRINITY_DN5053_c0_g1_i1	0.12600416215835	7.36946242083255	5.63287683313217	0.0329416683316054	0.31970745138499
Saf-B	3620	TRINITY_DN5389_c0_g1_i1	0.130660540116766	8.0748596234545	5.7075076305663	0.0319774582567797	0.31970745138499
CG8195	2626	TRINITY_DN5558_c0_g1_i1	-0.188714873496674	4.75906889410749	5.74007815718563	0.0315670588242287	0.31970745138499
CG7990	2060	TRINITY_DN6220_c0_g1_i1	-0.177154326228121	4.85110331410139	5.69373180399203	0.0321529196174305	0.31970745138499
CG13630	1532	TRINITY_DN6258_c0_g1_i1	0.129455532531924	6.62191235938524	5.65155043597034	0.0326972469674732	0.31970745138499
aft	2244	TRINITY_DN628_c0_g1_i1	-0.360613941528564	2.74509691878206	5.72510857788278	0.0317549084611594	0.31970745138499
Mpcp	1479	TRINITY_DN6316_c0_g1_i1	0.140236871637465	7.50187311273496	5.64884753794236	0.0327324934991414	0.31970745138499
Pglym78	1176	TRINITY_DN6499_c0_g2_i1	0.126465764244052	7.51222356984181	5.71022638170394	0.0319429626454555	0.31970745138499
Gdh	2357	TRINITY_DN6512_c0_g1_i1	0.135248020940155	5.98572759637876	5.71994857549898	0.0318199637512605	0.31970745138499
ND-42	1433	TRINITY_DN6708_c0_g1_i1	-0.146951652869609	5.35476573573767	5.67868635669481	0.0323458440191806	0.31970745138499
Pcl	4532	TRINITY_DN6926_c0_g1_i1	-0.131408741484335	7.53107952189742	5.67472921141941	0.0323968109841028	0.31970745138499
CG5728	3164	TRINITY_DN7262_c0_g1_i1	-0.126802869176708	6.98207954603526	5.66872746260943	0.0324742918471688	0.31970745138499
Ptp10D	5948	TRINITY_DN7380_c0_g1_i1	0.170666707193633	5.57988706569273	5.64925843589229	0.0327271324042674	0.31970745138499
Cdk4	1642	TRINITY_DN7447_c0_g2_i1	-0.283848593916938	3.27891261561065	5.69700466776813	0.0321111313885652	0.31970745138499
CG8679	2345	TRINITY_DN7943_c0_g2_i1	-0.143821833907174	5.40067257647201	5.6466110947517	0.0327616910455496	0.31970745138499
Sur-8	3619	TRINITY_DN8119_c1_g1_i1	-0.423873845374034	2.04165368478908	5.73839068264328	0.0315881692257319	0.31970745138499
CG34126	4395	TRINITY_DN8292_c4_g4_i3	-0.130749057761952	6.64937312112574	5.64076846217761	0.0328381129970782	0.31970745138499
GAA1	2136	TRINITY_DN8299_c0_g1_i1	0.138685687118477	5.60998413230647	5.65012465719226	0.0327158339600542	0.31970745138499
htk	2953	TRINITY_DN8393_c0_g1_i1	0.173799645960758	5.04981242583841	5.6588269369577	0.0326025805282463	0.31970745138499
RhoGAP100F	8030	TRINITY_DN8401_c0_g1_i1	-0.182705384013596	5.1462454083444	5.69758088392322	0.0321037808053894	0.31970745138499
Usp2	4534	TRINITY_DN8422_c6_g1_i1	-0.133680501230177	5.95617578777711	5.64019874940975	0.0328455760598046	0.31970745138499
dpa	2864	TRINITY_DN890_c0_g1_i1	0.124809731133489	7.35006567228123	5.66263770608418	0.0325531312043002	0.31970745138499
MED4	844	TRINITY_DN8921_c0_g1_i1	0.262919287916357	3.43192271205109	5.71622021303643	0.0318670667861978	0.31970745138499
ND-19	757	TRINITY_DN9345_c0_g1_i1	0.196405459311556	4.36390510860371	5.67984017914464	0.0323310008161904	0.31970745138499
Dip-B	1982	TRINITY_DN9369_c0_g1_i1	0.129699546817173	6.86831155544325	5.63021274402163	0.0329767134737078	0.31970745138499
Ddc	1720	TRINITY_DN2862_c0_g1_i1	-0.353948389666068	2.56919227473656	5.59959203765723	0.0333826764915628	0.320285281121859
DNA-ligI	2608	TRINITY_DN5589_c0_g1_i1	0.13872183050945	7.10670263552501	5.59521501010647	0.0334411842093074	0.320285281121859
Trl	1879	TRINITY_DN6346_c0_g1_i1	-0.171167697429566	4.8365327530461	5.60416740133639	0.0333216460299875	0.320285281121859
Tapdelta	769	TRINITY_DN6507_c0_g1_i1	0.183136062100665	4.7199946329686	5.59181915150978	0.0334866595825838	0.320285281121859
CG7837	5178	TRINITY_DN6909_c0_g1_i1	-0.137884603531391	5.62375092340239	5.5851911453386	0.0335756273121914	0.320285281121859
wor	2403	TRINITY_DN7478_c0_g1_i1	-0.172761900058139	5.39259673014567	5.61259693317852	0.0332095476848555	0.320285281121859
nudE	1366	TRINITY_DN7538_c0_g1_i1	-0.142981235311477	5.41486948724519	5.59265054385081	0.0334755193496897	0.320285281121859
CG11275	1904	TRINITY_DN8056_c1_g2_i1	-0.255245488372883	3.84796607428773	5.59221266865996	0.0334813861112781	0.320285281121859
TfIIS	1846	TRINITY_DN8228_c2_g1_i1	-0.144685058395235	6.57589587235896	5.58095473902338	0.0336326379729526	0.320285281121859
mib2	5204	TRINITY_DN8425_c0_g1_i1	-0.158538767618675	5.09762677305615	5.58143936216988	0.0336261104920724	0.320285281121859
omd	3055	TRINITY_DN7431_c0_g1_i1	-0.156502719079264	5.61324544563508	5.57558229388036	0.0337051002062181	0.320407244615216
dup	2276	TRINITY_DN4291_c0_g1_i1	-0.12421732423323	8.3042430874581	5.56238841995888	0.0338838352242728	0.321537242031041
TrpRS-m	1302	TRINITY_DN3229_c0_g1_i1	0.292834639799004	3.11350917239229	5.52411763532792	0.0344086135735798	0.325941205473893
CG15027	707	TRINITY_DN5342_c0_g1_i1	-0.279042391618038	3.75233246361849	5.50666835819329	0.0346510471855916	0.327083962098089
Slik	5891	TRINITY_DN8210_c0_g1_i1	0.146787594412966	7.58735559176263	5.51074071299094	0.0345942884336892	0.327083962098089
gcl	2535	TRINITY_DN4771_c0_g1_i1	-0.157803002766273	5.58831736992564	5.48143177666595	0.0350052335430474	0.327689934332821
CG9416	3098	TRINITY_DN5493_c0_g1_i1	-0.129056993497164	6.35801658109196	5.47605033604263	0.0350813092983378	0.327689934332821
Lsm10	786	TRINITY_DN6732_c0_g1_i1	-0.209117254482355	4.24734137120628	5.47859504077412	0.0350453114138831	0.327689934332821
CG13887	1229	TRINITY_DN7162_c0_g1_i1	0.129579293207648	6.21688905569585	5.49683668322007	0.0347885283397301	0.327689934332821
Tcs3	1956	TRINITY_DN7347_c0_g1_i1	0.135290344752252	5.61160764562226	5.48546120769023	0.0349483976075762	0.327689934332821
CG8230	2480	TRINITY_DN7630_c0_g1_i1	-0.14737482817519	5.39805693206741	5.47945421337518	0.0350331671935799	0.327689934332821
CG34383	3428	TRINITY_DN8176_c6_g2_i1	0.207734496464396	5.32468313916327	5.45675260038522	0.0353557173504041	0.329679788001772
CG5961	1649	TRINITY_DN5797_c0_g1_i1	0.259771666311757	3.42112927746694	5.45001242696405	0.0354521543552728	0.330006102326118
EDTP	4342	TRINITY_DN8146_c1_g3_i1	-0.150923783764619	5.58812733546526	5.44563141511648	0.0355150027254668	0.33001916892471
CG41099	3787	TRINITY_DN6874_c0_g1_i1	0.127303543655963	6.32336509359049	5.43959567546065	0.0356018037876523	0.330254383667496
CG7841	1545	TRINITY_DN4385_c0_g1_i1	-0.152775193148417	5.53623401994868	5.43244350422031	0.0357049834145261	0.330312273984419
Scox	1230	TRINITY_DN6401_c0_g1_i1	0.178881558545935	4.88244824700527	5.43064096604254	0.0357310428570001	0.330312273984419
CG11309	1263	TRINITY_DN6996_c0_g1_i3	0.189960483887293	4.42849285944324	5.41535897352522	0.0359528763346419	0.331362107337762
CG10628	1336	TRINITY_DN7098_c0_g1_i1	0.164204145099175	4.9232535205834	5.41432139781278	0.0359679963838979	0.331362107337762
Pis	1289	TRINITY_DN6423_c0_g1_i1	0.233496104941412	4.69184989354142	5.40957161327674	0.0360373080089989	0.331432159788242
Srp9	443	TRINITY_DN2424_c0_g1_i1	-0.333660571094313	2.72872155418037	5.39618215233194	0.0362335415627488	0.332667267920553
pnut	2753	TRINITY_DN8027_c1_g1_i1	0.170163474408291	4.83506147255599	5.38764939050807	0.0363592515633792	0.333251774994727
CG9302	2532	TRINITY_DN7357_c0_g1_i1	0.122137230254535	9.09856620738477	5.37838999954392	0.0364962472528118	0.333937553653922
TfIIB	1646	TRINITY_DN7133_c0_g1_i1	0.156445845247519	5.61661515673574	5.36749366439372	0.0366582401058548	0.334849332667596
trbd	4056	TRINITY_DN2180_c0_g1_i1	-0.143167890204648	5.28514807561537	5.34932343731087	0.0369302563155672	0.335850826302731
CG9586	808	TRINITY_DN3066_c0_g1_i1	-0.208338541213893	4.64621958816343	5.34764706851963	0.036955471670995	0.335850826302731
U2af38	958	TRINITY_DN8622_c0_g1_i1	0.148750256398083	5.86350941774962	5.35365348087383	0.036865218874264	0.335850826302731
dco	3199	TRINITY_DN7025_c0_g1_i1	-0.163626410583292	6.24142127468513	5.34096703000621	0.037056151778126	0.336196944595126
CG8207	1441	TRINITY_DN716_c0_g1_i1	0.167810761059119	4.75724071878926	5.3328788391875	0.0371784873130077	0.336738036017141
HIPP1	3918	TRINITY_DN5359_c0_g1_i1	0.145714310285846	6.32830207269088	5.32410763941287	0.0373116907351295	0.336815333719414
CG10516	1950	TRINITY_DN6821_c0_g1_i1	-0.127466469006511	6.10275005359265	5.32405830409322	0.0373124415496279	0.336815333719414
hiw	15843	TRINITY_DN6392_c0_g2_i1	0.296341295779156	5.14412523735646	5.31692734880459	0.0374211518660987	0.337229876967812
CG4866	658	TRINITY_DN9693_c0_g1_i1	0.148596567083056	5.36033467256074	5.30837134990183	0.0375520788006973	0.337842906597228
MED1	5219	TRINITY_DN4600_c0_g1_i1	-0.14129236834833	6.46925529025528	5.29695098692922	0.0377276778536773	0.337889513552063
CG44774	4659	TRINITY_DN6480_c0_g1_i1	-0.117199836588987	8.0273720971497	5.29576367914811	0.0377459892257006	0.337889513552063
CG6695	3056	TRINITY_DN7905_c0_g1_i1	0.150152610769943	5.09658561647236	5.29948575189767	0.0376886201479349	0.337889513552063
IntS9	2621	TRINITY_DN3294_c0_g1_i1	0.136258269410218	5.58723141853392	5.27923109230337	0.0380020543078018	0.339099727838142
Lk6	4579	TRINITY_DN5635_c0_g1_i1	-0.123167567876949	8.32418470141448	5.27482841546507	0.0380705894407745	0.339099727838142
AstC-R2	2458	TRINITY_DN6090_c0_g2_i1	-0.268930143281436	3.72310045818641	5.27867311031612	0.0380107322060673	0.339099727838142
CG16947	1904	TRINITY_DN7994_c0_g1_i1	-0.140363269748426	6.55911319309506	5.26108723135323	0.038285431499566	0.340448762556572
Rab3-GAP	4375	TRINITY_DN4023_c0_g1_i1	-0.129737652546632	5.75970389773747	5.24954241618275	0.0384670370417183	0.340858957480963
CG9706	2808	TRINITY_DN7493_c0_g1_i1	-0.141973660987286	5.57650076348893	5.24284376592133	0.038572874789648	0.340858957480963
CG14103	1564	TRINITY_DN7539_c0_g1_i2	0.130111188226918	5.77446547665078	5.24205171782773	0.0385854116828198	0.340858957480963
hb	2691	TRINITY_DN8041_c5_g3_i1	-0.131603252534883	5.86129452664928	5.25268345594834	0.0384175267663028	0.340858957480963
jing	5919	TRINITY_DN8178_c3_g5_i1	0.157974139538484	7.89595400562491	5.23767665399923	0.0386547486273234	0.340910763345409
CG32473	801	TRINITY_DN1979_c0_g1_i1	-0.213817781861646	4.09508125559273	5.17476476226148	0.0396681903985385	0.345052572357642
cue	3139	TRINITY_DN3230_c0_g1_i1	-0.117927786026535	7.33849577187223	5.17755302406013	0.0396226171197395	0.345052572357642
didum	6359	TRINITY_DN4232_c0_g1_i1	0.16675317238954	8.16407617665107	5.1694004849566	0.0397560415774426	0.345052572357642
CG10375	803	TRINITY_DN4546_c0_g1_i1	-0.278393706375784	3.10707766416598	5.17943172522052	0.039591945092037	0.345052572357642
ZC3H3	2037	TRINITY_DN4758_c0_g1_i1	-0.134704424801687	5.48456064199827	5.18580779680861	0.039488056398123	0.345052572357642
CapaR	2756	TRINITY_DN5631_c0_g1_i1	-0.182323102322222	4.40916011841936	5.16405949120659	0.0398437391467962	0.345052572357642
cnn	3662	TRINITY_DN6881_c0_g1_i1	-0.119148610413534	8.24640856379985	5.18456810228037	0.039508230233854	0.345052572357642
LPCAT	1738	TRINITY_DN7082_c0_g1_i1	-0.184990999563493	4.3680505892299	5.18336651204665	0.0395277955719826	0.345052572357642
insc	2930	TRINITY_DN7865_c0_g1_i1	-0.121413774711411	6.62503791715078	5.16092586920008	0.039895298349301	0.345052572357642
alt	4393	TRINITY_DN8028_c0_g1_i1	-0.137301790027434	7.13842549092513	5.19244498074992	0.0393802540404826	0.345052572357642
mei-P26	5182	TRINITY_DN8257_c2_g1_i1	-0.123600464501602	8.76910748097331	5.16666544431444	0.0398009217237292	0.345052572357642
Bap170	6126	TRINITY_DN8522_c3_g1_i1	0.174533950898741	7.81526267794104	5.16255106434459	0.0398685483204171	0.345052572357642
CG12499	5713	TRINITY_DN8547_c0_g1_i1	-0.141638407557079	6.21029875005849	5.1557856668987	0.0399800431723966	0.345229601091547
CG13933	3167	TRINITY_DN4552_c0_g1_i1	-0.17009248630043	4.72168685745693	5.14157287648067	0.0402154705944544	0.345595668100503
mip40	4261	TRINITY_DN6248_c0_g1_i1	-0.136980054733405	5.46845287878758	5.14342828220889	0.0401846442881422	0.345595668100503
CG10082	2768	TRINITY_DN8283_c5_g1_i1	-0.154559568906353	5.17130553931218	5.14432789547711	0.0401697078434286	0.345595668100503
Eaf	2142	TRINITY_DN6895_c0_g1_i1	-0.130198506066023	6.20325672774376	5.13303371943702	0.0403577024655705	0.346263929620733
hfw	2164	TRINITY_DN6658_c0_g1_i1	-0.151361118654235	5.20794074656574	5.12729890396958	0.040453556647095	0.34653277950805
r2d2	1316	TRINITY_DN6690_c0_g1_i1	-0.178854147450798	4.59214425870821	5.11893982965393	0.0405937546074168	0.346628069946639
CG31800	790	TRINITY_DN863_c0_g1_i1	0.185330518841922	4.45383829127797	5.12204213723574	0.0405416561744334	0.346628069946639
CG31357	1490	TRINITY_DN4007_c0_g1_i1	-0.129204952782264	6.06502583288954	5.10713129226886	0.0407927834508339	0.347510704301134
krimp	2236	TRINITY_DN8242_c0_g1_i2	-0.12540881516198	6.50500783260753	5.10513623420729	0.0408265228847544	0.347510704301134
SCCRO3	2700	TRINITY_DN10441_c0_g1_i1	-0.146315859941714	6.17741431410334	5.09574397560077	0.0409858025257077	0.348314470515152
aux	4501	TRINITY_DN3317_c0_g1_i1	0.134740834883497	5.83881292522341	5.08274654712882	0.0412074302026113	0.349644719776027
stai	2103	TRINITY_DN5628_c0_g1_i1	-0.116413344612225	9.34588737800144	5.05976009845736	0.0416028544933575	0.350928142438447
l(3)72Ab	6673	TRINITY_DN6978_c0_g1_i1	0.190750771271563	6.32980535036257	5.05499549948638	0.0416853760706999	0.350928142438447
eIF6	1029	TRINITY_DN7234_c0_g1_i1	0.173766527293263	6.58745385949023	5.06958198468797	0.0414333488147665	0.350928142438447
Rab32	2805	TRINITY_DN8096_c2_g1_i1	-0.119895212964938	6.83667513451754	5.06424474242238	0.0415253575134463	0.350928142438447
CG6951	824	TRINITY_DN8588_c0_g1_i1	0.302209888631423	3.40808905615525	5.05823904179967	0.0416291778471186	0.350928142438447
Bre1	3932	TRINITY_DN2316_c0_g1_i1	0.127575188850336	6.90579509959116	5.04572054263509	0.0418465698438511	0.351184260361444
Aatf	1542	TRINITY_DN3111_c0_g1_i1	-0.332681713465767	2.67172813050679	5.04914751033474	0.0417869255471476	0.351184260361444
Dyrk3	4347	TRINITY_DN216_c0_g1_i1	-0.116347300459874	7.11799053765718	5.02641211392789	0.0421845030623806	0.351280684144141
nec	1571	TRINITY_DN271_c0_g1_i1	0.131079762574181	5.77315574721547	5.02844643150011	0.0421487475117851	0.351280684144141
mts	2125	TRINITY_DN6486_c1_g1_i1	-0.125897280147525	6.67049288507653	5.01895470487852	0.0423158820780598	0.351280684144141
CG6015	1817	TRINITY_DN7465_c0_g1_i1	0.143940189640409	5.34307725812878	5.01995882418656	0.0422981641853496	0.351280684144141
CG5604	8978	TRINITY_DN8193_c7_g1_i1	0.169708263444529	8.01120861604968	5.03233110531294	0.042080568955688	0.351280684144141
l(1)G0255	8579	TRINITY_DN8460_c0_g1_i1	0.114971962150248	7.88357095196173	5.02337706080398	0.0422379142271235	0.351280684144141
CG7368	3172	TRINITY_DN9930_c0_g1_i1	-0.134326766242474	6.48203460462017	5.03566568218545	0.0420221486401933	0.351280684144141
CG6654	1985	TRINITY_DN2231_c0_g1_i1	-0.205494763794166	5.16750471211934	5.00065671799841	0.0426402916647566	0.351594457278331
blot	3953	TRINITY_DN4060_c0_g1_i1	0.113185921563893	7.42816528527769	4.96378627355011	0.0433029298149145	0.351594457278331
CG16953	2269	TRINITY_DN4574_c0_g1_i1	-0.163234278958947	5.10981791333481	4.99859755544628	0.0426769823406949	0.351594457278331
vib	1271	TRINITY_DN6062_c0_g1_i1	-0.159395296713884	5.4952472709829	4.97741320031071	0.0430566205095808	0.351594457278331
pbl	3304	TRINITY_DN6195_c0_g1_i1	0.116866922657252	6.82855998595484	4.96172328534997	0.0433403634047515	0.351594457278331
CG11486	3038	TRINITY_DN6679_c0_g1_i1	-0.132784545496845	5.66460161062242	5.00306685426493	0.042597394487978	0.351594457278331
CG7600	2756	TRINITY_DN6806_c0_g1_i1	-0.316339843702878	3.01333459146092	4.97628436268668	0.043076961578471	0.351594457278331
CG7650	1831	TRINITY_DN6813_c0_g1_i1	0.134489082889547	6.16377170656364	4.96096833482837	0.0433540717663109	0.351594457278331
Nup62	2449	TRINITY_DN695_c0_g1_i1	0.121986365581204	6.24281583589817	4.95660609464919	0.0434333813851587	0.351594457278331
l(2)efl	847	TRINITY_DN7177_c0_g1_i1	-0.122797549776402	10.8185069103125	4.98333989071826	0.0429500103118284	0.351594457278331
NC2beta	648	TRINITY_DN7419_c0_g1_i1	0.241069341415708	3.54055924441685	4.95119548744472	0.0435319892180395	0.351594457278331
tay	5572	TRINITY_DN8167_c2_g5_i1	0.150771229793939	6.5669373199922	4.95445392409719	0.0434725729081392	0.351594457278331
Ubc2	1525	TRINITY_DN8170_c2_g4_i1	-0.124876900484885	5.90428935311343	4.95224407976244	0.0435128581016895	0.351594457278331
loqs	3677	TRINITY_DN8206_c2_g1_i1	-0.125876655021449	5.93289604246362	4.9893093596645	0.0428429451684064	0.351594457278331
lbk	4751	TRINITY_DN8220_c0_g1_i1	-0.137512591192056	5.57166908258495	5.00469129655979	0.0425685103123506	0.351594457278331
gro	3507	TRINITY_DN8265_c1_g4_i1	0.119245341323424	6.65662420553678	4.98557050957365	0.0429099662625187	0.351594457278331
phol	634	TRINITY_DN8342_c2_g1_i2	-0.678542570087039	0.627352209492729	4.97096412714506	0.0431729821912118	0.351594457278331
CG6878	501	TRINITY_DN8837_c0_g1_i1	0.225279174216479	3.65820293700118	4.99069625091165	0.0428181157198177	0.351594457278331
ND-51	1611	TRINITY_DN2642_c0_g1_i1	0.134145258669015	5.80348726624209	4.93283301025744	0.0438686185812448	0.351777967035719
Upf1	4092	TRINITY_DN4544_c0_g1_i1	-0.12775284305886	6.21892632296751	4.93298027509	0.0438659066639135	0.351777967035719
CG11837	2075	TRINITY_DN4611_c0_g1_i1	-0.118090727260662	7.82968446486576	4.94031368275825	0.0437311100340097	0.351777967035719
CG7896	5427	TRINITY_DN6560_c0_g1_i1	0.150156518956483	7.08829558869606	4.93209625117256	0.0438821891480044	0.351777967035719
YT521-B	2351	TRINITY_DN8898_c0_g1_i1	0.145623628699783	5.16598291702844	4.93967909280386	0.0437427552070447	0.351777967035719
Pkn	3804	TRINITY_DN7967_c0_g1_i1	0.13093758908301	6.99557945658664	4.92291152593444	0.0440517815843123	0.352611205498273
bbc	2115	TRINITY_DN7216_c0_g1_i1	-0.143660286199436	5.3477511664382	4.90749214856244	0.0443382368932342	0.354375997549942
yellow-c	1540	TRINITY_DN10024_c0_g1_i1	-0.318537769250267	2.7097092694063	4.88083115860994	0.0448387386962469	0.355347320133428
Zpr1	1700	TRINITY_DN4046_c0_g1_i1	-0.176069464240358	5.34291938448461	4.83818887330201	0.0456531902968168	0.355347320133428
CG10268	928	TRINITY_DN4714_c0_g1_i1	0.14022399098138	5.26776769832312	4.85510051070543	0.045328111423179	0.355347320133428
Prosbeta2	996	TRINITY_DN5061_c0_g1_i1	0.12671078331766	6.49051602194939	4.84926636066448	0.0454399468518131	0.355347320133428
CG1647	9195	TRINITY_DN5198_c0_g1_i1	0.147061787732582	7.71461358771706	4.84527809988542	0.0455165857456405	0.355347320133428
Prosalpha6	1060	TRINITY_DN5489_c0_g1_i1	0.121322376859072	6.44037156459907	4.83147686339434	0.0457829725437223	0.355347320133428
CG10576	1744	TRINITY_DN5561_c0_g1_i1	-0.122381681762817	7.94960345544984	4.88454413606968	0.0447686374761786	0.355347320133428
Prp19	1721	TRINITY_DN5648_c0_g1_i1	0.12639846763693	6.2400449800931	4.85556979139237	0.0453191298634183	0.355347320133428
Prosbeta7	1467	TRINITY_DN5864_c0_g1_i1	0.1300141152657	6.56887547252691	4.85581974663931	0.0453143468293927	0.355347320133428
CG5745	2982	TRINITY_DN6515_c0_g1_i1	-0.167972612540181	4.70242420935336	4.83498869282298	0.0457150141585455	0.355347320133428
ZnT41F	2983	TRINITY_DN781_c0_g1_i1	-0.122981753958406	5.97107085832281	4.83223174856792	0.0457683544903761	0.355347320133428
REPTOR	3134	TRINITY_DN7978_c0_g1_i1	-0.1432726927926	5.13535474093703	4.84963993491297	0.0454327760123576	0.355347320133428
SdhA	1825	TRINITY_DN8049_c4_g2_i1	0.134052117607472	5.96859299809468	4.86930473253948	0.0450571852445137	0.355347320133428
Hydr2	2556	TRINITY_DN8097_c1_g1_i2	0.170560719736997	4.93747241675386	4.85409921532546	0.0453472822357104	0.355347320133428
CG31111	1170	TRINITY_DN8255_c2_g1_i1	-0.195485856751881	4.73816391014312	4.85774179035969	0.0452775873498123	0.355347320133428
Dhod	2083	TRINITY_DN8255_c3_g9_i1	0.138612017669652	5.29848488463468	4.86251262314069	0.0451864962478482	0.355347320133428
Ncoa6	9657	TRINITY_DN8347_c5_g2_i1	0.152959814255031	7.58163521417077	4.84310948636374	0.0455583221395571	0.355347320133428
Smg6	4876	TRINITY_DN8436_c1_g2_i1	0.130068266516315	7.0389125490114	4.86098654848506	0.0452156105441947	0.355347320133428
enok	10973	TRINITY_DN8496_c0_g5_i1	0.177108171961394	8.98163549027623	4.89694998522566	0.0445353507628819	0.355347320133428
Ahcy	1530	TRINITY_DN8627_c0_g1_i1	0.119427475494081	7.03292601288668	4.88461575943138	0.0447672864955262	0.355347320133428
mthl1	4186	TRINITY_DN8433_c0_g1_i1	-0.113397960422153	7.01101908526199	4.82719105808913	0.0458660700675752	0.355478589225031
Npc2a	695	TRINITY_DN2235_c0_g1_i1	-0.305702392625358	3.00938684686914	4.82326315392152	0.0459423847208675	0.35555698607461
SCCRO4	1596	TRINITY_DN8233_c2_g2_i1	-0.140308201464651	5.38082708758217	4.81775360119408	0.0460496818490509	0.355874591670866
CG13018	440	TRINITY_DN3011_c0_g1_i1	0.32472919323974	2.6633914852532	4.78134096971753	0.0467662990682826	0.356090099449056
CG8525	1359	TRINITY_DN5565_c0_g1_i1	0.19184006325645	4.32124636015034	4.78411339618076	0.046711275277115	0.356090099449056
CG1463	1309	TRINITY_DN5794_c0_g1_i1	-0.120657904124045	7.26007138134098	4.79349282711882	0.0465256898640873	0.356090099449056
CG12018	1452	TRINITY_DN5912_c0_g1_i1	0.149783280133334	5.93285071480559	4.78056452250534	0.0467817227849646	0.356090099449056
ssp2	3562	TRINITY_DN6876_c0_g1_i1	-0.116696157958985	6.88810807628037	4.77930006120107	0.0468068535116428	0.356090099449056
CG10321	1783	TRINITY_DN7488_c0_g1_i1	-0.127985643501777	5.69369719645897	4.80056219895321	0.0463863878139321	0.356090099449056
CG17691	1693	TRINITY_DN7679_c0_g1_i1	0.140842882062341	5.71347028850955	4.79998997258914	0.0463976451962046	0.356090099449056
wfs1	2913	TRINITY_DN7841_c0_g1_i1	0.134579407768509	5.36517134384175	4.78315810607956	0.046730226086049	0.356090099449056
CG11030	1913	TRINITY_DN8564_c0_g1_i1	0.121071441653831	6.26526171111678	4.79665442156745	0.046463329609601	0.356090099449056
OstDelta	2181	TRINITY_DN8941_c0_g1_i1	0.12837297762932	6.43039318774926	4.80190646388145	0.0463599548443128	0.356090099449056
Cul4	3424	TRINITY_DN9251_c0_g1_i1	-0.118786061937584	7.03381828245841	4.80285235212415	0.0463413660244849	0.356090099449056
PCNA	1017	TRINITY_DN7776_c1_g1_i1	0.128992024106322	7.1471713347811	4.77554157371514	0.0468816463653812	0.356154628894572
Slimp	1533	TRINITY_DN7460_c0_g1_i1	-0.284608754247031	3.29423473951298	4.76135599978989	0.0471652106392141	0.357478816658078
CG10973	1138	TRINITY_DN8867_c0_g1_i1	0.136557783607044	5.24578949354252	4.76016714083196	0.047189067400964	0.357478816658078
CG9426	5086	TRINITY_DN4594_c0_g1_i1	-0.12364097618754	6.29960959399744	4.74854149371897	0.0474231117519395	0.358745821436151
Rho1	2268	TRINITY_DN6387_c0_g1_i1	-0.128993608709919	6.89644967857416	4.73808371228484	0.0476348178944377	0.359840516049261
vret	2921	TRINITY_DN7650_c0_g1_i1	0.111062088654944	7.98711674128514	4.73443600517798	0.0477089243143521	0.359894146758968
VhaSFD	1830	TRINITY_DN5372_c0_g1_i1	-0.153503197480384	5.47769747315428	4.7214590046551	0.0479736708173903	0.361383711024128
Kdm4B	7158	TRINITY_DN6575_c0_g1_i1	0.162733814977756	7.17390493890387	4.71442038322074	0.0481179935991729	0.361963226360165
CG4452	1889	TRINITY_DN6402_c0_g1_i1	-0.129883010335701	5.60279520326405	4.70929838499817	0.0482233399004489	0.362248333713722
Liprin-beta	4080	TRINITY_DN8339_c0_g3_i1	0.139712835316843	5.27321631025463	4.70291199770337	0.0483550736598499	0.362730587467952
CG17187	1010	TRINITY_DN1098_c0_g1_i1	-0.238387251976408	3.51860142437742	4.68862452156275	0.0486513293600795	0.363430166888717
VhaM9.7-a	577	TRINITY_DN1817_c0_g1_i1	0.226451671481998	3.88831550101106	4.69217460726971	0.0485775171875054	0.363430166888717
tsr	1404	TRINITY_DN8467_c0_g1_i1	-0.137775496973751	7.75618122626513	4.68899294308218	0.0486436631002602	0.363430166888717
dome	2288	TRINITY_DN7405_c0_g1_i1	-0.217358894397303	3.9415202988483	4.67723928410104	0.0488889437537204	0.364192117754829
ATPsyndelta	667	TRINITY_DN8368_c3_g2_i1	0.140309490372018	5.47326058476864	4.68040382545594	0.0488227610658382	0.364192117754829
CG11456	2102	TRINITY_DN3286_c0_g1_i1	-0.18630954500557	4.16660225303139	4.67137963467883	0.0490117718483508	0.364601421880183
CG2911	592	TRINITY_DN10365_c0_g1_i1	-0.309056208389429	2.66445242926193	4.62530934697768	0.0499903071522287	0.364820317582491
Cp110	1910	TRINITY_DN261_c0_g1_i1	-0.113816690402316	6.88761995871654	4.6627035753455	0.0491943076403425	0.364820317582491
wda	2506	TRINITY_DN4571_c0_g1_i1	-0.135913936773145	5.71837499545757	4.62206620264685	0.0500600584729651	0.364820317582491
CG14969	1141	TRINITY_DN6790_c0_g1_i1	-0.164222949098998	4.72004565132281	4.6428290897254	0.0496154872038769	0.364820317582491
Sdc	1902	TRINITY_DN7006_c0_g1_i1	-0.167445688973136	5.02342655982017	4.63834391084317	0.049711126166864	0.364820317582491
SerRS-m	962	TRINITY_DN7399_c0_g1_i1	0.167766162396264	4.52784016107836	4.62472181935423	0.0500029347581155	0.364820317582491
Etf-QO	1987	TRINITY_DN7666_c0_g1_i1	0.134630031388082	5.25645649177343	4.64943818789827	0.0494749556416929	0.364820317582491
tou	8054	TRINITY_DN7937_c4_g1_i1	0.154118920955806	6.5253138528314	4.62415235417225	0.0500151777543652	0.364820317582491
Rbfox1	2010	TRINITY_DN7995_c0_g1_i1	-0.267330718388181	3.36110265976924	4.6375393169708	0.0497283058561937	0.364820317582491
not	2291	TRINITY_DN8006_c0_g1_i1	-0.148777807368949	5.18078863349168	4.64265184182177	0.0496192625859482	0.364820317582491
NSD	5072	TRINITY_DN8113_c0_g1_i1	0.116575058411003	8.06858805598538	4.65913873043558	0.0492695415029014	0.364820317582491
awd	849	TRINITY_DN8244_c0_g4_i1	0.118008601893902	8.47766655358803	4.64755951471702	0.0495148545642811	0.364820317582491
Rab35	1194	TRINITY_DN8292_c4_g4_i2	-0.261040634668106	3.77102442647886	4.65970932379684	0.0492574903360656	0.364820317582491
S	2519	TRINITY_DN8422_c2_g1_i1	-0.141008915977575	5.23808979695891	4.62720190754839	0.0499496564003728	0.364820317582491
Hlc	1796	TRINITY_DN8825_c0_g1_i1	-0.139068212022166	5.26710861208689	4.64566916416897	0.0495550399182022	0.364820317582491
CenB1A	3301	TRINITY_DN8034_c5_g1_i1	-0.153956504610132	5.39484237289104	4.61818917321011	0.0501435941585122	0.364933935264728
CG43867	5535	TRINITY_DN7937_c3_g1_i1	0.124727646539224	5.88662624944768	4.61315432883663	0.0502523228445374	0.365230346411381
Pex23	4393	TRINITY_DN5392_c0_g1_i1	0.202105453632431	4.46177586950723	4.58790374550564	0.0508018428064168	0.368323609180767
Gp210	6450	TRINITY_DN6078_c0_g1_i1	-0.128699435282238	8.11271763835295	4.58729948851235	0.0508150799484171	0.368323609180767
spn-B	2056	TRINITY_DN5470_c0_g2_i1	-0.218892630803403	3.79275071901509	4.57417994007286	0.0511034923661279	0.369417035664163
CG31224	6626	TRINITY_DN6087_c0_g1_i1	0.147698004866693	6.57823371490154	4.57501240355867	0.0510851344920238	0.369417035664163
Pgm	2117	TRINITY_DN7585_c0_g1_i1	0.130529104444031	5.78416738048972	4.56216100566059	0.0513694120255691	0.370840204286736
Nup107	3411	TRINITY_DN7973_c4_g6_i1	-0.123322053895228	6.36615402933306	4.553910062928	0.0515529133638968	0.371665366010054
Rap1	1785	TRINITY_DN5511_c0_g1_i1	-0.122316015604744	6.6891250285957	4.54460678587985	0.0517607505883301	0.371926633682114
CG8814	2130	TRINITY_DN7901_c0_g2_i1	-0.184021993569854	4.79959976067255	4.54299340300137	0.0517968948043607	0.371926633682114
CG2608	1007	TRINITY_DN8982_c0_g1_i1	0.186359156968595	4.19806800815049	4.54312084993525	0.0517940385551577	0.371926633682114
CG3603	1702	TRINITY_DN8447_c0_g2_i1	0.138776246724215	5.89499437064909	4.53314952914575	0.0520180734393692	0.373016118081244
eff	394	TRINITY_DN8304_c3_g1_i2	-0.27572865186951	3.68448428395321	4.52973403731574	0.0520950762463362	0.373070206025429
Vha44	1928	TRINITY_DN7219_c0_g2_i1	-0.130262896176298	5.43724135261243	4.52045998381069	0.0523048433310774	0.373580254730659
CG8939	2527	TRINITY_DN7887_c0_g1_i1	0.110250297811081	6.94148864525036	4.52043503600339	0.0523054089661992	0.373580254730659
aay	1203	TRINITY_DN7055_c0_g1_i1	0.107014671964473	7.54205704391001	4.50959137968391	0.0525519519594826	0.374842674600772
CG13603	1208	TRINITY_DN10391_c0_g1_i1	-0.19747832973238	3.98733031442727	4.49717699420401	0.0528358997836128	0.374858958695131
Updo	1223	TRINITY_DN1597_c0_g1_i1	0.186430172068997	5.35104583631254	4.50267885293391	0.0527098348786463	0.374858958695131
Nap1	1676	TRINITY_DN3166_c0_g1_i1	-0.11738278429297	9.29220560489501	4.50354573017041	0.0526900045100418	0.374858958695131
GalT1	3051	TRINITY_DN7876_c1_g8_i1	-0.138947942672508	5.42405599009645	4.49648853906492	0.0528516995957493	0.374858958695131
tai	5290	TRINITY_DN8232_c1_g2_i1	0.147519604833848	6.04357826113922	4.49424614328545	0.0529032006499552	0.374858958695131
CG14814	3206	TRINITY_DN5602_c0_g1_i1	0.115618567294113	8.10502447115843	4.48756647920961	0.0530569651526099	0.375198396221719
Drice	1041	TRINITY_DN8961_c0_g1_i1	0.118747587021351	6.28309411567425	4.4860989821319	0.0530908175625593	0.375198396221719
Cyp6a13	1628	TRINITY_DN10137_c0_g1_i1	0.120915061964084	6.19899243840391	4.47758537694765	0.0532877162989728	0.37609503842547
Vps60	915	TRINITY_DN9274_c0_g1_i1	0.175754316523928	4.37969691037763	4.47442089746847	0.0533611234784171	0.37611889002963
MKP-4	1614	TRINITY_DN4226_c0_g1_i1	-0.16949008288203	5.24410497701916	4.45751063604692	0.0537554326157442	0.378280464754733
Ank2	7361	TRINITY_DN4373_c0_g1_i1	0.173503021470723	6.55819107567503	4.43484514416102	0.0542893722843311	0.378280464754733
eIF2B-gamma	1540	TRINITY_DN540_c0_g1_i1	-0.159057121385073	5.47980294307899	4.44343006175757	0.0540863975250906	0.378280464754733
Art4	3703	TRINITY_DN6693_c0_g1_i1	-0.106282906278436	7.87274395490703	4.43463119055994	0.054294442352484	0.378280464754733
CG8399	2687	TRINITY_DN7683_c0_g1_i1	0.114520507879415	6.56865216135751	4.43100616354937	0.0543804301893214	0.378280464754733
Pi4KIIalpha	2641	TRINITY_DN7953_c4_g2_i1	-0.118585350509425	6.35569680582662	4.43288295108264	0.0543358915073327	0.378280464754733
CG16941	2533	TRINITY_DN8108_c0_g1_i1	0.118349299145176	6.02480204994237	4.45374366371046	0.0538437397446792	0.378280464754733
CG2124	2071	TRINITY_DN8125_c0_g2_i1	-0.190785090442366	4.51712064385817	4.43859816957682	0.0542005279024021	0.378280464754733
CG4025	1650	TRINITY_DN8193_c1_g1_i1	-0.16845332596587	4.51914561172817	4.44885830867201	0.0539585208190033	0.378280464754733
shn	7412	TRINITY_DN8344_c2_g3_i1	0.21186500419732	6.10179190548011	4.43722402759249	0.0542330375830029	0.378280464754733
car	2142	TRINITY_DN9224_c0_g1_i1	-0.143554170414609	6.20434890286104	4.42839264911043	0.0544425245308897	0.378280464754733
CG8323	1143	TRINITY_DN2551_c0_g1_i1	0.254561391646628	3.29696506321252	4.40575098132548	0.0549840013606405	0.378614193984615
CG14894	1017	TRINITY_DN4233_c0_g1_i1	-0.202031382994262	4.54018441676024	4.41039143115558	0.0548725061877582	0.378614193984615
CG4511	1262	TRINITY_DN6488_c0_g1_i1	0.122858709391602	5.7005376306903	4.40861600731952	0.0549151322431952	0.378614193984615
CG8728	2744	TRINITY_DN6685_c0_g1_i1	0.117112820191257	6.46602055753174	4.40935727045582	0.0548973305221045	0.378614193984615
Ssl1	1291	TRINITY_DN6828_c0_g1_i1	0.160961055846912	4.68812702429037	4.40878885943691	0.0549109805205929	0.378614193984615
SP2637	1810	TRINITY_DN8040_c4_g2_i2	0.181458574009032	4.19491589824204	4.41842053426571	0.0546802252568044	0.378614193984615
CG9662	603	TRINITY_DN9479_c0_g1_i1	0.220412427894529	4.19313897303088	4.40967980700217	0.0548895868193498	0.378614193984615
Oamb	3676	TRINITY_DN8072_c4_g1_i2	-0.123671891033139	5.746610639567	4.39510661373307	0.0552407683072291	0.379895219690304
CG10802	1767	TRINITY_DN2533_c0_g1_i1	0.112072736804667	6.76263227159037	4.37006882583753	0.0558503678939845	0.381058426344548
rev7	975	TRINITY_DN6027_c0_g1_i1	-0.231355793064462	4.47037026014434	4.38298158297549	0.0555349874288867	0.381058426344548
Yippee	869	TRINITY_DN6323_c0_g1_i2	0.180301896072007	4.40749045036333	4.3755861108868	0.0557153546779499	0.381058426344548
CG10341	1658	TRINITY_DN7708_c0_g1_i1	0.146461920659092	5.52553837824801	4.36939435922946	0.0558668993520045	0.381058426344548
CG13617	2052	TRINITY_DN7872_c0_g1_i1	-0.218488272422037	3.63273635742503	4.373473561431	0.0557670049666035	0.381058426344548
Mmp2	1097	TRINITY_DN7968_c5_g5_i1	-0.26967942903472	2.93013335489688	4.36867653715483	0.0558844998497914	0.381058426344548
BRWD3	4424	TRINITY_DN8211_c2_g3_i1	0.172823277138802	7.68816805419594	4.36777792233617	0.0559065425357482	0.381058426344548
GlnRS	2950	TRINITY_DN10327_c0_g1_i1	-0.112910887046318	6.71650659336442	4.36143448665136	0.0560624384890057	0.381153616613227
CG33116	2104	TRINITY_DN7166_c0_g1_i1	-0.120217532068462	5.71363625585045	4.36386037774746	0.0560027590647589	0.381153616613227
AnxB10	1270	TRINITY_DN10410_c0_g1_i1	0.146475711867551	5.18575491169807	4.35093880983396	0.0563215143047404	0.382108761281703
Rad9	1487	TRINITY_DN4731_c0_g1_i1	-0.188967176695486	4.13889478750547	4.34998159077655	0.0563452129836359	0.382108761281703
AdSL	1835	TRINITY_DN6777_c0_g1_i1	-0.130116078578032	5.23244617091143	4.34570876190929	0.0564511434589768	0.382344377702603
flr	3258	TRINITY_DN7734_c0_g1_i1	-0.131158966385024	6.67238785392841	4.34147832158496	0.0565562560289154	0.382573867923558
Ssrp	2316	TRINITY_DN7549_c0_g1_i1	0.107473767910875	7.36512486851682	4.33548317318552	0.0567056140271475	0.382620418266092
CG5877	2812	TRINITY_DN7928_c0_g1_i1	-0.173625627272886	4.38351724687681	4.33602670224978	0.0566920537228642	0.382620418266092
RN-tre	2223	TRINITY_DN5488_c0_g1_i1	-0.131592402771775	5.30830814659568	4.31504708822455	0.0572182720962229	0.385111954171445
Apf	3995	TRINITY_DN5931_c0_g1_i3	-0.126731757051539	5.89839235466581	4.31611135664404	0.0571914384639565	0.385111954171445
CG6422	2922	TRINITY_DN7568_c0_g1_i1	0.116619483313295	6.8099672744053	4.30614206117504	0.0574433833884743	0.385660515224369
qin	5340	TRINITY_DN8300_c0_g2_i1	-0.109278696024404	7.1564041826051	4.30709168895594	0.0574193275926169	0.385660515224369
hng1	936	TRINITY_DN10373_c0_g1_i1	-0.272521608238107	3.12426626260064	4.28647293465929	0.0579443400438124	0.388395728642666
Cyt-c-p	917	TRINITY_DN7026_c0_g1_i1	-0.111817793723572	7.59927483840794	4.28447892161481	0.057995415075669	0.388395728642666
sfl	4769	TRINITY_DN7249_c0_g2_i1	-0.137046595109822	5.31698111794531	4.27733998739712	0.0581787121276875	0.388786583060314
CG5589	1869	TRINITY_DN7777_c0_g1_i1	0.161174137855029	4.60141053724658	4.27656895229882	0.0581985501360067	0.388786583060314
loj	1041	TRINITY_DN1097_c0_g1_i1	0.165820039937155	4.48153573855422	4.27160239306535	0.0583265278229554	0.389157491847321
fs(1)N	8704	TRINITY_DN8482_c0_g1_i1	0.137235826651096	8.65581420702741	4.25861261960002	0.0586628308528986	0.390915712792703
CG15014	1272	TRINITY_DN6054_c0_g1_i1	-0.139887733931594	5.13868351501908	4.25192693993912	0.0588368199394227	0.391358297385989
unc-119	2454	TRINITY_DN8167_c2_g3_i1	-0.162061400876687	4.57335931188022	4.25046384315368	0.0588749775252055	0.391358297385989
CG10011	1572	TRINITY_DN5793_c0_g1_i1	-0.186898014239585	4.04774959825851	4.24146972158749	0.0591101915164784	0.392436141699636
obe	6905	TRINITY_DN8537_c0_g1_i1	0.160404500981354	5.8491567279762	4.22522177714941	0.0595379450279431	0.394788028080348
CG32100	1956	TRINITY_DN8835_c0_g1_i1	-0.130235451503595	5.24480030933126	4.21589132479982	0.0597852475604612	0.395939043954669
Surf1	990	TRINITY_DN9599_c0_g1_i1	0.197734391352998	3.86626630001712	4.20905840722395	0.0599671281262816	0.396654489121008
asun	2510	TRINITY_DN215_c0_g1_i1	0.154985994809193	4.69809761177651	4.20204990632124	0.0601543663448183	0.397403569050454
Mcm6	2754	TRINITY_DN8005_c0_g1_i1	0.106088024176586	7.79036986765843	4.19855015769965	0.0602481254039183	0.397534006811358
CG17167	2121	TRINITY_DN5884_c0_g1_i1	0.12045893621024	6.1346518160954	4.18522157148863	0.0606067962521754	0.398920468958866
Lis-1	2717	TRINITY_DN7429_c0_g1_i1	-0.110117191082922	7.3722835448879	4.18590847644422	0.0605882497536998	0.398920468958866
az2	1667	TRINITY_DN5466_c0_g1_i1	-0.148375117569265	5.74151020337615	4.17488148074773	0.0608867972569103	0.39929546772511
aurB	1194	TRINITY_DN6929_c0_g1_i1	0.128485712726876	5.67689999598675	4.17730547567472	0.0608210196631778	0.39929546772511
rdx	2799	TRINITY_DN8162_c6_g5_i1	-0.121016709576294	6.75713019352423	4.17716967695299	0.0608247024651717	0.39929546772511
wat	1850	TRINITY_DN5305_c0_g1_i1	-0.106354853130565	7.96101210534534	4.17118559348166	0.0609872519117714	0.399466500022102
mtg	2262	TRINITY_DN8257_c0_g1_i1	0.281597934275773	3.13100567070356	4.16352852896339	0.0611959999383326	0.400345573287191
DNApol-delta	3413	TRINITY_DN2074_c0_g1_i1	0.114741174596737	6.57783792267902	4.15588664729508	0.0614051821558706	0.400889635476422
Snup	1884	TRINITY_DN305_c0_g1_i1	-0.126804684115057	6.49341804852105	4.1550387741338	0.0614284434922911	0.400889635476422
CG15890	782	TRINITY_DN1309_c0_g1_i1	0.694680888047525	0.209526544673864	4.14848924222981	0.061608483176358	0.401576654296382
CG16908	3302	TRINITY_DN4983_c0_g1_i1	-0.165396622603579	4.59980824475314	4.14049894795161	0.0618289789407973	0.401786740539125
CG17514	8252	TRINITY_DN6588_c0_g1_i1	0.17808927164788	6.87569787027936	4.14061130977666	0.0618258717616979	0.401786740539125
Dref	2129	TRINITY_DN7143_c0_g1_i1	-0.292640260587056	2.80096129668577	4.13652239114824	0.0619390637676034	0.401786740539125
CG5196	1519	TRINITY_DN8176_c0_g1_i1	-0.134456850671809	5.91829717644735	4.13649075003406	0.0619399406379437	0.401786740539125
CG30423	1170	TRINITY_DN6084_c0_g1_i1	0.218682048656298	4.3846470763662	4.1208860074784	0.0623742012974475	0.404115603339675
CG32579	1248	TRINITY_DN4973_c0_g1_i1	0.281329509098307	2.87907131543283	4.10703859413539	0.0627625957141811	0.404194126595763
CG13671	3079	TRINITY_DN4985_c0_g1_i1	-0.117906817882266	5.55570184460822	4.11619103720481	0.062505565092717	0.404194126595763
CG10289	3341	TRINITY_DN6279_c0_g1_i1	-0.12036328818679	6.10448807656249	4.11447026185993	0.0625537943092264	0.404194126595763
Sap47	2128	TRINITY_DN6465_c0_g1_i1	0.196645576520689	3.93087084638227	4.10822757906125	0.0627291340941028	0.404194126595763
Tudor-SN	4571	TRINITY_DN7426_c0_g1_i1	0.108412556937734	8.44623236759398	4.11105277605151	0.0626497096949569	0.404194126595763
tna	3223	TRINITY_DN8304_c3_g3_i1	0.194833939941638	4.43014071420352	4.10157455085044	0.0629166438887103	0.404216859241942
GstE7	836	TRINITY_DN9000_c0_g1_i1	0.669753009774297	0.353821727437049	4.10415491772725	0.0628438393797552	0.404216859241942
CG10721	2143	TRINITY_DN4256_c0_g1_i1	-0.13495253494951	5.35808059123469	4.09257595750427	0.0631713243678047	0.405368199736534
nopo	1403	TRINITY_DN8073_c0_g1_i1	0.119268300784283	6.16572307660875	4.08352242407462	0.0634287997254269	0.406534705638744
Sep1	2971	TRINITY_DN8027_c1_g3_i1	-0.143932873728606	6.30404531851141	4.07696596413135	0.0636160408113992	0.407248814300388
Rme-8	8019	TRINITY_DN6558_c0_g1_i1	0.194447879957404	5.77906615571963	4.06865873983889	0.0638542271341661	0.40828696897334
CG5044	613	TRINITY_DN6277_c0_g1_i1	0.535497143097937	1.05908159363931	4.05890337344398	0.0641352925738714	0.408850258422958
Sodh-2	1425	TRINITY_DN6545_c0_g1_i1	0.182079832022446	4.08140928153633	4.04740235301817	0.0644685482349253	0.408850258422958
CG13369	1349	TRINITY_DN7021_c0_g1_i1	0.343010493578455	2.18680660415588	4.05498052981895	0.0642487304336534	0.408850258422958
CG14234	2686	TRINITY_DN8401_c1_g2_i1	-0.118315224868774	6.48897994693051	4.04717434947659	0.0644751757371523	0.408850258422958
Bsg25D	4703	TRINITY_DN8415_c0_g1_i1	0.126180354060618	6.7851662273296	4.05835599796455	0.0641511068345472	0.408850258422958
RhoGAP15B	5489	TRINITY_DN8435_c0_g1_i1	0.171452688221555	5.75871207558453	4.05480161894431	0.0642539097421878	0.408850258422958
CG33303	1698	TRINITY_DN9581_c0_g1_i1	0.111265490439209	6.0923897177625	4.04995220416635	0.0643944856090164	0.408850258422958
AsnRS	2032	TRINITY_DN2399_c0_g1_i1	0.10167048619408	7.93292442566887	4.04034609808243	0.0646740329894383	0.409145148629297
Nckx30C	2911	TRINITY_DN7223_c1_g1_i1	0.192467582541496	4.00629103085696	4.0416801854133	0.0646351233507056	0.409145148629297
CG6153	795	TRINITY_DN622_c0_g1_i1	0.113220106408454	6.24123926453906	4.03075988733776	0.0649544443638078	0.409739962026202
CG9588	756	TRINITY_DN6847_c0_g1_i1	0.287423730392803	2.64760716948217	4.03332581200716	0.0648792453492685	0.409739962026202
ADD1	3798	TRINITY_DN8329_c0_g1_i1	0.164724518045947	6.57505032265474	4.02931216843423	0.0649969181989061	0.409739962026202
nej	7705	TRINITY_DN8355_c2_g8_i1	0.13460561740896	7.88434066915277	4.02261640206334	0.0651937927965901	0.410051516323218
CalpB	3182	TRINITY_DN8364_c0_g1_i1	0.12161537008423	5.6902033859033	4.02243858197288	0.0651990308955555	0.410051516323218
CG4619	2325	TRINITY_DN5498_c0_g1_i1	-0.241476368069431	3.77439031940873	4.00929499707283	0.065587598252357	0.411362429000881
Pmp70	2453	TRINITY_DN6635_c0_g1_i1	0.133204110778112	5.85974583915387	4.00762260694943	0.0656372373214961	0.411362429000881
ZnT63C	2598	TRINITY_DN8283_c0_g1_i1	-0.131959246405768	5.74486533618912	4.01067822385352	0.0655465758049039	0.411362429000881
mtSSB	584	TRINITY_DN10362_c0_g1_i1	0.115423153009912	5.991229922359	3.97725100859565	0.0665465548090347	0.41159232524198
Pi3K21B	1855	TRINITY_DN5379_c0_g2_i1	-0.177062912068483	4.19484976013627	3.96760524127215	0.0668384848455722	0.41159232524198
CG18012	1648	TRINITY_DN6282_c0_g1_i1	0.141616625714142	5.02367845166022	3.97602483493386	0.0665835805605645	0.41159232524198
CG6201	2558	TRINITY_DN6520_c0_g1_i1	-0.161715895754485	4.48009500978805	3.96860870319706	0.0668080438775155	0.41159232524198
Dgkepsilon	1763	TRINITY_DN6745_c0_g1_i1	-0.235304334243363	3.29819482880606	3.97298804716169	0.066675385774459	0.41159232524198
CG12863	1482	TRINITY_DN6748_c0_g1_i1	-0.315056963663502	2.6045229723599	3.97189167637245	0.0667085672823257	0.41159232524198
trbl	2476	TRINITY_DN7490_c0_g1_i1	0.140582605882262	5.18358175355116	3.97379949484504	0.0666508401024261	0.41159232524198
dre4	3736	TRINITY_DN7689_c0_g1_i1	0.100913434003741	7.58751563256368	4.00144101654055	0.0658211054832605	0.41159232524198
Spt7	2471	TRINITY_DN7820_c0_g1_i1	0.117264879443771	5.60802375049705	3.96557788159885	0.066900037225144	0.41159232524198
CG43143	3488	TRINITY_DN7953_c5_g2_i1	0.164196486252537	5.78980551789918	3.97452401860619	0.0666289329210698	0.41159232524198
TyrR	2553	TRINITY_DN8087_c0_g1_i2	-0.21608832363915	3.92702010358861	3.9764113118085	0.0665719077867443	0.41159232524198
Nle	1641	TRINITY_DN8194_c3_g9_i1	0.11835688170815	6.39250524580987	3.99724340780124	0.0659463113174899	0.41159232524198
bur	3630	TRINITY_DN8318_c1_g1_i1	-0.116399694556431	7.5107485121431	3.97896075472752	0.0664949680088869	0.41159232524198
skd	9913	TRINITY_DN8366_c0_g1_i1	0.154850719616795	6.76416525855326	3.9790022618631	0.0664937162405229	0.41159232524198
CG10345	2424	TRINITY_DN8508_c2_g5_i1	0.303551518542981	2.6792675090985	3.99048873758045	0.0661483856847535	0.41159232524198
Cad86C	5682	TRINITY_DN8529_c0_g1_i1	0.247685221783095	3.99854993993876	3.99090967816841	0.0661357711676537	0.41159232524198
THG	1064	TRINITY_DN4864_c0_g1_i1	-0.18156817411768	4.10794478724626	3.95926086767825	0.067092261306098	0.411831469114345
nvy	2425	TRINITY_DN7087_c0_g4_i1	0.191901617071853	3.80023121868774	3.95934203685158	0.0670897871862596	0.411831469114345
Golgin84	1807	TRINITY_DN9614_c0_g1_i1	-0.165833036548344	4.3690942741194	3.95528937178038	0.0672134496676559	0.412104381466872
Sec16	7187	TRINITY_DN8362_c0_g1_i1	0.149588069883876	6.85377349056283	3.94014555468005	0.0676779597371981	0.41405648062654
CG17734	724	TRINITY_DN9052_c0_g1_i1	0.201000035311315	4.64280561901051	3.93988401382763	0.0676860156377028	0.41405648062654
Prp31	1651	TRINITY_DN3768_c0_g1_i1	-0.142502655083962	5.2726167424975	3.92811819184996	0.0680496096270899	0.415807114115017
Ras85D	1496	TRINITY_DN4971_c0_g1_i1	-0.158253074165795	5.17285622469768	3.91031565809848	0.0686041965056171	0.415883904550417
Edc3	1832	TRINITY_DN5484_c0_g2_i1	-0.143648749043135	4.94771826082051	3.91870042332294	0.068342323625515	0.415883904550417
GalNAc-T1	3642	TRINITY_DN5971_c1_g2_i1	-0.212867113660952	4.09549357057227	3.91723434962437	0.0683880258108931	0.415883904550417
ERp60	1969	TRINITY_DN6028_c0_g1_i1	0.105294110125292	7.58740889448343	3.91439781250706	0.0684765533413881	0.415883904550417
CG4686	1625	TRINITY_DN7066_c0_g1_i1	0.154857984215013	5.35746608739332	3.91149426482538	0.0685673140005672	0.415883904550417
CG11593	2796	TRINITY_DN8056_c3_g3_i1	-0.138670988919046	5.00126856999466	3.91295518530763	0.0685216298191518	0.415883904550417
Madm	3262	TRINITY_DN8171_c3_g1_i1	-0.126817605348499	5.23205078389809	3.92078675451998	0.0682773488880175	0.415883904550417
mTerf5	1752	TRINITY_DN6735_c0_g1_i1	-0.218154505885115	3.82008510031783	3.89695580946469	0.0690239310277689	0.41795663308923
DNApol-iota	2297	TRINITY_DN6447_c0_g1_i1	-0.112802396132346	5.96869794898728	3.89243152137929	0.0691667680002192	0.41834989969502
CG15096	4806	TRINITY_DN4236_c0_g1_i1	-0.102677828203251	7.33142653831878	3.8897345121546	0.0692520836299727	0.418394759478721
CG10435	2031	TRINITY_DN4281_c0_g1_i1	-0.148889553029665	4.6189026567772	3.87704717893846	0.0696551178579895	0.418944723421346
Trs20	496	TRINITY_DN4852_c0_g1_i1	-0.344059786457455	2.1413266505057	3.87790544348221	0.0696277654523432	0.418944723421346
Sec61alpha	2119	TRINITY_DN7691_c0_g1_i1	0.106035406310435	7.08291713460306	3.87818445714342	0.0696188762085401	0.418944723421346
CG6330	1514	TRINITY_DN7965_c0_g3_i1	0.16062892646739	4.335742184696	3.88405253335172	0.0694322357678418	0.418944723421346
COX7C	448	TRINITY_DN10177_c0_g1_i1	0.16542807237865	4.64382394060181	3.85229037196093	0.0704496578563187	0.420297973823329
Prx5	1014	TRINITY_DN4510_c0_g1_i1	-0.105914478266598	8.46204466509419	3.86071537814948	0.0701780576750198	0.420297973823329
CG9300	3890	TRINITY_DN4578_c0_g1_i1	-0.102505396562181	7.51258935616296	3.85928394500316	0.0702241149844905	0.420297973823329
Dap160	4107	TRINITY_DN5724_c0_g1_i1	0.122873515828295	6.06226639710788	3.85723406057156	0.0702901342898541	0.420297973823329
CG15877	748	TRINITY_DN6137_c0_g1_i1	-0.340633652580354	2.49169249543616	3.86389121110253	0.0700760019600677	0.420297973823329
CG3356	4139	TRINITY_DN7748_c0_g1_i1	-0.113397360701528	5.97685018388784	3.85053229506987	0.0705064919682285	0.420297973823329
for	643	TRINITY_DN7968_c4_g2_i1	0.358448137014261	1.85123582767435	3.85667871718225	0.070308032642792	0.420297973823329
CG2918	3376	TRINITY_DN8070_c0_g1_i1	0.104373349403047	8.24219645621848	3.84584315400007	0.0706583480578777	0.420297973823329
Cpsf100	1963	TRINITY_DN8129_c0_g1_i1	0.143647395840257	4.85992069363034	3.84648705996554	0.0706374722657111	0.420297973823329
wal	1311	TRINITY_DN8630_c0_g1_i1	0.121591503546885	5.42842951357046	3.84571062129933	0.0706626457573014	0.420297973823329
AP-1sigma	1357	TRINITY_DN5677_c0_g1_i1	-0.160532465912233	4.3537382343275	3.83957285978458	0.0708620205270843	0.421017602047533
CG7872	1308	TRINITY_DN9278_c0_g1_i1	-0.114879784793646	5.50161056179439	3.83620971725513	0.0709715516564431	0.421202435300283
CG9951	1967	TRINITY_DN7181_c0_g1_i1	-0.148305103688604	4.71765621829068	3.82684535083155	0.0712775991913907	0.422130822941621
Sirt1	3395	TRINITY_DN8211_c0_g1_i1	-0.101459667754245	7.32922138616685	3.82661426330348	0.0712851715524204	0.422130822941621
Prosalpha5	948	TRINITY_DN10351_c0_g1_i1	0.106970460639118	6.11840056799975	3.78579286903113	0.0726380486328442	0.423756435534618
Arc42	3216	TRINITY_DN3199_c0_g1_i1	0.106457608198124	6.52182951276323	3.80186704339804	0.072101694248217	0.423756435534618
CtsB1	1249	TRINITY_DN3371_c0_g1_i1	0.110024079004296	6.66670289414313	3.78931177864436	0.0725202246147825	0.423756435534618
CG4942	1095	TRINITY_DN5161_c0_g1_i1	0.395502279174793	1.59951083260765	3.80729193711794	0.0719217493451913	0.423756435534618
CG13390	1210	TRINITY_DN5763_c0_g1_i1	-0.243797994818948	3.17339638462227	3.79521446477257	0.0723230973416058	0.423756435534618
beta3GalTII	1438	TRINITY_DN6562_c0_g2_i1	-0.1718462100742	4.13059936525846	3.80490384107219	0.0720008967530707	0.423756435534618
drk	1807	TRINITY_DN6754_c0_g1_i1	-0.113527077878964	5.64010719487332	3.78501132550202	0.0726642482084125	0.423756435534618
CG11985	378	TRINITY_DN681_c0_g1_i1	0.249807669157429	3.42172639808097	3.80182713912442	0.0721030198752881	0.423756435534618
PP2A-B'	2501	TRINITY_DN7284_c0_g1_i1	-0.11540918531719	6.00911377447682	3.81127802713038	0.0717898721193073	0.423756435534618
CG8878	3353	TRINITY_DN7392_c0_g1_i1	-0.109656880074508	6.74887718640417	3.7927168292279	0.0724064305434274	0.423756435534618
Cdc27	3574	TRINITY_DN8162_c6_g2_i1	-0.105163866452791	6.79999432162152	3.79881382448396	0.0722032069921641	0.423756435534618
SERCA	5362	TRINITY_DN8203_c0_g2_i1	0.104232912202781	7.24480828894052	3.80603244539641	0.0719634790402668	0.423756435534618
ocm	7320	TRINITY_DN8320_c0_g1_i1	0.160699436232421	8.09285807021519	3.78838934593413	0.0725510883997847	0.423756435534618
calypso	1778	TRINITY_DN9335_c0_g1_i1	0.17035109922308	4.17266238882547	3.78508442367093	0.0726617972694114	0.423756435534618
CG43324	676	TRINITY_DN10143_c0_g1_i1	-0.121969677189221	5.90928951019079	3.77907452296859	0.0728636363850743	0.423998473482377
Int6	1577	TRINITY_DN4606_c0_g1_i1	-0.110522025716877	6.24914692180264	3.77971222399524	0.0728421877719151	0.423998473482377
CG5149	2196	TRINITY_DN5180_c0_g1_i1	-0.123328346924344	5.68488106094063	3.77379918347342	0.0730413587447472	0.424536572569893
Sema1a	3924	TRINITY_DN5567_c0_g1_i1	0.109245363597566	6.07972984387295	3.7716416821325	0.0731141928183116	0.424536572569893
MED16	2702	TRINITY_DN8591_c0_g1_i1	0.131688574200067	5.53182630884742	3.76740194707651	0.0732575734057253	0.424909748123273
Cyp4d1	1595	TRINITY_DN5234_c0_g1_i1	-0.276096744962952	3.27571580530931	3.76337727630731	0.0733939923117744	0.425241782854952
BHD	2372	TRINITY_DN6303_c0_g4_i1	0.116354825760527	8.15749660700542	3.76037334926516	0.0734960106010736	0.425374001011171
mam	4342	TRINITY_DN8255_c3_g6_i1	0.1244396917912	5.93316548908044	3.75050501256545	0.0738323522572003	0.426860671661381
cv-2	1526	TRINITY_DN2811_c0_g1_i1	0.622258894143852	0.69677658925233	3.74761694502608	0.0739311343090075	0.426972174595354
CG31550	2864	TRINITY_DN7720_c0_g1_i1	0.122746919872659	5.33328555125674	3.74510765400352	0.0740170893464589	0.427009438109378
S-Lap2	1841	TRINITY_DN6235_c0_g1_i1	0.119813440422527	5.50057192801242	3.73773708922135	0.0742702586239525	0.42801025651207
CG3831	1589	TRINITY_DN7331_c0_g1_i1	-0.177317734179534	4.06514257902025	3.73321964044303	0.0744259395839441	0.428447718655266
mxc	5416	TRINITY_DN8333_c4_g1_i1	0.130891328620908	6.79053507126883	3.73027659826615	0.074527573339675	0.428573443691
koko	1959	TRINITY_DN6122_c0_g2_i1	-0.112441723333464	5.79233343868388	3.72420444332244	0.074737792219462	0.429322654556931
CG17493	836	TRINITY_DN8902_c0_g1_i1	0.174754753477888	3.99824612997755	3.71433714734861	0.0750809161177528	0.43052447439568
CG6907	1201	TRINITY_DN9761_c0_g1_i1	-0.178644105608453	4.50752071155205	3.71357999377911	0.075107323125815	0.43052447439568
CG42450	4240	TRINITY_DN6206_c0_g1_i1	0.23285637936365	3.46361942059779	3.70532019753322	0.0753961213536497	0.43123571584312
klu	3068	TRINITY_DN7808_c0_g2_i2	-0.102117307886046	7.14197901349867	3.70638504557321	0.0753588150585671	0.43123571584312
CG7275	2680	TRINITY_DN8553_c0_g1_i1	0.110878282642468	6.08683540493675	3.70314855811021	0.0754722719963755	0.43123571584312
Prosap	7041	TRINITY_DN8532_c0_g1_i1	0.134660465858109	7.79282246021142	3.70015017310083	0.0755775647712121	0.431378427615495
bchs	1197	TRINITY_DN6085_c0_g1_i1	0.379229159630758	2.37933784032481	3.69747714886324	0.0756715804289621	0.431456537668742
CG32425	3176	TRINITY_DN4916_c0_g1_i1	-0.112075469408678	5.67274673141397	3.68840768680281	0.0759916177434054	0.432363325105752
Chro	2710	TRINITY_DN6982_c0_g1_i1	0.10059595207893	6.92165823705089	3.68996535879277	0.0759365364339405	0.432363325105752
ade2	4314	TRINITY_DN4241_c0_g1_i1	0.113486915069622	6.61992054410401	3.6798521167054	0.0762950089607039	0.433171768634187
CG4950	2084	TRINITY_DN7596_c0_g1_i1	-0.100774208376347	7.74971172399515	3.68056487387207	0.0762696783382498	0.433171768634187
NUCB1	1875	TRINITY_DN2437_c0_g1_i1	-0.120773727544922	5.18939988616519	3.66757918591135	0.0767327614263583	0.433991919377482
CG3402	1465	TRINITY_DN7481_c0_g1_i1	-0.199408524594759	3.954618203397	3.66528585611957	0.0768148937148962	0.433991919377482
GM130	3319	TRINITY_DN7859_c0_g1_i1	-0.123729574862383	5.28933334289507	3.66540986857544	0.0768104496937074	0.433991919377482
l(2)k09022	6347	TRINITY_DN8047_c0_g1_i1	-0.105534990955006	6.73337354091565	3.67038335436228	0.0766324772012673	0.433991919377482
CG6026	2182	TRINITY_DN8291_c0_g2_i1	0.187439805955092	3.75752942632857	3.66448843003394	0.0768434770672101	0.433991919377482
ND-B14.5A	621	TRINITY_DN7981_c0_g3_i1	0.193126922791453	3.82021618505332	3.65893989546056	0.0770427150263974	0.434660107570148
fwe	2410	TRINITY_DN4372_c0_g1_i1	0.16848225138929	4.28637275111912	3.64055599233414	0.0777072887507207	0.434930002793347
Zfrp8	1267	TRINITY_DN4565_c0_g2_i1	0.128098344398699	5.22015351027173	3.63901830649099	0.0777631866734083	0.434930002793347
CG33090	3248	TRINITY_DN5847_c0_g1_i1	0.165633204131209	4.12377582288216	3.63525131486461	0.0779003281860362	0.434930002793347
CG18011	2901	TRINITY_DN7634_c0_g1_i1	-0.138640367796023	4.96133828360936	3.65200557546293	0.0772925854751239	0.434930002793347
Atf6	3046	TRINITY_DN8063_c0_g1_i1	-0.102593084853012	6.77686387725614	3.63973554123757	0.0777371077724371	0.434930002793347
CG4049	10151	TRINITY_DN8138_c1_g1_i1	0.190807343207172	6.63179557741832	3.63909404962856	0.0777604321315027	0.434930002793347
stau	4557	TRINITY_DN8283_c1_g2_i1	0.10270330239305	6.9512401369556	3.65048515800325	0.0773475018298537	0.434930002793347
Hsp83	2940	TRINITY_DN8611_c0_g1_i1	-0.10325641450625	11.0331450946136	3.63648380907212	0.0778554259604148	0.434930002793347
CG9293	1174	TRINITY_DN8920_c0_g1_i1	-0.161980859456896	4.4633242616055	3.64692769087156	0.0774761778300431	0.434930002793347
Tim9a	475	TRINITY_DN9720_c0_g1_i1	0.190583846133287	4.06514483332271	3.6360036820682	0.0778729142540558	0.434930002793347
CG18081	837	TRINITY_DN4254_c0_g1_i1	-0.119628862534727	6.23942329350764	3.62754155213814	0.0781819162255275	0.435844616687959
vsg	1239	TRINITY_DN7174_c0_g2_i1	-0.105551540534513	8.45583935311795	3.62632555347296	0.0782264402322087	0.435844616687959
CG14722	1612	TRINITY_DN9240_c0_g1_i1	0.133469209844647	4.92094516449774	3.62352259768188	0.0783291868779684	0.435964831835822
Pep	2396	TRINITY_DN10050_c0_g1_i1	0.100035715462528	10.1672987354346	3.61909211161991	0.0784919235577005	0.435967033535066
APC10	724	TRINITY_DN10374_c0_g1_i1	0.183759899050813	3.79182334063072	3.61912452938365	0.0784907313448449	0.435967033535066
Tsp39D	1458	TRINITY_DN8422_c6_g3_i1	0.150044165631649	5.36981006043681	3.61527721349492	0.0786323741206745	0.436295951861718
Dim1	625	TRINITY_DN10169_c0_g1_i1	-0.179133316055294	3.97271280493167	3.59332900482433	0.0794463109087999	0.437353873619518
Efr	1455	TRINITY_DN4475_c0_g1_i1	0.290033789802671	2.55766706088988	3.5981171880484	0.0792678847982518	0.437353873619518
CG8412	2478	TRINITY_DN5320_c0_g1_i1	-0.16162611945116	4.6156971826032	3.60227068050546	0.0791134991461727	0.437353873619518
CG8005	1284	TRINITY_DN5575_c0_g1_i1	0.222833880061293	3.4778882401703	3.59039452474247	0.0795558991856767	0.437353873619518
CG32137	2004	TRINITY_DN5998_c0_g1_i1	-0.298686607478821	2.43814954600165	3.60134341104299	0.0791479345143721	0.437353873619518
CG5805	2021	TRINITY_DN6238_c0_g1_i1	0.15273460713767	4.80319171466004	3.59965967424269	0.0792105082895973	0.437353873619518
CG3534	2066	TRINITY_DN6629_c0_g1_i1	0.103763750048534	6.40271283066651	3.6060038965126	0.0789750430605076	0.437353873619518
CG5510	1504	TRINITY_DN7005_c0_g1_i1	0.117829186301969	6.15368765355343	3.59236115589817	0.0794824352274381	0.437353873619518
Desat1	3389	TRINITY_DN8167_c1_g1_i1	0.101067151318102	8.76049990911009	3.59639319962237	0.0793320717662133	0.437353873619518
CG11577	782	TRINITY_DN6179_c0_g1_i1	0.145844215885479	4.56717035104618	3.58802882759892	0.0796443783729907	0.437392593293797
Usp16-45	3458	TRINITY_DN4592_c0_g1_i1	-0.10241585340187	6.65803993165598	3.57751833141918	0.0800389115863256	0.437774828719329
galectin	2085	TRINITY_DN4609_c0_g1_i1	-0.103976060238188	6.37849684218567	3.55053020434175	0.0810627665152702	0.437774828719329
Tsp42Ea	1241	TRINITY_DN4959_c0_g1_i1	0.11497048703937	6.74804883239069	3.56929743170914	0.0803491363788904	0.437774828719329
fy	1494	TRINITY_DN5890_c0_g1_i1	-0.203797947682344	3.69317522972415	3.55225299813276	0.0809969402109393	0.437774828719329
CG30463	4727	TRINITY_DN5911_c0_g1_i1	-0.109415965303325	5.61354739966525	3.53828859351636	0.0815323622542383	0.437774828719329
Smyd4-1	3972	TRINITY_DN5931_c0_g1_i1	-0.116259381001186	5.91960476021085	3.5683399196469	0.0803853629653332	0.437774828719329
Pak	2546	TRINITY_DN5951_c0_g1_i1	-0.119865858598777	6.39463030960522	3.54869629712832	0.0811329089883181	0.437774828719329
disp	4848	TRINITY_DN6160_c0_g1_i1	0.12291083441471	5.62882645310714	3.56292452313428	0.0805906190834647	0.437774828719329
Pxd	2614	TRINITY_DN6315_c1_g1_i1	-0.174756004663225	4.48120028539093	3.54013837133831	0.0814611944167249	0.437774828719329
CG6299	1035	TRINITY_DN6600_c0_g1_i1	0.432427337229266	1.70273320843892	3.56064797356306	0.0806770934960619	0.437774828719329
ZnT35C	1580	TRINITY_DN6844_c0_g1_i1	0.121189815889639	5.94443054505458	3.56346838402875	0.0805699770812721	0.437774828719329
ND-24	920	TRINITY_DN7002_c0_g1_i1	0.150513664859556	4.60720647282025	3.5597949371773	0.0807095246625408	0.437774828719329
CG6178	2109	TRINITY_DN7040_c0_g1_i1	-0.105283151126795	6.13624115754201	3.53959634370383	0.0814820405030151	0.437774828719329
ND-B14.7	725	TRINITY_DN7061_c0_g1_i1	0.179074277952866	4.17139527694065	3.57015549885871	0.0803166888549881	0.437774828719329
ATPCL	4269	TRINITY_DN7535_c0_g2_i1	0.10125969254148	9.18214852549076	3.57505705295952	0.0801316395869057	0.437774828719329
pgant3	2273	TRINITY_DN7939_c0_g1_i1	0.16280500642626	4.44165092351065	3.54992610445065	0.0810858638119973	0.437774828719329
tweek	16573	TRINITY_DN8078_c0_g1_i1	0.180822634641243	7.29877204366622	3.54424956175043	0.081303288732458	0.437774828719329
CG1234	2592	TRINITY_DN8183_c0_g1_i1	-0.111203321867151	5.57405413780426	3.5397964333686	0.0814743444177104	0.437774828719329
DCX-EMAP	4256	TRINITY_DN8303_c0_g1_i1	0.0983522146344714	7.33431448575207	3.57125996336415	0.08027494705569	0.437774828719329
CG42668	3801	TRINITY_DN8336_c0_g1_i1	0.132745062616348	4.91199832706338	3.56878989102673	0.0803683362704366	0.437774828719329
DCTN1-p150	3726	TRINITY_DN8400_c1_g1_i1	0.160442872858371	4.98228816446294	3.58318004564055	0.0798260966314808	0.437774828719329
EMC3	968	TRINITY_DN8616_c0_g1_i1	0.146878055553158	4.88818954580334	3.53682712113676	0.0815886433714482	0.437774828719329
NHP2	913	TRINITY_DN9254_c0_g1_i1	0.105985566742059	6.33036992698396	3.53920748868372	0.0814969996031103	0.437774828719329
CG15925	1344	TRINITY_DN10079_c0_g1_i1	-0.182136187397446	4.23520215076348	3.52086586445934	0.0822063588567829	0.438112108345815
Nse1	810	TRINITY_DN10122_c0_g1_i1	0.16209760931246	4.26583884254183	3.52906642837052	0.0818882900440146	0.438112108345815
CG4266	4936	TRINITY_DN5132_c0_g1_i1	0.100399645679637	7.67603206965824	3.5216652488667	0.0821752885240646	0.438112108345815
gw	6545	TRINITY_DN6463_c0_g1_i4	0.117174263857164	7.93215257579785	3.52743291226174	0.081951529812089	0.438112108345815
CG7889	1272	TRINITY_DN8370_c0_g2_i1	-0.336139670543286	1.95009587490291	3.52045092734323	0.0822224921267142	0.438112108345815
chico	2500	TRINITY_DN8427_c0_g2_i1	0.178447544674042	4.25261526918822	3.53063554802782	0.0818275985313369	0.438112108345815
cm	1540	TRINITY_DN9027_c0_g1_i1	0.132941574069763	4.96219917274882	3.52558701040315	0.0820230625125305	0.438112108345815
ATPsynB	936	TRINITY_DN10428_c0_g1_i1	0.107144711576128	6.47040722918026	3.51795685492163	0.0823195449851	0.438194525386493
CG14434	656	TRINITY_DN2765_c0_g1_i1	0.21491888400897	3.36606573663504	3.50223582726828	0.0829344837712737	0.439519975880974
Sbp2	1591	TRINITY_DN5759_c0_g1_i1	-0.167760225052938	4.36543481801549	3.50752577946692	0.0827269490819572	0.439519975880974
Chc	5849	TRINITY_DN6983_c0_g1_i1	0.0996801441059868	8.30270772218815	3.50435949513937	0.0828510931964199	0.439519975880974
cdm	3323	TRINITY_DN7880_c0_g1_i1	0.119519360634318	5.27042730535713	3.50518444857632	0.0828187267431386	0.439519975880974
Wnt5	3475	TRINITY_DN7937_c5_g7_i2	0.118020158645523	6.86369976263237	3.50113613350056	0.0829777053701932	0.439519975880974
emb	3768	TRINITY_DN6438_c0_g1_i1	-0.100047056755526	7.2746466940373	3.4951550797481	0.0832132553853872	0.439889619687812
Zir	6620	TRINITY_DN8360_c0_g1_i1	-0.102868990815668	7.09779530109239	3.49069400351957	0.0833894682667437	0.439889619687812
Mekk1	3830	TRINITY_DN8394_c3_g1_i1	0.106935692790685	6.80859560003399	3.49172501015148	0.0833487035779175	0.439889619687812
CG4447	922	TRINITY_DN8518_c0_g2_i1	-0.224583563041351	3.50972364328546	3.48898746248211	0.0834569954313686	0.439889619687812
CG33217	5731	TRINITY_DN8526_c0_g1_i1	-0.0947332158507356	7.56147374926672	3.49047147495527	0.0833982699086789	0.439889619687812
CG18173	1516	TRINITY_DN1574_c0_g1_i1	-0.240382155185395	2.90188087186005	3.41277201104826	0.0865410424288863	0.440580036858339
SMC2	3740	TRINITY_DN2020_c0_g1_i1	0.0979569406906635	7.18468946235239	3.45877585249367	0.0846634187092853	0.440580036858339
Dgp-1	2845	TRINITY_DN3157_c0_g1_i1	0.111218655286472	5.42094928041561	3.44483115287001	0.0852273381276888	0.440580036858339
eIF3-S10	3866	TRINITY_DN3563_c0_g1_i1	0.101025252361781	8.17632143066913	3.45488056403224	0.0848204897710226	0.440580036858339
Doa	1014	TRINITY_DN3650_c0_g1_i1	-0.21906586367808	3.73473376401265	3.45996734781522	0.084615443560311	0.440580036858339
CG10463	2847	TRINITY_DN4169_c0_g1_i1	-0.0958367687673233	7.35549924319525	3.47152549320917	0.084151752543583	0.440580036858339
CG9769	1030	TRINITY_DN4732_c0_g2_i1	0.112298180763894	6.40849990496138	3.45429225991463	0.0848442426338789	0.440580036858339
Cdc2rk	1895	TRINITY_DN4925_c0_g1_i1	0.118697594746362	5.45242844576071	3.44795289916807	0.0851007038547494	0.440580036858339
l(2)dtl	2556	TRINITY_DN5144_c0_g1_i1	-0.0952236375375968	7.2800158322753	3.46155494401925	0.0845515703726262	0.440580036858339
tsu	650	TRINITY_DN5424_c0_g1_i1	0.191586781534767	3.98989525867062	3.4691123358061	0.0842483108281517	0.440580036858339
CG10425	1529	TRINITY_DN5500_c0_g2_i1	0.103068804157992	6.26236485054536	3.43924820362346	0.0854543776945119	0.440580036858339
CG17141	2187	TRINITY_DN6127_c0_g1_i1	-0.120120212798028	5.32114165109219	3.44462276571175	0.0852357994687195	0.440580036858339
noc	1755	TRINITY_DN6178_c0_g1_i1	-0.348211885318589	1.78425068806412	3.41566433926043	0.0864215258802223	0.440580036858339
SH3PX1	2661	TRINITY_DN6240_c0_g1_i1	0.109171167573568	5.77455656827813	3.45136725724826	0.0849624589577402	0.440580036858339
goe	3921	TRINITY_DN6260_c0_g2_i1	-0.106168502744568	6.2543017421838	3.430597446182	0.0858076146568896	0.440580036858339
Rala	1380	TRINITY_DN6497_c0_g1_i2	-0.18635286387789	3.82894996955889	3.48140466607714	0.0837578402989654	0.440580036858339
CG32109	1170	TRINITY_DN6542_c0_g1_i1	-0.19263846768739	3.83081863791895	3.45004080815064	0.0850161337930198	0.440580036858339
Adk1	922	TRINITY_DN6650_c0_g1_i1	-0.112970057533069	6.03235474212249	3.44849726357492	0.0850786447995723	0.440580036858339
Hcs	3619	TRINITY_DN7360_c0_g1_i1	-0.159821950246097	4.28935630899313	3.4305489583414	0.0858095995135723	0.440580036858339
OstStt3	3110	TRINITY_DN7712_c0_g1_i1	0.106325491342769	5.80568599874521	3.43037379251053	0.0858167704125164	0.440580036858339
Cbs	2002	TRINITY_DN7829_c0_g1_i1	-0.10586683439946	6.08305485244276	3.429888948821	0.0858366225963505	0.440580036858339
CG13344	2265	TRINITY_DN7836_c0_g1_i1	-0.111564910383816	5.40268067029142	3.41947664391837	0.0862642977149317	0.440580036858339
mfas	4428	TRINITY_DN7848_c1_g1_i1	-0.0966013141782847	8.03002487540089	3.41646467455365	0.086388489616041	0.440580036858339
CG6040	1599	TRINITY_DN7853_c0_g1_i1	0.384334003436832	1.63996168663456	3.41371580962327	0.0865020209908053	0.440580036858339
Cirl	2908	TRINITY_DN7953_c5_g1_i1	-0.105784856488012	6.50857094393119	3.41502225251231	0.0864480409580543	0.440580036858339
IntS14	2061	TRINITY_DN7961_c0_g1_i1	-0.119165188757792	5.22264033010624	3.47569896822925	0.0839850722853767	0.440580036858339
Reps	3208	TRINITY_DN8179_c3_g1_i1	0.10458510514791	6.29282635394351	3.44024368900859	0.0854138413973217	0.440580036858339
vtd	4330	TRINITY_DN8219_c0_g1_i1	0.102312411306331	6.7037390256323	3.46496884178642	0.084414416669493	0.440580036858339
Rab4	2982	TRINITY_DN8356_c0_g2_i3	-0.107968542443364	5.584898517369	3.44855405934942	0.0850763436842748	0.440580036858339
Top1	3009	TRINITY_DN8433_c2_g1_i1	0.105200472639114	7.56659390554231	3.41528887474898	0.0864370295594606	0.440580036858339
twin	3428	TRINITY_DN8436_c0_g1_i1	-0.101557895680895	6.51625833545248	3.43975537169746	0.0854337228497519	0.440580036858339
CG7611	5395	TRINITY_DN8502_c1_g2_i2	0.0976376032835818	7.55064970578089	3.42960326081117	0.0858483228337694	0.440580036858339
CG3744	3488	TRINITY_DN8514_c1_g1_i1	-0.116164310357596	6.27128502881725	3.44543653763946	0.0852027628517181	0.440580036858339
Hsp70Bb	496	TRINITY_DN8550_c1_g1_i2	0.104324293568623	7.22794163710125	3.43655344784133	0.0855642247723613	0.440580036858339
CG4553	1238	TRINITY_DN9391_c0_g1_i1	-0.190702824595889	3.62685851516848	3.41872939537603	0.0862950887893754	0.440580036858339
asrij	995	TRINITY_DN9448_c0_g1_i1	0.140512614175785	5.0845528392691	3.42198287783972	0.0861611225738194	0.440580036858339
rtet	1844	TRINITY_DN5376_c0_g1_i1	-0.125604146842221	5.33566354552832	3.41070027499768	0.0866267729284875	0.440598861173207
pigeon	1823	TRINITY_DN5179_c0_g1_i1	-0.211640713406412	3.73248135329401	3.40717175107534	0.0867730223944514	0.440925168666602
Nbr	2943	TRINITY_DN10305_c0_g1_i1	-0.104035186543552	6.330200945126	3.39879209735715	0.0871215341516463	0.441860018818218
CG5522	3189	TRINITY_DN7980_c0_g4_i1	-0.0956247487650049	6.96003515263999	3.40063978790372	0.0870445435499272	0.441860018818218
Ntmt	907	TRINITY_DN7132_c0_g1_i1	0.163661931116335	4.06747868847363	3.39653170233657	0.087215833175906	0.441920981120557
CG6723	1992	TRINITY_DN3666_c0_g1_i1	0.469441001848775	1.87193706797674	3.39283923919271	0.0873701398320811	0.441923579910387
ALiX	3050	TRINITY_DN8840_c0_g1_i1	0.104850606033928	6.40936804321348	3.39258192371385	0.0873809052066339	0.441923579910387
dlt	4349	TRINITY_DN5156_c0_g1_i1	0.118409939924276	6.27865710825068	3.39002349848173	0.0874880297156902	0.442049113455289
CG5484	1299	TRINITY_DN5039_c0_g1_i1	0.112855739838559	5.56802187096509	3.38300139715715	0.0877828684105823	0.44261270647174
CG2970	1447	TRINITY_DN5344_c0_g1_i1	0.116032619071145	5.85709436995554	3.38148258226743	0.0878467967043149	0.44261270647174
CG9795	3167	TRINITY_DN6410_c0_g1_i1	-0.125403644067831	5.18069402859708	3.38233083693681	0.087811085981503	0.44261270647174
bgm	1928	TRINITY_DN6061_c0_g1_i1	0.199900124379237	3.47403078258047	3.37555624099695	0.0880967790836287	0.443456232856767
ecd	2166	TRINITY_DN2928_c0_g1_i1	-0.0997144210777603	6.54155599842547	3.36326867897748	0.0886178257065675	0.444426499492404
CG13868	2723	TRINITY_DN6407_c0_g1_i1	-0.122088508009551	5.07240634023481	3.3573822852953	0.0888687507828787	0.444426499492404
CG3655	2741	TRINITY_DN6482_c0_g2_i1	0.25788006491772	2.67903279962286	3.35996927192736	0.0887583673759099	0.444426499492404
Nopp140	2662	TRINITY_DN7011_c0_g1_i1	0.0988398296911015	8.86019421700681	3.36704384627069	0.0884573475621014	0.444426499492404
CG8931	1764	TRINITY_DN7543_c0_g1_i1	-0.122055122088953	5.516502255043	3.35770289566752	0.0888550617653381	0.444426499492404
gish	2765	TRINITY_DN8341_c0_g1_i1	-0.105688557071241	5.86422615439848	3.35898511960192	0.088800340398922	0.444426499492404
Tsr1	2529	TRINITY_DN8428_c0_g1_i1	0.102735855169665	6.80713670871419	3.35832115782931	0.0888286711661794	0.444426499492404
CSN3	1685	TRINITY_DN6409_c0_g1_i1	-0.111570494697829	5.73571315621682	3.33700685135663	0.0897439569349768	0.445897125529843
CG16935	2414	TRINITY_DN7195_c0_g1_i1	0.163549337541258	4.04370382828565	3.3402053878612	0.0896058813308677	0.445897125529843
fs(2)ltoPP43	1436	TRINITY_DN7239_c0_g1_i1	-0.104025836810028	7.03413411547667	3.34024609457586	0.0896041257406851	0.445897125529843
CG2469	3928	TRINITY_DN8128_c0_g1_i1	0.102322497647255	6.42298105328582	3.34557772929541	0.0893745423835269	0.445897125529843
CG42724	3561	TRINITY_DN8383_c2_g2_i1	0.11866438627198	5.844604162455	3.34218406167502	0.0895205935169078	0.445897125529843
Atg10	1340	TRINITY_DN8408_c0_g3_i1	-0.577641858424754	0.393656024210553	3.33800535108041	0.0897008257891808	0.445897125529843
dgrn	987	TRINITY_DN9574_c0_g1_i1	0.131369760111795	5.09138125630512	3.34654914448363	0.0893327891260801	0.445897125529843
ND-B17.2	507	TRINITY_DN10418_c0_g1_i1	0.162141688551322	4.46729647977887	3.33124435097107	0.0899933631073983	0.446451728159584
fz4	1681	TRINITY_DN6451_c0_g1_i1	0.15881831269997	4.33680643852938	3.33058796948831	0.0900218249109718	0.446451728159584
AMPKalpha	2277	TRINITY_DN4308_c0_g1_i1	-0.119467405476855	5.95419694320862	3.32511004817365	0.0902597808739761	0.447117029949857
CG5335	1536	TRINITY_DN5134_c0_g1_i1	0.122165683150001	6.1294843015162	3.31693447689024	0.0906163338335984	0.447117029949857
TAF1B	3007	TRINITY_DN5463_c0_g1_i1	-0.101513194263906	6.34837682197919	3.31603982700051	0.090655454406143	0.447117029949857
UQCR-Q	531	TRINITY_DN7028_c0_g1_i3	0.180491397845072	4.05286244482759	3.32037026786648	0.0904662854299098	0.447117029949857
Wsck	1486	TRINITY_DN8350_c1_g1_i1	-0.184550808816607	4.05176106293974	3.32216469158244	0.0903880382880036	0.447117029949857
Acph-1	2175	TRINITY_DN993_c0_g1_i1	-0.101886436838398	7.35087937156548	3.31891065549999	0.0905299931838302	0.447117029949857
nst	2392	TRINITY_DN5671_c0_g1_i1	0.142174816517007	4.721883494022	3.31385558707241	0.0907510508711366	0.447177884613647
rush	1237	TRINITY_DN8886_c0_g1_i1	0.111770750923385	5.60247242608556	3.30600465350297	0.0910956647975368	0.448464542280083
Rlip	1812	TRINITY_DN4237_c0_g1_i1	-0.186414616250453	3.80894715420664	3.30029232111839	0.0913473988570112	0.449292013975281
crc	2113	TRINITY_DN7280_c0_g1_i1	-0.0944937181589401	7.76026250292456	3.29799709767703	0.091448782468415	0.449379149714416
Tom7	323	TRINITY_DN2873_c0_g1_i1	0.179879105397165	3.74915423436969	3.28789134685325	0.09189678881159	0.451167447920318
CG15661	795	TRINITY_DN6862_c0_g2_i1	0.609982776081618	0.26961097699574	3.28600509851777	0.0919807029366501	0.451167447920318
CG8726	2806	TRINITY_DN5568_c0_g1_i1	-0.147491866172445	4.4038746684645	3.27684927531325	0.0923893383873812	0.452345612104489
CG33052	1012	TRINITY_DN8592_c0_g1_i1	0.156306886144781	4.44290274388116	3.27850065251885	0.0923154735769701	0.452345612104489
Sgf29	1348	TRINITY_DN6328_c0_g1_i1	-0.127895791683311	5.13682301673299	3.27484906627947	0.0924789018148733	0.452371750134503
TfIIA-S	1142	TRINITY_DN498_c0_g1_i1	0.153127936944129	4.36204340865764	3.26548842670019	0.0928994403253493	0.45325778350957
Wdr82	1510	TRINITY_DN5719_c0_g1_i1	0.10579598977264	5.99378005362757	3.26518292699379	0.0929132041787445	0.45325778350957
CG3702	2349	TRINITY_DN956_c0_g1_i1	-0.10038556395638	6.29499985504824	3.26740960000781	0.0928129410464534	0.45325778350957
His3:CG31613	585	TRINITY_DN7628_c0_g1_i1	0.129891931073071	10.7767593005906	3.26225068743935	0.0930454374667879	0.453490966092666
CG11658	2145	TRINITY_DN7759_c0_g3_i1	-0.124641134659295	4.93763188752392	3.26021059453703	0.0931375723766232	0.453528468934581
CG14073	10632	TRINITY_DN7917_c0_g1_i1	0.135982058927392	6.66418248673245	3.25203911291626	0.0935077209231451	0.454918450252004
Rcd-1	2485	TRINITY_DN2789_c0_g1_i1	-0.125792873427976	5.34970454489896	3.2495046533504	0.0936228869793121	0.455066539335643
Fit1	3332	TRINITY_DN5471_c0_g1_i1	-0.122142509551038	5.20037658373901	3.2471604373756	0.093729561026272	0.455091052837192
AlaRS-m	3176	TRINITY_DN6885_c0_g3_i1	-0.110106275218537	5.59170614661566	3.24519606494673	0.0938190633824893	0.455091052837192
mtTFB1	1187	TRINITY_DN9939_c0_g1_i1	0.214641801703258	3.58529662387582	3.24381339427179	0.093882123728097	0.455091052837192
CG4119	3302	TRINITY_DN4403_c0_g1_i1	0.107614731951642	6.51530869479284	3.23676459265536	0.0942044006545182	0.455432181708708
CG9003	2492	TRINITY_DN5535_c0_g1_i1	-0.101184880118276	6.03721848863118	3.23900955906876	0.0941016140022404	0.455432181708708
Hmgs	2573	TRINITY_DN5630_c0_g1_i1	-0.129250059115518	4.90823099727512	3.23671047210124	0.0942068802603565	0.455432181708708
Dlip3	928	TRINITY_DN10451_c0_g1_i1	-0.496678514161648	0.725684725156119	3.2310391297581	0.0944671584732849	0.455530458598945
d	1570	TRINITY_DN7022_c0_g1_i1	0.167903140706016	3.94888836329834	3.23204548426565	0.094420909856573	0.455530458598945
LysRS	2259	TRINITY_DN7707_c0_g1_i1	0.0978792374372286	6.92063551773338	3.23072396719368	0.09448164790155	0.455530458598945
U26	2932	TRINITY_DN10300_c0_g1_i1	-0.371148738226754	1.73558000059898	3.22637416557608	0.09468190248858	0.456053174752443
CG33932	1041	TRINITY_DN5882_c0_g1_i1	-0.226526372390905	3.44140586246546	3.22284410873152	0.0948447954195641	0.456053174752443
CG30122	3787	TRINITY_DN6320_c0_g1_i1	0.0930263582048196	8.27998432621172	3.22454808926368	0.0947661236971127	0.456053174752443
CG15435	3434	TRINITY_DN734_c0_g1_i1	-0.146247527113425	4.46253976521646	3.21736192880202	0.0950984407824712	0.456455518715507
CG45050	4440	TRINITY_DN8079_c1_g3_i1	-0.100659086713768	7.67951215305874	3.21820886107981	0.0950592020146502	0.456455518715507
ncm	3385	TRINITY_DN7224_c0_g1_i1	-0.103681084178619	6.10671920465131	3.21371746337881	0.0952675143118741	0.456598930044891
Hr4	5178	TRINITY_DN8342_c3_g4_i2	0.121046810076522	6.72457410152445	3.21305377759991	0.0952983430609426	0.456598930044891
ghi	424	TRINITY_DN9112_c0_g1_i1	-0.189809395768051	3.55744918060281	3.21058099733045	0.0954133120501027	0.456742334243406
Vps2	1068	TRINITY_DN6529_c0_g1_i1	0.118848896902145	5.15677561486317	3.20656451875061	0.0956004113589206	0.457230462518934
Strumpellin	3671	TRINITY_DN4402_c0_g1_i1	-0.119793284634145	5.16179218895519	3.1911588405361	0.0963221830291362	0.458673325427898
U2A	1009	TRINITY_DN4426_c0_g1_i1	-0.124282115857095	5.05846817713043	3.1873874492504	0.0964998804195727	0.458673325427898
Trx-2	1032	TRINITY_DN4517_c0_g1_i1	-0.0902356636612958	7.52346829070711	3.19209018023463	0.0962783619159873	0.458673325427898
CG9175	1660	TRINITY_DN4615_c0_g1_i1	-0.105746232040726	5.48053219814489	3.18807051818107	0.0964676667147606	0.458673325427898
CG13016	1752	TRINITY_DN5363_c0_g1_i1	-0.134749880181589	4.66612510020278	3.18783696137372	0.0964786798484405	0.458673325427898
eIF-2gamma	2405	TRINITY_DN7267_c0_g2_i1	0.0964881926919052	7.88225588289987	3.19172946749231	0.0962953311986583	0.458673325427898
CG14967	7238	TRINITY_DN8042_c0_g1_i1	0.124308589133365	5.74728678324794	3.19469110721377	0.0961561116268044	0.458673325427898
stet	3793	TRINITY_DN7940_c0_g1_i1	0.0975315334021096	6.58490244587403	3.18343522281795	0.0966865243076114	0.459154130907322
Atg8b	1077	TRINITY_DN5788_c0_g1_i1	-0.115036509703507	6.11467678896251	3.18137571071934	0.0967839579775851	0.45921081121697
Tspo	893	TRINITY_DN238_c0_g1_i1	0.175396526977477	4.23047139960478	3.16173646777305	0.097719071584959	0.459703792750485
CG40045	1091	TRINITY_DN4558_c0_g1_i1	-0.0979585536460122	6.24389596576494	3.16711918896366	0.0974616913177585	0.459703792750485
CG14683	1593	TRINITY_DN5562_c0_g1_i1	-0.106509655232681	5.88562676030157	3.16505878102963	0.0975601146951042	0.459703792750485
Slip1	2468	TRINITY_DN593_c0_g1_i1	-0.103123679066367	5.832924505073	3.15765168414671	0.0979149392862698	0.459703792750485
spri	4229	TRINITY_DN7404_c0_g1_i1	-0.108404434547623	6.77819910138471	3.16478459939963	0.097573221118773	0.459703792750485
Vha16-1	1959	TRINITY_DN8040_c1_g1_i1	0.0951019931801082	6.80281796393022	3.16049559480491	0.0977785219158127	0.459703792750485
Fmo-2	1812	TRINITY_DN8135_c0_g1_i1	0.141203705112875	4.45502018356705	3.17046255199604	0.09730223839216	0.459703792750485
CG16868	5217	TRINITY_DN8153_c6_g1_i1	-0.110143539241151	5.3848157752494	3.16184197626912	0.0977140186839428	0.459703792750485
c12.2	4455	TRINITY_DN8446_c0_g1_i1	0.158568000907859	4.7217180969195	3.16651565251502	0.0974905091172942	0.459703792750485
CdGAPr	5776	TRINITY_DN8484_c0_g1_i1	0.129359272465046	7.12804493818134	3.15829738802238	0.0978839457901097	0.459703792750485
l(1)G0289	3058	TRINITY_DN8906_c0_g1_i1	-0.0904895520801334	7.29863052436443	3.15998277680078	0.097803103865378	0.459703792750485
Cas	3140	TRINITY_DN9583_c0_g1_i1	-0.0896295914298198	7.5794642386827	3.16979512035399	0.0973340445363545	0.459703792750485
TfIIFbeta	990	TRINITY_DN5415_c0_g1_i1	-0.128647747484129	5.25543886799782	3.15580321714274	0.0980037306305895	0.459718809796416
CG5705	2037	TRINITY_DN8000_c0_g1_i1	-0.10596219719624	5.64858559058176	3.14971507761767	0.0982968657778188	0.460691506189062
Ubr1	6211	TRINITY_DN2065_c0_g1_i1	-0.0957314251473605	6.64582401600549	3.1414833472034	0.0986949030792728	0.461751153692312
CG6051	3423	TRINITY_DN7968_c3_g1_i2	-0.101885678640311	5.95401863390166	3.14166206980112	0.0986862404008521	0.461751153692312
comm3	1473	TRINITY_DN8428_c4_g5_i1	-0.156550365819885	4.08569348818345	3.13744406796691	0.0988909328348809	0.462265622503173
CG14671	649	TRINITY_DN232_c0_g1_i1	0.200008543096289	3.44626976676612	3.1292011116966	0.0992924370568548	0.46333595085349
eRF1	3716	TRINITY_DN7803_c6_g2_i1	-0.11754261384989	7.5037538211539	3.12967506346658	0.0992692979686634	0.46333595085349
nesd	1963	TRINITY_DN1026_c0_g1_i1	-0.115105834579336	6.17034605285578	3.12202928964917	0.0996433763873711	0.464569943208828
Ts	1176	TRINITY_DN2674_c0_g1_i1	0.0904883213920821	7.58511160477946	3.11715788803669	0.0998826069817423	0.464925622850273
dgt5	2044	TRINITY_DN4825_c0_g2_i1	-0.181282199606037	4.18722027702009	3.11695087135369	0.0998927888231642	0.464925622850273
Rap2l	1142	TRINITY_DN6194_c1_g2_i1	-0.14210004046021	4.88822842226225	3.11164818708286	0.100154023916131	0.465048632704846
CG34195	1194	TRINITY_DN6867_c0_g1_i1	-0.170031185778557	3.93998735384178	3.11230598315191	0.100121572818503	0.465048632704846
CG17124	2011	TRINITY_DN8335_c1_g1_i1	-0.157528400824005	4.6974248206634	3.11066369736936	0.100202615650824	0.465048632704846
CG13807	1624	TRINITY_DN8841_c0_g1_i1	-0.10335867835119	5.89354395327422	3.10938930091049	0.100265558866545	0.465048632704846
InR	3874	TRINITY_DN8231_c2_g1_i1	0.120018992025797	5.50776470600142	3.10411315660553	0.100526661695706	0.465857377021256
ranshi	1441	TRINITY_DN5919_c0_g1_i1	0.208972940619426	3.4824083088393	3.09818815141225	0.10082085892901	0.466723427688777
flfl	3870	TRINITY_DN7452_c0_g1_i1	-0.0980646903481894	7.08422009815629	3.09685217011686	0.100887339330976	0.466723427688777
Kap-alpha3	2457	TRINITY_DN5803_c0_g1_i1	-0.0987372894692608	7.44091462419183	3.09454131899175	0.101002456309816	0.466848520316635
CG7099	6210	TRINITY_DN9560_c0_g1_i1	0.108746260857053	5.64819917354794	3.0928217822051	0.101088219908443	0.466848520316635
WASp	2546	TRINITY_DN7229_c0_g1_i1	0.107138708002106	5.53739272914271	3.08944142676479	0.101257076246861	0.467226594950078
Hem	3767	TRINITY_DN3148_c0_g1_i1	0.104134322856022	6.17152954106599	3.08228381137279	0.101615746355199	0.467774582612893
ade3	8797	TRINITY_DN5625_c0_g1_i1	-0.0895471470053578	7.90923345819998	3.07980371900387	0.10174038407556	0.467774582612893
nmdyn-D7	1370	TRINITY_DN656_c0_g1_i1	0.108606516727795	5.46387482195704	3.08406621863901	0.101526285440542	0.467774582612893
Cctgamma	4987	TRINITY_DN6590_c0_g1_i1	0.0874430564352435	8.38307931549853	3.07820603385323	0.101820774463141	0.467774582612893
CG42637	3622	TRINITY_DN6603_c0_g2_i1	0.27662185726556	2.38333384743906	3.07666491540314	0.101898391669537	0.467774582612893
CG13900	1697	TRINITY_DN7516_c0_g1_i1	-0.100173764149248	6.60651362601166	3.07742247608412	0.101860228755443	0.467774582612893
Spps	1112	TRINITY_DN8342_c3_g1_i1	0.153431941275905	4.17937584435903	3.06077738872273	0.102702756744983	0.471064480339288
Nurf-38	1315	TRINITY_DN6044_c0_g1_i1	-0.0870050564813393	8.08433542721275	3.05256073179977	0.103121780286538	0.472582834401872
CG7280	1986	TRINITY_DN7588_c0_g1_i1	-0.244337310642799	2.69378744992588	3.04922704894621	0.103292379596824	0.472961100438653
Blos2	987	TRINITY_DN4854_c0_g1_i1	0.160171655791161	4.13064706291332	3.03859969222717	0.103838522100417	0.47346843352032
Arpc3A	766	TRINITY_DN6021_c0_g2_i1	0.130530941802702	4.6488476777719	3.04039449984606	0.103746040693733	0.47346843352032
crm	3682	TRINITY_DN7423_c0_g1_i1	-0.0952018843523916	6.4511121226275	3.03843352083182	0.103847089512571	0.47346843352032
cbs	2219	TRINITY_DN7629_c0_g2_i1	-0.143311714065453	5.02930167519505	3.03678567451439	0.103932095162997	0.47346843352032
CG42324	2404	TRINITY_DN7885_c0_g1_i1	-0.188035394515649	3.61929767890355	3.04283805137826	0.103620292163211	0.47346843352032
ph-d	2214	TRINITY_DN8493_c0_g3_i1	0.127087520035321	4.77540966319438	3.03857703097461	0.103839690411516	0.47346843352032
CG42673	2103	TRINITY_DN6579_c0_g1_i1	-0.264818418619685	3.14512538012794	3.03351996254259	0.104100809874614	0.473835126980127
CG5815	2324	TRINITY_DN2069_c0_g1_i1	0.0938401992656106	6.64375411887396	3.01707483753953	0.104955482095997	0.473901578282452
CG12012	879	TRINITY_DN5275_c0_g1_i1	0.147560111897925	4.40308170657616	3.02166828700682	0.104715899411562	0.473901578282452
CG33230	1421	TRINITY_DN5555_c0_g1_i1	-0.287463543982056	2.28861127600786	3.01780261796018	0.104917478516606	0.473901578282452
CG6000	954	TRINITY_DN6007_c0_g1_i3	-0.105504941901505	6.6067668122089	3.02416034941408	0.10458619796404	0.473901578282452
CG7979	1661	TRINITY_DN6049_c0_g1_i1	0.0953535416552236	6.22354678700763	3.02538263212173	0.10452265463621	0.473901578282452
CG14971	1774	TRINITY_DN6522_c0_g1_i1	-0.194417139601582	3.48080538430959	3.01481852594975	0.105073409664794	0.473901578282452
CG6345	1268	TRINITY_DN6952_c0_g1_i1	-0.745263024887221	0.49547602171463	3.02579827472255	0.104501057142376	0.473901578282452
CG8237	1243	TRINITY_DN6979_c0_g1_i1	0.132032350644583	4.89624297637822	3.01352704510392	0.105140982241845	0.473901578282452
e(r)	638	TRINITY_DN7165_c1_g1_i1	0.349812516861081	1.73884996108854	3.03128437526195	0.104216497753125	0.473901578282452
ckn	3831	TRINITY_DN7298_c0_g1_i1	-0.0873793540451381	7.88207065884982	3.02582875513158	0.104499473542183	0.473901578282452
NAT1	4451	TRINITY_DN8226_c3_g7_i1	-0.0888187845324333	8.27074131106926	3.0210713695946	0.104746995495009	0.473901578282452
SMC3	3934	TRINITY_DN8386_c0_g1_i1	0.103527317713876	6.89411848480057	3.01289235183824	0.105174209888788	0.473901578282452
CG4797	1784	TRINITY_DN5686_c0_g1_i1	-0.158872190337548	4.1226028870419	3.00823838579365	0.105418246193381	0.473972838416433
sip2	1911	TRINITY_DN5756_c0_g1_i1	-0.109656021784776	6.60217290862148	3.00655143640527	0.10550687342199	0.473972838416433
RhoGDI	544	TRINITY_DN6741_c0_g1_i1	-0.171555822653697	3.94554012577592	3.00787601273618	0.105437276541785	0.473972838416433
Hr39	4391	TRINITY_DN7149_c1_g1_i1	-0.0990020900453849	6.01770877930634	3.00586407124393	0.105543011496193	0.473972838416433
stv	1433	TRINITY_DN4725_c0_g1_i1	0.121181803041867	4.91154434670032	3.00237417722415	0.105726724353841	0.474401200087286
CG15309	2130	TRINITY_DN8359_c0_g2_i1	-0.235679626146312	3.02708501710796	2.99979244642138	0.105862880588279	0.474600073155542
Dhap-at	2576	TRINITY_DN8400_c1_g2_i1	0.164999856067451	4.11378989091062	2.99818480345725	0.105947772800874	0.474600073155542
CG32280	1216	TRINITY_DN2666_c0_g1_i1	-0.120566920997067	5.01035957469782	2.9944576503169	0.106144905357317	0.475029248006507
CG30159	1082	TRINITY_DN7063_c0_g1_i1	0.16899862807023	4.00926097945945	2.9930312555687	0.10622046673912	0.475029248006507
CG10681	863	TRINITY_DN10091_c0_g1_i1	-0.17898684124466	3.82831544370967	2.98859170773747	0.106456065147917	0.4751263594804
CG14043	2064	TRINITY_DN10375_c0_g1_i1	-0.114528472756989	5.54890995828723	2.98950035249324	0.10640779337917	0.4751263594804
CG10915	4242	TRINITY_DN7731_c0_g1_i1	-0.118757892739218	6.34146928869849	2.9876228334779	0.106507565968051	0.4751263594804
CG17754	2506	TRINITY_DN6687_c0_g1_i1	0.115263332856265	6.36964148721888	2.97954842174096	0.106937945258592	0.476650376750121
CG7927	2449	TRINITY_DN5539_c0_g1_i1	-0.100125816181307	5.71263979516959	2.97755415095886	0.107044568892716	0.476729999604294
dgt6	2416	TRINITY_DN7584_c0_g1_i1	-0.115101027205442	5.48981851192531	2.9684703397255	0.107531874947968	0.478503479988018
CG33722	1704	TRINITY_DN10405_c0_g1_i1	-0.0949779286632398	6.21194358243027	2.93711942510139	0.109234595141397	0.479139947936157
Spn88Ea	1904	TRINITY_DN4468_c0_g1_i1	0.0970254995863262	6.32473033153649	2.95355240633432	0.108338030032414	0.479139947936157
Pfk	3321	TRINITY_DN4846_c0_g1_i1	0.119391431771682	5.94638289561556	2.93536331452906	0.109330940313578	0.479139947936157
CG11023	2566	TRINITY_DN5028_c0_g1_i1	0.0877909474390991	7.24841626063813	2.94893778662364	0.108588890319598	0.479139947936157
dos	4100	TRINITY_DN5343_c0_g1_i1	-0.101854202165743	6.45774923461877	2.95094584015405	0.108479641506077	0.479139947936157
Ef1gamma	1747	TRINITY_DN5587_c0_g1_i1	-0.0869323956798652	9.34781777078836	2.95407614368433	0.108309603211619	0.479139947936157
tacc	3300	TRINITY_DN5948_c0_g1_i1	-0.0870381871165024	7.91952579030798	2.94710474316998	0.108688734688609	0.479139947936157
Snr1	1434	TRINITY_DN6031_c0_g1_i1	0.109345774747339	5.32561792789403	2.95328510397398	0.10835254186877	0.479139947936157
CG6406	3943	TRINITY_DN6215_c0_g1_i1	-0.0963857666059227	6.10876714703036	2.96092079307148	0.10793893094789	0.479139947936157
CG13643	3131	TRINITY_DN6225_c0_g1_i1	0.147723939196149	4.7341134174077	2.95067263365257	0.108494497524235	0.479139947936157
Vha100-1	2839	TRINITY_DN6229_c0_g2_i1	-0.08510192925452	8.2421670419075	2.93971503603239	0.109092382009373	0.479139947936157
Esyt2	1316	TRINITY_DN7236_c0_g1_i1	0.274024317030216	2.4964062530783	2.94473395407812	0.108818035542273	0.479139947936157
Oda	1612	TRINITY_DN7501_c0_g1_i1	-0.0871737894548296	9.77523008624527	2.93465425214189	0.109369870819164	0.479139947936157
Smyd5	2287	TRINITY_DN7916_c0_g1_i1	0.0935100373545097	6.40172189182449	2.93549871488003	0.109323508185558	0.479139947936157
bys	2333	TRINITY_DN8093_c0_g1_i2	-0.100822396343423	6.69543618546245	2.96177168095235	0.107892959119346	0.479139947936157
Shroom	5316	TRINITY_DN8317_c0_g2_i1	0.137406095991222	5.4751308601218	2.93637963112758	0.10927516970512	0.479139947936157
sky	3263	TRINITY_DN8398_c4_g1_i1	-0.0976559752287769	5.96525823236396	2.93496034983411	0.109353062697244	0.479139947936157
Nca	2051	TRINITY_DN8451_c6_g2_i1	-0.193563787220628	3.47008776976664	2.94163822359063	0.108987156341533	0.479139947936157
stx	3519	TRINITY_DN8502_c1_g2_i1	0.0994823068252449	7.08721564276427	2.93776870531212	0.109198999999945	0.479139947936157
Caf1-105	2785	TRINITY_DN5905_c0_g1_i1	0.105442623183859	6.32532218036886	2.93284915920168	0.109469054282342	0.479183610880569
CG31950	575	TRINITY_DN7275_c0_g1_i1	0.243786402033423	2.60477483999923	2.92951934686668	0.109652303459708	0.479594887526132
DMAP1	1536	TRINITY_DN4874_c0_g1_i1	0.123420739980587	4.89240344631118	2.91985829591133	0.11018609920914	0.480544401533732
CG8001	2510	TRINITY_DN5662_c0_g1_i1	-0.108373895651641	6.50717334907954	2.91911540652052	0.110227276613211	0.480544401533732
CG32104	3666	TRINITY_DN7565_c0_g1_i1	-0.136474387063146	4.73312227354242	2.92157183725863	0.110091191310833	0.480544401533732
CG3638	3706	TRINITY_DN8178_c2_g1_i1	-0.101585960699653	5.60099615064119	2.92172942278733	0.110082468127815	0.480544401533732
MRG15	1489	TRINITY_DN4687_c0_g1_i1	-0.114083294144392	5.09790033718072	2.91608345647586	0.11039552837832	0.480887577388447
FER	3808	TRINITY_DN7794_c0_g1_i1	-0.135302119403644	4.63037387960299	2.91240571769355	0.110600037357456	0.481388007007209
FASN1	8570	TRINITY_DN8040_c0_g1_i1	0.147716336126107	10.284033403828	2.91074092131871	0.11069276400848	0.481401486226352
Vps16A	2672	TRINITY_DN5045_c0_g1_i1	-0.112305971240214	5.11214195972569	2.90633489120943	0.110938631144823	0.481549457439129
CG14194	1456	TRINITY_DN5910_c0_g1_i1	0.133664467285814	4.52923277706942	2.90531282145198	0.110995760251283	0.481549457439129
dom	7909	TRINITY_DN7276_c0_g1_i1	0.148990998363513	7.35897824646385	2.90663580938674	0.110921818005317	0.481549457439129
Usp7	5857	TRINITY_DN4204_c0_g1_i1	-0.0877167155747991	7.23297143726576	2.9035691272908	0.111093307772896	0.481583661055869
CG1231	1272	TRINITY_DN8504_c2_g2_i1	0.19486857797411	3.71406828122597	2.89896572748451	0.111351338776678	0.482312935943177
Snx6	1649	TRINITY_DN4335_c0_g1_i1	-0.100954391815661	5.760955480174	2.8953935080729	0.111552073715825	0.482793060376871
Start1	2498	TRINITY_DN6033_c0_g1_i1	-0.111518630870943	5.14304016529685	2.89361420576164	0.111652223369819	0.482837432946295
Sema2a	3077	TRINITY_DN7527_c0_g2_i1	-0.10318694557342	5.83094728930985	2.89132344622477	0.111781322453159	0.483006824534124
Atg101	2350	TRINITY_DN5929_c0_g1_i1	-0.129890096236498	4.73587139332161	2.88577144145491	0.112094970260929	0.483584004234096
CG17477	2005	TRINITY_DN7172_c0_g3_i1	-0.189992457112456	3.43279514644337	2.88689438688118	0.112031445471314	0.483584004234096
Tao	4999	TRINITY_DN8272_c2_g2_i1	0.0925788891396677	6.91292351491625	2.88313990630126	0.112244007958793	0.483838336072775
CG32276	671	TRINITY_DN10334_c0_g1_i1	-0.129008981092148	5.24370369100715	2.87650294228694	0.11262096978184	0.48422807891409
Rsf1	1592	TRINITY_DN5725_c0_g1_i1	0.177671417751574	3.71881742553857	2.87572557848676	0.11266522300229	0.48422807891409
Axn	3503	TRINITY_DN7225_c0_g1_i1	-0.0975820952394617	6.12099446776385	2.87869179649449	0.112496478167156	0.48422807891409
Ppt2	1133	TRINITY_DN828_c0_g1_i1	-0.147852686999385	4.49431655277732	2.87520188852238	0.112695047224467	0.48422807891409
SoxN	2740	TRINITY_DN8040_c2_g2_i1	-0.0997919968285225	5.90546129951246	2.87088956652483	0.112941001432832	0.484896977374692
Lkb1	3548	TRINITY_DN8249_c0_g1_i1	-0.0996103279582594	5.68248905816865	2.86714189605272	0.11315528309263	0.485428934097855
wls	4229	TRINITY_DN5937_c0_g1_i1	0.0952727592588941	6.28738950338019	2.86507567078339	0.113273636568494	0.485548844380993
CG2091	2265	TRINITY_DN5331_c0_g1_i1	-0.0917640981884016	6.47007121618951	2.86156030453587	0.113475344495608	0.48602557837792
RPA3	491	TRINITY_DN3980_c0_g1_i1	0.113955505517701	5.06130456208175	2.85802811579545	0.113678459682791	0.486120228468366
CG3036	2451	TRINITY_DN8206_c4_g1_i1	-0.09662807094994	5.98373406856739	2.85813670761609	0.113672208599583	0.486120228468366
slo	4068	TRINITY_DN8305_c1_g1_i1	-0.144510002919971	4.40511268400256	2.85589050459308	0.113801596702526	0.48625964668995
CG1218	1657	TRINITY_DN6548_c0_g1_i1	0.0986531653851954	5.66595100938626	2.85236209219623	0.114005207414005	0.486742423704788
CG3226	1062	TRINITY_DN10306_c0_g1_i1	-0.118912308774289	5.01732844833757	2.84747944601059	0.114287700174115	0.48717399812315
mahj	5048	TRINITY_DN6324_c0_g1_i1	-0.0866575473639535	7.64626885850922	2.84787387209137	0.114264848337378	0.48717399812315
CG17337	1822	TRINITY_DN7168_c0_g1_i1	0.110095770705117	6.85810774955616	2.84400104240578	0.114489470166754	0.487647061273305
EloC	830	TRINITY_DN3116_c0_g1_i1	-0.148682382350247	4.67983857214779	2.83671549175422	0.114913491963716	0.488881283173711
frc	1459	TRINITY_DN4171_c0_g1_i1	0.1349986409409	4.81440258705796	2.83433750166597	0.115052307192622	0.488881283173711
5PtaseI	3783	TRINITY_DN7437_c0_g1_i1	-0.126496329438678	4.79529287347592	2.83490645337288	0.115019075978375	0.488881283173711
Atet	4137	TRINITY_DN3904_c0_g1_i1	-0.126101098672068	5.05767860281774	2.83136398847402	0.115226174611607	0.489233030702719
DNApol-alpha73	2056	TRINITY_DN3659_c0_g1_i1	0.10977861227161	5.35561796728018	2.82967944113591	0.115324816076095	0.489265076733574
Piezo	8223	TRINITY_DN7130_c0_g1_i1	-0.106857400135904	5.7785953240651	2.8265281417837	0.115509622988275	0.489662340228905
Tom40	1794	TRINITY_DN7577_c0_g1_i1	0.0931243758982347	6.27058512616068	2.82403426638895	0.115656132191502	0.489896755520943
Dab	7309	TRINITY_DN8186_c2_g1_i1	0.132329895265448	6.10269064920359	2.81701628404722	0.116069642960616	0.490874056961788
Lpt	5629	TRINITY_DN8521_c0_g1_i2	0.198937315048157	5.7460782931976	2.81813888143913	0.116003376398213	0.490874056961788
CG7083	1855	TRINITY_DN8604_c0_g1_i1	0.135860025183809	4.48842870357087	2.81416576115642	0.116238116552674	0.491199782851624
spz6	1104	TRINITY_DN504_c0_g1_i1	0.498538535521013	0.707108540548008	2.8098762183205	0.116492204183061	0.491886500524544
hoe1	2970	TRINITY_DN5404_c0_g1_i1	0.165450841089778	3.92605737404486	2.80408096637616	0.116836561234198	0.492953001091026
CG17593	2544	TRINITY_DN8012_c0_g1_i1	-0.0927182334080743	6.09529065058813	2.80077561313798	0.117033524890054	0.493396438135383
CG3815	3333	TRINITY_DN7684_c0_g1_i1	0.101027338591328	6.22620484959235	2.79830972309918	0.117180730186252	0.493629570063029
CG15011	2739	TRINITY_DN4966_c0_g1_i1	0.121933938073575	5.0622516776105	2.79626364524082	0.117303046143139	0.493747149678153
Pli	2382	TRINITY_DN510_c0_g1_i1	0.0983812385787376	6.00683415327177	2.7901695272245	0.117668283669342	0.493747149678153
Nipped-A	12143	TRINITY_DN7112_c0_g1_i1	0.134352524188049	7.81909187902327	2.79413492945832	0.117430468136435	0.493747149678153
step	4240	TRINITY_DN8156_c1_g1_i1	-0.110522389723764	5.220987499369	2.79093894359864	0.117622093699516	0.493747149678153
CG15743	1464	TRINITY_DN9234_c0_g1_i1	-0.176618203526339	3.97261436220256	2.79283412810027	0.117508415701616	0.493747149678153
DCP1	1912	TRINITY_DN6070_c0_g1_i1	-0.112370030922874	5.19189616121926	2.78589604207266	0.117925236078693	0.494439065557111
CG32163	909	TRINITY_DN7735_c0_g1_i1	-0.271459774816821	2.43881877371718	2.78345789180528	0.118072142812779	0.494668860411417
Invadolysin	3074	TRINITY_DN5313_c0_g1_i1	-0.128493829646617	4.77250204551633	2.77970540642509	0.118298680704886	0.494845961110549
aop	3290	TRINITY_DN8162_c2_g1_i1	0.120578522685839	5.46976598247287	2.77984975558046	0.118289956496214	0.494845961110549
CG7705	1890	TRINITY_DN10020_c0_g1_i1	-0.250001992702347	2.59005211108401	2.77524232182615	0.118568810869736	0.494926833391432
Ero1L	2542	TRINITY_DN6893_c0_g1_i1	-0.126705198050757	5.04190064260474	2.7765167546326	0.118491598283422	0.494926833391432
ttk	2661	TRINITY_DN7252_c0_g1_i1	-0.123078370790565	5.01688584566113	2.77420420426612	0.118631751638037	0.494926833391432
kat80	3457	TRINITY_DN8032_c0_g1_i1	-0.0881869480445839	7.02504236892679	2.77330000851604	0.11868660610839	0.494926833391432
CG13690	1067	TRINITY_DN2031_c0_g1_i1	0.141960737662786	4.88934451187638	2.76574518257099	0.119146147881744	0.495766973228481
DppIII	2382	TRINITY_DN3102_c0_g1_i1	0.0855846816325452	7.03802872333693	2.76403752621037	0.119250322306418	0.495766973228481
CG8613	5161	TRINITY_DN5507_c0_g1_i1	-0.0951048588241488	6.32237871470835	2.76639708644139	0.119106408330086	0.495766973228481
Gmer	1307	TRINITY_DN9918_c0_g1_i1	0.148425943173026	4.30701132916586	2.76392329932375	0.119257294621336	0.495766973228481
Vha14-1	649	TRINITY_DN4347_c0_g1_i1	0.129747554182787	4.90955916646399	2.75730399720294	0.119662185791408	0.496681298211476
CG11576	2187	TRINITY_DN6709_c0_g1_i1	-0.102925560373423	6.15269382174786	2.75810956006636	0.119612820998551	0.496681298211476
prominin-like	4455	TRINITY_DN5903_c0_g1_i1	-0.0895885109636395	6.88216454957578	2.74883604983378	0.120182614136531	0.498071620777245
Patronin	5805	TRINITY_DN7525_c0_g2_i1	0.1129711694105	6.62014408372638	2.7491334188829	0.120164291306066	0.498071620777245
Nrt	3282	TRINITY_DN3527_c0_g1_i1	-0.18869849331715	3.35495630788769	2.74076138558853	0.12068145804411	0.498328366752776
Taldo	1365	TRINITY_DN379_c0_g1_i1	0.0882162014870089	8.44253873554022	2.74406738340271	0.120476910840404	0.498328366752776
CG7324	4538	TRINITY_DN6232_c0_g1_i1	-0.0958675421403325	5.80798346003668	2.7427061280025	0.120561082307135	0.498328366752776
Cisd2	722	TRINITY_DN6530_c0_g1_i1	0.119624714507191	5.52705046717923	2.73882837467388	0.120801253679411	0.498328366752776
CG1291	1608	TRINITY_DN7467_c0_g1_i1	0.136797863109968	4.32726757992918	2.74013982218546	0.120719962668837	0.498328366752776
CG5823	1139	TRINITY_DN8984_c0_g1_i1	0.106921462983665	5.36080004524804	2.74181135460271	0.120616448731953	0.498328366752776
Toll-7	4495	TRINITY_DN6251_c0_g2_i1	-0.113483945870585	5.27158298089409	2.73649600569914	0.120945993128181	0.498483784891734
CG10151	2382	TRINITY_DN6340_c0_g2_i1	-0.25902113235328	2.65768386168229	2.73523155993623	0.121024549525009	0.498483784891734
Jwa	1153	TRINITY_DN10086_c0_g1_i1	-0.141889123727027	4.24333159549787	2.72236240002807	0.1218276437688	0.498762695743867
RanBPM	2516	TRINITY_DN3219_c0_g1_i1	-0.0864697433456476	6.99007962129818	2.72604376389788	0.121597244171088	0.498762695743867
CG7149	1706	TRINITY_DN3300_c0_g1_i1	-0.149488624401638	4.32444355075657	2.71235303910096	0.122456796756499	0.498762695743867
Taf11	943	TRINITY_DN3494_c0_g1_i1	-0.170942467797549	3.65172243345487	2.71905241419326	0.122035257910248	0.498762695743867
Nop17l	2110	TRINITY_DN5442_c0_g1_i1	-0.101779246684037	5.7123841029584	2.71119295185705	0.122529973279394	0.498762695743867
dnc	2810	TRINITY_DN5964_c0_g1_i1	-0.110328988639837	5.34778216758627	2.72142499545514	0.121886397122667	0.498762695743867
CG7956	5621	TRINITY_DN6305_c0_g1_i1	-0.0987098773361047	5.68029931786415	2.70507067968039	0.122917046989598	0.498762695743867
psh	2203	TRINITY_DN6822_c0_g1_i1	-0.108557531879833	5.24245026808387	2.72755834015764	0.121502609021626	0.498762695743867
CG4098	1854	TRINITY_DN6856_c0_g1_i1	0.111768347457632	5.4294335739867	2.72649428070698	0.12156908512102	0.498762695743867
CG5004	5240	TRINITY_DN7017_c0_g3_i1	0.12904563461441	7.81042161541839	2.71256608141099	0.122443364203887	0.498762695743867
CG1646	3404	TRINITY_DN7417_c0_g1_i1	0.0909730432514554	6.91574203661906	2.70580168957034	0.122870750896739	0.498762695743867
CG32281	2542	TRINITY_DN7483_c0_g1_i1	-0.126499639894363	5.10619596566349	2.70604460319596	0.122855371503935	0.498762695743867
CG1677	2924	TRINITY_DN8056_c3_g1_i1	0.0864268951017659	7.54792595129314	2.71278285798045	0.12242969805802	0.498762695743867
CG2991	2853	TRINITY_DN8107_c4_g1_i1	-0.105986530552979	5.45458468797747	2.70455832066569	0.122949508315934	0.498762695743867
IKKbeta	3219	TRINITY_DN8158_c0_g1_i1	-0.106730235208184	5.41000472835316	2.72835517781446	0.12145285654306	0.498762695743867
CG1109	6419	TRINITY_DN8237_c1_g2_i1	0.0879621156679163	6.86228039436862	2.72558731344286	0.121625782256729	0.498762695743867
trn	2470	TRINITY_DN8428_c4_g4_i1	-0.122361895526069	4.82763269787953	2.71762888399927	0.122124680285347	0.498762695743867
CG2841	6017	TRINITY_DN8514_c2_g1_i1	0.107207200681973	6.85212610262645	2.71941968504723	0.122012199971478	0.498762695743867
CG10286	2248	TRINITY_DN9664_c0_g1_i1	0.096496295985366	5.99260084535894	2.71660294872594	0.122189176659176	0.498762695743867
beta-PheRS	1972	TRINITY_DN9926_c0_g1_i1	-0.105350774485914	6.38524007869485	2.7065321454891	0.122824511264775	0.498762695743867
Dpit47	1921	TRINITY_DN2932_c0_g1_i1	0.117414655120055	5.76433134608567	2.69802658241731	0.123364260744771	0.499009243592384
CG42663	3710	TRINITY_DN5734_c0_g1_i1	-0.0904315685488008	6.52337246390845	2.70103542714083	0.123172992046584	0.499009243592384
FDY	2461	TRINITY_DN8451_c8_g1_i1	0.0855739009512937	7.98327991021713	2.69774912303523	0.123381916866633	0.499009243592384
dally	2902	TRINITY_DN8514_c2_g2_i1	-0.118021308906703	5.16698704396818	2.70024824165963	0.123222997309808	0.499009243592384
p	3566	TRINITY_DN8363_c4_g6_i1	-0.1148572761261	5.47748594931817	2.69245372831473	0.123719484658018	0.499998007598354
enc	5960	TRINITY_DN8241_c2_g6_i1	0.100036765298227	7.36447538024176	2.68587421897458	0.124140493007475	0.500945595749922
CG2316	2464	TRINITY_DN8421_c0_g1_i1	-0.0947216871811629	5.70824044496641	2.68729754509585	0.124049268531246	0.500945595749922
Oatp58Dc	2326	TRINITY_DN7278_c0_g1_i1	-0.265456683311465	2.23461665451224	2.68199639079452	0.124389450972908	0.501197105157907
Cyt-c1	1269	TRINITY_DN9186_c0_g1_i1	0.109410233782005	5.75873227763923	2.68290446371557	0.124331097412515	0.501197105157907
bip2	4311	TRINITY_DN8196_c0_g1_i1	0.1019286312441	5.67499314103228	2.67827680649097	0.124628826164275	0.501785176408037
AMPdeam	2891	TRINITY_DN6310_c0_g1_i2	-0.161595543369656	3.88231958200533	2.67457835290122	0.124867402873765	0.502369154183515
smo	3878	TRINITY_DN3866_c0_g1_i1	-0.0902072610827124	6.79067381371087	2.67153336562715	0.125064247658738	0.502784486657995
Bka	689	TRINITY_DN1217_c0_g1_i1	0.144182819064137	4.39044256781231	2.66577644598685	0.12543744987216	0.503907661378739
CG10514	1368	TRINITY_DN5813_c0_g1_i1	-0.221520538772809	2.78390990705587	2.66308191239923	0.125612597873938	0.504037404075057
Glut4EF	1247	TRINITY_DN7642_c0_g2_i1	0.186876115623918	3.29931172992524	2.66239286401819	0.125657435125024	0.504037404075057
CG9452	1807	TRINITY_DN7657_c0_g1_i1	-0.102297899886919	6.49190101508804	2.66064786382683	0.125771072532442	0.504116739232645
Hmg-2	1266	TRINITY_DN8138_c5_g3_i1	-0.133370229978403	4.68366369090601	2.65597852619124	0.126075769752578	0.504961192648095
Cul2	4180	TRINITY_DN7605_c0_g1_i1	-0.0885830354715106	6.64183367620084	2.65262073296568	0.126295443401625	0.50546410321172
Xpc	5050	TRINITY_DN4412_c0_g1_i1	0.0828692542510231	7.55464875114807	2.64793488855533	0.126602788189151	0.505596052381178
CG10171	1939	TRINITY_DN7140_c0_g1_i1	0.103774810748456	6.39064532690905	2.65014784063816	0.126457526053485	0.505596052381178
nahoda	4117	TRINITY_DN7192_c0_g1_i1	0.195510813382582	3.57976159790784	2.64781268883814	0.126610815574881	0.505596052381178
shrb	1404	TRINITY_DN1895_c0_g1_i1	0.105700722003796	5.08595502742872	2.62750212213605	0.127953776743429	0.505814240723844
mus101	4055	TRINITY_DN375_c0_g1_i1	0.0876037608837619	7.32060723511014	2.61554569329682	0.128752551865837	0.505814240723844
slx1	1169	TRINITY_DN3997_c0_g1_i1	0.237618439995386	2.61036249682064	2.62233271975424	0.128298379054858	0.505814240723844
PPP4R2r	2945	TRINITY_DN5142_c0_g1_i1	0.0811170454725564	8.55246375767369	2.63801725235637	0.127256326291036	0.505814240723844
CG31678	3993	TRINITY_DN5632_c0_g1_i1	0.111564487024884	5.64035924194858	2.61902948586302	0.12851917734705	0.505814240723844
ND-39	3302	TRINITY_DN5800_c0_g1_i1	0.0914591714642616	5.79171527046057	2.6182612814887	0.128570593519894	0.505814240723844
Nup205	5975	TRINITY_DN5823_c0_g1_i1	-0.0873582433183976	6.77997408763736	2.61795627324773	0.128591014846215	0.505814240723844
CG3711	2968	TRINITY_DN5900_c0_g1_i1	-0.121439970743687	4.72218110358769	2.62495791901748	0.128123235646795	0.505814240723844
CG31220	1412	TRINITY_DN6130_c0_g1_i1	-0.0813190333134292	8.3356889983078	2.6323835853625	0.127629414260834	0.505814240723844
Trax	943	TRINITY_DN6553_c0_g2_i1	0.118696802057832	4.7709278281926	2.61537496105906	0.128764002393095	0.505814240723844
wapl	7146	TRINITY_DN6569_c0_g1_i1	0.100282463195829	7.23908632450427	2.61814106351424	0.128578642040329	0.505814240723844
CG6744	4603	TRINITY_DN6800_c0_g3_i1	-0.101277814331014	6.17724468681996	2.62853289421937	0.127885199786752	0.505814240723844
Cdk8	1633	TRINITY_DN6850_c0_g1_i1	0.145966333623238	4.12707033557058	2.64162801829975	0.127017909883904	0.505814240723844
grh	4998	TRINITY_DN6900_c0_g2_i1	0.11404980444154	5.13606363765337	2.61772470411367	0.128606521844755	0.505814240723844
CG3409	4393	TRINITY_DN6950_c0_g3_i1	-0.0860974425466251	6.80161458848451	2.62903145104356	0.127852047182493	0.505814240723844
Nf-YA	1287	TRINITY_DN7099_c0_g1_i1	-0.125337488037382	4.54844245793734	2.6221146013482	0.12831294435097	0.505814240723844
MetRS-m	1997	TRINITY_DN7175_c0_g1_i1	-0.155367597912492	4.03866177852418	2.63914668629367	0.127181691411284	0.505814240723844
Mdr49	6801	TRINITY_DN7214_c0_g1_i2	0.0810116499326574	7.79167547853434	2.62779554892083	0.127934250540345	0.505814240723844
COX4	1013	TRINITY_DN7293_c0_g1_i1	0.105368858902452	6.28856803961981	2.62364450521827	0.128210824853383	0.505814240723844
Rop	2671	TRINITY_DN7336_c0_g1_i1	0.111047193535266	5.44813958107063	2.62073191178519	0.128405323602144	0.505814240723844
retm	2945	TRINITY_DN7661_c0_g1_i1	0.0892045272799002	6.38799572350715	2.61436921458366	0.128831480415233	0.505814240723844
Mo25	2605	TRINITY_DN8398_c5_g5_i1	-0.124545530513431	4.61402362268942	2.62747402284913	0.127955646814196	0.505814240723844
CG6550	1011	TRINITY_DN8457_c1_g4_i1	0.0915089303453279	7.02985861647731	2.64239477166692	0.126967352439337	0.505814240723844
ZnT86D	639	TRINITY_DN10015_c0_g1_i1	0.198116700184118	3.13162915439739	2.60233542138635	0.129642245261547	0.506774744759656
clt	1780	TRINITY_DN3381_c0_g1_i1	-0.128244497156497	4.9347174985563	2.60894158367871	0.129196386180744	0.506774744759656
CG17829	2045	TRINITY_DN3561_c0_g1_i1	-0.125321227619839	4.89278809763931	2.6060466022821	0.129391539625222	0.506774744759656
CG32590	948	TRINITY_DN6413_c0_g1_i1	-0.241184552485648	2.5362743803115	2.60573148012669	0.129412804215333	0.506774744759656
CG31122	2527	TRINITY_DN7421_c0_g1_i1	-0.0956842857475567	5.92620563670551	2.60270877090452	0.129616996899317	0.506774744759656
CG11436	1595	TRINITY_DN7468_c0_g1_i1	0.135575899796408	4.28557848042375	2.60305833076894	0.129593362841589	0.506774744759656
Vap33	3015	TRINITY_DN7977_c2_g7_i1	-0.120919379883472	5.71742705343675	2.59792716028537	0.129940819655765	0.507172423968854
CG11802	1377	TRINITY_DN8072_c3_g4_i1	0.274505480612692	2.06278109241707	2.59728343470783	0.129984490471766	0.507172423968854
Mhcl	7461	TRINITY_DN8226_c3_g3_i1	0.0923826210242744	7.8327514446104	2.59665321337838	0.130027262670846	0.507172423968854
CG14512	644	TRINITY_DN10010_c0_g1_i1	-0.540985693751273	0.311927290535728	2.59148576321104	0.130378624882583	0.507765564482263
veli	999	TRINITY_DN10113_c0_g1_i1	0.121174936917739	5.16135546568226	2.58954853313422	0.130510648883391	0.507765564482263
CG17328	1713	TRINITY_DN2569_c0_g1_i1	-0.144001856093291	4.06054854880423	2.58400144027787	0.130889600877406	0.507765564482263
CG33993	1356	TRINITY_DN4194_c0_g1_i1	0.357363953099024	1.61694366278426	2.58755947673547	0.130646376390313	0.507765564482263
beg	4864	TRINITY_DN6491_c0_g1_i1	0.0858805416133285	6.73834219238058	2.5861779355249	0.130740751204631	0.507765564482263
KCNQ	3361	TRINITY_DN7799_c0_g1_i1	-0.183021074975937	3.52169862464129	2.58332891176455	0.130935637089543	0.507765564482263
dsd	6162	TRINITY_DN8170_c2_g2_i3	-0.0845474953843457	7.26989573336602	2.58456336777016	0.130851150875132	0.507765564482263
egl	4329	TRINITY_DN8282_c1_g1_i1	0.0971067256436109	5.82880775228556	2.58575205269863	0.130769860739681	0.507765564482263
CG4301	4516	TRINITY_DN5934_c0_g1_i2	0.104646181134887	5.36821735214277	2.58031691053078	0.131142060971732	0.508199141038363
AdipoR	2710	TRINITY_DN4614_c0_g1_i1	0.0818476827069313	7.54162138935627	2.57679493220245	0.131383944690814	0.508769406585699
CG5087	4315	TRINITY_DN4779_c0_g1_i1	-0.0949814646221579	5.46667416776113	2.57485395691948	0.131517482846703	0.508919596808099
CG18661	1061	TRINITY_DN10291_c0_g1_i1	-0.243603258896947	2.60879671897938	2.56798441761503	0.131991450456382	0.509892062045135
conu	2605	TRINITY_DN4751_c0_g1_i1	-0.227544351997603	2.7382512377671	2.56554915183372	0.132159978643738	0.509892062045135
CG9149	1518	TRINITY_DN5713_c0_g1_i1	0.111853086251118	5.31277984137172	2.56838253193386	0.131963924888799	0.509892062045135
ND-23	815	TRINITY_DN6021_c0_g1_i1	0.148824363500533	4.25481958232501	2.5617547141233	0.132423095276035	0.509892062045135
CG7156	877	TRINITY_DN7327_c0_g1_i1	-0.166334814433332	3.58134054613215	2.56423551296851	0.132250996877245	0.509892062045135
CG6454	3659	TRINITY_DN7866_c0_g1_i1	0.108727483287843	4.98040053522285	2.56608009199673	0.132123213267261	0.509892062045135
CG4300	872	TRINITY_DN9006_c0_g1_i1	-0.562920043333055	0.130958677404576	2.5616072760581	0.13243333207093	0.509892062045135
Lsd-1	1500	TRINITY_DN5017_c0_g1_i1	0.0920833808525809	5.89757767659406	2.55250601441924	0.133067138211044	0.511598854210107
Dbp80	2888	TRINITY_DN6478_c0_g1_i1	0.0837152282326787	7.32138550299443	2.55289413436379	0.133040033465967	0.511598854210107
Ptp61F	2837	TRINITY_DN5690_c0_g1_i1	-0.0945702569976232	6.92913085745642	2.55048906890951	0.133208103419877	0.511774480306264
CG5126	1538	TRINITY_DN1998_c0_g1_i1	0.326255121864963	1.77619304043269	2.54212932788352	0.133794338605207	0.512329159695516
Vha13	692	TRINITY_DN5743_c0_g1_i1	-0.097735171385774	5.31466502566207	2.54366777148228	0.13368621491692	0.512329159695516
CG33995	1661	TRINITY_DN6367_c0_g1_i1	-0.120551179837557	4.68471467052781	2.54367626660889	0.133685618168668	0.512329159695516
Syb	854	TRINITY_DN7215_c0_g1_i5	0.23904495856807	2.9554697509549	2.5416305101994	0.133829419298605	0.512329159695516
Wdr24	2528	TRINITY_DN8868_c0_g1_i1	0.117485415056317	4.81925144548358	2.54545921504314	0.133560446008399	0.512329159695516
spg	6513	TRINITY_DN1953_c0_g2_i1	0.136300534601103	4.27466272181033	2.5346327987497	0.13432275163507	0.513633178287748
CG3887	1194	TRINITY_DN4005_c0_g1_i1	-0.151146494266533	3.94995321836785	2.53408715100284	0.134361313627683	0.513633178287748
CG11539	777	TRINITY_DN3329_c0_g1_i1	-0.398297907414066	1.26017889168453	2.5283500627997	0.134767593808469	0.51377463500777
CG1344	2235	TRINITY_DN3718_c0_g1_i1	-0.115422340755846	5.25666767103407	2.52116904098642	0.135278269432427	0.51377463500777
CG11123	2613	TRINITY_DN5365_c0_g1_i1	0.139487232179161	4.92749507863387	2.52597330206624	0.134936352097083	0.51377463500777
CG32813	1989	TRINITY_DN5423_c0_g1_i1	-0.216002231319	2.89942042999633	2.53105038210074	0.134576178029576	0.51377463500777
Fim	2555	TRINITY_DN5616_c0_g2_i1	-0.0945705800435945	5.69966441160199	2.52225025296631	0.135201226736145	0.51377463500777
Pbp49	1263	TRINITY_DN6297_c0_g1_i1	0.304927018768163	1.76444252422408	2.51934593129321	0.135408299602589	0.51377463500777
CG2906	1444	TRINITY_DN6866_c0_g1_i1	-0.180480015974282	3.60634705093701	2.51879972769756	0.135447286705245	0.51377463500777
CG15097	5060	TRINITY_DN6944_c0_g1_i1	-0.0964083158582831	5.73908805510235	2.51601132068381	0.135646534896719	0.51377463500777
CG16787	2015	TRINITY_DN7159_c0_g1_i1	0.12360273224106	4.52971380191535	2.52500082001277	0.135005476976188	0.51377463500777
Rheb	1850	TRINITY_DN8088_c2_g2_i1	-0.152750615525788	4.25081932813143	2.51473973339195	0.135737517608644	0.51377463500777
CG11284	1744	TRINITY_DN8292_c0_g1_i1	0.117753145546957	5.50392896139731	2.51592965104091	0.135652376135136	0.51377463500777
CG5377	1168	TRINITY_DN835_c0_g1_i1	-0.134443378551517	4.31041272207558	2.52557903926282	0.134964371371619	0.51377463500777
CG7646	1379	TRINITY_DN8451_c6_g1_i1	-0.314940234212218	2.00792958620312	2.51935713937609	0.135407499733536	0.51377463500777
mio	2733	TRINITY_DN9553_c0_g1_i1	0.102620506276932	5.68028266051188	2.51799407483669	0.135504818191492	0.51377463500777
CG6540	1339	TRINITY_DN212_c0_g1_i1	-0.0923316565692473	7.16954580259318	2.49062013121681	0.137477664689811	0.515291352581728
Cht2	1671	TRINITY_DN3134_c0_g1_i1	0.200269356834739	3.15355992923838	2.50074657637925	0.136743735735395	0.515291352581728
pain	3330	TRINITY_DN4535_c0_g1_i1	-0.202717965028185	2.97322410339741	2.49541594357045	0.137129475315827	0.515291352581728
Spt6	5768	TRINITY_DN6099_c0_g1_i1	0.0934968205524564	8.47660916192661	2.50465768024626	0.136461570574054	0.515291352581728
CG17249	1281	TRINITY_DN6350_c0_g1_i1	-0.128374535991465	4.98284670079573	2.48954907519207	0.137555575720782	0.515291352581728
mRNA-cap	3345	TRINITY_DN640_c0_g1_i1	0.0861710206273387	6.49586449097712	2.501756692522	0.136670792215818	0.515291352581728
CG5112	2091	TRINITY_DN6860_c0_g1_i2	0.124311336184808	4.56534092522214	2.50221759344935	0.13663752516485	0.515291352581728
CG42709	2661	TRINITY_DN6995_c0_g1_i1	-0.117828878147035	4.68126318553106	2.4895745980389	0.137553718495992	0.515291352581728
CG12006	2147	TRINITY_DN7117_c0_g1_i1	-0.0954378987574767	5.87848446979629	2.49150457344845	0.137413369523767	0.515291352581728
Usf	1307	TRINITY_DN7201_c0_g1_i1	0.104009878628101	5.64833542520519	2.49756479405461	0.136973816728626	0.515291352581728
CG7328	2839	TRINITY_DN7640_c0_g1_i1	0.121511186209405	4.87636909436662	2.49439159751222	0.137203753988103	0.515291352581728
Indy	2912	TRINITY_DN7755_c0_g1_i1	-0.0855704554151104	6.80936061228646	2.49924504859259	0.13685225457473	0.515291352581728
yl	5871	TRINITY_DN8343_c0_g1_i1	0.0972809668366015	10.4142651875019	2.49397600543453	0.137233904117989	0.515291352581728
CG5045	944	TRINITY_DN8563_c0_g1_i1	0.117829277369157	4.86264800043633	2.48925025139907	0.137577322584658	0.515291352581728
gfzf	755	TRINITY_DN8685_c0_g1_i1	0.517324046396307	0.547596797587946	2.50751268638186	0.136256051733683	0.515291352581728
Grasp65	1978	TRINITY_DN9326_c0_g1_i1	0.108631234051352	5.22562856956858	2.48756581094445	0.137699987138888	0.515391380434125
EndoB	2152	TRINITY_DN5710_c1_g1_i2	-0.112048669917099	6.01390356453218	2.48336268464862	0.138006658508958	0.515603674213286
Uev1A	1358	TRINITY_DN6072_c0_g1_i1	-0.0919915246830129	6.47457582180134	2.48435600864111	0.137934106712297	0.515603674213286
nuf	1932	TRINITY_DN6607_c0_g1_i1	-0.129452770421888	4.6392148722035	2.48284210821761	0.138044699966246	0.515603674213286
vanin-like	1968	TRINITY_DN4437_c0_g1_i1	-0.090178487519025	6.63569833934444	2.47400460157057	0.138692491505885	0.517471601995276
CG5554	1542	TRINITY_DN8485_c0_g6_i1	-0.10550759079878	5.5714654631819	2.47208298298864	0.138833844437757	0.517471601995276
Tak1	2827	TRINITY_DN9961_c0_g1_i1	-0.0926264099569501	5.59009201873098	2.47318164380815	0.1387530058819	0.517471601995276
bs	2028	TRINITY_DN6454_c0_g1_i1	-0.173246957134215	3.76396542924183	2.47047978231193	0.13895191129002	0.51755250730839
hyx	1797	TRINITY_DN5329_c0_g1_i1	0.0918121742294233	5.53279112715424	2.46589342205733	0.139290358664894	0.518453580311257
p115	2964	TRINITY_DN8415_c0_g2_i1	0.0976154793677873	5.41663153477806	2.46414101762748	0.139419945717201	0.518576543245906
CG12241	3214	TRINITY_DN3651_c0_g1_i1	-0.175779374641219	3.56192749169416	2.46081736523284	0.139666134113685	0.519132737940902
mip120	2886	TRINITY_DN6604_c0_g1_i1	-0.097402341145064	5.93720580802297	2.45665377599925	0.139975298409711	0.519203955634363
CG10038	1336	TRINITY_DN7179_c0_g1_i1	0.131798950641963	4.47906279010224	2.45792910091273	0.139880510082208	0.519203955634363
IscU	686	TRINITY_DN9037_c0_g1_i1	0.131622606783679	4.28569153470109	2.45833249556292	0.13985054439472	0.519203955634363
INPP5E	2847	TRINITY_DN2957_c0_g1_i1	-0.104829195696971	5.27504518207257	2.4513764429632	0.140368382515767	0.520302679428699
okr	3235	TRINITY_DN2506_c0_g1_i1	-0.0894742935775641	5.93077863053913	2.44858543250019	0.140576825046194	0.520357082924266
Cpsf73	4094	TRINITY_DN7935_c0_g1_i1	-0.0863888346882894	6.50634955114293	2.44911909816948	0.140536939357703	0.520357082924266
SpdS	1356	TRINITY_DN1328_c0_g1_i1	-0.0909684469563224	6.07897709070718	2.44385231189355	0.140931189003552	0.521257322580454
coro	2243	TRINITY_DN2752_c0_g1_i1	-0.092244697087721	5.47559235305394	2.44016223007283	0.141208230190758	0.521257322580454
Vps16B	1551	TRINITY_DN5433_c0_g1_i1	-0.117529584670295	4.93838344986687	2.44080881870616	0.141159637336255	0.521257322580454
CG8950	2745	TRINITY_DN7833_c0_g2_i1	-0.112791021167235	5.06469319031175	2.44128436762428	0.141123911802469	0.521257322580454
Rab8	1140	TRINITY_DN4307_c0_g1_i1	-0.133314860118807	4.66412707205555	2.43850158313692	0.141333127298135	0.521360045822998
CG11448	2358	TRINITY_DN7557_c0_g1_i1	0.155062551206302	3.96751694850172	2.43681610620789	0.141460031969702	0.521470028626816
CG15073	1733	TRINITY_DN1745_c0_g1_i1	-0.155782454078576	4.06795361318274	2.41466186383991	0.143141305478446	0.521936151883731
Vti1a	915	TRINITY_DN1914_c0_g1_i1	0.196575698256744	3.30124780960776	2.41690055991565	0.142970289900122	0.521936151883731
CRAT	2177	TRINITY_DN3737_c0_g1_i1	0.0946360780654433	5.52886708342468	2.41841239179308	0.142854943433609	0.521936151883731
Ent1	2762	TRINITY_DN4214_c0_g1_i1	-0.122119222510908	4.58764221047812	2.41561757380485	0.143068267074563	0.521936151883731
CG12288	1198	TRINITY_DN4275_c0_g1_i1	-0.132422802518396	4.83417089918766	2.4174255402118	0.142930222997188	0.521936151883731
Adi1	770	TRINITY_DN4453_c0_g1_i1	0.0890020553944441	5.87315281163056	2.42214855188484	0.142570384986585	0.521936151883731
Gasz	1738	TRINITY_DN4862_c0_g1_i1	-0.094966118937807	5.65700610571044	2.42201279843833	0.14258071210171	0.521936151883731
CG11537	1752	TRINITY_DN5385_c0_g1_i1	0.0860869171597826	6.85889310240842	2.42840849891893	0.142095181143202	0.521936151883731
jvl	4041	TRINITY_DN5782_c0_g1_i1	-0.102364975102103	5.4752182265336	2.41906428928626	0.142805242013082	0.521936151883731
Las	2156	TRINITY_DN750_c0_g1_i1	0.089355713785823	5.76312012668655	2.41861598324639	0.142839419080208	0.521936151883731
CG12121	2431	TRINITY_DN7677_c0_g1_i1	-0.0869669764156546	5.90267412895256	2.4228032098731	0.142520596491876	0.521936151883731
Mondo	2966	TRINITY_DN8096_c2_g4_i1	-0.0968787222517696	6.05451953232973	2.43068686483722	0.141922714151356	0.521936151883731
CG5938	3787	TRINITY_DN8190_c1_g1_i3	-0.111024488773778	4.94236363514777	2.41468019581954	0.143139904054772	0.521936151883731
Hira	3008	TRINITY_DN8206_c1_g1_i1	0.110273941349484	5.45016219901085	2.42506777881638	0.142348536260891	0.521936151883731
alpha-Man-Ib	3124	TRINITY_DN8306_c0_g1_i1	-0.112710529448389	4.98188047036521	2.41563283860614	0.143067100865137	0.521936151883731
Pkc98E	5932	TRINITY_DN8363_c6_g2_i1	-0.0999637812524746	5.16317346469038	2.4205251327861	0.142693943514939	0.521936151883731
CG8414	3466	TRINITY_DN9933_c0_g1_i1	-0.0836425598240715	7.27867063070765	2.41110307162836	0.143413687137829	0.522574568261383
CG10932	1686	TRINITY_DN8221_c0_g1_i1	0.0978180495842784	5.34056928051542	2.40474685426602	0.143901780161729	0.523664094260682
CG14710	1337	TRINITY_DN914_c0_g1_i1	-0.165514071103316	3.57551684787135	2.40467005684273	0.143907690025836	0.523664094260682
ebi	1840	TRINITY_DN6135_c0_g2_i1	0.0946444146405281	5.80968307579361	2.39881985393662	0.144358773608307	0.524594704364153
Nmda1	1507	TRINITY_DN6538_c0_g1_i1	0.206660813618522	2.81731758458859	2.39990906980101	0.144274656031702	0.524594704364153
btz	3192	TRINITY_DN8376_c0_g4_i1	0.0896726395803386	7.11874555494198	2.39477895616947	0.144671375376345	0.52537522457495
CG4908	1402	TRINITY_DN5405_c0_g1_i1	0.194868116139349	3.26061451986367	2.39285966386032	0.144820145400203	0.525560135773305
CG34133	3674	TRINITY_DN5425_c0_g1_i1	-0.0886234692689701	5.82770138850251	2.39037298144195	0.145013178297975	0.525905321160314
Tango11	4501	TRINITY_DN7341_c0_g1_i1	-0.0793253815285202	7.25816878052485	2.38769906763019	0.145221102214665	0.526304008093767
slif	2436	TRINITY_DN2377_c0_g1_i1	-0.0846765135368452	7.14273224787924	2.38508166847781	0.145424990497999	0.526332630704013
tun	1358	TRINITY_DN6070_c2_g1_i1	0.140475497176012	4.08790889070266	2.38603768339671	0.145350478316772	0.526332630704013
CG8460	1527	TRINITY_DN10422_c0_g1_i1	0.121244282208587	4.49165133144767	2.37664113158736	0.146084913806803	0.526410025565791
Cyt-b5	942	TRINITY_DN4150_c0_g1_i1	0.113640732351815	4.72799572712859	2.38340394231625	0.145555867941482	0.526410025565791
CG17556	1286	TRINITY_DN5001_c0_g2_i1	-0.0936188766768555	6.29742019334243	2.37934589586376	0.145873037241371	0.526410025565791
GlcAT-P	1847	TRINITY_DN5032_c0_g1_i1	0.20493081486936	3.02625563971025	2.37425412996249	0.14627221650367	0.526410025565791
Bub1	4298	TRINITY_DN5891_c0_g1_i1	-0.0941033415605234	6.87611849826906	2.37353807739806	0.146328461770569	0.526410025565791
CG11367	1578	TRINITY_DN6815_c0_g1_i1	-0.233809680421752	2.63352671836617	2.3759457279157	0.146139449781838	0.526410025565791
Nup214	5390	TRINITY_DN8266_c0_g1_i1	0.103216498914951	6.84665908620913	2.37591081232819	0.146142188651032	0.526410025565791
gol	2800	TRINITY_DN8379_c1_g2_i1	-0.119793785780614	4.85995054206436	2.373555454083	0.146327096529654	0.526410025565791
l(2)35Bd	3594	TRINITY_DN8433_c2_g1_i3	-0.0798524938718547	9.42565219305754	2.38029315167814	0.145798924697839	0.526410025565791
CG8301	1543	TRINITY_DN3473_c0_g1_i1	-0.375111692591371	1.07213350157652	2.36026418061284	0.147376002209632	0.528371336361475
bel	2704	TRINITY_DN7020_c0_g1_i1	0.0852378000011652	7.0540844648473	2.35978144349759	0.14741427404922	0.528371336361475
Tbp	1369	TRINITY_DN7466_c0_g2_i1	0.0934678672038305	5.4053469373384	2.36100581890437	0.147317228532641	0.528371336361475
lost	2917	TRINITY_DN7973_c4_g5_i1	-0.0904146373257067	7.57211945960829	2.35915566312231	0.147463904897757	0.528371336361475
Bx42	2113	TRINITY_DN9223_c0_g1_i1	0.0901956650195277	6.19117264952417	2.3593819099631	0.1474459587866	0.528371336361475
Treh	2504	TRINITY_DN962_c0_g1_i1	-0.178096592491702	3.28459477680157	2.35976369747446	0.147415681205802	0.528371336361475
Membrin	788	TRINITY_DN8311_c1_g1_i1	-0.180156141583243	3.64222567119328	2.35766541239493	0.147582180920258	0.528442595815139
Cnot4	4375	TRINITY_DN8072_c3_g1_i1	-0.0887171562038394	7.29702571484349	2.35570278332502	0.147738128145395	0.528486353608222
CG30015	3012	TRINITY_DN8408_c0_g2_i1	0.1961788690113	3.14797277218787	2.35503552574784	0.147791194027099	0.528486353608222
CG9934	4741	TRINITY_DN5636_c0_g1_i1	0.0934446949816444	6.39672613375191	2.35249392660011	0.147993540572135	0.528857821964694
Bug22	2029	TRINITY_DN7180_c1_g1_i1	-0.0946959799257459	5.56298837031556	2.35042281417597	0.148158684896	0.529095941872618
MFS16	2180	TRINITY_DN2653_c0_g1_i1	0.0932915350828801	5.59922345622289	2.34726285522967	0.148411092862622	0.529335436241227
Wdr59	2962	TRINITY_DN3290_c0_g1_i1	0.0941168449875225	5.36692656120515	2.34509279563252	0.148584740779059	0.529335436241227
IntS1	6325	TRINITY_DN5525_c0_g1_i1	0.116472995442626	5.20245912827933	2.34465297394006	0.148619966086719	0.529335436241227
Lam	2955	TRINITY_DN7081_c0_g1_i1	-0.0760829928050649	8.48828581577357	2.34523553559352	0.148573310973827	0.529335436241227
CG11523	542	TRINITY_DN9365_c0_g1_i1	0.297305386380506	1.68064834904285	2.34094929960197	0.148917006133031	0.530041908509284
RhoGAP93B	4441	TRINITY_DN6556_c0_g1_i1	-0.0883104828269787	6.80147778300462	2.33493505844158	0.14940093392426	0.531412196097482
CG14229	744	TRINITY_DN10028_c0_g1_i1	-0.190301496869932	3.51154861796139	2.33263453599148	0.149586560221718	0.531720327565087
Fcp1	2804	TRINITY_DN6703_c0_g1_i1	0.0874706909834734	6.52762805843956	2.32357772272657	0.150320141794146	0.533922643498241
Pde9	3751	TRINITY_DN8450_c2_g2_i1	0.126247419558862	4.89810038241281	2.32253429307155	0.150404945003321	0.533922643498241
wbl	892	TRINITY_DN10449_c0_g1_i1	-0.161153226538808	3.57111886499842	2.3165138556605	0.150895413670616	0.534493269088166
Mgat1	2749	TRINITY_DN4289_c0_g1_i1	-0.103466014284452	5.60574118344048	2.31325295211999	0.151161903209792	0.534493269088166
POLDIP2	2222	TRINITY_DN7309_c0_g1_i1	0.0928993162730185	5.72746946596843	2.31920598587855	0.150675847066701	0.534493269088166
CG7564	1870	TRINITY_DN7606_c1_g3_i1	-0.0947492417988432	5.48557714171988	2.31420151350217	0.151084323817567	0.534493269088166
CG17233	6236	TRINITY_DN8096_c1_g1_i12	0.0936370391048753	5.78640703905357	2.31739399278074	0.150823586981176	0.534493269088166
vlc	4275	TRINITY_DN8452_c1_g1_i1	-0.0790787705850933	7.7802675159449	2.31324227067773	0.151162777088982	0.534493269088166
B4	4077	TRINITY_DN4775_c0_g1_i1	-0.0811917482187707	6.70575676987541	2.31048834952701	0.151388293576726	0.534616040033288
fry	10176	TRINITY_DN8229_c0_g1_i1	0.135472628879278	5.50824139909539	2.31038733423953	0.151396573615831	0.534616040033288
CG9914	1106	TRINITY_DN9755_c0_g1_i1	-0.183022163960541	3.15655930099925	2.30567339074013	0.151783595979847	0.535630547968304
Mlc-c	1078	TRINITY_DN274_c0_g1_i1	0.121228699661646	5.47352269281789	2.30404784470771	0.15191734203763	0.535750521394687
mor	3549	TRINITY_DN6268_c0_g1_i1	0.0806575792943335	8.12508096700327	2.29771502117517	0.15243979601534	0.536887963539929
CG11414	3538	TRINITY_DN6923_c0_g1_i1	0.108058796310967	5.75874339675751	2.29828305697132	0.152392841979807	0.536887963539929
CG33108	1808	TRINITY_DN1964_c0_g1_i1	0.11351174680108	4.76768753780735	2.29604219844363	0.15257817703378	0.537023190595304
CG17669	1221	TRINITY_DN5945_c0_g1_i1	-0.233856011081447	2.43360579080891	2.29392983968932	0.152753141874959	0.537174886465569
CG17028	817	TRINITY_DN6580_c0_g1_i1	0.536600122546117	0.952008978336116	2.29310772625302	0.152821304509289	0.537174886465569
eIF-2beta	1499	TRINITY_DN8518_c1_g1_i1	-0.0857374631235269	7.93732106944094	2.2915079555052	0.152954052711566	0.53728987384815
CG16817	1095	TRINITY_DN5457_c0_g1_i1	-0.0878461703058379	7.3734493114339	2.28859367946595	0.153196248099204	0.537788920614918
CSN8	907	TRINITY_DN6333_c0_g1_i1	0.147621972927693	4.75205480441658	2.27988931003452	0.153922494695042	0.539822971841031
CG13197	1245	TRINITY_DN6908_c0_g1_i1	0.159261429621646	3.6743479008811	2.27491711741698	0.154339278159142	0.539822971841031
Atf-2	1713	TRINITY_DN7114_c0_g1_i1	-0.123570595187202	4.52452932113997	2.27560066296266	0.154281897898418	0.539822971841031
chb	5793	TRINITY_DN7907_c0_g1_i1	-0.105699562252891	6.75475068638489	2.27575568890612	0.154268887946584	0.539822971841031
fl(2)d	2046	TRINITY_DN8186_c0_g1_i1	-0.0864761977863551	6.04866252243592	2.27444749354817	0.154378716207005	0.539822971841031
CG1550	2109	TRINITY_DN8337_c0_g1_i1	0.0976048765049896	5.2421631427205	2.27793538399299	0.154086110496966	0.539822971841031
Vps36	1335	TRINITY_DN7311_c0_g2_i1	0.11190758350765	4.80170990411005	2.27322491438657	0.154481444962601	0.539830735780177
mmy	1975	TRINITY_DN9585_c0_g1_i1	-0.172801475801262	3.36757899594638	2.27184993608512	0.154597081312452	0.539883565493616
Sxl	1915	TRINITY_DN7981_c0_g1_i1	-0.094835815790083	5.33748523225156	2.27014057695545	0.15474099010485	0.540034995356174
lin	4147	TRINITY_DN4605_c0_g1_i2	-0.129559765101141	4.21701340903607	2.26649349216084	0.155048593619728	0.540458138585326
CG7840	1771	TRINITY_DN6165_c0_g1_i1	-0.116965221443863	4.57701893495589	2.26631713278218	0.155063487536769	0.540458138585326
mbc	7065	TRINITY_DN5619_c0_g1_i1	-0.129574743005889	6.09655616337658	2.26193876411588	0.155433823869385	0.540696287566366
RhoBTB	2507	TRINITY_DN7742_c0_g1_i1	-0.0902716800960291	5.88341746920491	2.26195130901272	0.155432761203738	0.540696287566366
CG7718	1945	TRINITY_DN7821_c0_g1_i1	0.0865071393703977	6.89795348411182	2.26275511079631	0.155364690890032	0.540696287566366
CG18273	4406	TRINITY_DN651_c0_g1_i1	-0.100321187012342	5.56106388578237	2.25875260368643	0.155704014688704	0.541285607050505
CG5180	1513	TRINITY_DN4161_c0_g2_i1	-0.275817883653431	1.98260737240038	2.25274768725454	0.156214838258088	0.54170166231555
Cdk2	1362	TRINITY_DN5426_c0_g1_i1	0.0835000802855712	6.60525960009998	2.25231511188976	0.15625171725661	0.54170166231555
sina	1965	TRINITY_DN6669_c0_g1_i1	-0.101290268384438	5.09924420430176	2.2503117387253	0.156422655911642	0.54170166231555
Ankle2	3125	TRINITY_DN6692_c0_g1_i1	-0.0984005107957861	5.59879448730541	2.25537796895546	0.15599082907828	0.54170166231555
qm	1591	TRINITY_DN8671_c0_g1_i1	-0.0921313405751107	5.69887279117341	2.25304773579958	0.156189264162277	0.54170166231555
CG10674	504	TRINITY_DN9986_c0_g1_i1	0.152804852672745	3.63415505866129	2.25023936018584	0.156428836017765	0.54170166231555
CG4645	1131	TRINITY_DN7200_c0_g1_i1	-0.151195909391074	4.78653137894248	2.24213995033796	0.157122345252624	0.543752652288559
Pp1alpha-96A	3452	TRINITY_DN8481_c0_g3_i1	-0.0891738465543453	6.6214626055532	2.23900400430595	0.15739189244392	0.544334741993751
CG10431	1003	TRINITY_DN3364_c0_g1_i1	-0.111494324276585	4.87105423980416	2.23374099863666	0.1578455710395	0.545201647622607
lolal	1669	TRINITY_DN7497_c0_g1_i1	-0.133130716015082	4.94340796541077	2.23415315053842	0.157809983929818	0.545201647622607
Tor	11688	TRINITY_DN7000_c0_g1_i1	0.0936466613520104	5.71261697248395	2.2294722178234	0.158214748997271	0.545774834209598
Gem2	896	TRINITY_DN9722_c0_g1_i1	0.117273270557781	4.53680820492939	2.22999659917892	0.158169340600682	0.545774834209598
Rev1	3391	TRINITY_DN8935_c0_g1_i1	0.083596932344818	6.35622736885168	2.22538374815426	0.158569347260166	0.546646960291625
CaMKI	3926	TRINITY_DN7672_c1_g1_i1	-0.167736100293063	3.61380873662455	2.22289961124438	0.158785285832766	0.547040263122376
CG11842	1269	TRINITY_DN9356_c0_g1_i1	0.293130832921285	1.71306985864407	2.22165472026044	0.158893639017293	0.547062650744797
iPLA2-VIA	3946	TRINITY_DN6415_c0_g2_i1	0.082283181813443	6.57539554526118	2.21869823329665	0.159151338022318	0.547598870286914
SCOT	1929	TRINITY_DN5985_c0_g1_i1	0.0828135076473052	6.30409023456495	2.20487208511208	0.160363454661438	0.551416206777582
CG10413	3741	TRINITY_DN8275_c0_g1_i1	-0.094856368812542	5.19763455369856	2.20254458312337	0.160568639659492	0.55154530225572
park	1505	TRINITY_DN8924_c0_g1_i1	0.107738656716156	4.78410415970255	2.20211691426925	0.16060637734648	0.55154530225572
CG8199	2833	TRINITY_DN3903_c0_g1_i1	0.0817952540654892	6.54213584277508	2.19402100201954	0.161322867077185	0.552244282709222
l(2)gd1	2739	TRINITY_DN5330_c0_g1_i1	0.0848011358604844	6.23797663455629	2.19580883154409	0.161164299474659	0.552244282709222
Archease	725	TRINITY_DN7059_c0_g1_i1	0.150679922509732	4.27708364839194	2.19675348817779	0.161080594176211	0.552244282709222
NetA	2323	TRINITY_DN7633_c0_g2_i1	0.260762524840336	2.65506219705596	2.19572916604355	0.161171361067819	0.552244282709222
CG30440	6656	TRINITY_DN8171_c2_g1_i1	-0.121474747793338	4.55204471237412	2.19400807785136	0.161324014070149	0.552244282709222
l(2)35Be	773	TRINITY_DN10170_c0_g1_i1	-0.19348714796754	3.01647475892817	2.1913350039621	0.161561463846573	0.552704854980856
CG4646	550	TRINITY_DN2598_c0_g1_i1	0.293920703513901	2.3144331662499	2.18523654471284	0.162104835075288	0.553448354965931
Usp30	2296	TRINITY_DN4432_c0_g1_i1	0.0980346272250156	5.57002300601446	2.1873531605577	0.161915985644702	0.553448354965931
Unc-76	2275	TRINITY_DN4870_c0_g1_i1	-0.0839173405729771	6.10160302357151	2.18427215317303	0.162190972019433	0.553448354965931
CG10417	2522	TRINITY_DN7223_c0_g1_i1	0.0774025741882692	7.43309752418291	2.1851759747668	0.162110243335307	0.553448354965931
KLHL18	2138	TRINITY_DN5272_c0_g1_i1	0.0752882731133063	7.63085432393401	2.18224388387862	0.162372319306064	0.553715382217694
CG9328	1948	TRINITY_DN4415_c0_g1_i1	-0.0819760175997332	6.33574193681356	2.16561651160879	0.163868610614614	0.554243266757615
ave	1011	TRINITY_DN5783_c0_g1_i1	0.142017014267601	4.37882427394742	2.16952405979694	0.163515420320818	0.554243266757615
mle	5111	TRINITY_DN5949_c0_g1_i1	0.082627550856007	6.78349460825063	2.16577670715625	0.163854112242101	0.554243266757615
Dip-C	3317	TRINITY_DN6303_c0_g5_i1	-0.0959389805612588	5.93834256004818	2.17255451496869	0.163242165709715	0.554243266757615
GlcAT-S	3817	TRINITY_DN6949_c0_g1_i1	-0.148994117300434	3.8065121554262	2.17117542109386	0.163366446735301	0.554243266757615
eas	2093	TRINITY_DN7241_c0_g1_i1	-0.135967957472362	4.40973956908171	2.16592839563099	0.163840385281031	0.554243266757615
rl	2424	TRINITY_DN7525_c0_g1_i1	-0.0953691788784958	5.20123783093751	2.16760467881232	0.163688787158872	0.554243266757615
CG5694	3335	TRINITY_DN7999_c0_g1_i1	-0.0846713468200725	6.31473722356661	2.17740823409607	0.162805702031868	0.554243266757615
fs(1)h	6604	TRINITY_DN8079_c2_g1_i1	0.0899969289143942	6.55368791908009	2.16938384608224	0.163528077221582	0.554243266757615
psq	1290	TRINITY_DN8317_c1_g1_i12	-0.236910947905297	2.23512773544736	2.16770170609242	0.163680017693284	0.554243266757615
CG10803	3713	TRINITY_DN8379_c1_g1_i1	-0.0775432264415694	6.92215683465756	2.17665423836637	0.162873407785076	0.554243266757615
ACC	3494	TRINITY_DN8403_c2_g1_i1	0.14795849260444	7.7190316612648	2.17117142501598	0.163366807026037	0.554243266757615
spartin	1664	TRINITY_DN9925_c0_g1_i1	-0.108534150071336	4.79332596703824	2.16722111603375	0.163723459895453	0.554243266757615
CG6091	2433	TRINITY_DN6224_c0_g1_i1	-0.0811453358224242	6.70424654994563	2.16325992993842	0.164082077570689	0.554616009208415
opm	1146	TRINITY_DN2560_c0_g1_i1	-0.125940589926842	4.2354689321115	2.15720139234678	0.164632486138476	0.55612646732689
ND-75	2435	TRINITY_DN6045_c0_g2_i1	0.096902378411444	5.40036828310198	2.15513743605443	0.164820523111434	0.556411709384986
Ube3a	3830	TRINITY_DN5018_c0_g1_i1	-0.0847100706436548	6.0175022914347	2.14816777605015	0.165457493484875	0.557161252355651
atms	2019	TRINITY_DN5491_c0_g1_i1	0.0921734287961259	6.32458170609561	2.15018988299809	0.165272371061156	0.557161252355651
CG8866	1716	TRINITY_DN7518_c0_g1_i1	-0.0928199217312075	5.18077095460224	2.14913682052133	0.165368745646368	0.557161252355651
Syn2	2008	TRINITY_DN8279_c0_g1_i1	-0.121056639699196	4.49404121587602	2.14865268033724	0.165413077091402	0.557161252355651
woc	5079	TRINITY_DN4987_c0_g1_i1	0.0777295026088304	7.71176612493182	2.1333937023262	0.166817994514691	0.557584409726574
Stam	2910	TRINITY_DN5148_c0_g1_i1	-0.0775307396442874	6.93707490405806	2.14034539260457	0.166176087545394	0.557584409726574
CycC	1035	TRINITY_DN6153_c0_g1_i1	-0.172644293731111	3.18487340109963	2.13910385033023	0.166290501120985	0.557584409726574
Tango13	3092	TRINITY_DN7733_c0_g1_i1	-0.082423540366062	6.06514662336911	2.13652196603721	0.166528750667714	0.557584409726574
DCTN6-p27	749	TRINITY_DN7769_c0_g2_i1	0.183217811578421	3.34191164226272	2.14149518308666	0.166070217620054	0.557584409726574
CG32982	2502	TRINITY_DN7889_c0_g1_i1	0.115545030986314	4.63657738285176	2.13327563915074	0.166828923185739	0.557584409726574
CG8671	6154	TRINITY_DN8025_c0_g2_i1	-0.0903697184549142	5.44549227717872	2.13518663274689	0.166652140271174	0.557584409726574
CG42674	4296	TRINITY_DN8154_c3_g9_i1	-0.125064747152936	4.3137545399588	2.13500391990478	0.166669032543032	0.557584409726574
Hnf4	2678	TRINITY_DN8260_c3_g5_i1	-0.119426565100291	4.54976754735567	2.14399744592045	0.16584010842494	0.557584409726574
CG10338	2928	TRINITY_DN9203_c0_g1_i1	-0.117893010404948	4.41412958625455	2.1456399583529	0.165689280271377	0.557584409726574
Hel89B	6109	TRINITY_DN9268_c0_g1_i1	0.107137473564243	6.65264668081378	2.1432921489116	0.165904927233716	0.557584409726574
CG4593	765	TRINITY_DN9308_c0_g1_i1	0.0982750362284682	5.06276349587472	2.13535593043479	0.166636490187908	0.557584409726574
Hsp70Ab	404	TRINITY_DN8550_c1_g1_i4	0.112708799972285	5.92277042071067	2.13152706686258	0.16699088760767	0.557778642624873
CG12017	1286	TRINITY_DN9600_c0_g1_i1	-0.206349500122632	2.96585098372681	2.13024353538004	0.167109902833113	0.557829265454723
Klp3A	3778	TRINITY_DN2059_c0_g1_i1	-0.0801952507315555	8.56738703060026	2.12646319147677	0.167461055498404	0.55796112225926
CkIalpha	1773	TRINITY_DN7776_c6_g1_i10	-0.0801557508245139	7.43011903531046	2.1264859925845	0.167458934741171	0.55796112225926
Taf4	2270	TRINITY_DN8319_c1_g1_i1	0.0908547227097888	5.99779658105983	2.1279643235887	0.167321505618088	0.55796112225926
CG15544	1514	TRINITY_DN10031_c0_g1_i1	-0.43449448309968	0.867734467066537	2.11811654980539	0.168239663912107	0.558700848972724
VhaPPA1-1	955	TRINITY_DN10355_c0_g1_i1	0.125310696279502	4.4818662536608	2.11164347110375	0.168846640567907	0.558700848972724
Zip102B	1198	TRINITY_DN3012_c0_g1_i1	-0.161796470901671	4.57179855227396	2.11259161162894	0.168757561728353	0.558700848972724
Nup54	2267	TRINITY_DN3582_c0_g1_i1	-0.0794017846953084	6.46850610352668	2.10971186599928	0.169028300381883	0.558700848972724
Hsepi	2699	TRINITY_DN4396_c0_g1_i1	-0.150026878066671	3.71488072575927	2.11009559279279	0.168992192797738	0.558700848972724
mdlc	1149	TRINITY_DN5124_c0_g1_i1	0.11625558582132	4.52899138591066	2.10949132733875	0.169049056833523	0.558700848972724
CG7358	3821	TRINITY_DN5177_c0_g1_i1	0.0958326702363773	5.80751665761133	2.10675237216821	0.169307107161014	0.558700848972724
Kah	1315	TRINITY_DN6441_c0_g1_i3	0.173941921092754	3.29304511520052	2.11459567831357	0.168569472253708	0.558700848972724
yki	2245	TRINITY_DN6968_c0_g1_i1	-0.117327999950944	4.63104577230625	2.10978851386091	0.169021087262197	0.558700848972724
PDZ-GEF	6318	TRINITY_DN7432_c0_g1_i1	-0.0771614040604798	7.44631147753909	2.11155586470202	0.168854874275235	0.558700848972724
CG7272	1947	TRINITY_DN7713_c0_g1_i1	-0.140433951919339	3.93696606073408	2.10811171767764	0.169178974578203	0.558700848972724
kibra	4456	TRINITY_DN7932_c0_g2_i1	0.0920166153721217	7.4784971742806	2.12179055909496	0.167896376971902	0.558700848972724
CG8611	2686	TRINITY_DN8278_c0_g1_i1	0.107977759946448	4.75399745275851	2.11659974598404	0.168381646743927	0.558700848972724
CG10600	8688	TRINITY_DN8510_c2_g1_i1	0.0822746378857234	6.87671170703258	2.10968625393531	0.169030710749338	0.558700848972724
CG7154	2668	TRINITY_DN8629_c0_g1_i1	0.0757747522235924	7.08672163612337	2.10632498662087	0.169347418009234	0.558700848972724
tos	2172	TRINITY_DN9609_c0_g1_i1	0.0794229278491628	6.60333426868216	2.11626871065263	0.168412653897243	0.558700848972724
CG31342	6737	TRINITY_DN8438_c2_g1_i1	-0.0838898482781489	5.84169935161992	2.10425145769831	0.16954316433346	0.559003275405166
Cyp6a2	1774	TRINITY_DN4880_c0_g1_i1	0.0816463608182829	5.97170540015586	2.10090814061971	0.169859383007713	0.55935913312963
CG6686	2625	TRINITY_DN8103_c0_g1_i1	0.0932654276436268	5.79750490597021	2.10164827950222	0.169789314910241	0.55935913312963
CG3909	1956	TRINITY_DN9725_c0_g1_i1	0.0936573524928628	5.13268750404641	2.09610984416161	0.170314517797432	0.56051426169731
tth	1912	TRINITY_DN7333_c0_g1_i1	-0.090191900462271	5.47627277987005	2.09367743960656	0.170545827178632	0.560931805129474
DCTN3-p24	891	TRINITY_DN6534_c0_g1_i1	0.121423005081457	4.26564616627038	2.08936649982539	0.170956750225028	0.561595538506803
Men	1939	TRINITY_DN8944_c0_g1_i1	0.114765407283509	4.8375089801756	2.09015376359375	0.170881614306534	0.561595538506803
CG2938	2999	TRINITY_DN6274_c0_g1_i1	-0.120935840356908	4.65689100866623	2.08701421509633	0.171181499183088	0.561990117428096
h	2006	TRINITY_DN5808_c0_g1_i1	0.0830870937168584	6.04557555411199	2.08535352410675	0.171340394418691	0.562039708798632
IntS4	6114	TRINITY_DN8499_c0_g1_i2	0.0825028842612404	6.74057066961634	2.08466954849685	0.171405891456369	0.562039708798632
lin-52	663	TRINITY_DN1319_c0_g1_i1	0.150290045042938	3.70139901112538	2.0797383468998	0.171879036444312	0.563247287823306
CG12264	1649	TRINITY_DN221_c0_g1_i1	0.0857517380019061	5.57475228986656	2.07757042630138	0.172087568500782	0.563586786840061
CG3530	2958	TRINITY_DN488_c0_g1_i1	-0.0825584283716312	5.90979302699884	2.07415621912654	0.172416628905091	0.563976683221221
Taf1	7067	TRINITY_DN8058_c2_g3_i1	0.0886158895365403	7.23367074592978	2.07433032287407	0.172399829614104	0.563976683221221
CG31195	3929	TRINITY_DN8377_c0_g1_i1	-0.0865118157182829	5.78852649295147	2.07243854197462	0.172582478642475	0.564175589037575
CG6766	2400	TRINITY_DN6384_c0_g1_i1	0.107904884963396	5.21703612049308	2.07089913371233	0.172731286937208	0.564318577943884
CG8773	3172	TRINITY_DN1979_c0_g1_i2	-0.0866302898724271	6.25665169209948	2.06132355336066	0.173660568485888	0.564897762443078
CG17359	2475	TRINITY_DN3025_c0_g1_i1	-0.0826956951438184	5.64977523695661	2.06280054515086	0.173516819482922	0.564897762443078
CG14615	1194	TRINITY_DN5780_c0_g2_i1	0.140343554843914	4.02482408583716	2.06430294175679	0.173370752187155	0.564897762443078
Ppcdc	913	TRINITY_DN6096_c0_g1_i1	0.225682749206034	2.42136606464496	2.05942984658526	0.173845094774741	0.564897762443078
ND-30	1011	TRINITY_DN644_c0_g1_i1	0.120263585476362	5.07076828603816	2.06649064702226	0.173158334963649	0.564897762443078
Pmi	1226	TRINITY_DN668_c0_g1_i1	-0.1095458189537	4.78353789234741	2.05932674534299	0.173855148262597	0.564897762443078
RhoGEF4	4103	TRINITY_DN7010_c0_g1_i1	-0.0796624815193993	6.43984814994809	2.0621576730227	0.173579368861075	0.564897762443078
Gclm	1393	TRINITY_DN7816_c0_g1_i1	-0.106829764087648	4.67518852430893	2.06204764930148	0.173590076668847	0.564897762443078
trr	18049	TRINITY_DN8521_c0_g1_i1	0.151440092162922	7.85283717821165	2.06060026172339	0.173731018126017	0.564897762443078
CG7857	1500	TRINITY_DN6586_c0_g1_i1	-0.108971233067644	4.70122554017256	2.05306519743466	0.174467097257199	0.56526443629596
CG9304	3438	TRINITY_DN7869_c0_g1_i1	-0.0894733143949088	5.28236404916623	2.05522595672513	0.174255616239375	0.56526443629596
CG8516	2827	TRINITY_DN8198_c2_g1_i1	0.155457324746882	3.43842689159517	2.05693405610019	0.174088667957157	0.56526443629596
ana3	6159	TRINITY_DN8455_c0_g1_i1	-0.0792730616251896	6.44189324630624	2.05486227222693	0.174291188608816	0.56526443629596
RabX6	1315	TRINITY_DN9666_c0_g1_i1	0.133086953217189	4.22369522624262	2.05278835505769	0.174494216231373	0.56526443629596
PpD3	2170	TRINITY_DN1043_c0_g1_i1	-0.0888516895081741	6.10002144865715	2.04632262826467	0.175129106031923	0.565275497895106
spin	3233	TRINITY_DN2005_c0_g1_i1	0.0850345198937043	5.67246422008	2.0490112383636	0.174864748776797	0.565275497895106
CG1885	925	TRINITY_DN5309_c0_g1_i1	-0.179175315731269	3.05169008975406	2.0475250062322	0.175010819924214	0.565275497895106
ck	1248	TRINITY_DN6490_c0_g1_i1	0.202973822606291	2.65929080704099	2.0480472909458	0.174959470705072	0.565275497895106
CG42741	1173	TRINITY_DN7977_c0_g1_i1	0.363374152086746	1.1470877692134	2.0468388654386	0.175078307880717	0.565275497895106
Wnk	5896	TRINITY_DN8140_c0_g1_i1	0.108921382064403	7.90881120764496	2.05022897590706	0.174745180964565	0.565275497895106
CG12034	1759	TRINITY_DN10376_c0_g1_i1	-0.110169939489963	4.82704641008885	2.04149563148026	0.17560498988427	0.565791482104627
kune	979	TRINITY_DN3000_c0_g1_i1	-0.138210400889379	4.37725352346678	2.04181330238429	0.17557362109383	0.565791482104627
CG1815	5141	TRINITY_DN7744_c0_g1_i1	-0.100510952801301	6.44925025271138	2.0435987953537	0.175397442331719	0.565791482104627
ND-MLRQ	471	TRINITY_DN10221_c0_g1_i1	0.0931169758115816	5.65435464964466	2.03531547664028	0.176216670306074	0.567081927030513
CG7879	1036	TRINITY_DN8157_c0_g1_i1	0.141983781316753	3.74103001052263	2.03564357635945	0.176184128936133	0.567081927030513
RanGAP	1962	TRINITY_DN4423_c0_g1_i1	0.0875909644855128	5.49962959008647	2.03296478021062	0.176450038213301	0.567492907331521
mus301	4796	TRINITY_DN2879_c0_g1_i1	-0.0771828462597107	6.54626458150889	2.02871783596034	0.176872651147436	0.567810208678389
alpha4GT1	1767	TRINITY_DN4713_c0_g2_i1	0.101408234152617	5.1639490053798	2.02996210846633	0.176748701109872	0.567810208678389
TyrRS-m	1628	TRINITY_DN6353_c0_g1_i1	0.112384606158332	4.57001484370146	2.02958480331106	0.176786275294677	0.567810208678389
Adck	2739	TRINITY_DN8010_c0_g1_i1	-0.0770534038365385	8.24953081587918	2.02576069286421	0.17716767331889	0.567810208678389
CG7183	1864	TRINITY_DN8115_c0_g1_i1	0.101328346263861	5.18257345220558	2.02560720571524	0.177183003117665	0.567810208678389
to	1003	TRINITY_DN9976_c0_g1_i1	-0.0883235413309124	6.31504015039562	2.02750014400948	0.176994059921703	0.567810208678389
CG1578	3083	TRINITY_DN7974_c0_g2_i1	-0.0811545650022578	5.70230911153671	2.02406922927786	0.177336704024767	0.567963886295182
CG14305	1188	TRINITY_DN661_c0_g1_i1	0.335882117473386	1.66297671136075	2.02232629869793	0.177511091677684	0.568051611481835
gek	6371	TRINITY_DN8370_c1_g1_i1	0.082991879960184	6.49000131736509	2.02168191404242	0.17757562012251	0.568051611481835
beat-VII	1683	TRINITY_DN6420_c0_g1_i1	0.102097581590155	4.9406123378337	2.01956720422139	0.177787595313749	0.56839117525604
SF2	443	TRINITY_DN1049_c0_g1_i1	0.130481690416839	4.38890901673119	2.01593085563937	0.178152847484031	0.568749784212796
O-fut1	1349	TRINITY_DN267_c0_g1_i1	-0.138735148637995	4.31949376342574	2.01528874306465	0.178217443088835	0.568749784212796
ksr	3274	TRINITY_DN6594_c0_g1_i1	-0.102087044556995	4.92493784986784	2.01544359586679	0.178201862402954	0.568749784212796
Hrb27C	5736	TRINITY_DN7937_c7_g1_i1	-0.083533038575243	8.23209250597249	2.01041517401285	0.178708686228767	0.569132343425873
PEK	2325	TRINITY_DN7997_c0_g1_i1	-0.0826235757164259	6.06054363985371	2.00884681746966	0.178867137535445	0.569132343425873
CG2258	4367	TRINITY_DN8008_c0_g1_i1	-0.086779550379072	5.39140016907502	2.00965566241861	0.178785397569482	0.569132343425873
Vps8	3945	TRINITY_DN8398_c6_g1_i1	-0.0883881812638507	5.79286997732497	2.01130753884308	0.178618609904635	0.569132343425873
Pp1-87B	1425	TRINITY_DN8481_c0_g3_i2	-0.0840253337608633	6.38143041125021	2.01003046342235	0.178747537120872	0.569132343425873
Nsun5	1874	TRINITY_DN7745_c0_g1_i1	0.0851181300730162	6.1414869767545	2.0072711337887	0.179026508537493	0.569302177237937
CG14881	1144	TRINITY_DN6442_c0_g2_i1	-0.278406843388646	2.10434469480719	1.99947998394146	0.179817189118082	0.570998163443441
aru	2830	TRINITY_DN7238_c0_g2_i1	0.0757764116885659	7.16998040678711	2.00050843728889	0.179712563665881	0.570998163443441
E(z)	3035	TRINITY_DN7562_c0_g1_i1	0.0736482052508723	7.08908473891085	1.99887497296128	0.179878773514486	0.570998163443441
Tctp	994	TRINITY_DN4228_c0_g1_i1	0.0771937525241996	8.71266653421971	1.9929109826127	0.180487285983947	0.57109436107428
CG6758	2652	TRINITY_DN4604_c0_g1_i1	-0.0917924091081568	6.03094400896695	1.99155457535004	0.180626046211622	0.57109436107428
CG12099	3704	TRINITY_DN5517_c1_g1_i1	0.0745096624650885	6.79580815356576	1.99188625410351	0.180592103028488	0.57109436107428
cnir	941	TRINITY_DN6405_c0_g1_i1	0.176444723642498	3.51310852748566	1.99348453006405	0.180428652882409	0.57109436107428
RluA-2	3082	TRINITY_DN7521_c0_g1_i2	-0.0822680354757472	5.72134625992519	1.99128751021107	0.180653382883113	0.57109436107428
CrebB	1637	TRINITY_DN8107_c5_g1_i1	-0.23386529789735	2.42880887200416	1.99419180943164	0.180356381803747	0.57109436107428
nrm	1663	TRINITY_DN8179_c1_g2_i1	0.289455921467139	1.6013551304937	1.9916326752831	0.180618052928778	0.57109436107428
Nup44A	1304	TRINITY_DN10408_c0_g1_i1	0.0952579554854699	5.08458034411854	1.97483063251529	0.182348086535163	0.572205837267277
x16	1895	TRINITY_DN3592_c0_g1_i1	0.0815284192395977	6.09086199514065	1.97840900941684	0.181977878458019	0.572205837267277
wun	2492	TRINITY_DN4876_c0_g1_i1	0.0797300734595451	6.5479209767381	1.97607164313842	0.182219587022287	0.572205837267277
l(2)k01209	2237	TRINITY_DN4951_c0_g1_i1	-0.0735811735651883	7.05918616244655	1.97404100770519	0.182429907590004	0.572205837267277
CG3631	1605	TRINITY_DN4965_c0_g1_i1	0.0955671470072964	5.11943917978217	1.97941503404039	0.181873970196723	0.572205837267277
ABCB7	2432	TRINITY_DN5555_c0_g2_i1	0.101050702079364	4.94230268512605	1.98322235245295	0.181481409191999	0.572205837267277
CG33964	2129	TRINITY_DN5955_c0_g1_i1	-0.111241578864409	4.70675567965225	1.97253429078333	0.182586163347806	0.572205837267277
Klp31E	4591	TRINITY_DN6676_c0_g1_i1	0.110142270509767	5.88987097472164	1.98381577117999	0.18142032057273	0.572205837267277
CG33228	771	TRINITY_DN6723_c0_g1_i1	0.198544712598946	2.72927258318061	1.98093531260533	0.181717089670855	0.572205837267277
Thiolase	1638	TRINITY_DN7775_c0_g1_i1	0.0734100153685287	7.04749435765665	1.97237187373539	0.182603017143197	0.572205837267277
CG7903	2105	TRINITY_DN7863_c0_g1_i1	0.0999841964117924	5.50167346474489	1.98281238461886	0.181523627988146	0.572205837267277
CTPsyn	2303	TRINITY_DN8084_c0_g1_i1	0.0754118862279366	7.21417985905436	1.98577627476812	0.181218684976183	0.572205837267277
CG30381	868	TRINITY_DN8314_c0_g1_i1	0.292252273626604	1.83442792945622	1.97767628639513	0.182053605963232	0.572205837267277
CG9286	1119	TRINITY_DN8877_c0_g1_i1	0.0910830390340334	5.69887734710787	1.97548680485861	0.182280129321987	0.572205837267277
CG9515	880	TRINITY_DN9327_c0_g1_i1	0.117319776291784	4.35579386744315	1.97441873320655	0.182390761790616	0.572205837267277
CG4882	1542	TRINITY_DN5436_c0_g1_i1	-0.0940327942222262	5.1590404758261	1.96842405367944	0.183013285908498	0.573157060416644
CG31637	2267	TRINITY_DN6418_c0_g2_i1	0.0983866806560191	5.05663615861551	1.96454670487853	0.183417372443548	0.574087824821851
bif	3120	TRINITY_DN8451_c3_g1_i1	-0.0812004343676104	7.49990096078261	1.96351090125036	0.183525512995059	0.574091747406208
Grip91	3088	TRINITY_DN5128_c0_g1_i1	0.0840155157361225	5.69392909226571	1.9602420137638	0.183867325400287	0.574826195998221
Vps15	4203	TRINITY_DN6818_c0_g1_i1	0.0883191622479711	5.77129399076689	1.95820254621832	0.184080993325645	0.574882248202791
polybromo	5293	TRINITY_DN8539_c0_g1_i1	0.102231882390277	7.34426366919697	1.95802772365639	0.184099323572668	0.574882248202791
Nop56	1736	TRINITY_DN7141_c0_g1_i1	-0.0735749847516153	7.76952058906671	1.95628203392401	0.184282487580693	0.574940728317971
Usp32	6476	TRINITY_DN8398_c5_g4_i1	0.108981548245604	6.49152099564129	1.9557566234451	0.184337660915295	0.574940728317971
CG4858	2302	TRINITY_DN9971_c0_g1_i1	0.0736473240558569	6.80454415625948	1.95479032006484	0.184439187282045	0.574940728317971
CG14646	1229	TRINITY_DN4357_c0_g1_i1	-0.26781779651401	1.75047941758194	1.95141427031767	0.184794456954603	0.575526212554575
Arp2	1818	TRINITY_DN5933_c0_g1_i1	-0.0828041115321889	5.45132846694941	1.95096958083758	0.184841317567798	0.575526212554575
hep	3677	TRINITY_DN5670_c0_g1_i1	-0.081240924223841	5.91905753500749	1.94730647504596	0.18522790541867	0.576395758982431
Fpps	1978	TRINITY_DN6839_c0_g1_i1	-0.0730554234580889	7.10608614740627	1.94504459784491	0.185467127942335	0.576805989680533
CG8155	4620	TRINITY_DN8485_c0_g1_i1	-0.108083584280184	4.86663648907429	1.94305814074711	0.185677545797748	0.577126214397979
CG9773	3786	TRINITY_DN7223_c0_g2_i1	0.0827265600680339	6.39257109492515	1.93799121025464	0.186215644963374	0.57779562628439
CG3542	9317	TRINITY_DN7714_c0_g1_i1	0.0715959784007627	7.08538197052663	1.93984195732595	0.18601886889559	0.57779562628439
CG32536	857	TRINITY_DN9242_c0_g1_i1	-0.0955375626769505	5.39776432353989	1.93850644469621	0.186160837323549	0.57779562628439
sbr	2183	TRINITY_DN5512_c0_g1_i1	-0.0732748887299309	7.93676213684193	1.93411875478576	0.186628232806054	0.578741477137018
Tmem18	711	TRINITY_DN1129_c0_g1_i1	-0.234665162793616	2.10795636021451	1.92545693462602	0.187555325563707	0.579027366770047
Nha2	2010	TRINITY_DN4929_c0_g1_i1	-0.258811791364333	2.14814288116643	1.92602269152794	0.187494592462106	0.579027366770047
Ranbp9	3480	TRINITY_DN5056_c0_g1_i1	0.0705237748700915	8.73631245599701	1.92966964456876	0.187103698966486	0.579027366770047
sicily	1284	TRINITY_DN5667_c0_g1_i1	-0.106824426199603	4.68741852637633	1.92520038187332	0.18758287435857	0.579027366770047
CG4360	2879	TRINITY_DN6295_c0_g1_i10	-0.136656343266774	4.02455998131985	1.92613915408593	0.18748209350425	0.579027366770047
thoc5	2387	TRINITY_DN6877_c0_g1_i1	-0.0839647666760943	5.98602606105481	1.92648483221026	0.187445001001081	0.579027366770047
cora	7401	TRINITY_DN7238_c1_g1_i1	0.126666961739604	5.73693288866667	1.93167525925277	0.18688917267615	0.579027366770047
Tgi	1613	TRINITY_DN8349_c0_g1_i1	-0.138589072453959	3.7073090444259	1.93079505235542	0.186983283505079	0.579027366770047
Rbbp5	1719	TRINITY_DN3400_c0_g1_i1	0.0765938528319857	6.03332652952187	1.91564852300146	0.188612241899318	0.579650129845456
Keap1	2330	TRINITY_DN5062_c0_g1_i1	0.080026055262781	6.60142249940398	1.91531787422156	0.188648003531904	0.579650129845456
CG15747	1167	TRINITY_DN5459_c0_g1_i1	-0.123765217201906	4.06737903746973	1.91594546312866	0.188580133429359	0.579650129845456
Rrp46	850	TRINITY_DN6110_c0_g1_i1	-0.221393630227007	2.51593771611338	1.91855671563499	0.188298075828679	0.579650129845456
wds	2857	TRINITY_DN6235_c0_g2_i1	-0.0972471626507221	5.58541893152321	1.91996010638819	0.188146709197171	0.579650129845456
CG11811	1935	TRINITY_DN7519_c0_g1_i1	-0.0774400377772101	6.31623624166693	1.92135573218434	0.187996333954696	0.579650129845456
Hrb87F	2513	TRINITY_DN8424_c0_g1_i1	0.0725243558174335	8.68562867362433	1.91779358219216	0.18838045092059	0.579650129845456
Trpml	2400	TRINITY_DN8450_c1_g1_i1	0.071772418084879	8.16118003323726	1.91935170575773	0.18821231088262	0.579650129845456
Past1	2418	TRINITY_DN6065_c0_g1_i1	-0.0918748399510814	5.44036846636037	1.90870142292608	0.189365434467756	0.581337494035602
Rrp4	977	TRINITY_DN6105_c0_g1_i1	-0.152885758777616	3.43922549578626	1.90825807704532	0.189413631458258	0.581337494035602
Rgl	3296	TRINITY_DN6278_c0_g1_i1	0.0756280503247172	6.25184617484965	1.90632399073323	0.18962407299287	0.581650997170019
CG44252	2906	TRINITY_DN7629_c0_g1_i1	-0.241235161415533	2.96605934587225	1.90257566909744	0.190032766038697	0.582374192605934
CG2144	2964	TRINITY_DN8829_c0_g1_i1	-0.104240671921271	4.72651814491647	1.90217333557437	0.190076700733234	0.582374192605934
Vps45	3394	TRINITY_DN7339_c0_g2_i1	-0.0872518439468645	5.5334838862043	1.89954717461641	0.19036379560479	0.582921292014441
SLC22A	2022	TRINITY_DN1987_c0_g1_i1	-0.276910227042119	2.06831655220362	1.89500261377226	0.190861922028426	0.582994746685236
CG6617	1085	TRINITY_DN4323_c0_g1_i1	-0.144141250516861	4.34389486212664	1.89022085431079	0.191387847165384	0.582994746685236
Deaf1	2218	TRINITY_DN4711_c0_g1_i1	-0.0866691511940133	5.23567350900466	1.89376867546625	0.190997460611239	0.582994746685236
CAHbeta	1736	TRINITY_DN5935_c0_g2_i1	-0.181159065946752	2.86305676430514	1.88927865413774	0.191491694047057	0.582994746685236
Oseg6	4234	TRINITY_DN6578_c0_g1_i1	-0.188907149435819	2.80474365009369	1.89451831716649	0.190915103609749	0.582994746685236
CG15111	1387	TRINITY_DN7218_c0_g1_i1	0.146813420822168	3.54691210052625	1.88846185647107	0.191581777676306	0.582994746685236
par-1	1201	TRINITY_DN7793_c2_g3_i1	-0.167716942255703	3.6446700300948	1.8981155545109	0.190520535202214	0.582994746685236
l(3)mbt	4502	TRINITY_DN8072_c3_g2_i1	0.0911582787620667	6.99087887765229	1.89157343509263	0.191238894987372	0.582994746685236
Als2	2682	TRINITY_DN8333_c2_g1_i1	-0.133918894346754	3.98829976470603	1.89058200920472	0.191348060685158	0.582994746685236
Ziz	7796	TRINITY_DN8535_c0_g2_i1	0.100209580800736	6.18663974089457	1.89295292171328	0.19108713238959	0.582994746685236
Syx18	1261	TRINITY_DN8957_c0_g1_i1	-0.115118864117413	4.32058275406416	1.89584245220689	0.190769742550585	0.582994746685236
Cdk5	1134	TRINITY_DN137_c0_g1_i1	-0.136185706617584	4.34660856023921	1.88393940215917	0.192081535332373	0.583651642957115
Fas3	3413	TRINITY_DN3252_c0_g1_i1	-0.0860245570822852	5.79087645552672	1.87661067866242	0.192894947502388	0.583651642957115
GstD1	1409	TRINITY_DN5006_c0_g1_i1	0.0866065618211726	8.8479367980524	1.8750559191868	0.193068075889503	0.583651642957115
CG5498	1527	TRINITY_DN5076_c0_g1_i1	-0.102107179336028	4.66328914942276	1.87546659502003	0.193022326256657	0.583651642957115
CG18508	580	TRINITY_DN5598_c0_g1_i1	0.158062255649054	3.25443946954336	1.88420792864516	0.192051815071334	0.583651642957115
Ipk1	2272	TRINITY_DN5629_c0_g1_i1	-0.124124774128527	4.08700205083657	1.8719812016503	0.193411043222809	0.583651642957115
fz2	3097	TRINITY_DN5941_c0_g2_i1	0.163502411647935	3.1884527971949	1.87313093808933	0.19328270544217	0.583651642957115
Ykt6	2012	TRINITY_DN6380_c0_g1_i1	0.112088637866096	4.42476950089459	1.87535247533914	0.19303503789315	0.583651642957115
CG8079	1438	TRINITY_DN6930_c0_g1_i1	0.231412348828991	2.08773690436207	1.87364788201365	0.193225037788714	0.583651642957115
Lar	7049	TRINITY_DN7108_c0_g1_i1	0.115953263290321	5.14969066477421	1.88169482273341	0.192330193485692	0.583651642957115
CG4230	1026	TRINITY_DN7220_c0_g1_i1	-0.148553247961972	3.66522440267228	1.87183247108314	0.193427653037361	0.583651642957115
MED7	871	TRINITY_DN7371_c0_g1_i1	0.110619292636606	4.55733021956449	1.88269720119565	0.192219097534223	0.583651642957115
lva	9706	TRINITY_DN8184_c0_g1_i1	0.0892812687432528	6.83532398689778	1.87572236957004	0.192993839766498	0.583651642957115
Csp	1274	TRINITY_DN8193_c5_g2_i1	-0.0871898989002399	5.57251920140073	1.8727163699007	0.19332896849044	0.583651642957115
fru	2142	TRINITY_DN8450_c2_g1_i1	-0.12233882471323	4.19126344540111	1.87869378032108	0.192663297405971	0.583651642957115
Det	576	TRINITY_DN6197_c0_g1_i1	-0.128930219344336	4.11936881376321	1.86761355444782	0.193899571254021	0.584747106796939
CG6734	6338	TRINITY_DN6300_c0_g1_i1	0.0973953551974963	5.00842560599867	1.86533950299221	0.194154552782972	0.585187487652831
CG33096	1416	TRINITY_DN2462_c0_g1_i1	0.185874346467433	3.12881898707253	1.86324693011747	0.194389565174579	0.585567220724992
heix	2030	TRINITY_DN5104_c0_g1_i1	0.0986716769035697	4.77709370141504	1.85933260045471	0.19483015417921	0.58623683926977
asf1	1026	TRINITY_DN5647_c0_g1_i1	0.0884629285474212	6.30375650603924	1.85939605253509	0.194823001948377	0.58623683926977
ade5	1717	TRINITY_DN8518_c5_g1_i1	-0.0737564597298052	7.52667048632451	1.85479475835772	0.195342526923544	0.587120711867014
Mdh2	1262	TRINITY_DN8830_c0_g1_i1	0.0732244089130389	6.58208174176286	1.85537874930304	0.195276491145761	0.587120711867014
Syx8	963	TRINITY_DN10497_c0_g1_i1	0.142040505197823	3.68259444691334	1.84709863731101	0.196215458930577	0.587237056579152
Ir60a	2076	TRINITY_DN5110_c0_g1_i1	-0.329217772662063	1.38038804326172	1.84830481552531	0.196078318282245	0.587237056579152
CG13392	792	TRINITY_DN5692_c0_g2_i1	-0.140413182908685	3.87016201316471	1.84766366474273	0.196151200855746	0.587237056579152
CG13650	2413	TRINITY_DN6462_c0_g1_i1	0.268247356614308	2.0198527434253	1.85264606731268	0.195585740333103	0.587237056579152
RnrS	1961	TRINITY_DN6505_c0_g1_i1	0.0783335681328469	10.4532911188736	1.8499807039937	0.195887976199702	0.587237056579152
Kdm4A	2209	TRINITY_DN6575_c0_g3_i1	-0.103200589749721	4.91958480346337	1.84607034636736	0.196332471192196	0.587237056579152
CG14805	1390	TRINITY_DN7319_c0_g1_i1	0.0804950660781152	5.50087172940965	1.85058630604563	0.195819252110001	0.587237056579152
Traf6	2182	TRINITY_DN7926_c0_g1_i1	0.0840227705489308	5.88233193368517	1.85202816010083	0.195655753974013	0.587237056579152
wde	6038	TRINITY_DN8283_c3_g2_i1	0.0756226090939412	8.09261879446048	1.84578243744547	0.19636524923034	0.587237056579152
CG10584	972	TRINITY_DN4754_c0_g1_i1	0.325921434379556	1.07505087760106	1.84365532373394	0.196607635803981	0.587634731164819
CG7632	1220	TRINITY_DN10317_c0_g1_i1	0.367938269426316	0.738279734597823	1.83969838630835	0.197059554272996	0.588213702998631
amx	870	TRINITY_DN2374_c0_g1_i1	0.153605692278309	3.44568814566867	1.84081764769611	0.196931589354669	0.588213702998631
CG4666	981	TRINITY_DN4845_c0_g1_i1	-0.125853866997313	4.5554318855406	1.83827386803922	0.197222573469161	0.588213702998631
HBS1	2241	TRINITY_DN7847_c0_g1_i1	0.0889881337112843	5.17028622051871	1.83812681767246	0.197239411487718	0.588213702998631
Kif3C	2536	TRINITY_DN1946_c0_g1_i1	-0.242028381753609	2.50242673473956	1.82145751089801	0.199160152814421	0.588640400939444
CG12129	1278	TRINITY_DN2935_c0_g1_i1	0.136509267084195	3.78749580579851	1.82805894821584	0.19839663448162	0.588640400939444
DNApol-epsilon58	1819	TRINITY_DN4783_c0_g1_i1	-0.0761766328460255	6.01290854861933	1.82536755331466	0.198707464934615	0.588640400939444
atl	2525	TRINITY_DN4796_c0_g1_i1	-0.0843189186115493	6.49144382671459	1.83336006100081	0.197786229976394	0.588640400939444
Tcp-1zeta	1927	TRINITY_DN5400_c0_g1_i1	0.0678623562024023	7.54653486749108	1.82124960629692	0.199184260188654	0.588640400939444
nes	4240	TRINITY_DN5810_c0_g1_i1	-0.0718317048083784	6.738563887661	1.82981746633199	0.198193879579588	0.588640400939444
CG10098	2343	TRINITY_DN5887_c0_g1_i1	-0.245586683822292	2.03422176498753	1.82438286485139	0.198821343314646	0.588640400939444
beat-IIb	1480	TRINITY_DN6304_c0_g1_i1	-0.171830372214215	3.34660766399706	1.82419224246139	0.198843398314423	0.588640400939444
GluProRS	5041	TRINITY_DN6801_c0_g1_i1	0.0706008411438917	7.96344328973083	1.8347866416271	0.197622376013881	0.588640400939444
CG2990	4040	TRINITY_DN7233_c0_g1_i1	-0.0733713042765498	6.85827926040213	1.82725395660379	0.198489537852211	0.588640400939444
CG9253	2609	TRINITY_DN7386_c0_g1_i1	-0.0760160314340186	6.33246849589624	1.82274104864075	0.199011404423637	0.588640400939444
fzy	1958	TRINITY_DN7996_c0_g1_i1	0.0716499057546459	8.82136206921452	1.82595999338246	0.198638990106273	0.588640400939444
NFAT	2384	TRINITY_DN8034_c4_g1_i1	-0.0912524520567574	5.82672933942242	1.83050406867125	0.198114787418422	0.588640400939444
Ptp99A	5581	TRINITY_DN8167_c3_g1_i1	-0.0742882546778537	6.39413820639958	1.8297366187864	0.198203195362879	0.588640400939444
CG9305	3492	TRINITY_DN8358_c1_g5_i1	-0.0758481971295547	6.8155391542495	1.8207205401332	0.199245624447572	0.588640400939444
Hers	1218	TRINITY_DN8490_c0_g1_i1	0.211550682185294	3.02968194246063	1.8351298310559	0.197582984017379	0.588640400939444
Aldh	1710	TRINITY_DN9317_c0_g1_i1	0.0677397604885499	8.51886255677484	1.82551626587225	0.198690273735971	0.588640400939444
Prp18	3334	TRINITY_DN7742_c0_g2_i1	-0.0798318724750991	6.27807392549882	1.81970567180628	0.19936340294417	0.588664561414589
ATPsynC	917	TRINITY_DN4271_c0_g1_i1	0.075334588283363	8.16719888026242	1.81359253454843	0.200074746497878	0.589145539166723
CG2061	1450	TRINITY_DN5709_c0_g1_i1	0.1003023146355	4.68742283245016	1.81370555385695	0.200061565650651	0.589145539166723
Rad17	3318	TRINITY_DN5885_c0_g1_i1	-0.0784995453304555	6.21036136925945	1.81385771864931	0.200043821234645	0.589145539166723
Gfrl	1642	TRINITY_DN7394_c0_g1_i1	-0.17433208375821	2.99812842412753	1.81603165378037	0.199790532566438	0.589145539166723
Mtap	1062	TRINITY_DN8852_c0_g1_i1	0.0849116552367365	5.45612868009555	1.81548925238074	0.199853690012945	0.589145539166723
Cdc16	2234	TRINITY_DN5843_c0_g3_i1	0.0954784073526325	4.85264738068574	1.80822794336458	0.20070167680702	0.589698416920407
CG13531	5382	TRINITY_DN6308_c0_g1_i1	-0.0880126773799865	5.10839470410102	1.80842812206842	0.200678237689573	0.589698416920407
und	2807	TRINITY_DN7546_c0_g1_i1	0.0694930290950924	7.48524700866923	1.81041309004839	0.20044600626959	0.589698416920407
MED30	1066	TRINITY_DN8888_c0_g1_i1	-0.0848930922441588	5.18655347339383	1.80976053178351	0.200522314207045	0.589698416920407
Jra	1976	TRINITY_DN8025_c0_g2_i3	-0.102810987948031	4.74649131638325	1.80465270345675	0.201120898732239	0.590607078781222
CG30496	1982	TRINITY_DN10349_c0_g1_i1	-0.278002598701672	1.96961921952611	1.79397821442307	0.202379279235672	0.590749515638475
CG9915	2548	TRINITY_DN3351_c0_g1_i1	0.0764062063125702	6.95129040060186	1.79899085121661	0.201787097882164	0.590749515638475
wcd	1633	TRINITY_DN3702_c0_g1_i1	-0.106457344674183	4.75795400889369	1.7953759840081	0.202213925293037	0.590749515638475
Gos28	1066	TRINITY_DN4508_c0_g1_i1	0.119555740827408	4.31003533902536	1.79964330532742	0.201710182573612	0.590749515638475
ktub	2257	TRINITY_DN456_c0_g1_i1	-0.0819125204336592	6.1778280723168	1.79480379944281	0.202281592793201	0.590749515638475
CG2662	1983	TRINITY_DN4803_c0_g1_i1	0.101336938181378	4.63970429929262	1.79997726540978	0.20167082790004	0.590749515638475
ari-2	3551	TRINITY_DN5098_c1_g1_i1	-0.0760545013036774	5.94602113555934	1.79827074461075	0.201872032306326	0.590749515638475
CG2310	1030	TRINITY_DN6533_c0_g1_i1	0.285883518560805	1.6303426202853	1.79414319422293	0.202359753326945	0.590749515638475
wts	3987	TRINITY_DN7538_c0_g2_i1	0.0861521678447618	6.41219148133703	1.80320648067103	0.20129079842561	0.590749515638475
Pld	4512	TRINITY_DN8195_c0_g1_i1	0.0738500715136792	7.06593825895224	1.79524618360723	0.20222927314905	0.590749515638475
shv	1619	TRINITY_DN8666_c0_g1_i1	0.07252608175303	7.16400853430193	1.79842115473803	0.201854288080134	0.590749515638475
ctrip	8152	TRINITY_DN7900_c0_g1_i1	0.0846971152932307	9.10419985385974	1.7895255162357	0.202907188394844	0.591968771791803
CG3860	4065	TRINITY_DN7377_c3_g1_i1	-0.0917509407174783	5.03740529731504	1.78760128749964	0.203135872522111	0.59231420809786
CG6583	897	TRINITY_DN10371_c0_g1_i1	0.12315265070653	4.62600309383072	1.78361570604687	0.203610594218944	0.592411972670612
wmd	1288	TRINITY_DN4216_c0_g1_i1	0.0737189444244205	6.51485992293917	1.78431738067428	0.203526914330113	0.592411972670612
CG1316	1887	TRINITY_DN5978_c0_g1_i1	-0.0745397513116044	6.06949270587796	1.78406734271192	0.203556728123906	0.592411972670612
Lrrk	9266	TRINITY_DN8528_c0_g1_i1	0.0852454468846471	6.32562470604503	1.78547041467889	0.20338950270153	0.592411972670612
CG6767	2058	TRINITY_DN6638_c0_g1_i1	0.0738089532880349	6.65617160648464	1.7818751589564	0.203818358788625	0.59269540067878
CG12134	1438	TRINITY_DN2479_c0_g1_i1	-0.0968465732664202	5.33568608312143	1.77244903881361	0.204948289922104	0.592999440611091
Rtc1	1243	TRINITY_DN5451_c0_g1_i1	0.106131291254479	4.56766402290657	1.77135762862793	0.205079641032756	0.592999440611091
CG4038	577	TRINITY_DN5614_c0_g1_i1	-0.116170990953719	4.71155739686426	1.76930595848306	0.205326853377579	0.592999440611091
Osbp	2262	TRINITY_DN5801_c0_g1_i1	-0.0916532156483388	6.17070882240849	1.7754708343296	0.204585182697993	0.592999440611091
CG34404	3277	TRINITY_DN5970_c0_g2_i1	-0.0878615047633141	5.42801300385725	1.77317421757592	0.204861074718299	0.592999440611091
CG10747	1401	TRINITY_DN6066_c0_g1_i1	0.140462632196814	4.5303302767756	1.77686625403058	0.204417785204693	0.592999440611091
CG2767	1235	TRINITY_DN6602_c0_g1_i1	-0.236600933339656	2.15733277088175	1.77567328920794	0.204560884825479	0.592999440611091
Nup50	1657	TRINITY_DN7448_c0_g1_i1	-0.0806611383741326	5.86860243546248	1.76842222807154	0.205433455347403	0.592999440611091
CycY	2266	TRINITY_DN7499_c0_g2_i1	-0.0818625988066038	5.33052531508825	1.77350684905973	0.204821086079878	0.592999440611091
ZAP3	5894	TRINITY_DN7867_c0_g1_i1	0.0837392988863127	7.22048718888446	1.77965947674037	0.204083234425588	0.592999440611091
CG6126	2063	TRINITY_DN8148_c1_g1_i1	0.118721991129859	4.05181288176234	1.76813084134765	0.205468620178224	0.592999440611091
TMS1	2081	TRINITY_DN8305_c0_g4_i1	-0.0894464646236114	5.10390892789682	1.76824297301488	0.205455087101403	0.592999440611091
Oatp30B	3573	TRINITY_DN8332_c2_g5_i2	0.0818606249082871	5.55488239387513	1.76930953873592	0.205326421646672	0.592999440611091
GlyP	3280	TRINITY_DN9210_c0_g1_i1	-0.0668176500069448	8.54269401160226	1.77284329754859	0.204900867597996	0.592999440611091
Golgin104	2896	TRINITY_DN4938_c0_g1_i1	-0.0897956667154061	5.40689954448256	1.76719444734058	0.205581677698571	0.593007084274449
RecQ5	3091	TRINITY_DN7268_c0_g1_i1	-0.0771439987099197	5.72235940065241	1.7659377005165	0.205733539876871	0.59307953264099
CG4709	1508	TRINITY_DN9389_c0_g1_i1	-0.291781160440254	1.34415531044363	1.76515957700091	0.205827638957886	0.59307953264099
cno	7256	TRINITY_DN8154_c3_g8_i1	0.101177143972259	7.53413908752986	1.76309463888538	0.206077622931313	0.593481454565193
Atu	2263	TRINITY_DN2041_c0_g1_i1	0.0808902238318689	5.62514800347519	1.76084950043362	0.206349867000007	0.593628888943244
Rim2	3435	TRINITY_DN6947_c0_g2_i1	-0.0808048956573568	5.70070865920047	1.761272706375	0.206298513825045	0.593628888943244
LSm7	733	TRINITY_DN739_c0_g1_i1	0.129756273158921	4.18182954207328	1.75938285947841	0.206527961685064	0.593823170348223
CG11739	1477	TRINITY_DN6380_c0_g2_i1	0.0756009266604876	6.02082587227741	1.75844949682106	0.206641403548331	0.593831449148254
Sap30	1051	TRINITY_DN4922_c0_g1_i1	-0.114490762869665	4.66605703974533	1.7559051624669	0.206951053437237	0.594085573496204
CG18812	1427	TRINITY_DN8548_c1_g3_i1	0.123275682049824	4.2942399634208	1.75659242892028	0.206867352892346	0.594085573496204
Ubqn	2928	TRINITY_DN6190_c0_g1_i1	0.0706865019189859	6.63201422028744	1.74963814522341	0.207716320280071	0.594608557106894
Ask1	5164	TRINITY_DN6775_c0_g1_i1	0.0705874930816861	7.23730864934042	1.75019248462323	0.207648482554958	0.594608557106894
Nek2	1144	TRINITY_DN6857_c0_g1_i1	-0.0685284217037651	7.03075806254988	1.75329768915016	0.207269009431975	0.594608557106894
SLO2	4885	TRINITY_DN8122_c0_g1_i1	0.135477267198635	3.94142002694103	1.74905214076388	0.207788064180423	0.594608557106894
bab1	3934	TRINITY_DN8434_c0_g1_i1	0.0726081048037804	6.34110077564284	1.75098201862099	0.207551912112581	0.594608557106894
CG3326	1962	TRINITY_DN8656_c0_g1_i1	0.0908231850029459	5.06579118583242	1.74897525687428	0.207797479368766	0.594608557106894
twf	2199	TRINITY_DN8925_c0_g1_i1	-0.0740212783449525	6.22395589452332	1.74806382259475	0.207909135472971	0.594611270833507
nop5	1869	TRINITY_DN6925_c0_g1_i1	-0.0683916587623995	8.41062453636863	1.74586782491505	0.208178476830903	0.595064714773166
NTPase	2155	TRINITY_DN8396_c2_g1_i1	0.0737402018479489	5.88909048084662	1.74357028626333	0.208460755225167	0.595554636337431
Zn72D	5002	TRINITY_DN8228_c1_g1_i1	0.0769905373598216	6.57721320512766	1.74220102258249	0.208629219955311	0.595719053896851
Ge-1	5063	TRINITY_DN4545_c0_g1_i1	-0.070979190621712	6.81917647967478	1.74014786920878	0.208882155729497	0.596124366856071
CG10543	2977	TRINITY_DN2740_c0_g1_i1	-0.0997883351835439	4.88816745167268	1.73902567017579	0.209020571297954	0.596202596092041
eIF2D	2741	TRINITY_DN2113_c0_g1_i1	-0.0870530605912462	5.4915643366851	1.73446300180836	0.209584568405222	0.596778190997484
Spn100A	1876	TRINITY_DN2207_c0_g1_i1	0.331818518301793	1.22463541060571	1.71887293090733	0.211526600755496	0.596778190997484
CG32174	2187	TRINITY_DN2756_c0_g1_i1	-0.0922558543313256	5.8591837161547	1.73204791971784	0.209883896602763	0.596778190997484
armi	4000	TRINITY_DN4178_c0_g1_i1	-0.0664408546684511	7.63776223395206	1.7363741102545	0.209348094637341	0.596778190997484
JhI-1	5682	TRINITY_DN4264_c0_g1_i1	-0.0690452903274685	7.24102486419812	1.73437348542499	0.209595653314171	0.596778190997484
Ccz1	2029	TRINITY_DN4377_c0_g1_i1	-0.0980278839208044	5.02047497117587	1.71823134113095	0.211607020871739	0.596778190997484
Mat1	1223	TRINITY_DN4470_c0_g1_i1	-0.107777413914073	4.56310912180841	1.7262437313021	0.210605540551876	0.596778190997484
CG8173	2961	TRINITY_DN4777_c0_g1_i1	0.0686121690946298	7.19477767431709	1.71686892507377	0.211777924416534	0.596778190997484
Cpr	2505	TRINITY_DN4998_c0_g1_i1	0.0778254900113388	5.57687764054611	1.72055251377379	0.211316260721675	0.596778190997484
CG12659	1289	TRINITY_DN5027_c0_g1_i1	0.103449852316637	4.80089732685722	1.72791467036707	0.210397461293973	0.596778190997484
Unc-89	7011	TRINITY_DN5944_c0_g1_i1	-0.175005187979231	3.59905542021298	1.7269032292985	0.210523382557135	0.596778190997484
Mical	9170	TRINITY_DN6318_c0_g2_i1	0.113275037270615	6.8548925501458	1.71837806574141	0.211588626172175	0.596778190997484
CG9776	4192	TRINITY_DN7263_c0_g1_i1	0.074835110541838	6.94015067357661	1.72330698383479	0.210971894871003	0.596778190997484
Tango10	2142	TRINITY_DN7788_c0_g1_i1	-0.106850655478255	4.60941517976486	1.71724583581985	0.211730626271116	0.596778190997484
CG32698	2121	TRINITY_DN7942_c1_g2_i2	-0.0852550307378043	5.14227441765663	1.72205693561891	0.211128086665916	0.596778190997484
Pten	3016	TRINITY_DN7953_c6_g3_i1	-0.122842304792601	4.06275558124189	1.72161655210954	0.211183147646043	0.596778190997484
CG14182	781	TRINITY_DN8050_c1_g1_i1	0.145319469759448	4.11240391123728	1.73311696737084	0.209751329358555	0.596778190997484
Klc	2630	TRINITY_DN8091_c0_g1_i1	-0.0709031342100049	6.64604462625897	1.72932370000012	0.210222203952279	0.596778190997484
aub	3366	TRINITY_DN8428_c3_g4_i1	-0.0672667622794939	9.67827927769718	1.72130430074734	0.211222199581642	0.596778190997484
CG1434	3791	TRINITY_DN8456_c0_g1_i1	-0.088675640596327	5.12024286483025	1.72105126380927	0.211253852684571	0.596778190997484
l(2)05287	3673	TRINITY_DN8644_c0_g1_i1	-0.0705324289512916	7.0926478788996	1.71985024468824	0.211404175361281	0.596778190997484
Fuca	1659	TRINITY_DN8890_c0_g1_i1	0.108699886486743	4.34098684293853	1.71688916061194	0.211775384731743	0.596778190997484
CG42518	404	TRINITY_DN9377_c0_g1_i1	0.162010033174936	3.05035977896706	1.73043505481519	0.210084105143306	0.596778190997484
CG1662	1059	TRINITY_DN4753_c0_g1_i1	0.130574866996344	4.06537423617438	1.71413039109548	0.212121991689905	0.59723214115686
pll	1920	TRINITY_DN7561_c0_g1_i1	0.152233975219122	3.36335062885563	1.71381702805807	0.212161408550975	0.59723214115686
CG16812	1572	TRINITY_DN576_c0_g1_i1	0.0857653733106749	5.14715329892315	1.71269314404936	0.212302856163297	0.597236355280785
ATP8B	3508	TRINITY_DN6990_c0_g1_i1	-0.0982200235684427	4.77814261790684	1.71203853853423	0.212385298563824	0.597236355280785
CG9631	1010	TRINITY_DN5764_c0_g1_i1	0.207350100572252	2.46053436773562	1.7086926162011	0.212807339881326	0.59811000654244
CG10939	1718	TRINITY_DN8257_c2_g6_i1	-0.0720858133415814	6.43134017568717	1.70590116180319	0.21316027516551	0.598788618155834
CG30020	1616	TRINITY_DN4363_c0_g1_i1	-0.173284149364002	3.34367546844968	1.70426927913725	0.213366952566737	0.599055881984289
CG2698	2790	TRINITY_DN7039_c0_g1_i1	0.13263034795184	4.04902663166136	1.70300180744972	0.213527656804585	0.59919385825362
Prpk	949	TRINITY_DN6882_c0_g1_i1	-0.10604898771095	4.64076061621801	1.69861023402624	0.214085685674307	0.599408623913945
IP3K2	4536	TRINITY_DN7087_c0_g1_i10	-0.0737942821305587	6.1607196793801	1.69953321214778	0.21396824769282	0.599408623913945
CG30493	2645	TRINITY_DN8179_c4_g2_i1	-0.0831560448691385	6.1873448726899	1.69800927918104	0.21416219498992	0.599408623913945
SLC5A11	2650	TRINITY_DN8394_c0_g2_i1	0.0838059805310065	6.16482538322877	1.70065843580693	0.21382518942284	0.599408623913945
CG2162	2189	TRINITY_DN8398_c5_g1_i1	-0.0880866618197488	6.386392848892	1.70038832843337	0.213859518911615	0.599408623913945
eIF-3p66	1995	TRINITY_DN2029_c0_g1_i1	0.0660543516873181	7.64069451431773	1.69691869689339	0.214301130858262	0.59943038481152
crq	2415	TRINITY_DN4575_c0_g1_i1	-0.107304704885689	4.8258325607597	1.6944474596803	0.214616389870146	0.59943038481152
ari-1	2123	TRINITY_DN7165_c0_g2_i1	-0.0993890652660518	6.69934385508245	1.69510924203429	0.214531906427947	0.59943038481152
CG9663	2945	TRINITY_DN7960_c0_g1_i1	-0.0925301640760427	4.85901648802304	1.69487562679139	0.214561724927272	0.59943038481152
Pof	2412	TRINITY_DN7369_c0_g1_i1	0.0962551445591655	5.09115144636848	1.69287977643033	0.21481669345479	0.59967799404661
CG5466	2633	TRINITY_DN7803_c6_g7_i1	0.0756116100501544	6.22253306974662	1.69121540487871	0.215029616668886	0.599960556430434
Tim17b	1390	TRINITY_DN4856_c0_g1_i1	0.084479262957282	5.15296483961528	1.6898325425054	0.215206734872965	0.600142976636914
peb	2475	TRINITY_DN3025_c0_g1_i2	-0.0740911516374144	5.72183542821149	1.68378046595216	0.215984123345136	0.600416681247316
CG9723	1621	TRINITY_DN329_c0_g1_i1	-0.108750388892231	4.36349104864742	1.68246397119409	0.216153709862914	0.600416681247316
CG13601	1198	TRINITY_DN5664_c0_g1_i1	-0.0939087140363438	4.92151558300614	1.682197756126	0.216188023842407	0.600416681247316
CG32103	2840	TRINITY_DN6829_c0_g1_i1	-0.0829328279381565	6.02917322880124	1.68211112117772	0.216199192242098	0.600416681247316
CG6293	2055	TRINITY_DN7544_c0_g1_i1	0.113733820231392	4.5717762450999	1.68248862728818	0.216150532156368	0.600416681247316
bsf	4428	TRINITY_DN8349_c1_g1_i1	0.0734348726582106	7.61416448945607	1.68490940198828	0.215838835197443	0.600416681247316
Krn	2728	TRINITY_DN8364_c2_g2_i1	-0.0981358684496622	4.81270312479313	1.68706066162438	0.215562330700918	0.600416681247316
Glg1	3923	TRINITY_DN8414_c0_g1_i1	-0.0777008196944655	5.82230343868345	1.68527928304136	0.215791261064776	0.600416681247316
CG5621	1996	TRINITY_DN6956_c0_g2_i1	0.264996578020464	1.52250851690209	1.68033309509604	0.216428569214611	0.600432771307684
CG8777	4036	TRINITY_DN8413_c0_g1_i1	-0.0736765259104691	5.85395669237946	1.68043872769162	0.216414933085065	0.600432771307684
Spindly	1962	TRINITY_DN2071_c0_g1_i1	-0.113469940354066	4.92518264292768	1.67824599353109	0.21669822269299	0.600583796780429
Ace	2588	TRINITY_DN6370_c0_g1_i1	0.133469091998479	3.62795642746521	1.67786384612205	0.216747643428316	0.600583796780429
cold	2053	TRINITY_DN7713_c0_g1_i3	-0.136761160108613	3.86089705056303	1.67731640423884	0.216818466199451	0.600583796780429
GXIVsPLA2	924	TRINITY_DN5747_c0_g1_i1	0.157882770919422	3.34736254043947	1.67568809944923	0.217029298552986	0.600751940882956
CG31522	2211	TRINITY_DN6118_c0_g1_i1	-0.0822799245860907	5.78769785004549	1.67367660737357	0.217290114097996	0.600751940882956
Ing3	1895	TRINITY_DN6633_c0_g1_i1	0.0954296688448194	4.92613223094207	1.6739327682892	0.217256876933767	0.600751940882956
Npc2h	606	TRINITY_DN883_c0_g1_i1	0.356368339333879	1.04227545128283	1.67339567843678	0.217326572544328	0.600751940882956
Hex-A	860	TRINITY_DN2498_c0_g1_i1	0.440082546501809	0.269660454383769	1.66736288734518	0.218111421108561	0.601373943929199
Calr	1952	TRINITY_DN473_c0_g1_i1	-0.0708357319118025	10.3049675330624	1.66802042499238	0.218025698495316	0.601373943929199
CG16786	1886	TRINITY_DN4924_c0_g1_i1	-0.391509801180373	0.570328810831701	1.66968798365875	0.217808496799667	0.601373943929199
CG7289	2042	TRINITY_DN5649_c0_g1_i1	0.0954982926895462	5.24912927187544	1.66967067509381	0.217810749816559	0.601373943929199
CG12547	2486	TRINITY_DN9314_c0_g1_i1	-0.0839347971164347	5.30085484168008	1.66815553088272	0.218008090287312	0.601373943929199
Gint3	2237	TRINITY_DN6960_c0_g1_i1	-0.0793750282322552	5.30706233651259	1.66420541790177	0.21852366926654	0.601614417100145
CG13784	2182	TRINITY_DN8224_c1_g1_i1	-0.101483341554103	4.48838429510265	1.66501018782682	0.218418499990137	0.601614417100145
CG7745	3386	TRINITY_DN8394_c1_g1_i1	-0.0833869213825918	5.28131252276488	1.66326472813769	0.218646684449727	0.601614417100145
CG8326	1081	TRINITY_DN9385_c0_g1_i1	-0.12301390314292	4.7502020494897	1.66339358783475	0.218629827977376	0.601614417100145
scramb1	1468	TRINITY_DN8033_c0_g1_i1	-0.0777504768837576	5.37024126247842	1.66168897538088	0.218852949686254	0.601873626607717
Non2	942	TRINITY_DN8951_c0_g1_i1	0.0686533759840107	6.65671698986679	1.65868103245488	0.219247391848755	0.602649816591434
CG5850	2151	TRINITY_DN6121_c0_g1_i1	-0.12504843259118	3.94671577511266	1.65548589903565	0.219667395675176	0.603495438450828
Der-2	1565	TRINITY_DN6966_c0_g1_i1	-0.115413461077363	4.03209025151297	1.6535374706819	0.21992403330405	0.603891606787348
Rel	3126	TRINITY_DN6886_c0_g1_i1	-0.0702881198821966	6.74003034236422	1.65215972795117	0.220105738792446	0.604081718474313
pds5	4850	TRINITY_DN5306_c0_g1_i1	-0.0699483236047841	7.84456935574614	1.64786802249813	0.220673011763048	0.60494156738761
tim	3268	TRINITY_DN6521_c0_g1_i1	-0.179956917394762	3.01744069922429	1.64723435843169	0.220756930195441	0.60494156738761
CG43896	2537	TRINITY_DN7104_c0_g1_i1	0.188243038528945	2.52114248233616	1.64765177032588	0.220701646147649	0.60494156738761
CG11986	897	TRINITY_DN7151_c0_g1_i1	0.181525829463357	2.64482131178642	1.64219613060199	0.221425644014717	0.606464627232556
CG13698	1627	TRINITY_DN5973_c0_g3_i1	-0.257479351845882	1.63192910058994	1.64061088561021	0.22163659669188	0.606733007559677
pps	7066	TRINITY_DN6593_c0_g1_i1	0.0683236055300526	7.55570103010532	1.63942951700621	0.221793975010854	0.606854528672081
Mob4	1778	TRINITY_DN2394_c0_g1_i1	0.0705798890930773	6.57822542814077	1.63633697136166	0.222206645525627	0.606984828288754
CG9967	1046	TRINITY_DN7035_c0_g1_i1	0.182519248281093	2.60877754158674	1.63679923568131	0.222144897137206	0.606984828288754
Stim	2536	TRINITY_DN7968_c5_g2_i1	-0.0803411665598387	5.25644143650763	1.63658027065595	0.222174143276897	0.606984828288754
bbx	3862	TRINITY_DN8335_c2_g1_i1	-0.0785608066770492	5.33037417053433	1.63568596934601	0.22229364312865	0.606984828288754
Dlg5	6397	TRINITY_DN6030_c0_g1_i1	0.100597275027014	6.71031384573471	1.63381534569674	0.222543874182599	0.607359323290011
Plzf	1215	TRINITY_DN5858_c0_g1_i1	-0.147923818159273	3.4065743976392	1.63094154562263	0.222929015803671	0.607494149835433
CG30467	2123	TRINITY_DN6213_c0_g3_i1	-0.129189233824535	3.84927010643624	1.63195292697523	0.222793373089497	0.607494149835433
CG5828	1914	TRINITY_DN8403_c3_g1_i1	0.114697974258126	4.01561388495596	1.63091486705051	0.222932595294291	0.607494149835433
CG2658	2657	TRINITY_DN7212_c0_g1_i1	-0.0826440150632162	5.24331937190181	1.62971720974879	0.22309336350835	0.607623963186282
CG34228	455	TRINITY_DN1538_c0_g1_i1	0.137717365509343	3.46764592964779	1.628795015437	0.223217257978098	0.607653265382852
Srp19	609	TRINITY_DN9014_c0_g1_i1	0.0974042741488271	4.62340864844555	1.62432793353808	0.223818672831043	0.608981809410098
Epg5	7705	TRINITY_DN8544_c0_g1_i1	-0.0788552350016988	6.16607056580932	1.62224085751458	0.224100386955577	0.609439583968813
CG15117	2299	TRINITY_DN5013_c0_g1_i1	-0.0776967412832053	5.48341214575917	1.61651308220046	0.224875908676347	0.609696368248692
Sec24CD	4853	TRINITY_DN5645_c0_g1_i1	0.0831902021820238	5.96326877270748	1.61852220069522	0.224603481816886	0.609696368248692
CG11851	2014	TRINITY_DN6758_c0_g1_i1	-0.0900949608094277	5.117816167853	1.61688756799753	0.224825097447302	0.609696368248692
Sec8	3420	TRINITY_DN8035_c0_g1_i1	-0.0719522094750337	6.28064788554488	1.61722418716938	0.22477943687346	0.609696368248692
Pex13	1357	TRINITY_DN8911_c0_g1_i1	0.0976831329273344	5.25951518919512	1.61933225449229	0.224493764451699	0.609696368248692
CG5516	1010	TRINITY_DN9653_c0_g1_i1	-0.140585692235248	3.45834817577127	1.62006659856557	0.224394362093687	0.609696368248692
srl	4862	TRINITY_DN1625_c0_g1_i1	-0.0807176117609055	7.45720377046128	1.61454870153282	0.225142687191537	0.610111691677974
cype	466	TRINITY_DN10319_c0_g1_i1	0.0756592072001489	5.59194150222085	1.5945811676137	0.227878085026872	0.610316576837747
Mps1	2029	TRINITY_DN4478_c0_g1_i1	-0.0944469942897829	4.97232623645629	1.6109563299214	0.225631631443162	0.610316576837747
CG7386	1338	TRINITY_DN461_c0_g1_i1	0.180279693142815	2.88864791340822	1.60555020241365	0.22637006101932	0.610316576837747
CG7372	1966	TRINITY_DN5304_c0_g1_i1	-0.141670870429741	3.45227480992718	1.59114421612028	0.22835330432097	0.610316576837747
GEFmeso	2106	TRINITY_DN5318_c0_g1_i1	0.304819235673516	1.26263933690565	1.58665813799309	0.22897554034087	0.610316576837747
ash2	2416	TRINITY_DN5379_c0_g1_i1	-0.124566217823591	4.69019917376858	1.59722732371903	0.227513089824915	0.610316576837747
Dronc	1693	TRINITY_DN5548_c0_g1_i1	-0.129902766486264	3.72595492900806	1.60482738146793	0.226469031609286	0.610316576837747
pxb	1400	TRINITY_DN5749_c0_g1_i1	-0.355126293000775	0.987721374429895	1.60904165630062	0.225892798063408	0.610316576837747
bc10	1391	TRINITY_DN5795_c0_g1_i2	0.114819932902638	4.05813040096792	1.60430783564369	0.226540204213974	0.610316576837747
slmb	2500	TRINITY_DN5851_c0_g1_i1	-0.0698727445375164	7.2427603715313	1.60254645140917	0.22678171435003	0.610316576837747
Pgam5	1176	TRINITY_DN6064_c0_g1_i1	0.0747857178895997	6.05044338151606	1.5945049161931	0.227888614068153	0.610316576837747
RanBP3	1585	TRINITY_DN6151_c0_g1_i1	-0.0763898813633432	5.94375169957279	1.60710022359412	0.226158018739093	0.610316576837747
CG30094	640	TRINITY_DN6289_c0_g1_i1	-0.173603931634219	2.91779297027638	1.59074614234931	0.228408428962435	0.610316576837747
Adam	1220	TRINITY_DN6536_c0_g1_i1	-0.0769512651993987	6.05873596987948	1.60119551415647	0.226967175007372	0.610316576837747
Fancd2	4592	TRINITY_DN6658_c0_g2_i1	0.0793014964736632	5.57628708801515	1.59559055617816	0.227738765460305	0.610316576837747
Hph	2204	TRINITY_DN6664_c0_g2_i1	0.0776524496149568	5.44910271691586	1.59715708967417	0.227522767596861	0.610316576837747
CG1671	2519	TRINITY_DN6684_c0_g1_i1	-0.0778382385040432	5.47182726349994	1.58788771584071	0.228804772304842	0.610316576837747
[truncated: 3,372 more rows]
